# Supplementary material for: Transcriptomic responses to grazing reveal the metabolic pathway leading to the biosynthesis of domoic acid and highlight different defense strategies in diatoms
Source: BMC Mol Biol. 2019 Feb 26;20:7. doi: 10.1186/s12867-019-0124-0 (PMC6390554; doi:10.1186/s12867-019-0124-0)
Supplement: Supplementary file 2 — Additional file 2: Table S1. Results from the Deseq2 analyses. Annotations based on KEGG and KOG for Pseudo-nitzschia seriata. Table S2. Results from the Deseq2 analyses. Annotations based on KEGG and KOG for Fragilariopsis sp. [file 12867_2019_124_MOESM2_ESM.xlsx]

## Sheet: Table S1 PSN
Table S1: Results from the Deseq2 analyzes , and annotations based on KEGG and KOG for Pseudo-nitzschia seriata.
Contig	log2FoldChange	padj	Treatment_rp1	Treatment_rp2	Treatment_rp3	Control_rp1	Control_rp2	Control_rp4	VPlog	E_value_SP	SP_ID	Description_SP	KO_ID	KO_Gene_Name	KEGG_Level1	KEGG_Level2	KEGG_Level3	Contig	E_value_KOG	KOG_ID	KOG_Gene	KOG_Cat
PSN_contig_0000001	-0.204122	1	31.6011	44.7041	34.5956	31.2361	41.9494	57.9596	0	NA	not available	not available	NA	NA	NA	NA	NA	PSN_contig_0000001	NA	not available	NA	NA
PSN_contig_0000002	-0.132693	0.931429	920.947	858.734	1093.22	878.969	1232.55	1040.47	0.0308502	NA	not available	not available	NA	NA	NA	NA	NA	PSN_contig_0000002	NA	not available	NA	NA
PSN_contig_0000003	-0.232978	0.563881	671.524	644.57	527.583	781.629	669.665	725.43	0.248812	NA	not available	not available	NA	NA	NA	NA	NA	PSN_contig_0000003	NA	not available	NA	NA
PSN_contig_0000004	0.791808	0.736902	471.759	615.461	7939.69	2282.41	721.53	648.773	0.13259	3,03E-15	Q3BAI2	RecName: Full=Uncharacterized protein ORF91 (chloroplast) [Phalaenopsis aphrodite subsp. formosana]	NA	NA	NA	NA	NA	PSN_contig_0000004	NA	not available	NA	NA
PSN_contig_0000005	1.37152	0.343933	1055.25	1749.7	28934	3626.29	940.43	904.917	0.463526	NA	not available	not available	NA	NA	NA	NA	NA	PSN_contig_0000005	NA	not available	NA	NA
PSN_contig_0000006	1.25945	0.407638	2.25722	8.31704	202.384	28.3304	10.678	7.47866	0.389725	NA	not available	not available	NA	NA	NA	NA	NA	PSN_contig_0000006	NA	not available	NA	NA
PSN_contig_0000007	1.89319	0.1086	145.591	322.285	4047.69	292.748	40.424	39.2629	0.96417	NA	not available	not available	NA	NA	NA	NA	NA	PSN_contig_0000007	NA	not available	NA	NA
PSN_contig_0000008	2.14144	0.0349382	18.0578	50.9418	31286.5	58.1137	15.2543	20.5663	1.4567	NA	not available	not available	NA	NA	NA	NA	NA	PSN_contig_0000008	NA	not available	NA	NA
PSN_contig_0000009	1.41526	0.321405	16173	22856.3	409614	45393.3	9929.81	7444.07	0.492947	0	A0T0H7	RecName: Full=Chaperone protein dnaK; AltName: Full=HSP70; AltName: Full=Heat shock 70 kDa protein; AltName: Full=Heat shock protein 70	NA	NA	NA	NA	NA	PSN_contig_0000009	0	At5g49910	O_Molecular_chaperones_mortalin_PBP74_GRP75_HSP70_superfamily	O
PSN_contig_0000010	0.882677	0.683769	69.9739	181.935	3196.63	817.224	175.425	121.528	0.165091	NA	not available	not available	NA	NA	NA	NA	NA	PSN_contig_0000010	NA	not available	NA	NA
PSN_contig_0000011	2.33175	0.0248204	67.7167	97.7252	9517.25	115.501	23.6442	30.8495	1.60519	NA	not available	not available	NA	NA	NA	NA	NA	PSN_contig_0000011	NA	not available	NA	NA
PSN_contig_0000012	0.899629	0.243833	79845.9	84364.9	266642	96558.1	45627.2	73856.4	0.612907	3,55E-06	Q8TGM5	RecName: Full=Putative uncharacterized protein ART3; AltName: Full=Antisense to ribosomal RNA transcript protein 3	NA	NA	NA	NA	NA	PSN_contig_0000012	NA	not available	NA	NA
PSN_contig_0000013	1.42739	0.313445	295.696	465.754	10747.1	1072.2	202.12	102.832	0.503839	0	A0T0G9	RecName: Full=Photosystem II protein D1; Short=PSII D1 protein; AltName: Full=Photosystem II Q(B) protein; Flags: Precursor	NA	NA	NA	NA	NA	PSN_contig_0000013	0	AtCh003	NA	NA
PSN_contig_0000014	0.384656	0.765847	29747.9	31871.9	68597.9	38392.8	20215	39080.6	0.115858	NA	not available	not available	NA	NA	NA	NA	NA	PSN_contig_0000014	1.614e-07	Hs22053937	R_FOG:_Zn_finger	R
PSN_contig_0000015	0.30251	0.603968	10501.7	9999.16	11928.6	8196.21	9459.98	8506.04	0.218986	3,33E-08	Q9Z3S6	RecName: Full=Cold shock protein CspA	K03704	NA	NA	NA	NA	PSN_contig_0000015	4.94e-10	At2g21060	J_Predicted_RNA_binding_protein_containing_PIN_domain_and_invovled_in_translation_or_RNA_processing	J
PSN_contig_0000016	1.55536	0.242579	39.5014	69.6552	1112.25	112.595	16.7798	21.5011	0.615146	NA	not available	not available	NA	NA	NA	NA	NA	PSN_contig_0000016	NA	not available	NA	NA
PSN_contig_0000017	0.997179	0.606678	463.859	785.96	13120.4	2809.07	523.224	494.526	0.217042	NA	not available	not available	NA	NA	NA	NA	NA	PSN_contig_0000017	NA	not available	NA	NA
PSN_contig_0000018	-0.338335	0.544235	1378.03	1292.26	761.103	1541.47	1378.99	1451.79	0.264214	1,11E-16	Q9Y2L5	RecName: Full=Trafficking protein particle complex subunit 8; AltName: Full=Protein TRS85 homolog	K20305	NA	NA	NA	NA	PSN_contig_0000018	5.754e-20	7293764	D_Protein_with_predicted_involvement_in_meiosis_GSG1_	D
PSN_contig_0000019	1.29038	0.399518	99.3178	292.136	3231.23	432.221	89.2379	94.418	0.398464	NA	not available	not available	NA	NA	NA	NA	NA	PSN_contig_0000019	NA	not available	NA	NA
PSN_contig_0000020	0.918321	0.507494	40356.9	45074.2	193071	57789.7	27622.5	36695	0.294569	NA	not available	not available	NA	NA	NA	NA	NA	PSN_contig_0000020	NA	not available	NA	NA
PSN_contig_0000021	0.830611	0.707696	1282.1	1927.47	20356.1	5708.94	1864.84	1558.36	0.150153	3,12E-14	Q3BAI2	RecName: Full=Uncharacterized protein ORF91 (chloroplast) [Phalaenopsis aphrodite subsp. formosana]	NA	NA	NA	NA	NA	PSN_contig_0000021	NA	not available	NA	NA
PSN_contig_0000022	0.964904	0.605853	123.019	188.173	1947.73	463.457	173.899	147.703	0.217633	3,37E-16	Q3BAI2	RecName: Full=Uncharacterized protein ORF91 (chloroplast) [Phalaenopsis aphrodite subsp. formosana]	NA	NA	NA	NA	NA	PSN_contig_0000022	NA	not available	NA	NA
PSN_contig_0000023	1.50674	0.266783	322.783	602.985	8695.61	876.064	230.34	161.726	0.573842	NA	not available	not available	NA	NA	NA	NA	NA	PSN_contig_0000023	NA	not available	NA	NA
PSN_contig_0000024	1.05536	0.550204	143.334	203.767	2861.06	602.203	196.018	156.117	0.259476	NA	not available	not available	NA	NA	NA	NA	NA	PSN_contig_0000024	NA	not available	NA	NA
PSN_contig_0000025	0.457285	0.568523	4395.94	4455.85	3999.25	3210.78	3172.9	2823.19	0.245252	NA	not available	not available	NA	NA	NA	NA	NA	PSN_contig_0000025	NA	not available	NA	NA
PSN_contig_0000026	0.718714	0.025118	9549.18	10639.6	12471.7	6157.87	7137.5	6311.05	1.60002	5,63E-56	Q40541	RecName: Full=Mitogen-activated protein kinase kinase kinase NPK1; AltName: Full=Nicotiana protein kinase 1	NA	NA	NA	NA	NA	PSN_contig_0000026	6.535e-57	At3g06030	T_MEKK_and_related_serine_threonine_protein_kinases	T
PSN_contig_0000027	1.31325	0.361685	48.5303	107.082	785.32	154.001	25.1697	42.0674	0.44167	1,75E-14	Q3BAI2	RecName: Full=Uncharacterized protein ORF91 (chloroplast) [Phalaenopsis aphrodite subsp. formosana]	NA	NA	NA	NA	NA	PSN_contig_0000027	NA	not available	NA	NA
PSN_contig_0000028	0.410173	0.301154	2304.62	2567.88	3053.06	1703.46	1864.84	2359.52	0.521212	5,97E-128	Q42598	RecName: Full=Threonine synthase; Short=TS	K01733	thrC; threonine synthase [EC:4.2.3.1]	Metabolism	Amino acid metabolism	Glycine, serine and threonine metabolism [PATH:ko00260]	PSN_contig_0000028	3.246e-131	SPAC9E9.06c	E_Threonine_synthase	E
PSN_contig_0000029	-0.610128	0.186077	54.1733	63.4174	60.5423	103.152	90.0006	82.2652	0.730306	NA	not available	not available	NA	NA	NA	NA	NA	PSN_contig_0000029	NA	not available	NA	NA
PSN_contig_0000030	0.643655	0.0132435	835.172	782.841	588.125	456.919	501.868	445.915	1.878	NA	not available	not available	NA	NA	NA	NA	NA	PSN_contig_0000030	NA	not available	NA	NA
PSN_contig_0000031	0.537864	0.792381	54.1733	96.6855	370.173	162.718	84.6616	82.2652	0.101066	NA	not available	not available	NA	NA	NA	NA	NA	PSN_contig_0000031	NA	not available	NA	NA
PSN_contig_0000032	0.793561	0.733491	282.153	351.395	4376.34	1348.24	335.595	375.802	0.134605	NA	not available	not available	NA	NA	NA	NA	NA	PSN_contig_0000032	NA	not available	NA	NA
PSN_contig_0000034	1.48714	0.268949	111.733	130.993	1918.33	232.455	58.7292	50.4809	0.57033	0	P49472	RecName: Full=Photosystem II CP43 reaction center protein; AltName: Full=PSII 43 kDa protein; AltName: Full=Protein CP-43; Flags: Precursor	NA	NA	NA	NA	NA	PSN_contig_0000034	0	AtCh019	NA	NA
PSN_contig_0000035	-0.164838	0.96337	317.14	277.581	131.463	256.427	287.544	279.515	0.0162071	NA	not available	not available	NA	NA	NA	NA	NA	PSN_contig_0000035	NA	not available	NA	NA
PSN_contig_0000036	0.42509	0.945644	36.1156	87.3289	2283.31	1051.86	69.4072	57.9596	0.0242725	NA	not available	not available	NA	NA	NA	NA	NA	PSN_contig_0000036	NA	not available	NA	NA
PSN_contig_0000037	0.151305	0.943666	264.095	369.068	378.822	342.871	228.815	335.605	0.0251816	2,42E-18	Q7Q6A7	RecName: Full=Kynurenine 3-monooxygenase; AltName: Full=Kynurenine 3-hydroxylase	K00486	KMO; kynurenine 3-monooxygenase [EC:1.14.13.9]	Metabolism	Amino acid metabolism	Tryptophan metabolism [PATH:ko00380]	PSN_contig_0000037	2.678e-17	Hs4504891	CR_Kynurenine_3_monooxygenase_and_related_flavoprotein_monooxygenases	CR
PSN_contig_0000038	0.322714	0.992057	57.5592	77.9722	2587.75	1489.16	40.424	54.2203	0.00346356	NA	not available	not available	NA	NA	NA	NA	NA	PSN_contig_0000038	NA	not available	NA	NA
PSN_contig_0000039	1.38038	0.340941	709.896	951.261	19044.9	2275.15	533.902	454.328	0.46732	7,42E-07	Q3BAI2	RecName: Full=Uncharacterized protein ORF91 (chloroplast) [Phalaenopsis aphrodite subsp. formosana]	NA	NA	NA	NA	NA	PSN_contig_0000039	NA	not available	NA	NA
PSN_contig_0000040	0.71724	0.142606	3996.41	4038.96	3187.99	2372.49	2551.29	1756.55	0.845863	NA	not available	not available	NA	NA	NA	NA	NA	PSN_contig_0000040	NA	not available	NA	NA
PSN_contig_0000041	1.12501	0.50735	22.5722	62.3778	1885.46	284.031	34.3223	35.5236	0.294692	NA	not available	not available	NA	NA	NA	NA	NA	PSN_contig_0000041	NA	not available	NA	NA
PSN_contig_0000042	0.796157	0.731261	44.0158	114.359	4025.2	916.743	35.8477	40.1978	0.135928	NA	not available	not available	NA	NA	NA	NA	NA	PSN_contig_0000042	NA	not available	NA	NA
PSN_contig_0000043	0.69797	0.798462	15.8006	56.14	1591.4	448.202	37.3731	49.5461	0.0977457	NA	not available	not available	NA	NA	NA	NA	NA	PSN_contig_0000043	NA	not available	NA	NA
PSN_contig_0000044	0.41125	0.836373	48.5303	50.9418	46.7041	53.0287	37.3731	14.9573	0.0776001	NA	not available	not available	NA	NA	NA	NA	NA	PSN_contig_0000044	NA	not available	NA	NA
PSN_contig_0000045	0.38311	0.116742	747.141	774.524	719.589	608.741	620.089	484.243	0.932773	1,27E-16	P04146	RecName: Full=Copia protein; AltName: Full=Gag-int-pol protein; Contains: RecName: Full=Copia VLP protein; Contains: RecName: Full=Copia protease	NA	NA	NA	NA	NA	PSN_contig_0000045	2.429e-24	At1g57640	R_FOG:_Transposon_encoded_proteins_with_TYA_reverse_transcriptase_integrase_domains_in_various_combinations	R
PSN_contig_0000046	0.949609	0.0569316	110.604	98.7648	95.1379	67.5572	42.7121	41.1326	1.24465	NA	not available	not available	NA	NA	NA	NA	NA	PSN_contig_0000046	NA	not available	NA	NA
PSN_contig_0000047	0.593604	0.392115	4823.68	4971.51	4590.84	4216.87	3096.63	1991.19	0.406586	NA	not available	not available	NA	NA	NA	NA	NA	PSN_contig_0000047	5.743e-16	At3g61330	R_FOG:_Transposon_encoded_proteins_with_TYA_reverse_transcriptase_integrase_domains_in_various_combinations	R
PSN_contig_0000048	0.467147	0.23429	310.368	272.383	256.008	223.011	202.883	176.683	0.630246	NA	not available	not available	NA	NA	NA	NA	NA	PSN_contig_0000048	1.912e-09	At3g59720	R_FOG:_Transposon_encoded_proteins_with_TYA_reverse_transcriptase_integrase_domains_in_various_combinations	R
PSN_contig_0000049	0.407432	0.927515	1.12861	0	121.085	39.9532	1.52543	0	0.0326791	NA	not available	not available	NA	NA	NA	NA	NA	PSN_contig_0000049	NA	not available	NA	NA
PSN_contig_0000050	0.629184	0.844994	72.2311	122.676	2757.27	988.659	64.8309	111.245	0.0731465	NA	not available	not available	NA	NA	NA	NA	NA	PSN_contig_0000050	NA	not available	NA	NA
PSN_contig_0000051	1.08518	0.522427	153.491	279.66	3469.94	697.364	237.205	210.337	0.281975	NA	not available	not available	NA	NA	NA	NA	NA	PSN_contig_0000051	NA	not available	NA	NA
PSN_contig_0000052	1.00109	0.60447	11.2861	20.7926	472.23	77.7271	16.0171	33.6539	0.218625	NA	not available	not available	NA	NA	NA	NA	NA	PSN_contig_0000052	NA	not available	NA	NA
PSN_contig_0000053	0.727417	0.779138	128.662	348.276	9766.34	2788	173.899	179.488	0.108386	NA	not available	not available	NA	NA	NA	NA	NA	PSN_contig_0000053	NA	not available	NA	NA
PSN_contig_0000054	1.20956	0.446388	2.25722	32.2285	124.544	29.7833	3.05087	1.86966	0.350288	NA	not available	not available	NA	NA	NA	NA	NA	PSN_contig_0000054	NA	not available	NA	NA
PSN_contig_0000055	1.35945	0.344791	1394.96	2491.99	38892.4	5297.79	1578.82	1485.45	0.462444	1,25E-12	Q3BAI2	RecName: Full=Uncharacterized protein ORF91 (chloroplast) [Phalaenopsis aphrodite subsp. formosana]	NA	NA	NA	NA	NA	PSN_contig_0000055	NA	not available	NA	NA
PSN_contig_0000056	0.557199	0.884803	80.1314	173.618	3921.41	1527.66	115.17	91.6135	0.0531534	NA	not available	not available	NA	NA	NA	NA	NA	PSN_contig_0000056	NA	not available	NA	NA
PSN_contig_0000057	1.04143	0.522427	0	1.03963	19.0276	0	0	0.934832	0.281975	NA	not available	not available	NA	NA	NA	NA	NA	PSN_contig_0000057	NA	not available	NA	NA
PSN_contig_0000058	0.900318	3.43103e-08	3245.89	3204.14	2949.28	1845.11	1781.71	1376.07	7.46458	NA	not available	not available	NA	NA	NA	NA	NA	PSN_contig_0000058	NA	not available	NA	NA
PSN_contig_0000059	1.45091	0.299472	59.8164	85.2496	1887.19	232.455	39.6613	43.0023	0.523644	NA	not available	not available	NA	NA	NA	NA	NA	PSN_contig_0000059	NA	not available	NA	NA
PSN_contig_0000060	0.403527	0.340242	23590.2	21021.3	16168.3	15346.4	17209.2	13113.8	0.468212	9,05E-61	P14226	RecName: Full=Oxygen-evolving enhancer protein 1, chloroplastic; Short=OEE1; AltName: Full=33 kDa subunit of oxygen evolving system of photosystem II; AltName: Full=33 kDa thylakoid membrane protein; AltName: Full=OEC 33 kDa subunit; Flags: Precursor	NA	NA	NA	NA	NA	PSN_contig_0000060	1.091e-60	At5g66570	G_Oxygen-evolving_enhancer_protein_1	G
PSN_contig_0000061	0.268841	0.389664	1521.37	1635.34	1555.07	1244.36	1196.7	1463.95	0.409309	5,56E-63	P45315	RecName: Full=Probable protease SohB	K04774	NA	NA	NA	NA	PSN_contig_0000061	2.117e-09	At1g73990	K_Protease	K
PSN_contig_0000062	1.43894	0.292557	167.034	267.185	3115.33	396.626	122.797	101.897	0.533789	0	A0T0L9	RecName: Full=Photosystem I P700 chlorophyll a apoprotein A1; AltName: Full=PSI-A; AltName: Full=PsaA	NA	NA	NA	NA	NA	PSN_contig_0000062	0	AtCh023	NA	NA
PSN_contig_0000063	1.1453	0.494482	255.066	426.248	5526.65	1003.19	250.934	218.751	0.30585	8,20E-13	Q3BAI2	RecName: Full=Uncharacterized protein ORF91 (chloroplast) [Phalaenopsis aphrodite subsp. formosana]	NA	NA	NA	NA	NA	PSN_contig_0000063	NA	not available	NA	NA
PSN_contig_0000064	0.469518	0.926786	188.478	324.364	8067.7	3724.36	238.73	239.317	0.0330205	6,09E-10	Q3BAI2	RecName: Full=Uncharacterized protein ORF91 (chloroplast) [Phalaenopsis aphrodite subsp. formosana]	NA	NA	NA	NA	NA	PSN_contig_0000064	NA	not available	NA	NA
PSN_contig_0000065	1.05792	0.543976	221.208	376.346	4028.66	841.922	272.29	238.382	0.26442	NA	not available	not available	NA	NA	NA	NA	NA	PSN_contig_0000065	NA	not available	NA	NA
PSN_contig_0000066	2.20431	0.0287751	57.5592	76.9326	85331.8	108.963	36.6104	52.3506	1.54098	NA	not available	not available	NA	NA	NA	NA	NA	PSN_contig_0000066	NA	not available	NA	NA
PSN_contig_0000067	0.964859	0.612684	1.12861	8.31704	32.8658	5.08495	3.81358	4.67416	0.212763	NA	not available	not available	NA	NA	NA	NA	NA	PSN_contig_0000067	NA	not available	NA	NA
PSN_contig_0000068	-0.163389	0.936157	11233.1	8999.03	5402.1	8736.67	11178.4	8913.62	0.0286512	0	Q9FNB0	RecName: Full=Magnesium-chelatase subunit ChlH, chloroplastic; Short=Mg-chelatase subunit H; AltName: Full=ABA-binding protein; AltName: Full=Mg-protoporphyrin IX chelatase subunit ChlH; AltName: Full=Protein CONDITIONAL CHLORINA; AltName: Full=Protein GENOMES UNCOUPLED 5; AltName: Full=Protein RAPID TRANSPIRATION IN DETACHED LEAVES 1; Flags: Precursor	K03403	chlH, bchH; magnesium chelatase subunit H [EC:6.6.1.1]	Metabolism	Metabolism of cofactors and vitamins	Porphyrin and chlorophyll metabolism [PATH:ko00860]	PSN_contig_0000068	0	At5g13630	H_Chelatase,_subunit	H
PSN_contig_0000069	0.227917	1	20.315	59.2589	1503.18	1016.26	61.7801	30.8495	0	5,38E-10	Q3BAI2	RecName: Full=Uncharacterized protein ORF91 (chloroplast) [Phalaenopsis aphrodite subsp. formosana]	NA	NA	NA	NA	NA	PSN_contig_0000069	NA	not available	NA	NA
PSN_contig_0000070	1.26593	0.40651	317.14	388.821	5684.06	985.027	223.476	168.27	0.390929	1,96E-12	Q3BAI2	RecName: Full=Uncharacterized protein ORF91 (chloroplast) [Phalaenopsis aphrodite subsp. formosana]	NA	NA	NA	NA	NA	PSN_contig_0000070	NA	not available	NA	NA
PSN_contig_0000071	1.09091	0.520988	144.462	212.084	2703.65	546.995	148.73	185.097	0.283172	NA	not available	not available	NA	NA	NA	NA	NA	PSN_contig_0000071	NA	not available	NA	NA
PSN_contig_0000072	-0.0112612	1	5.64306	2.07926	129.734	128.577	6.86445	2.8045	0	5,45E-13	Q3BAI2	RecName: Full=Uncharacterized protein ORF91 (chloroplast) [Phalaenopsis aphrodite subsp. formosana]	NA	NA	NA	NA	NA	PSN_contig_0000072	NA	not available	NA	NA
PSN_contig_0000073	0.279214	0.91679	1179.4	1555.29	1497.99	1004.64	968.65	1450.86	0.0377303	NA	not available	not available	NA	NA	NA	NA	NA	PSN_contig_0000073	NA	not available	NA	NA
PSN_contig_0000074	0.923953	0.65405	79.0028	122.676	4139.36	904.394	101.441	80.3955	0.184389	NA	not available	not available	NA	NA	NA	NA	NA	PSN_contig_0000074	NA	not available	NA	NA
PSN_contig_0000075	1.28947	0.389449	10.1575	6.23778	164.329	19.6134	0	1.86966	0.409549	NA	not available	not available	NA	NA	NA	NA	NA	PSN_contig_0000075	NA	not available	NA	NA
PSN_contig_0000076	1.10981	0.520988	281.024	608.183	10342.4	1883.61	372.968	373.933	0.283172	NA	not available	not available	NA	NA	NA	NA	NA	PSN_contig_0000076	NA	not available	NA	NA
PSN_contig_0000077	-0.511891	0.484527	434.515	362.831	174.708	448.202	488.901	481.438	0.314682	NA	not available	not available	NA	NA	NA	NA	NA	PSN_contig_0000077	NA	not available	NA	NA
PSN_contig_0000078	0.782781	0.751218	2.25722	10.3963	128.004	44.3117	3.05087	3.73933	0.124234	NA	not available	not available	NA	NA	NA	NA	NA	PSN_contig_0000078	NA	not available	NA	NA
PSN_contig_0000079	2.63961	0.00666469	150.105	203.767	31186.2	165.624	50.3393	69.1776	2.17622	NA	not available	not available	NA	NA	NA	NA	NA	PSN_contig_0000079	NA	not available	NA	NA
PSN_contig_0000080	2.31918	0.0208461	15.8006	11.4359	8147.27	15.2548	5.33902	5.60899	1.68097	NA	not available	not available	NA	NA	NA	NA	NA	PSN_contig_0000080	NA	not available	NA	NA
PSN_contig_0000081	1.63674	0.201539	4.51444	4.15852	102.057	7.26421	0	0	0.695641	NA	not available	not available	NA	NA	NA	NA	NA	PSN_contig_0000081	NA	not available	NA	NA
PSN_contig_0000082	1.5267	0.256906	217.822	174.658	4874.52	501.957	96.1023	73.8517	0.590226	NA	not available	not available	NA	NA	NA	NA	NA	PSN_contig_0000082	NA	not available	NA	NA
PSN_contig_0000083	0.938534	0.645365	253.938	320.206	6325.81	1524.03	289.07	287.928	0.190194	NA	not available	not available	NA	NA	NA	NA	NA	PSN_contig_0000083	NA	not available	NA	NA
PSN_contig_0000084	-0.126632	0.958418	415.329	460.556	309.631	440.211	416.443	444.98	0.0184449	NA	not available	not available	NA	NA	NA	NA	NA	PSN_contig_0000084	NA	not available	NA	NA
PSN_contig_0000085	1.1912	0.460596	82.3886	109.161	1520.48	254.247	59.4919	47.6764	0.33668	NA	not available	not available	NA	NA	NA	NA	NA	PSN_contig_0000085	NA	not available	NA	NA
PSN_contig_0000086	-0.0693914	0.934771	7433.03	7402.16	7752.88	7696.43	7667.59	8342.44	0.0292949	9,16E-158	Q54KE6	RecName: Full=Methylcrotonoyl-CoA carboxylase subunit alpha, mitochondrial; Short=MCCase subunit alpha; AltName: Full=3-methylcrotonyl-CoA carboxylase 1; AltName: Full=3-methylcrotonyl-CoA carboxylase biotin-containing subunit; AltName: Full=3-methylcrotonyl-CoA:carbon dioxide ligase subunit alpha; Flags: Precursor	K01968	E6.4.1.4A; 3-methylcrotonyl-CoA carboxylase alpha subunit [EC:6.4.1.4]	Metabolism	Amino acid metabolism	Valine, leucine and isoleucine degradation [PATH:ko00280]	PSN_contig_0000086	5.589e-155	Hs13518228	IE_3_Methylcrotonyl_CoA_carboxylase_biotin_containing_subunit_Propionyl_CoA_carboxylase_alpha_chain_Acetyl_CoA_carboxylase_biotin_carboxylase_subunit	IE
PSN_contig_0000087	1.86733	0.0552295	12.4147	22.8718	50.1636	3.63211	4.5763	6.54382	1.25783	NA	not available	not available	NA	NA	NA	NA	NA	PSN_contig_0000087	NA	not available	NA	NA
PSN_contig_0000088	1.61098	0.214598	69.9739	107.082	3040.95	228.823	66.3564	56.0899	0.668374	NA	not available	not available	NA	NA	NA	NA	NA	PSN_contig_0000088	NA	not available	NA	NA
PSN_contig_0000089	0.568573	0.87931	55.3019	171.539	3139.55	1214.58	82.3734	132.746	0.0558578	NA	not available	not available	NA	NA	NA	NA	NA	PSN_contig_0000089	NA	not available	NA	NA
PSN_contig_0000090	1.56516	0.238702	56.4306	147.627	2556.62	229.549	46.5257	50.4809	0.622145	NA	not available	not available	NA	NA	NA	NA	NA	PSN_contig_0000090	NA	not available	NA	NA
PSN_contig_0000091	1.37901	0.343435	76.7456	135.152	2257.36	254.247	48.8139	28.045	0.464156	0	O98945	RecName: Full=Ribulose bisphosphate carboxylase large chain; Short=RuBisCO large subunit	NA	NA	NA	NA	NA	PSN_contig_0000091	7.557e-163	AtCh031	NA	NA
PSN_contig_0000092	0.198937	0.780949	860.002	878.487	596.774	602.203	763.479	668.405	0.107377	NA	not available	not available	NA	NA	NA	NA	NA	PSN_contig_0000092	NA	not available	NA	NA
PSN_contig_0000093	-0.115933	0.91732	1204.23	1185.18	1093.22	1177.53	1215.77	1388.23	0.0374789	5,94E-97	Q6STH5	RecName: Full=Fe-S cluster assembly factor HCF101, chloroplastic; AltName: Full=Protein HIGH CHLOROPHYLL FLUORESCENCE 101; Flags: Precursor	NA	NA	NA	NA	NA	PSN_contig_0000093	3.23e-100	At3g24430	D_Predicted_ATPase_nucleotide_binding	D
PSN_contig_0000094	0.57761	0.0415398	1794.49	1779.85	2004.82	1115.06	1266.87	1329.33	1.38154	2,02E-73	Q54KS4	RecName: Full=Guanine nucleotide-binding protein-like 3 homolog	K14538	NA	NA	NA	NA	PSN_contig_0000094	2.263e-76	CE02270	R_GTPase	R
PSN_contig_0000095	0.611926	0.0527967	3250.4	3446.37	4078.82	2426.25	2410.18	2148.24	1.27739	NA	not available	not available	NA	NA	NA	NA	NA	PSN_contig_0000095	NA	not available	NA	NA
PSN_contig_0000096	0.870932	0.689804	260.709	450.16	6671.76	1812.42	391.274	319.713	0.161274	1,29E-13	Q3BAI2	RecName: Full=Uncharacterized protein ORF91 (chloroplast) [Phalaenopsis aphrodite subsp. formosana]	NA	NA	NA	NA	NA	PSN_contig_0000096	NA	not available	NA	NA
PSN_contig_0000097	-0.383968	0.55152	58.6878	64.457	72.6508	87.1705	91.526	77.591	0.258439	NA	not available	not available	NA	NA	NA	NA	NA	PSN_contig_0000097	NA	not available	NA	NA
PSN_contig_0000098	1.94492	0.0884101	72.2311	129.954	1048.25	94.4347	25.1697	9.34832	1.0535	NA	not available	not available	NA	NA	NA	NA	NA	PSN_contig_0000098	NA	not available	NA	NA
PSN_contig_0000099	-0.00070288	1	17096.2	15200.4	25369	21009.5	19499.6	17180.3	0	0	F4KD71	RecName: Full=Urea-proton symporter DUR3; Short=AtDUR3; AltName: Full=High-affinity urea active transporter DUR3	NA	NA	NA	NA	NA	PSN_contig_0000099	0	At5g45380	E_Urea_transporter	E
PSN_contig_0000101	0.275503	0.835981	969.477	988.688	729.967	597.845	679.581	924.549	0.0778036	NA	not available	not available	NA	NA	NA	NA	NA	PSN_contig_0000101	NA	not available	NA	NA
PSN_contig_0000102	0.246739	0.718782	601.55	647.689	598.504	478.711	533.902	539.398	0.143403	NA	not available	not available	NA	NA	NA	NA	NA	PSN_contig_0000102	NA	not available	NA	NA
PSN_contig_0000103	-0.58605	0.00791674	1751.6	1523.06	1776.48	2727.71	2416.29	2474.5	2.10145	8,56E-131	Q54VF4	RecName: Full=TPR-containing protein DDB_G0280363	NA	NA	NA	NA	NA	PSN_contig_0000103	2.719e-34	Hs9506931	A_RNA_helicase	A
PSN_contig_0000104	0.503542	0.10307	5541.48	5084.83	4642.73	3339.36	3927.99	3437.38	0.986869	2,52E-88	P61964	RecName: Full=WD repeat-containing protein 5; AltName: Full=BMP2-induced 3-kb gene protein >gi|48429183|sp|P61965.1|WDR5_MOUSE RecName: Full=WD repeat-containing protein 5; AltName: Full=BMP2-induced 3-kb gene protein; AltName: Full=WD repeat-containing protein BIG-3 >gi|123781540|sp|Q498M4.1|WDR5_RAT RecName: Full=WD repeat-containing protein 5	K14963	WDR5, SWD3, CPS30; COMPASS component SWD3	brite_ko03036 Chromosome	NA	NA	PSN_contig_0000104	1.372e-91	Hs16554627	R_WD40_repeat_containing_protein	R
PSN_contig_0000105	0.403907	0.496265	225.722	172.578	133.193	111.869	154.069	134.616	0.304287	3,36E-52	Q9FJH6	RecName: Full=ABC transporter F family member 1; Short=ABC transporter ABCF.1; Short=AtABCF1; AltName: Full=GCN20-type ATP-binding cassette protein GCN1	K06185	ABCF2; ATP-binding cassette, subfamily F, member 2	brite_ko03009 Ribosome biogenesis	NA	NA	PSN_contig_0000105	1.827e-55	At5g60790	R_Predicted_transporter_ABC_superfamily_	R
PSN_contig_0000106	1.24129	0.418621	463.859	859.774	9691.96	1546.55	479.749	442.175	0.378179	1,01E-14	Q3BAI2	RecName: Full=Uncharacterized protein ORF91 (chloroplast) [Phalaenopsis aphrodite subsp. formosana]	NA	NA	NA	NA	NA	PSN_contig_0000106	NA	not available	NA	NA
PSN_contig_0000107	0.258957	0.744539	14409	12030.6	11337	10687.1	12330.1	8394.79	0.128113	2,02E-56	Q08587	RecName: Full=Fucoxanthin-chlorophyll a-c binding protein D, chloroplastic; Flags: Precursor	NA	NA	NA	NA	NA	PSN_contig_0000107	NA	not available	NA	NA
PSN_contig_0000108	0.479982	0.648721	5576.47	3657.42	2850.68	2382.66	3758.67	2310.9	0.187942	4,04E-48	Q08584	RecName: Full=Fucoxanthin-chlorophyll a-c binding protein A, chloroplastic; Flags: Precursor	NA	NA	NA	NA	NA	PSN_contig_0000108	NA	not available	NA	NA
PSN_contig_0000109	0.289133	0.880727	5235.63	3285.23	2195.09	2730.62	3718.24	2194.05	0.0551586	1,43E-56	Q42395	RecName: Full=Fucoxanthin-chlorophyll a-c binding protein, chloroplastic; Short=FCP; Flags: Precursor	NA	NA	NA	NA	NA	PSN_contig_0000109	NA	not available	NA	NA
PSN_contig_0000110	0.266246	0.818005	564.306	540.607	390.93	395.899	424.07	416	0.0872442	NA	not available	not available	NA	NA	NA	NA	NA	PSN_contig_0000110	NA	not available	NA	NA
PSN_contig_0000111	0.305124	0.683381	1336.28	1501.22	1096.68	1119.41	1069.33	975.965	0.165337	NA	not available	not available	NA	NA	NA	NA	NA	PSN_contig_0000111	NA	not available	NA	NA
PSN_contig_0000112	1.20348	0.434697	103.832	175.697	1890.65	371.201	105.255	92.5484	0.361813	NA	not available	not available	NA	NA	NA	NA	NA	PSN_contig_0000112	NA	not available	NA	NA
PSN_contig_0000113	-0.848892	0.211017	147.848	181.935	91.6784	294.201	210.51	297.277	0.675683	6,64E-62	Q9ZPR1	RecName: Full=Cell division control protein 48 homolog B; Short=AtCDC48b	NA	NA	NA	NA	NA	PSN_contig_0000113	3.613e-65	At2g03670	O_AAA+_type_ATPase	O
PSN_contig_0000114	1.10167	0.501097	92.5461	109.161	963.488	248.436	48.0512	60.7641	0.300078	3,83E-22	Q3BAI2	RecName: Full=Uncharacterized protein ORF91 (chloroplast) [Phalaenopsis aphrodite subsp. formosana]	NA	NA	NA	NA	NA	PSN_contig_0000114	NA	not available	NA	NA
PSN_contig_0000115	0.293146	0.490036	23319.4	22336.4	26858.3	19949.7	20223.4	18806	0.309772	0	P26182	RecName: Full=Actin	NA	NA	NA	NA	NA	PSN_contig_0000115	0	7290649	Z_Actin_and_related_proteins	Z
PSN_contig_0000116	1.0747	0.534229	0	12.4756	261.197	23.2455	6.10173	9.34832	0.272272	NA	not available	not available	NA	NA	NA	NA	NA	PSN_contig_0000116	NA	not available	NA	NA
PSN_contig_0000117	1.33553	0.372101	19.1864	39.5059	698.831	82.0856	5.33902	39.2629	0.429339	NA	not available	not available	NA	NA	NA	NA	NA	PSN_contig_0000117	NA	not available	NA	NA
PSN_contig_0000118	-0.0732771	1	129.79	174.658	264.656	211.389	170.849	216.881	0	NA	not available	not available	NA	NA	NA	NA	NA	PSN_contig_0000118	NA	not available	NA	NA
PSN_contig_0000119	0.0405473	1	2093.57	2042.87	1963.3	2044.15	2029.59	1855.64	0	6,96E-86	Q2S1W0	RecName: Full=Uroporphyrinogen decarboxylase; Short=UPD; Short=URO-D	K01599	hemE, UROD; uroporphyrinogen decarboxylase [EC:4.1.1.37]	Metabolism	Metabolism of cofactors and vitamins	Porphyrin and chlorophyll metabolism [PATH:ko00860]	PSN_contig_0000119	9.613e-80	7303877	H_Uroporphyrinogen_decarboxylase	H
PSN_contig_0000120	0.705378	0.252308	468.374	535.409	717.859	201.945	397.375	426.283	0.598068	NA	not available	not available	NA	NA	NA	NA	NA	PSN_contig_0000120	NA	not available	NA	NA
PSN_contig_0000121	0.475586	0.553836	1644.39	1576.08	1153.76	1149.92	1030.43	909.591	0.256619	3,79E-14	P74367	RecName: Full=Photosystem II lipoprotein Psb27; AltName: Full=Photosystem II 11 kDa protein; Flags: Precursor	K08902	psb27; photosystem II Psb27 protein	Metabolism	Energy metabolism	Photosynthesis [PATH:ko00195]	PSN_contig_0000121	7.644e-11	At1g03600	H_Photosystem_II	H
PSN_contig_0000122	1.27241	0.409748	64.3308	148.667	2281.58	366.116	66.3564	55.1551	0.387483	NA	not available	not available	NA	NA	NA	NA	NA	PSN_contig_0000122	NA	not available	NA	NA
PSN_contig_0000123	-0.512831	0.518798	73.3597	94.6063	57.0828	113.322	103.729	114.049	0.285001	1,49E-06	Q39709	RecName: Full=Fucoxanthin-chlorophyll a-c binding protein, chloroplastic; Short=FCP; Flags: Precursor	NA	NA	NA	NA	NA	PSN_contig_0000123	1.284e-06	At2g34420	NA	NA
PSN_contig_0000124	1.24191	0.00802924	1960.4	2871.46	4412.67	1235.64	1141.79	1324.66	2.09533	1,83E-29	Q39709	RecName: Full=Fucoxanthin-chlorophyll a-c binding protein, chloroplastic; Short=FCP; Flags: Precursor	NA	NA	NA	NA	NA	PSN_contig_0000124	2.022e-21	At1g18480_1	TR_Serine_threonine_specific_protein_phosphatase_PP1_catalytic_subunit	TR
PSN_contig_0000125	0.422917	0.00257294	6073.06	6871.95	6152.83	4508.17	5005.71	4711.55	2.58957	1,20E-06	Q9R0L1	RecName: Full=Heat shock factor protein 4; Short=HSF 4; Short=mHSF4; AltName: Full=Heat shock transcription factor 4; Short=HSTF 4	K09417	NA	NA	NA	NA	PSN_contig_0000125	1.098e-09	Hs20561735	K_Heat_shock_transcription_factor	K
PSN_contig_0000126	-0.191163	0.884803	1398.35	1212.21	861.431	1503.69	1434.67	1045.14	0.0531534	4,21E-66	Q9FGC7	RecName: Full=Zeaxanthin epoxidase, chloroplastic; Short=AtZEP; AltName: Full=Protein ABA DEFICIENT 1; Short=AtABA1; AltName: Full=Protein IMPAIRED IN BABA-INDUCED STERILITY 3; AltName: Full=Protein LOW EXPRESSION OF OSMOTIC STRESS-RESPONSIVE GENES 6; AltName: Full=Protein NON-PHOTOCHEMICAL QUENCHING 2; Flags: Precursor	K09838	ZEP, ABA1; zeaxanthin epoxidase [EC:1.14.13.90]	Metabolism	Metabolism of terpenoids and polyketides	Carotenoid biosynthesis [PATH:ko00906]	PSN_contig_0000126	2.289e-69	At5g67030	CR_Kynurenine_3_monooxygenase_and_related_flavoprotein_monooxygenases	CR
PSN_contig_0000127	0.371	0.0489143	4414	4406.99	3890.28	3271.8	3547.4	2993.33	1.31056	1,26E-22	Q4P9K6	RecName: Full=Protein SYM1	K13348	NA	NA	NA	NA	PSN_contig_0000127	1.673e-19	At1g52870	R_Peroxisomal_membrane_protein_MPV17_and_related_proteins	R
PSN_contig_0000128	0.0688861	1	3119.48	3044.03	4187.8	3504.98	3361.29	2987.72	0	7,06E-34	B0G143	RecName: Full=Mitochondrial substrate carrier family protein ucpB; AltName: Full=Solute carrier family 25 member 30 homolog; AltName: Full=Uncoupler protein B	NA	NA	NA	NA	NA	PSN_contig_0000128	8.512e-31	7294682	C_Mitochondrial_fatty_acid_anion_carrier_protein_Uncoupling_protein	C
PSN_contig_0000129	0.497879	0.345782	31576.3	32182.8	20669.1	18479.4	21521.6	19076.2	0.461198	6,11E-18	Q15063	RecName: Full=Periostin; Short=PN; AltName: Full=Osteoblast-specific factor 2; Short=OSF-2; Flags: Precursor	NA	NA	NA	NA	NA	PSN_contig_0000129	8.146e-21	Hs5453834	MW_Fasciclin_and_related_adhesion_glycoproteins	MW
PSN_contig_0000130	0.185056	0.920495	146.719	201.688	202.384	161.992	118.984	200.989	0.0359784	NA	not available	not available	NA	NA	NA	NA	NA	PSN_contig_0000130	NA	not available	NA	NA
PSN_contig_0000131	1.16652	0.485459	18.0578	49.9022	705.75	119.859	19.0679	19.6315	0.313847	NA	not available	not available	NA	NA	NA	NA	NA	PSN_contig_0000131	NA	not available	NA	NA
PSN_contig_0000132	0.809623	0.731513	3.38583	13.5152	186.816	45.7645	21.3561	9.34832	0.135778	NA	not available	not available	NA	NA	NA	NA	NA	PSN_contig_0000132	NA	not available	NA	NA
PSN_contig_0000133	-0.320751	0.685334	821.629	673.68	394.39	777.271	816.87	790.868	0.164098	NA	not available	not available	NA	NA	NA	NA	NA	PSN_contig_0000133	NA	not available	NA	NA
PSN_contig_0000134	-0.493346	0.00715859	559.791	499.022	510.285	716.251	743.649	757.214	2.14517	4,49E-39	Q5B0Y5	RecName: Full=Histone-lysine N-methyltransferase, H3 lysine-4 specific; AltName: Full=COMPASS component SET1; AltName: Full=SET domain-containing protein 1	K11422	SETD1, SET1; histone-lysine N-methyltransferase SETD1 [EC:2.1.1.43]	Metabolism	Amino acid metabolism	Lysine degradation [PATH:ko00310]	PSN_contig_0000134	3.083e-37	YHR119w	R_Proteins_containing_SET_domain	R
PSN_contig_0000135	0.00511668	1	279.896	267.185	330.388	309.455	265.425	296.342	0	2,11E-06	Q9SV07	RecName: Full=Acyl-CoA--sterol O-acyltransferase 1; AltName: Full=Sterol O-acyltransferase 1	NA	NA	NA	NA	NA	PSN_contig_0000135	1.148e-09	At3g51970	S_O-acyltransferase	S
PSN_contig_0000136	0.196473	0.960546	213.308	207.926	102.057	170.709	145.679	138.355	0.017482	NA	not available	not available	NA	NA	NA	NA	NA	PSN_contig_0000136	NA	not available	NA	NA
PSN_contig_0000137	0.341452	0.30452	788.899	903.438	795.699	593.486	778.734	585.205	0.516385	NA	not available	not available	NA	NA	NA	NA	NA	PSN_contig_0000137	NA	not available	NA	NA
PSN_contig_0000138	1.71125	0.158572	155.748	366.989	4056.34	383.55	122.797	116.854	0.799774	8,77E-17	Q3BAI2	RecName: Full=Uncharacterized protein ORF91 (chloroplast) [Phalaenopsis aphrodite subsp. formosana]	NA	NA	NA	NA	NA	PSN_contig_0000138	NA	not available	NA	NA
PSN_contig_0000139	-0.108164	0.870426	1089.11	1021.96	966.947	1048.95	1131.11	1143.3	0.0602681	7,24E-33	Q8K2H4	RecName: Full=Arf-GAP with coiled-coil, ANK repeat and PH domain-containing protein 1; AltName: Full=Centaurin-beta-1; Short=Cnt-b1	K12489	NA	NA	NA	NA	PSN_contig_0000139	7.687e-35	Hs16945966	T_Putative_GTPase_activating_proteins_GAPs_	T
PSN_contig_0000140	-0.372998	0.607513	369.056	335.8	266.386	512.127	398.901	361.78	0.216444	1,44E-10	P62288	RecName: Full=Abnormal spindle-like microcephaly-associated protein homolog	NA	NA	NA	NA	NA	PSN_contig_0000140	1.655e-06	SPBC2D10.14c	Z_Myosin_heavy_chain	Z
PSN_contig_0000141	0.789375	0.748248	22.5722	47.823	977.326	284.031	30.5087	17.7618	0.125954	2,66E-10	Q3BAI2	RecName: Full=Uncharacterized protein ORF91 (chloroplast) [Phalaenopsis aphrodite subsp. formosana]	NA	NA	NA	NA	NA	PSN_contig_0000141	NA	not available	NA	NA
PSN_contig_0000142	0.455682	0.889337	0	4.15852	22.4871	6.53779	0	0	0.0509337	NA	not available	not available	NA	NA	NA	NA	NA	PSN_contig_0000142	NA	not available	NA	NA
PSN_contig_0000143	0.0383723	1	1.12861	0	5.18934	2.90568	0	2.8045	0	NA	not available	not available	NA	NA	NA	NA	NA	PSN_contig_0000143	NA	not available	NA	NA
PSN_contig_0000144	-0.350667	0.792768	530.447	448.08	202.384	469.268	540.766	525.376	0.100854	4,81E-58	P46275	RecName: Full=Fructose-1,6-bisphosphatase, chloroplastic; Short=FBPase; AltName: Full=D-fructose-1,6-bisphosphate 1-phosphohydrolase; Flags: Precursor	NA	NA	NA	NA	NA	PSN_contig_0000144	3.736e-60	At5g64380	G_Fructose_16_bisphosphatase	G
PSN_contig_0000145	0.778329	0.749391	64.3308	117.478	4334.83	1176.08	117.458	60.7641	0.125291	NA	not available	not available	NA	NA	NA	NA	NA	PSN_contig_0000145	NA	not available	NA	NA
PSN_contig_0000146	1.47103	0.289727	0	6.23778	98.5975	5.81137	1.52543	6.54382	0.538012	NA	not available	not available	NA	NA	NA	NA	NA	PSN_contig_0000146	NA	not available	NA	NA
PSN_contig_0000147	-0.215616	0.774017	8557.13	9501.17	12864.4	11462.9	12937.2	11617.2	0.11125	NA	not available	not available	NA	NA	NA	NA	NA	PSN_contig_0000147	NA	not available	NA	NA
PSN_contig_0000148	0.47857	0.0218632	1276.46	1469	1657.13	1041.69	1030.43	1073.19	1.66029	3,19E-26	A0LYD2	RecName: Full=Ribosomal RNA small subunit methyltransferase G; AltName: Full=16S rRNA 7-methylguanosine methyltransferase; Short=16S rRNA m7G methyltransferase	K03501	NA	NA	NA	NA	PSN_contig_0000148	7.706e-08	At5g50110	NA	NA
PSN_contig_0000149	0.0234501	1	2855.39	2431.69	2260.82	2389.93	2590.19	2446.46	0	6,29E-75	Q7KZF4	RecName: Full=Staphylococcal nuclease domain-containing protein 1; AltName: Full=100 kDa coactivator; AltName: Full=EBNA2 coactivator p100; AltName: Full=Tudor domain-containing protein 11; AltName: Full=p100 co-activator	K15979	SND1; staphylococcal nuclease domain-containing protein 1	brite_ko00001 KEGG Orthology	NA	NA	PSN_contig_0000149	7.496e-81	At5g61780	K_Transcriptional_coactivator_p100	K
PSN_contig_0000150	-0.272428	0.484527	3463.71	3544.1	4241.42	5318.13	4257.48	4041.28	0.314682	1,35E-27	Q54LB8	RecName: Full=Putative vacuolar protein sorting-associated protein 13A	K19525	NA	NA	NA	NA	PSN_contig_0000150	3.762e-19	CE13443	U_Vacuolar_protein_sorting_associated_protein	U
PSN_contig_0000151	0.0821283	0.989722	4994.1	4930.96	6561.06	5038.46	5197.15	5319.19	0.00448666	6,46E-58	Q43362	RecName: Full=V-type proton ATPase 16 kDa proteolipid subunit; Short=V-ATPase 16 kDa proteolipid subunit; AltName: Full=Vacuolar proton pump 16 kDa proteolipid subunit	NA	NA	NA	NA	NA	PSN_contig_0000151	5.655e-51	Hs4501975	U_Vesicle_coat_complex_AP_3_beta_subunit	U
PSN_contig_0000152	-0.0865251	0.862625	2629.66	2636.5	2302.34	2594.78	2639	2814.78	0.0641779	1,41E-20	F4JKK0	RecName: Full=Probable E3 ubiquitin ligase SUD1; AltName: Full=Protein ECERIFERUM 9; AltName: Full=Protein SUPPRESSOR OF DRY2 DEFFECTS 1; Short=AtSUD1; AltName: Full=RING/U-box domain-containing protein	K10661	MARCH6, DOA10; E3 ubiquitin-protein ligase MARCH6 [EC:6.3.2.19]	Genetic Information Processing	Folding, sorting and degradation	Protein processing in endoplasmic reticulum [PATH:ko04141]	PSN_contig_0000152	1.119e-23	At4g34100	A_Protein_involved_in_mRNA_turnover_and_stability	A
PSN_contig_0000153	-0.911787	0.145153	68.8453	79.0118	57.0828	152.548	80.848	174.814	0.838173	4,79E-18	O49545	RecName: Full=Leucine-rich repeat receptor-like serine/threonine-protein kinase BAM1; AltName: Full=Protein BARELY ANY MERISTEM 1; Flags: Precursor	NA	NA	NA	NA	NA	PSN_contig_0000153	6.949e-23	At3g28890	R_FOG:_Leucine_rich_repeat	R
PSN_contig_0000154	-0.687119	0.0405523	294.568	256.788	186.816	395.899	433.986	379.542	1.39198	NA	not available	not available	NA	NA	NA	NA	NA	PSN_contig_0000154	NA	not available	NA	NA
PSN_contig_0000155	0.224284	0.520988	2357.67	2538.78	3063.44	2105.89	2439.17	2252.01	0.283172	1,15E-24	Q54GY8	RecName: Full=Ras-related protein Rab-18	K07910	RAB18; Ras-related protein Rab-18	brite_ko04031 GTP-binding proteins	NA	NA	PSN_contig_0000155	1.493e-25	At1g43890	R_GTPase_Rab18_small_G_protein_superfamily	R
PSN_contig_0000156	0.34191	0.272665	1748.22	1782.96	2246.98	1396.18	1589.5	1554.63	0.564371	1,39E-47	P62820	RecName: Full=Ras-related protein Rab-1A; AltName: Full=YPT1-related protein >gi|51338604|sp|P62821.3|RAB1A_MOUSE RecName: Full=Ras-related protein Rab-1A; AltName: Full=YPT1-related protein >gi|51338716|sp|Q6NYB7.3|RAB1A_RAT RecName: Full=Ras-related protein Rab-1A >gi|51338790|sp|P62822.3|RAB1A_CANFA RecName: Full=Ras-related protein Rab-1A	K07874	RAB1A; Ras-related protein Rab-1A	brite_ko04031 GTP-binding proteins	brite_ko04147 Exosome (64)	NA	PSN_contig_0000156	7.581e-51	Hs4758988	TU_GTPase_Rab1_YPT1_small_G_protein_superfamily_and_related_GTP_binding_proteins	TU
PSN_contig_0000157	0.322481	0.627596	817.115	972.054	1404.58	919.649	710.852	903.048	0.20232	NA	not available	not available	NA	NA	NA	NA	NA	PSN_contig_0000157	NA	not available	NA	NA
PSN_contig_0000158	-0.360194	0.508773	961.577	985.569	1425.34	1632.99	1362.97	1355.51	0.293476	8,21E-13	P0A9L7	RecName: Full=Peptidyl-prolyl cis-trans isomerase C; Short=PPIase C; AltName: Full=Parvulin; AltName: Full=Rotamase C >gi|71159800|sp|P0A9L6.2|PPIC_ECOL6 RecName: Full=Peptidyl-prolyl cis-trans isomerase C; Short=PPIase C; AltName: Full=Parvulin; AltName: Full=Rotamase C >gi|71159801|sp|P0A9L5.2|PPIC_ECOLI RecName: Full=Peptidyl-prolyl cis-trans isomerase C; Short=PPIase C; AltName: Full=Par10; A…	K03769	NA	NA	NA	NA	PSN_contig_0000158	1.361e-10	At1g26550	O_Parvulin_like_peptidyl_prolyl_cis_trans_isomerase	O
PSN_contig_0000159	0.529032	0.219545	1961.53	2284.07	2987.33	1625	1511.7	1821.05	0.658476	NA	not available	not available	NA	NA	NA	NA	NA	PSN_contig_0000159	NA	not available	NA	NA
PSN_contig_0000160	0.0134951	1	582.363	605.064	442.824	469.994	497.291	653.447	0	NA	not available	not available	NA	NA	NA	NA	NA	PSN_contig_0000160	NA	not available	NA	NA
PSN_contig_0000161	0.893141	0.0210804	5917.31	5512.12	3371.34	2172	3188.92	2428.69	1.67612	1,97E-71	Q8WQI5	RecName: Full=40S ribosomal protein S8 [Spodoptera frugiperda]	NA	NA	NA	NA	NA	PSN_contig_0000161	1.211e-71	SPAC521.05	J_Ribosomal_protein_S8E	J
PSN_contig_0000162	-0.543621	0.507192	100.446	123.716	224.871	262.238	174.662	229.969	0.294828	NA	not available	not available	NA	NA	NA	NA	NA	PSN_contig_0000162	NA	not available	NA	NA
PSN_contig_0000163	0.650159	0.199949	59.8164	70.6948	70.921	50.8495	34.3223	40.1978	0.69908	NA	not available	not available	NA	NA	NA	NA	NA	PSN_contig_0000163	NA	not available	NA	NA
PSN_contig_0000164	0.020519	1	3633	3349.69	3409.4	3361.88	3660.28	3221.43	0	NA	not available	not available	NA	NA	NA	NA	NA	PSN_contig_0000164	NA	not available	NA	NA
PSN_contig_0000165	-0.390484	0.808573	69.9739	74.8533	27.6765	77.0006	80.0853	78.5259	0.0922806	NA	not available	not available	NA	NA	NA	NA	NA	PSN_contig_0000165	NA	not available	NA	NA
PSN_contig_0000166	-0.401211	0.47516	1094.75	1112.4	1610.43	1699.83	1517.81	1863.12	0.32316	NA	not available	not available	NA	NA	NA	NA	NA	PSN_contig_0000166	9.075e-09	At5g43470	T_Apoptotic_ATPase	T
PSN_contig_0000167	0.255993	0.852054	23025.9	20563.9	11970.1	15259.9	14223.1	16654	0.0695327	1,06E-05	Q04350	RecName: Full=ORFB polyprotein; Contains: RecName: Full=Papain-like protease p48; Contains: RecName: Full=Putative RNA-directed RNA polymerase/helicase	NA	NA	NA	NA	NA	PSN_contig_0000167	2.561e-06	At2g47680	A_ATP_dependent_RNA_helicase_A	A
PSN_contig_0000168	-0.294839	0.806632	124635	136919	208181	204163	195061	182874	0.0933244	1,37E-03	Q7L1S5	RecName: Full=Carbohydrate sulfotransferase 9; AltName: Full=GalNAc-4-O-sulfotransferase 2; Short=GalNAc-4-ST2; Short=GalNAc4ST-2; AltName: Full=N-acetylgalactosamine-4-O-sulfotransferase 2	K09673	CHST9; carbohydrate 4-sulfotransferase 9 [EC:2.8.2.-]	Metabolism	Glycan biosynthesis and metabolism	Various types of N-glycan biosynthesis [PATH:ko00513]	PSN_contig_0000168	2.941e-08	7298357	MW_Chondroitin_6_sulfotransferase_and_related_sulfotransferases	MW
PSN_contig_0000169	0.0500816	0.973099	3393.73	3711.48	3426.7	3269.62	3285.78	3620.6	0.011843	4,28E-58	Q9HGM6	RecName: Full=Putative transporter C543.05c	NA	NA	NA	NA	NA	PSN_contig_0000169	2.327e-61	SPBC543.05c	P_Na+_independent_Cl_HCO3_exchanger_AE1_and_related_transporters_SLC4_family_	P
PSN_contig_0000170	1.2906	0.394275	74.4883	100.844	1542.96	247.71	51.8647	44.8719	0.404201	NA	not available	not available	NA	NA	NA	NA	NA	PSN_contig_0000170	NA	not available	NA	NA
PSN_contig_0000171	0.37241	0.803627	11654	10526.2	3732.87	5326.12	8132.85	6141.85	0.0949453	NA	not available	not available	NA	NA	NA	NA	NA	PSN_contig_0000171	NA	not available	NA	NA
PSN_contig_0000172	0.133571	0.892404	39801.6	34623.8	50561.5	37570.5	41248.5	34945.9	0.0494384	1,20E-63	Q42395	RecName: Full=Fucoxanthin-chlorophyll a-c binding protein, chloroplastic; Short=FCP; Flags: Precursor	NA	NA	NA	NA	NA	PSN_contig_0000172	NA	not available	NA	NA
PSN_contig_0000173	0.00231542	1	817.115	973.093	1266.2	1003.19	982.379	1061.03	0	3,84E-28	Q6PH85	RecName: Full=DCN1-like protein 2; AltName: Full=DCUN1 domain-containing protein 2; AltName: Full=Defective in cullin neddylation protein 1-like protein 2	K17822	DCUN1D1_2; DCN1-like protein 1/2	brite_ko04121 Ubiquitin system	NA	NA	PSN_contig_0000173	1.77e-30	Hs10190678	S_Uncharacterized_conserved_protein	S
PSN_contig_0000174	-0.116636	0.985629	133.176	158.024	138.382	125.671	181.527	160.791	0.00628664	NA	not available	not available	NA	NA	NA	NA	NA	PSN_contig_0000174	NA	not available	NA	NA
PSN_contig_0000175	-0.146496	1	19.1864	18.7133	6.91912	17.4341	15.2543	19.6315	0	NA	not available	not available	NA	NA	NA	NA	NA	PSN_contig_0000175	NA	not available	NA	NA
PSN_contig_0000176	-0.266141	0.977769	9.02889	18.7133	6.91912	13.0756	18.3052	13.0876	0.00976373	NA	not available	not available	NA	NA	NA	NA	NA	PSN_contig_0000176	NA	not available	NA	NA
PSN_contig_0000177	-0.76814	0.261155	49.6589	37.4267	20.7574	56.6608	57.2038	82.2652	0.583101	NA	not available	not available	NA	NA	NA	NA	NA	PSN_contig_0000177	NA	not available	NA	NA
PSN_contig_0000178	-0.507774	0.738079	28.2153	12.4756	13.8382	23.9719	28.2205	29.9146	0.131897	NA	not available	not available	NA	NA	NA	NA	NA	PSN_contig_0000178	NA	not available	NA	NA
PSN_contig_0000179	0.108836	0.942821	715.54	644.57	771.482	763.469	597.207	610.445	0.0255709	3,43E-119	Q606P5	RecName: Full=Serine--tRNA ligase; AltName: Full=Seryl-tRNA synthetase; Short=SerRS; AltName: Full=Seryl-tRNA(Ser/Sec) synthetase	K01875	NA	NA	NA	NA	PSN_contig_0000179	1.141e-55	SPAC29A4.15	J_Seryl_tRNA_synthetase	J
PSN_contig_0000180	0.195042	1	25.9581	54.0607	1710.75	1219.66	55.6783	42.0674	0	NA	not available	not available	NA	NA	NA	NA	NA	PSN_contig_0000180	NA	not available	NA	NA
PSN_contig_0000181	1.04777	0.569359	36.1156	65.4967	1591.4	288.389	57.9665	30.8495	0.244614	NA	not available	not available	NA	NA	NA	NA	NA	PSN_contig_0000181	NA	not available	NA	NA
PSN_contig_0000182	-0.0246064	1	99.3178	93.5666	121.085	116.954	102.967	98.1573	0	NA	not available	not available	NA	NA	NA	NA	NA	PSN_contig_0000182	NA	not available	NA	NA
PSN_contig_0000183	-0.19786	0.94008	64.3308	55.1004	102.057	91.5291	82.3734	78.5259	0.0268351	NA	not available	not available	NA	NA	NA	NA	NA	PSN_contig_0000183	NA	not available	NA	NA
PSN_contig_0000184	-0.0641112	1	208.793	148.667	285.414	237.54	216.612	214.077	0	NA	not available	not available	NA	NA	NA	NA	NA	PSN_contig_0000184	NA	not available	NA	NA
PSN_contig_0000185	0.0459088	1	174.935	149.707	181.627	169.256	189.916	129.007	0	NA	not available	not available	NA	NA	NA	NA	NA	PSN_contig_0000185	NA	not available	NA	NA
PSN_contig_0000186	-0.00857705	1	1216.64	1262.11	1804.16	1471	1551.37	1281.65	0	NA	not available	not available	NA	NA	NA	NA	NA	PSN_contig_0000186	NA	not available	NA	NA
PSN_contig_0000187	0.670687	0.145326	188.478	225.6	314.82	169.983	160.933	115.919	0.837657	NA	not available	not available	NA	NA	NA	NA	NA	PSN_contig_0000187	NA	not available	NA	NA
PSN_contig_0000188	-0.0260092	1	2842.97	2276.79	1193.55	2023.08	2332.39	2082.81	0	5,69E-61	Q9LZX8	RecName: Full=Brefeldin A-inhibited guanine nucleotide-exchange protein 2; Short=BIG2; AltName: Full=ARF guanine-nucleotide exchange factor BIG2	K18442	NA	NA	NA	NA	PSN_contig_0000188	3.096e-64	At3g60860	U_Guanine_nucleotide_exchange_factor	U
PSN_contig_0000189	0.00219533	1	4774.03	4147.08	5293.13	4868.47	5238.34	4082.41	0	NA	not available	not available	NA	NA	NA	NA	NA	PSN_contig_0000189	NA	not available	NA	NA
PSN_contig_0000190	0.133005	0.983124	4706.31	3794.65	4715.38	3987.33	4491.64	3529.93	0.00739187	NA	not available	not available	NA	NA	NA	NA	NA	PSN_contig_0000190	NA	not available	NA	NA
PSN_contig_0000191	1.01239	0.559369	0	0	62.2721	5.08495	0	1.86966	0.252302	NA	not available	not available	NA	NA	NA	NA	NA	PSN_contig_0000191	NA	not available	NA	NA
PSN_contig_0000192	0.0677152	1	1606.01	1146.71	728.238	1187.7	1116.62	1014.29	0	NA	not available	not available	NA	NA	NA	NA	NA	PSN_contig_0000192	NA	not available	NA	NA
PSN_contig_0000193	0.759206	0.00146204	1743.7	2064.7	2202.01	1327.9	1141.79	1047.95	2.83504	NA	not available	not available	NA	NA	NA	NA	NA	PSN_contig_0000193	NA	not available	NA	NA
PSN_contig_0000194	0.00383783	1	2932.13	3151.12	3322.91	2876.63	3230.87	3271.91	0	2,30E-49	Q9WUU7	RecName: Full=Cathepsin Z; Flags: Precursor	K08568	NA	NA	NA	NA	PSN_contig_0000194	3.634e-52	Hs4503159	O_Cysteine_proteinase_Cathepsin_L	O
PSN_contig_0000195	-0.332469	0.350073	458.216	391.94	534.502	626.175	497.291	620.728	0.455841	NA	not available	not available	NA	NA	NA	NA	NA	PSN_contig_0000195	NA	not available	NA	NA
PSN_contig_0000196	-0.378084	0.623281	150.105	81.0911	159.14	163.445	154.831	191.641	0.205316	NA	not available	not available	NA	NA	NA	NA	NA	PSN_contig_0000196	NA	not available	NA	NA
PSN_contig_0000197	1.0045	0.38498	15836.7	24694.3	31494.1	11773.1	10736.8	8370.48	0.414562	0	O23255	RecName: Full=Adenosylhomocysteinase 1; Short=AdoHcyase 1; AltName: Full=Protein EMBRYO DEFECTIVE 1395; AltName: Full=Protein HOMOLOGY-DEPENDENT GENE SILENCING 1; AltName: Full=S-adenosyl-L-homocysteine hydrolase 1; Short=SAH hydrolase 1	K01251	E3.3.1.1, ahcY; adenosylhomocysteinase [EC:3.3.1.1]	Metabolism	Amino acid metabolism	Cysteine and methionine metabolism [PATH:ko00270]	PSN_contig_0000197	0	At4g13940	H_S_adenosylhomocysteine_hydrolase	H
PSN_contig_0000198	-0.195041	0.92379	2594.68	2193.62	1606.97	1872.71	2975.36	2519.37	0.0344266	NA	not available	not available	NA	NA	NA	NA	NA	PSN_contig_0000198	NA	not available	NA	NA
PSN_contig_0000199	0.875755	0.682927	2.25722	2.07926	60.5423	13.0756	1.52543	0	0.165626	NA	not available	not available	NA	NA	NA	NA	NA	PSN_contig_0000199	NA	not available	NA	NA
PSN_contig_0000200	-0.264361	0.520828	847.587	658.085	783.591	1004.64	912.209	837.609	0.283306	NA	not available	not available	NA	NA	NA	NA	NA	PSN_contig_0000200	NA	not available	NA	NA
PSN_contig_0000201	0.703216	0.253675	22723.5	18434.7	11409.6	10819.3	11743.5	8805.18	0.595722	NA	not available	not available	NA	NA	NA	NA	NA	PSN_contig_0000201	NA	not available	NA	NA
PSN_contig_0000202	0.416591	0.17247	2550.66	2444.17	2184.71	1806.61	1828.23	1721.96	0.763287	0	Q03604	RecName: Full=Ribonucleoside-diphosphate reductase large subunit; AltName: Full=Ribonucleotide reductase large subunit	K10807	RRM1; ribonucleoside-diphosphate reductase subunit M1 [EC:1.17.4.1]	Metabolism	Metabolism of other amino acids	Glutathione metabolism [PATH:ko00480]	PSN_contig_0000202	0	CE00331	F_Ribonucleotide_reductase_alpha_subunit	F
PSN_contig_0000203	-1.07871	0.00254364	53.0447	80.0515	48.4339	151.096	121.272	127.137	2.59454	8,74E-12	Q9LND7	RecName: Full=F-box protein SKIP16; AltName: Full=SKP1-interacting partner 16	K10290	FBXO3; F-box protein 3	brite_ko04121 Ubiquitin system	NA	NA	PSN_contig_0000203	8.894e-15	At1g06110	P_Putative_Mg2+_and_Co2+_transporter_CorD	P
PSN_contig_0000204	-0.278104	0.610282	679.424	651.848	918.513	996.65	721.53	1015.23	0.214469	3,61E-59	Q8R7C8	RecName: Full=2,3-bisphosphoglycerate-dependent phosphoglycerate mutase; Short=BPG-dependent PGAM; Short=PGAM; Short=Phosphoglyceromutase; Short=dPGM	K01834	PGAM, gpmA; 2,3-bisphosphoglycerate-dependent phosphoglycerate mutase [EC:5.4.2.11]	Metabolism	Amino acid metabolism	Glycine, serine and threonine metabolism [PATH:ko00260]	PSN_contig_0000204	8.971e-50	Hs4505753	G_Phosphoglycerate_mutase	G
PSN_contig_0000205	-0.566859	0.253897	3233.47	3363.2	5071.72	6019.12	6273.34	5234.12	0.595342	NA	not available	not available	NA	NA	NA	NA	NA	PSN_contig_0000205	NA	not available	NA	NA
PSN_contig_0000206	0.119749	0.991424	215.565	159.063	280.224	164.898	215.086	217.816	0.00374037	NA	not available	not available	NA	NA	NA	NA	NA	PSN_contig_0000206	NA	not available	NA	NA
PSN_contig_0000207	-0.066477	1	238.137	226.639	221.412	204.851	251.697	264.557	0	NA	not available	not available	NA	NA	NA	NA	NA	PSN_contig_0000207	NA	not available	NA	NA
PSN_contig_0000208	-0.351972	0.721966	1018.01	925.27	1408.04	1595.95	1333.23	1397.57	0.141483	0	Q2JJ09	RecName: Full=Protein translocase subunit SecA	K03070	secA; preprotein translocase subunit SecA	Genetic Information Processing	Folding, sorting and degradation	Protein export [PATH:ko03060]	PSN_contig_0000208	0	At4g01800	NA	NA
PSN_contig_0000209	-0.377984	0.626577	242.651	242.234	192.006	331.248	241.018	319.713	0.203025	1,78E-19	P73714	RecName: Full=Putative zinc metalloprotease slr1821	NA	NA	NA	NA	NA	PSN_contig_0000209	2.517e-19	At2g32480	M_Zinc_metalloprotease	M
PSN_contig_0000211	0.12011	1	4234.55	3960.99	3127.44	3506.43	3280.44	3576.67	0	0	Q9SJ20	RecName: Full=Ribonucleoside-diphosphate reductase large subunit; AltName: Full=Protein DEFECTIVE IN POLLEN DNA DEGRADATION 2; AltName: Full=Ribonucleoside-diphosphate reductase R1 subunit; Short=AtRNR1	K10807	RRM1; ribonucleoside-diphosphate reductase subunit M1 [EC:1.17.4.1]	Metabolism	Metabolism of other amino acids	Glutathione metabolism [PATH:ko00480]	PSN_contig_0000211	0	At2g21790	F_Ribonucleotide_reductase_alpha_subunit	F
PSN_contig_0000212	0.333562	0.759453	6049.36	3673.01	3608.32	4105.73	3338.41	3011.09	0.119499	NA	not available	not available	NA	NA	NA	NA	NA	PSN_contig_0000212	NA	not available	NA	NA
PSN_contig_0000213	1.96359	0.0570537	13.5433	12.4756	33524.9	31.2361	8.38988	8.41349	1.24372	NA	not available	not available	NA	NA	NA	NA	NA	PSN_contig_0000213	NA	not available	NA	NA
PSN_contig_0000214	2.19122	0.0324503	12.4147	22.8718	143.572	12.3492	2.28815	1.86966	1.48878	NA	not available	not available	NA	NA	NA	NA	NA	PSN_contig_0000214	NA	not available	NA	NA
PSN_contig_0000215	1.69284	0.112374	80.1314	238.075	2.01365e+06	176.52	59.4919	57.9596	0.949334	NA	not available	not available	NA	NA	NA	NA	NA	PSN_contig_0000215	NA	not available	NA	NA
PSN_contig_0000216	0.19417	1	10.1575	11.4359	216.223	163.445	4.5763	10.2832	0	NA	not available	not available	NA	NA	NA	NA	NA	PSN_contig_0000216	NA	not available	NA	NA
PSN_contig_0000218	0.203871	0.885879	3344.08	3282.11	4784.57	2995.03	3432.23	3427.09	0.0526256	6,39E-70	P25007	RecName: Full=Peptidyl-prolyl cis-trans isomerase; Short=PPIase; AltName: Full=Cyclophilin; AltName: Full=Cyclosporin A-binding protein; AltName: Full=Rotamase	K09565	PPIF; peptidyl-prolyl isomerase F (cyclophilin D) [EC:5.2.1.8]	Environmental Information Processing	Signal transduction	Calcium signaling pathway [PATH:ko04020]	PSN_contig_0000218	9.745e-73	7293206	O_Cyclophilin_type_peptidyl_prolyl_cis_trans_isomerase	O
PSN_contig_0000219	1.24682	0.390598	0	2.07926	124.544	7.26421	0	3.73933	0.40827	NA	not available	not available	NA	NA	NA	NA	NA	PSN_contig_0000219	NA	not available	NA	NA
PSN_contig_0000220	-0.491744	0.347395	1043.97	781.801	1278.31	1410.71	1468.23	1533.12	0.459176	1,07E-157	Q1XDF4	RecName: Full=ATP-dependent Clp protease ATP-binding subunit ClpA homolog	NA	NA	NA	NA	NA	PSN_contig_0000220	1.245e-121	At5g51070	O_Chaperone_HSP104_and_related_ATP_dependent_Clp_proteases	O
PSN_contig_0000221	-0.23332	0.508347	282.153	266.145	268.116	296.38	316.527	350.562	0.29384	2,16E-105	Q9SZW4	RecName: Full=Cadmium/zinc-transporting ATPase HMA2; AltName: Full=Cadmium/zinc-transporting ATPase 3; AltName: Full=Protein HEAVY METAL ATPASE 2	K01534	NA	NA	NA	NA	PSN_contig_0000221	1.177e-108	At4g30110	P_Cation_transport_ATPase	P
PSN_contig_0000222	0.362833	0.427436	914.175	931.508	757.644	578.231	695.598	742.257	0.369129	1,70E-37	Q6DRC4	RecName: Full=Eukaryotic translation initiation factor 3 subunit G; Short=eIF3g; AltName: Full=Eukaryotic translation initiation factor 3 RNA-binding subunit; Short=eIF-3 RNA-binding subunit; AltName: Full=Eukaryotic translation initiation factor 3 subunit 4	K03248	NA	NA	NA	NA	PSN_contig_0000222	1.523e-35	Hs4503517	J_Translation_initiation_factor_3_subunit_g_eIF_3g_	J
PSN_contig_0000223	0.802852	0.737388	11.2861	15.5944	387.471	103.878	7.62717	3.73933	0.132304	1,63E-09	Q3BAI2	RecName: Full=Uncharacterized protein ORF91 (chloroplast) [Phalaenopsis aphrodite subsp. formosana]	NA	NA	NA	NA	NA	PSN_contig_0000223	NA	not available	NA	NA
PSN_contig_0000224	0.728058	0.437071	206.536	263.026	373.633	126.397	161.696	193.51	0.359448	6,61E-13	Q9VPF8	RecName: Full=Transmembrane protein 104 homolog	NA	NA	NA	NA	NA	PSN_contig_0000224	6.427e-08	7296305	R_Predicted_amino_acid_transporter	R
PSN_contig_0000225	0.235868	0.879165	59.8164	50.9418	72.6508	51.5759	46.5257	55.1551	0.0559296	NA	not available	not available	NA	NA	NA	NA	NA	PSN_contig_0000225	NA	not available	NA	NA
PSN_contig_0000226	-0.437448	0.452289	56.4306	60.2985	83.0295	87.1705	95.3396	86.9394	0.344584	NA	not available	not available	NA	NA	NA	NA	NA	PSN_contig_0000226	NA	not available	NA	NA
PSN_contig_0000227	-0.300361	0.934819	29.3439	16.6341	27.6765	45.0381	25.1697	22.436	0.0292726	NA	not available	not available	NA	NA	NA	NA	NA	PSN_contig_0000227	NA	not available	NA	NA
PSN_contig_0000228	-0.569718	0.798478	4.51444	7.27741	10.3787	10.8963	15.2543	10.2832	0.0977372	NA	not available	not available	NA	NA	NA	NA	NA	PSN_contig_0000228	NA	not available	NA	NA
PSN_contig_0000229	-0.141288	1	11.2861	16.6341	10.3787	18.1605	12.2035	13.0876	0	NA	not available	not available	NA	NA	NA	NA	NA	PSN_contig_0000229	NA	not available	NA	NA
PSN_contig_0000230	0.145167	1	0	0	8.6489	4.35853	0	0	0	NA	not available	not available	NA	NA	NA	NA	NA	PSN_contig_0000230	NA	not available	NA	NA
PSN_contig_0000231	-0.0934827	1	355.513	363.87	231.791	254.974	340.934	425.349	0	NA	not available	not available	NA	NA	NA	NA	NA	PSN_contig_0000231	NA	not available	NA	NA
PSN_contig_0000232	0.189962	0.74371	1469.45	1438.85	1693.46	1086.73	1408.74	1529.38	0.128596	2,99E-05	A6X554	RecName: Full=Blue-light-activated histidine kinase	NA	NA	NA	NA	NA	PSN_contig_0000232	NA	not available	NA	NA
PSN_contig_0000233	0.223594	1	9.02889	16.6341	76.1103	50.1231	15.2543	15.8921	0	NA	not available	not available	NA	NA	NA	NA	NA	PSN_contig_0000233	NA	not available	NA	NA
PSN_contig_0000234	-0.415404	0.182626	806.957	900.319	954.839	1351.14	1089.92	1122.73	0.738438	4,82E-122	Q54U63	RecName: Full=BEACH domain-containing protein lvsC	NA	NA	NA	NA	NA	PSN_contig_0000234	1.542e-111	Hs22042385	U_Kinase_A_anchor_protein_Neurobeachin_and_related_BEACH_and_WD40_repeat_proteins	U
PSN_contig_0000235	0.0666988	1	9921.62	9123.79	12771	12363	8855.14	9126.76	0	2,25E-101	P34923	RecName: Full=Glyceraldehyde-3-phosphate dehydrogenase, cytosolic	K00134	GAPDH, gapA; glyceraldehyde 3-phosphate dehydrogenase [EC:1.2.1.12]	Metabolism	Carbohydrate metabolism	Glycolysis / Gluconeogenesis [PATH:ko00010]	PSN_contig_0000235	3.048e-100	At1g13440	G_Glyceraldehyde_3_phosphate_dehydrogenase	G
PSN_contig_0000236	-0.29215	1	0	14.5548	1.72978	9.44347	12.2035	3.73933	0	NA	not available	not available	NA	NA	NA	NA	NA	PSN_contig_0000236	6.267e-07	At1g21370	S_Uncharacterized_conserved_protein	S
PSN_contig_0000237	-0.0035518	1	2817.01	2976.46	3272.74	3069.13	3005.87	3009.22	0	0	Q5RDE7	RecName: Full=Cysteine desulfurase, mitochondrial; Flags: Precursor	K04487	iscS, NFS1; cysteine desulfurase [EC:2.8.1.7]	Genetic Information Processing	Folding, sorting and degradation	Sulfur relay system [PATH:ko04122]	PSN_contig_0000237	0	Hs20560255	E_Cysteine_desulfurase_NFS1	E
PSN_contig_0000238	0.735637	0.759336	0	0	15.568	1.45284	0	0	0.119566	0	Q3J7D8	RecName: Full=Chaperone protein DnaK; AltName: Full=HSP70; AltName: Full=Heat shock 70 kDa protein; AltName: Full=Heat shock protein 70	K04043	dnaK; molecular chaperone DnaK	Genetic Information Processing	Folding, sorting and degradation	RNA degradation [PATH:ko03018]	PSN_contig_0000238	0	CE08631	O_Molecular_chaperones_mortalin_PBP74_GRP75_HSP70_superfamily	O
PSN_contig_0000239	0.117478	0.912121	2131.95	2129.16	2643.1	2081.92	2174.51	2095.89	0.0399475	NA	not available	not available	NA	NA	NA	NA	NA	PSN_contig_0000239	NA	not available	NA	NA
PSN_contig_0000240	-0.465471	0.375265	268.609	243.273	330.388	392.994	421.02	358.041	0.425662	NA	not available	not available	NA	NA	NA	NA	NA	PSN_contig_0000240	NA	not available	NA	NA
PSN_contig_0000241	-0.00505386	1	513.518	651.848	646.938	513.58	591.868	713.277	0	3,28E-14	Q5ZDJ6	RecName: Full=Zinc finger CCCH domain-containing protein 8; Short=OsC3H8	NA	NA	NA	NA	NA	PSN_contig_0000241	5.073e-14	At3g06410	R_CCCH_type_Zn_finger_protein	R
PSN_contig_0000242	1.00734	0.576047	0	0	41.5147	0	0	0	0.239542	0	Q89YY3	RecName: Full=Chaperone protein ClpB	K03695	clpB; ATP-dependent Clp protease ATP-binding subunit ClpB	brite_ko03110 Chaperones and folding catalysts	NA	NA	PSN_contig_0000242	0	At5g15450	O_Chaperone_HSP104_and_related_ATP_dependent_Clp_proteases	O
PSN_contig_0000243	0.170608	0.594504	3388.09	3530.58	3930.06	2984.14	3236.21	3406.53	0.225845	4,24E-21	Q5F3T7	RecName: Full=CUGBP Elav-like family member 1; Short=CELF-1; AltName: Full=Bruno-like protein 2; AltName: Full=CUG triplet repeat RNA-binding protein 1; Short=CUG-BP1; AltName: Full=CUG-BP- and ETR-3-like factor 1; AltName: Full=RNA-binding protein BRUNOL-2	K13207	CUGBP, BRUNOL, CELF; CUG-BP- and ETR3-like factor	brite_ko03041 Spliceosome	NA	NA	PSN_contig_0000243	2.634e-24	Hs5729794	A_RNA_binding_protein_CUGBP1_BRUNO_RRM_superfamily_	A
PSN_contig_0000244	0.313785	0.764248	2783.16	2863.14	2688.08	2381.21	2284.34	1972.5	0.116765	NA	not available	not available	NA	NA	NA	NA	NA	PSN_contig_0000244	NA	not available	NA	NA
PSN_contig_0000246	-0.120739	0.905706	2753.81	2546.05	2781.49	2941.28	2778.58	3076.53	0.0430126	0	Q99PV0	RecName: Full=Pre-mRNA-processing-splicing factor 8; AltName: Full=Splicing factor Prp8	K12856	NA	NA	NA	NA	PSN_contig_0000246	0	Hs17999537	A_U5_snRNP_spliceosome_subunit	A
PSN_contig_0000247	-0.215985	0.738452	1211	1076.02	1459.93	1362.04	1391.2	1606.98	0.131677	7,21E-03	Q9FY61	RecName: Full=Trafficking protein particle complex II-specific subunit 120 homolog; Short=AtTRS120; Short=TRAPP II-specific subunit 120 homolog; AltName: Full=Protein VASCULAR NETWORK DEFECTIVE 4	K20306	NA	NA	NA	NA	PSN_contig_0000247	3.92e-06	At5g11040	U_Targeting_complex_TRAPP_subunit	U
PSN_contig_0000249	0.836897	0.0470423	1188.43	1236.12	1075.92	881.149	615.512	416.935	1.32751	NA	not available	not available	NA	NA	NA	NA	NA	PSN_contig_0000249	NA	not available	NA	NA
PSN_contig_0000250	0.0414707	1	3087.88	2860.02	2246.98	2522.13	2744.25	2700.73	0	9,23E-27	P78813	RecName: Full=ENTH domain-containing protein C794.11c	K12471	NA	NA	NA	NA	PSN_contig_0000250	5.021e-27	SPCC794.11c	F_Equilibrative_nucleoside_transporter_protein	F
PSN_contig_0000251	0.78684	3.74309e-07	16283.6	14771.1	16446.8	10120.5	9532.43	7743.21	6.42677	NA	not available	not available	NA	NA	NA	NA	NA	PSN_contig_0000251	NA	not available	NA	NA
PSN_contig_0000252	1.79537	0.136046	9.02889	8.31704	162.599	14.5284	3.05087	1.86966	0.866315	NA	not available	not available	NA	NA	NA	NA	NA	PSN_contig_0000252	NA	not available	NA	NA
PSN_contig_0000253	-0.144356	0.809984	1318.22	1085.37	1305.98	1500.79	1270.69	1329.33	0.0915237	7,36E-30	Q9GV41	RecName: Full=Prostaglandin F synthase; AltName: Full=Prostaglandin F2-alpha synthase	NA	NA	NA	NA	NA	PSN_contig_0000253	2.423e-23	7298972	R_Aldo_keto_reductase_family_proteins	R
PSN_contig_0000254	1.25748	0.406576	68.8453	74.8533	902.945	151.096	32.0341	45.8068	0.390859	0	A0T0F1	RecName: Full=ATP synthase subunit alpha, chloroplastic; AltName: Full=ATP synthase F1 sector subunit alpha; AltName: Full=F-ATPase subunit alpha	NA	NA	NA	NA	NA	PSN_contig_0000254	0	AtCh008	C_F0F1_type_ATP_synthase_alpha_subunit	C
PSN_contig_0000255	-0.189511	0.699436	1765.15	2005.45	2433.8	2609.3	2115.01	2354.84	0.155252	0	Q8YM56	RecName: Full=Chaperone protein ClpB 2	K03695	clpB; ATP-dependent Clp protease ATP-binding subunit ClpB	brite_ko03110 Chaperones and folding catalysts	NA	NA	PSN_contig_0000255	0	At5g15450	O_Chaperone_HSP104_and_related_ATP_dependent_Clp_proteases	O
PSN_contig_0000256	-0.559593	0.329928	3079.98	3750.98	2598.13	3538.4	3606.12	6992.54	0.481581	1,68E-88	Q9LSJ2	RecName: Full=ABC transporter B family member 22; Short=ABC transporter ABCB.22; Short=AtABCB22; AltName: Full=P-glycoprotein 22; AltName: Full=Putative multidrug resistance protein 21	K05658	ABCB1; ATP-binding cassette, subfamily B (MDR/TAP), member 1 [EC:3.6.3.44]	Environmental Information Processing	Membrane transport	ABC transporters [PATH:ko02010]	PSN_contig_0000256	6.022e-90	Hs4505769	Q_Multidrug_pheromone_exporter_ABC_superfamily	Q
PSN_contig_0000257	0.615029	0.852233	3.38583	6.23778	117.625	47.9438	1.52543	8.41349	0.0694419	NA	not available	not available	NA	NA	NA	NA	NA	PSN_contig_0000257	NA	not available	NA	NA
PSN_contig_0000258	-0.0249828	1	4306.78	4930.96	6863.77	4996.32	5853.09	5544.49	0	NA	not available	not available	NA	NA	NA	NA	NA	PSN_contig_0000258	5.11e-06	At3g29775	R_FOG:_Transposon_encoded_proteins_with_TYA_reverse_transcriptase_integrase_domains_in_various_combinations	R
PSN_contig_0000259	-0.13897	0.792813	18972	20431.8	16799.6	18396.6	23487.1	20066.2	0.100829	1,51E-20	Q8L9Y0	RecName: Full=Serine carboxypeptidase-like 25; Flags: Precursor	K16297	NA	NA	NA	NA	PSN_contig_0000259	8.187e-24	At3g02110	OE_Serine_carboxypeptidases_lysosomal_cathepsin_A_	OE
PSN_contig_0000260	0.398748	0.248425	8627.1	7157.85	7311.78	5853.5	6558.6	5023.79	0.604805	2,54E-45	Q08586	RecName: Full=Fucoxanthin-chlorophyll a-c binding protein C, chloroplastic; Flags: Precursor	NA	NA	NA	NA	NA	PSN_contig_0000260	NA	not available	NA	NA
PSN_contig_0000261	-0.540322	0.351851	144.462	124.756	155.68	262.964	165.51	198.184	0.453641	NA	not available	not available	NA	NA	NA	NA	NA	PSN_contig_0000261	3.426e-28	At2g21370	NA	NA
PSN_contig_0000262	1.70399	0.173682	21.4436	18.7133	576.017	37.0475	7.62717	13.0876	0.760246	0	P26856	RecName: Full=Cytochrome c oxidase subunit 1; AltName: Full=Cytochrome c oxidase polypeptide I	NA	NA	NA	NA	NA	PSN_contig_0000262	0	AtMi114	C_Cytochrome_c_oxidase_subunit_I	C
PSN_contig_0000263	1.38754	0.338106	44.0158	43.6644	1453.02	144.558	32.0341	26.1753	0.470947	0	P26849	RecName: Full=NADH-ubiquinone oxidoreductase chain 5; AltName: Full=NADH dehydrogenase subunit 5	NA	NA	NA	NA	NA	PSN_contig_0000263	0	AtMi005	C_NADH_dehydrogenase_subunits_2_5_and_related_proteins	C
PSN_contig_0000264	1.78847	0.133965	0	2.07926	103.787	1.45284	0	0	0.87301	7,13E-19	Q8EUC8	RecName: Full=50S ribosomal protein L6	K02933	NA	NA	NA	NA	PSN_contig_0000264	3.49e-13	At2g18400	J_Mitochondrial_chloroplast_ribosomal_protein_L6	J
PSN_contig_0000265	0.24863	0.577238	29105.8	27257	35469.1	27357	24994.2	24740.3	0.238645	NA	not available	not available	NA	NA	NA	NA	NA	PSN_contig_0000265	NA	not available	NA	NA
PSN_contig_0000266	0.153156	0.887833	5670.14	4685.61	4220.66	4734.09	4564.86	3783.26	0.0516685	0	O17732	RecName: Full=Pyruvate carboxylase 1; AltName: Full=Pyruvic carboxylase 1; Short=PCB 1	K01958	PC, pyc; pyruvate carboxylase [EC:6.4.1.1]	Metabolism	Carbohydrate metabolism	Citrate cycle (TCA cycle) [PATH:ko00020]	PSN_contig_0000266	0	7303838	C_Pyruvate_carboxylase	C
PSN_contig_0000267	0.855312	0.704291	2.25722	0	55.353	8.71705	3.05087	5.60899	0.152248	NA	not available	not available	NA	NA	NA	NA	NA	PSN_contig_0000267	NA	not available	NA	NA
PSN_contig_0000268	0.309735	0.318456	2390.4	3010.77	2906.03	2046.33	2429.25	2208.07	0.496951	7,71E-75	Q15418	RecName: Full=Ribosomal protein S6 kinase alpha-1; Short=S6K-alpha-1; AltName: Full=90 kDa ribosomal protein S6 kinase 1; Short=p90-RSK 1; Short=p90RSK1; Short=p90S6K; AltName: Full=MAP kinase-activated protein kinase 1a; Short=MAPK-activated protein kinase 1a; Short=MAPKAP kinase 1a; Short=MAPKAPK-1a; AltName: Full=Ribosomal S6 kinase 1; Short=RSK-1	K04373	RPS6KA, RSK2; p90 ribosomal S6 kinase [EC:2.7.11.1]	Cellular Processes	Cell growth and death	Oocyte meiosis [PATH:ko04114]	PSN_contig_0000268	4.195e-78	Hs20149547	T_Ribosomal_protein_S6_kinase	T
PSN_contig_0000269	0.933975	0.636941	0	0	15.568	0	0	0	0.1959	3,25E-41	Q8Z9V5	RecName: Full=Small heat shock protein IbpA; AltName: Full=16 kDa heat shock protein A >gi|73621039|sp|Q663X0.1|IBPA_YERPS RecName: Full=Small heat shock protein IbpA; AltName: Full=16 kDa heat shock protein A >gi|122979411|sp|Q1C3L0.1|IBPA_YERPA RecName: Full=Small heat shock protein IbpA; AltName: Full=16 kDa heat shock protein A >gi|123073087|sp|Q1CD74.1|IBPA_YERPN RecName: Full=Small heat sho…	K04080	NA	NA	NA	NA	PSN_contig_0000269	NA	not available	NA	NA
PSN_contig_0000270	0.494653	0.916358	2.25722	4.15852	10.3787	7.26421	0	0	0.0379347	0	O69177	RecName: Full=Lon protease; AltName: Full=ATP-dependent protease La	K01338	lon; ATP-dependent Lon protease [EC:3.4.21.53]	Cellular Processes	Cell growth and death	Cell cycle - Caulobacter [PATH:ko04112]	PSN_contig_0000270	2.789e-159	Hs20562018	O_Mitochondrial_ATP_dependent_protease_PIM1_LON	O
PSN_contig_0000271	0.130929	0.975186	2428.77	2248.72	2345.58	1415.79	2642.05	2337.08	0.0109125	6,49E-19	O23166	RecName: Full=Thioredoxin-like protein HCF164, chloroplastic; AltName: Full=Protein HIGH CHLOROPHYLL FLUORESCENCE 164; Flags: Precursor	NA	NA	NA	NA	NA	PSN_contig_0000271	3.528e-22	At4g37200	O_Thioredoxin	O
PSN_contig_0000272	0.128934	0.975777	2227.88	2036.63	1112.25	1640.26	1702.38	1564.91	0.0106495	3,83E-03	Q08C69	RecName: Full=RNA pseudouridylate synthase domain-containing protein 1	NA	NA	NA	NA	NA	PSN_contig_0000272	8.723e-06	Hs17158025	A_RNA_pseudouridylate_synthases	A
PSN_contig_0000273	0.177624	0.799558	952.548	943.984	1222.95	855.724	933.565	959.138	0.09715	1,88E-09	Q9LLY4	RecName: Full=1-acyl-sn-glycerol-3-phosphate acyltransferase 1, chloroplastic; Flags: Precursor	K00655	plsC; 1-acyl-sn-glycerol-3-phosphate acyltransferase [EC:2.3.1.51]	Metabolism	Lipid metabolism	Glycerolipid metabolism [PATH:ko00561]	PSN_contig_0000273	7.349e-13	At4g30580	I_1_acyl_sn_glycerol_3_phosphate_acyltransferase	I
PSN_contig_0000274	-0.0147442	1	11312.1	10449.3	12681	10754.7	11777.9	12260.3	0	0	Q68FD5	RecName: Full=Clathrin heavy chain 1	K04646	NA	NA	NA	NA	PSN_contig_0000274	0	Hs4758012	U_Vesicle_coat_protein_clathrin_heavy_chain	U
PSN_contig_0000275	0.941901	0.643307	2.25722	0	53.6232	7.26421	1.52543	0	0.191582	0	A0M353	RecName: Full=Chaperone protein DnaK; AltName: Full=HSP70; AltName: Full=Heat shock 70 kDa protein; AltName: Full=Heat shock protein 70	K04043	dnaK; molecular chaperone DnaK	Genetic Information Processing	Folding, sorting and degradation	RNA degradation [PATH:ko03018]	PSN_contig_0000275	0	At5g09590	O_Molecular_chaperones_mortalin_PBP74_GRP75_HSP70_superfamily	O
PSN_contig_0000276	0.814606	0.652979	0	0	10.3787	0	0	0	0.185101	2,52E-139	A0M353	RecName: Full=Chaperone protein DnaK; AltName: Full=HSP70; AltName: Full=Heat shock 70 kDa protein; AltName: Full=Heat shock protein 70	K04043	dnaK; molecular chaperone DnaK	Genetic Information Processing	Folding, sorting and degradation	RNA degradation [PATH:ko03018]	PSN_contig_0000276	1.043e-89	At5g09590	O_Molecular_chaperones_mortalin_PBP74_GRP75_HSP70_superfamily	O
PSN_contig_0000277	0.858532	0.611822	934.49	1051.07	6111.31	1623.55	747.462	1186.3	0.213375	NA	not available	not available	NA	NA	NA	NA	NA	PSN_contig_0000277	NA	not available	NA	NA
PSN_contig_0000278	0.108531	0.934074	1506.7	1138.39	1113.98	1208.76	1168.48	1107.78	0.0296189	6,41E-45	Q9P3U1	RecName: Full=Uncharacterized RNA-binding protein C328.05	NA	NA	NA	NA	NA	PSN_contig_0000278	5.28e-47	SPAC328.05	R_RNA_binding_proteins_RRM_domain_	R
PSN_contig_0000279	-0.0395498	1	108.347	181.935	100.327	143.105	129.662	131.811	0	NA	not available	not available	NA	NA	NA	NA	NA	PSN_contig_0000279	NA	not available	NA	NA
PSN_contig_0000280	-0.533734	0.84993	4.51444	6.23778	8.6489	9.44347	6.86445	15.8921	0.0706167	NA	not available	not available	NA	NA	NA	NA	NA	PSN_contig_0000280	NA	not available	NA	NA
PSN_contig_0000281	0.283816	0.253884	5726.57	5779.3	5144.37	4837.24	4569.44	4248.81	0.595364	2,83E-161	Q54XK2	RecName: Full=Protein transport protein Sec61 subunit alpha; AltName: Full=Secretory 61 complex subunit alpha	K10956	SEC61A; protein transport protein SEC61 subunit alpha	Genetic Information Processing	Folding, sorting and degradation	Protein export [PATH:ko03060]	PSN_contig_0000281	5.829e-166	At1g29310	UO_Transport_protein_Sec61_alpha_subunit	UO
PSN_contig_0000282	-0.108931	0.955574	471.759	432.486	487.798	485.249	503.393	513.223	0.0197357	NA	not available	not available	NA	NA	NA	NA	NA	PSN_contig_0000282	NA	not available	NA	NA
PSN_contig_0000283	-0.277929	0.960364	13.5433	10.3963	17.2978	18.1605	14.4916	17.7618	0.0175643	NA	not available	not available	NA	NA	NA	NA	NA	PSN_contig_0000283	NA	not available	NA	NA
PSN_contig_0000284	-0.257793	1	11.2861	3.11889	5.18934	7.26421	7.62717	10.2832	0	NA	not available	not available	NA	NA	NA	NA	NA	PSN_contig_0000284	NA	not available	NA	NA
PSN_contig_0000285	0.276643	0.14609	1352.08	1492.91	1267.93	1159.37	1125.01	1111.52	0.835379	4,42E-18	Q9ZR41	RecName: Full=Glutaredoxin	NA	NA	NA	NA	NA	PSN_contig_0000285	2.25e-15	At5g40370	O_Glutaredoxin_and_related_proteins	O
PSN_contig_0000286	0.109338	1	3.38583	0	46.7041	26.8776	6.10173	9.34832	0	NA	not available	not available	NA	NA	NA	NA	NA	PSN_contig_0000286	NA	not available	NA	NA
PSN_contig_0000287	0.349356	0.502816	1663.57	1579.2	1030.95	1003.91	1134.16	1201.26	0.298591	2,05E-24	B9JVQ4	RecName: Full=30S ribosomal protein S5	K02988	NA	NA	NA	NA	PSN_contig_0000287	5.261e-18	SPAC4G9.17c	J_Ribosomal_protein_S5	J
PSN_contig_0000288	0.421561	0.920921	19.1864	9.35666	27.6765	13.802	10.678	13.0876	0.0357776	NA	not available	not available	NA	NA	NA	NA	NA	PSN_contig_0000288	NA	not available	NA	NA
PSN_contig_0000289	-0.179956	0.774054	408.557	381.544	420.337	432.221	437.037	503.874	0.111229	NA	not available	not available	NA	NA	NA	NA	NA	PSN_contig_0000289	NA	not available	NA	NA
PSN_contig_0000290	-0.498161	0.135668	322.783	347.236	371.903	472.174	491.952	516.027	0.867522	2,11E-123	Q2KJJ5	RecName: Full=Transducin beta-like protein 3	K14555	NA	NA	NA	NA	PSN_contig_0000290	1.841e-122	Hs19913369	A_WD40_repeat_containing_subunit_of_the_18S_rRNA_processing_complex	A
PSN_contig_0000291	2.17585	0.0457018	7.90028	1.03963	185.087	4.35853	0	1.86966	1.34007	NA	not available	not available	NA	NA	NA	NA	NA	PSN_contig_0000291	NA	not available	NA	NA
PSN_contig_0000292	0.259962	0.734016	26470.4	27798.7	42298.3	26992.4	25078.9	28179.6	0.134294	NA	not available	not available	NA	NA	NA	NA	NA	PSN_contig_0000292	2.685e-17	At3g50880	L_3_methyladenine_DNA_glycosidase	L
PSN_contig_0000293	0.0738405	1	84.6458	108.121	112.436	106.057	76.2717	106.571	0	NA	not available	not available	NA	NA	NA	NA	NA	PSN_contig_0000293	NA	not available	NA	NA
PSN_contig_0000294	0.588028	0.00141741	2186.12	2276.79	2454.56	1454.29	1515.52	1612.59	2.8485	2,27E-84	Q93Y35	RecName: Full=26S proteasome non-ATPase regulatory subunit 6 homolog; AltName: Full=26S proteasome regulatory subunit RPN7; Short=AtRPN7; AltName: Full=26S proteasome regulatory subunit S10 homolog	K03037	PSMD6, RPN7; 26S proteasome regulatory subunit N7	Genetic Information Processing	Folding, sorting and degradation	Proteasome [PATH:ko03050]	PSN_contig_0000294	3.126e-84	At4g24820	O_26S_proteasome_regulatory_complex_subunit_RPN7_PSMD6	O
PSN_contig_0000295	1.09846	0.518098	0	4.15852	126.274	18.1605	1.52543	0	0.285588	NA	not available	not available	NA	NA	NA	NA	NA	PSN_contig_0000295	NA	not available	NA	NA
PSN_contig_0000297	0.98943	0.571909	1.12861	2.07926	39.7849	4.35853	0	0	0.242673	NA	not available	not available	NA	NA	NA	NA	NA	PSN_contig_0000297	NA	not available	NA	NA
PSN_contig_0000298	0.841029	0.648386	0	0	27.6765	2.90568	0	0	0.188166	NA	not available	not available	NA	NA	NA	NA	NA	PSN_contig_0000298	NA	not available	NA	NA
PSN_contig_0000299	-1.08817	0.000997956	1027.04	938.785	991.164	2115.34	2322.47	2013.63	3.00089	NA	not available	not available	NA	NA	NA	NA	NA	PSN_contig_0000299	NA	not available	NA	NA
PSN_contig_0000300	-0.030175	1	830.658	908.636	674.614	793.978	821.446	854.436	0	NA	not available	not available	NA	NA	NA	NA	NA	PSN_contig_0000300	NA	not available	NA	NA
PSN_contig_0000301	0.106334	0.976116	291.182	300.453	413.418	323.257	279.154	325.322	0.0104988	NA	not available	not available	NA	NA	NA	NA	NA	PSN_contig_0000301	NA	not available	NA	NA
PSN_contig_0000302	-0.00532459	1	260.709	274.462	413.418	285.483	329.494	331.865	0	3,94E-11	Q3T0D3	RecName: Full=Protein N-terminal glutamine amidohydrolase; AltName: Full=Protein NH2-terminal glutamine deamidase; Short=N-terminal Gln amidase; Short=Nt(Q)-amidase; AltName: Full=WDYHV motif-containing protein 1	NA	NA	NA	NA	NA	PSN_contig_0000302	3.698e-14	Hs8922281	S_Uncharacterized_conserved_protein	S
PSN_contig_0000303	-0.0293838	1	6296.52	6022.57	4127.26	6047.46	5602.15	5148.12	0	3,86E-05	Q766C3	RecName: Full=Aspartic proteinase nepenthesin-1; AltName: Full=Nepenthesin-I; Flags: Precursor	NA	NA	NA	NA	NA	PSN_contig_0000303	2.986e-24	At5g43100	O_Aspartyl_protease	O
PSN_contig_0000304	-0.0537466	1	4391.43	4071.19	2714.03	4200.17	3741.89	3673.89	0	NA	not available	not available	NA	NA	NA	NA	NA	PSN_contig_0000304	NA	not available	NA	NA
PSN_contig_0000305	0.189707	0.81325	2660.14	2561.65	2823	2456.76	2367.47	2209.01	0.089776	NA	not available	not available	NA	NA	NA	NA	NA	PSN_contig_0000305	NA	not available	NA	NA
PSN_contig_0000306	0.912478	0.66122	2.25722	4.15852	62.2721	15.9813	4.5763	1.86966	0.179654	NA	not available	not available	NA	NA	NA	NA	NA	PSN_contig_0000306	NA	not available	NA	NA
PSN_contig_0000307	-0.0365026	1	3756.02	3509.79	2162.23	2853.38	3385.7	3442.99	0	4,22E-159	Q9SFU0	RecName: Full=Protein transport protein Sec24-like At3g07100	K14007	SEC24; protein transport protein SEC24	Genetic Information Processing	Folding, sorting and degradation	Protein processing in endoplasmic reticulum [PATH:ko04141]	PSN_contig_0000307	1.211e-158	At3g07100	U_Vesicle_coat_complex_COPII_subunit_SEC24_subunit_SFB2	U
PSN_contig_0000308	-0.0592245	1	18.0578	27.0304	29.4063	23.2455	34.3223	19.6315	0	NA	not available	not available	NA	NA	NA	NA	NA	PSN_contig_0000308	NA	not available	NA	NA
PSN_contig_0000309	0.148641	0.692814	2805.73	2852.74	2750.35	2573.71	2574.93	2431.5	0.159384	1,55E-41	Q0MQB4	RecName: Full=NADH dehydrogenase [ubiquinone] 1 alpha subcomplex subunit 9, mitochondrial; AltName: Full=Complex I-39kD; Short=CI-39kD; AltName: Full=NADH-ubiquinone oxidoreductase 39 kDa subunit; Flags: Precursor	K03953	NDUFA9; NADH dehydrogenase (ubiquinone) 1 alpha subcomplex subunit 9	Metabolism	Energy metabolism	Oxidative phosphorylation [PATH:ko00190]	PSN_contig_0000309	1.77e-44	Hs6681764	C_NADH:ubiquinone_oxidoreductase_NDUFA9_39kDa_subunit	C
PSN_contig_0000310	-0.34129	0.722297	67.7167	64.457	60.5423	90.8026	70.1699	86.9394	0.141284	NA	not available	not available	NA	NA	NA	NA	NA	PSN_contig_0000310	NA	not available	NA	NA
PSN_contig_0000311	0.12368	0.969364	259.581	334.761	384.011	242.625	302.036	349.627	0.0135132	NA	not available	not available	NA	NA	NA	NA	NA	PSN_contig_0000311	NA	not available	NA	NA
PSN_contig_0000312	-0.247669	1	4.51444	5.19815	0	8.71705	3.81358	1.86966	0	NA	not available	not available	NA	NA	NA	NA	NA	PSN_contig_0000312	NA	not available	NA	NA
PSN_contig_0000313	0.370271	0.543448	1908.48	2212.33	2980.41	1680.94	1787.81	1979.04	0.264842	NA	not available	not available	NA	NA	NA	NA	NA	PSN_contig_0000313	NA	not available	NA	NA
PSN_contig_0000314	1.10262	0.437013	925.461	1012.6	6284.29	1453.57	542.292	732.908	0.359506	NA	not available	not available	NA	NA	NA	NA	NA	PSN_contig_0000314	NA	not available	NA	NA
PSN_contig_0000315	0.730302	0.00529323	955.934	1196.61	1081.11	586.222	591.868	754.409	2.27628	1,16E-37	O14249	RecName: Full=probable cardiolipin-specific deacylase, mitochondrial; Flags: Precursor	K13535	CLD1; cardiolipin-specific phospholipase [EC:3.1.1.-]	Metabolism	Lipid metabolism	Glycerophospholipid metabolism [PATH:ko00564]	PSN_contig_0000315	6.321e-41	SPAC6G10.03c	R_Predicted_hydrolases_or_acyltransferases_alpha_beta_hydrolase_superfamily_	R
PSN_contig_0000316	0.216821	0.810692	1551.84	1688.36	1612.16	1343.88	1440.77	1374.2	0.091144	2,98E-99	Q0DM51	RecName: Full=DEAD-box ATP-dependent RNA helicase 3, chloroplastic; Flags: Precursor	NA	NA	NA	NA	NA	PSN_contig_0000316	8.061e-98	Hs13787209	A_ATP_dependent_RNA_helicase	A
PSN_contig_0000317	-0.238315	0.836561	685.067	412.733	428.986	724.968	578.139	510.418	0.0775026	4,38E-32	P44595	RecName: Full=S-adenosylmethionine:tRNA ribosyltransferase-isomerase; AltName: Full=Queuosine biosynthesis protein QueA	K07568	NA	NA	NA	NA	PSN_contig_0000317	4.101e-31	At3g12290	H_Methylenetetrahydrofolate_dehydrogenase_methylenetetrahydrofolate_cyclohydrolase	H
PSN_contig_0000318	0.227692	0.987798	11.2861	22.8718	36.3254	20.3398	22.1188	14.9573	0.00533176	NA	not available	not available	NA	NA	NA	NA	NA	PSN_contig_0000318	NA	not available	NA	NA
PSN_contig_0000319	0.342934	0.281484	2292.21	2517.98	2982.14	1925.74	2012.05	2182.83	0.550546	NA	not available	not available	NA	NA	NA	NA	NA	PSN_contig_0000319	NA	not available	NA	NA
PSN_contig_0000320	0.00114318	1	407.429	435.605	608.883	522.297	463.732	459.002	0	1,49E-09	O13663	RecName: Full=GPI ethanolamine phosphate transferase 3; AltName: Full=Glycosylphosphatidylinositol-anchor biosynthesis protein 13	K05288	PIGO; phosphatidylinositol glycan, class O	Metabolism	Glycan biosynthesis and metabolism	Glycosylphosphatidylinositol(GPI)-anchor biosynthesis [PATH:ko00563]	PSN_contig_0000320	8.118e-13	SPBC27B12.06	R_Uncharacterized_proteins_of_the_AP_superfamily	R
PSN_contig_0000321	-0.446329	0.0137596	901.76	990.767	977.326	1409.26	1205.09	1305.03	1.86139	0	Q9WVF7	RecName: Full=DNA polymerase epsilon catalytic subunit A; AltName: Full=DNA polymerase II subunit A	K02324	POLE1; DNA polymerase epsilon subunit 1 [EC:2.7.7.7]	Metabolism	Nucleotide metabolism	Purine metabolism [PATH:ko00230]	PSN_contig_0000321	0	Hs5453926	L_DNA_polymerase_epsilon_catalytic_subunit_A	L
PSN_contig_0000322	-0.0908651	1	2734.62	2194.66	1402.85	2310.75	2267.56	2182.83	0	NA	not available	not available	NA	NA	NA	NA	NA	PSN_contig_0000322	NA	not available	NA	NA
PSN_contig_0000323	0.83491	0.0458937	376.956	391.94	678.074	236.087	273.053	281.384	1.33825	NA	not available	not available	NA	NA	NA	NA	NA	PSN_contig_0000323	NA	not available	NA	NA
PSN_contig_0000324	-0.332529	0.551436	185.092	197.53	281.954	299.285	253.222	283.254	0.258505	3,32E-16	Q9R0X4	RecName: Full=Acyl-coenzyme A thioesterase 9, mitochondrial; Short=Acyl-CoA thioesterase 9; AltName: Full=Acyl coenzyme A thioester hydrolase 2; Short=MTE-2; AltName: Full=Acyl-CoA thioester hydrolase 9; AltName: Full=Mitochondrial 48 kDa acyl-CoA thioester hydrolase 1; Short=Mt-ACT48.1; AltName: Full=Protein U8; AltName: Full=p48; Flags: Precursor	K17361	ACOT9; acyl-coenzyme A thioesterase 9 [EC:3.1.2.-]	brite_ko01004 Lipid biosynthesis proteins	NA	NA	PSN_contig_0000324	9.408e-35	At5g48370	I_Acyl_CoA_thioesterase	I
PSN_contig_0000325	-0.0985661	0.952002	2157.9	2322.53	3163.77	2790.18	2520.78	2873.67	0.0213624	0	Q38953	RecName: Full=Probable pre-mRNA-splicing factor ATP-dependent RNA helicase DEAH5; AltName: Full=DEAH RNA helicase homolog PRP22	K12818	NA	NA	NA	NA	PSN_contig_0000325	0	At3g26560	A_DEAH_box_RNA_helicase	A
PSN_contig_0000326	0.106861	1	2955.83	2460.8	1216.04	1903.95	2191.29	2048.22	0	0	Q9FNN5	RecName: Full=NADH dehydrogenase [ubiquinone] flavoprotein 1, mitochondrial; Flags: Precursor	K03942	NDUFV1; NADH dehydrogenase (ubiquinone) flavoprotein 1 [EC:1.6.5.3 1.6.99.3]	Metabolism	Energy metabolism	Oxidative phosphorylation [PATH:ko00190]	PSN_contig_0000326	0	7297065	C_NADH:ubiquinone_oxidoreductase_NDUFV1_51kDa_subunit	C
PSN_contig_0000327	0.424458	0.922423	1.12861	0	44.9743	16.7077	0	0	0.0350701	3,17E-08	Q3BAI2	RecName: Full=Uncharacterized protein ORF91 (chloroplast) [Phalaenopsis aphrodite subsp. formosana]	NA	NA	NA	NA	NA	PSN_contig_0000327	NA	not available	NA	NA
PSN_contig_0000328	-0.31601	0.998045	1.12861	4.15852	89.9486	132.209	7.62717	3.73933	0.000849949	NA	not available	not available	NA	NA	NA	NA	NA	PSN_contig_0000328	NA	not available	NA	NA
PSN_contig_0000329	0.27522	0.725587	6819.07	5945.64	6066.34	5207.71	6010.21	4255.35	0.13931	2,23E-20	Q41094	RecName: Full=Fucoxanthin-chlorophyll a-c binding protein F, chloroplastic; Flags: Precursor	NA	NA	NA	NA	NA	PSN_contig_0000329	NA	not available	NA	NA
PSN_contig_0000330	0.322274	0.343531	18338.8	19379.7	18633.2	15002.8	15683.7	14243.1	0.464035	5,05E-118	Q39757	RecName: Full=14-3-3-like protein	NA	NA	NA	NA	NA	PSN_contig_0000330	5.541e-111	7300360	O_Multifunctional_chaperone_14_3_3_family_	O
PSN_contig_0000331	-0.120376	1	108.347	129.954	159.14	158.36	157.12	116.854	0	NA	not available	not available	NA	NA	NA	NA	NA	PSN_contig_0000331	NA	not available	NA	NA
PSN_contig_0000332	-0.284273	0.260356	1420.92	1298.5	1561.99	1789.9	1734.42	1692.05	0.584433	NA	not available	not available	NA	NA	NA	NA	NA	PSN_contig_0000332	NA	not available	NA	NA
PSN_contig_0000333	-0.0234011	1	2118.4	2115.65	1895.84	2083.38	2156.96	1994	0	NA	not available	not available	NA	NA	NA	NA	NA	PSN_contig_0000333	NA	not available	NA	NA
PSN_contig_0000334	0.289267	0.618252	987.535	875.368	605.423	623.269	742.886	648.773	0.208835	NA	not available	not available	NA	NA	NA	NA	NA	PSN_contig_0000334	NA	not available	NA	NA
PSN_contig_0000335	0.433197	0.883859	16.9292	12.4756	6.91912	13.0756	7.62717	4.67416	0.053617	NA	not available	not available	NA	NA	NA	NA	NA	PSN_contig_0000335	NA	not available	NA	NA
PSN_contig_0000337	0.163831	1	0	0	6.91912	2.90568	1.52543	0	0	3,39E-31	Q31IT6	RecName: Full=50S ribosomal protein L21	K02888	NA	NA	NA	NA	PSN_contig_0000337	3.626e-16	At5g40950	J_Mitochondrial_ribosomal_protein_MRP7_L2_	J
PSN_contig_0000338	-0.277464	0.85905	129.79	91.4874	53.6232	98.7933	119.747	122.463	0.0659814	NA	not available	not available	NA	NA	NA	NA	NA	PSN_contig_0000338	NA	not available	NA	NA
PSN_contig_0000339	-0.510402	0.47587	233.623	228.718	153.95	317.446	266.188	315.038	0.322511	NA	not available	not available	NA	NA	NA	NA	NA	PSN_contig_0000339	NA	not available	NA	NA
PSN_contig_0000340	0.0354977	1	531.576	479.269	641.749	615.279	510.257	481.438	0	NA	not available	not available	NA	NA	NA	NA	NA	PSN_contig_0000340	NA	not available	NA	NA
PSN_contig_0000341	-0.0890535	1	5103.58	4051.44	2008.28	3980.06	4326.13	3637.43	0	NA	not available	not available	NA	NA	NA	NA	NA	PSN_contig_0000341	NA	not available	NA	NA
PSN_contig_0000342	0.209621	0.982265	4070.9	3105.37	2093.03	2700.83	2808.32	2384.76	0.00777139	NA	not available	not available	NA	NA	NA	NA	NA	PSN_contig_0000342	NA	not available	NA	NA
PSN_contig_0000343	-0.303148	0.740559	221.208	151.786	268.116	242.625	237.205	314.104	0.130441	NA	not available	not available	NA	NA	NA	NA	NA	PSN_contig_0000343	NA	not available	NA	NA
PSN_contig_0000344	-0.0867003	0.919281	812.6	697.591	832.024	826.667	780.259	877.807	0.0365519	8,43E-04	Q9LFP3	RecName: Full=Probable glycosyltransferase At5g11130	NA	NA	NA	NA	NA	PSN_contig_0000344	9.681e-09	At5g16890	GMW_Acetylglucosaminyltransferase_EXT1_exostosin_1	GMW
PSN_contig_0000345	-0.516133	0.203815	186.221	170.499	195.465	284.757	196.781	315.038	0.690765	1,35E-26	Q9FN03	RecName: Full=Ultraviolet-B receptor UVR8; AltName: Full=Protein UV-B RESISTANCE 8; AltName: Full=RCC1 domain-containing protein UVR8	NA	NA	NA	NA	NA	PSN_contig_0000345	7.33e-30	At5g63860	S_FOG:_RCC1_domain	S
PSN_contig_0000346	0.32823	0.294796	7314.53	8438.67	8896.26	6030.02	7020.81	6523.26	0.530479	3,00E-41	Q9CYT6	RecName: Full=Adenylyl cyclase-associated protein 2; Short=CAP 2	K17261	CAP1_2, SRV2; adenylyl cyclase-associated protein	brite_ko04147 Exosome	NA	NA	PSN_contig_0000346	3.917e-44	Hs5453593	ZT_Adenylate_cyclase_associated_protein_CAP_Srv2p_	ZT
PSN_contig_0000347	0.314741	0.99871	0	0	3.45956	0	0.762717	0.934832	0.000560419	NA	not available	not available	NA	NA	NA	NA	NA	PSN_contig_0000347	NA	not available	NA	NA
PSN_contig_0000348	1.16012	0.488599	0	2.07926	202.384	20.3398	6.86445	8.41349	0.311047	NA	not available	not available	NA	NA	NA	NA	NA	PSN_contig_0000348	NA	not available	NA	NA
PSN_contig_0000349	0.316439	0.887889	2496.49	3054.43	4495.7	2684.85	2414.76	2794.21	0.0516413	7,27E-11	Q9SNB7	RecName: Full=Pentatricopeptide repeat-containing protein At3g46610	NA	NA	NA	NA	NA	PSN_contig_0000349	3.957e-14	At3g46610	R_FOG:_PPR_repeat	R
PSN_contig_0000350	1.37736	0.344203	313.754	429.367	8515.71	1021.35	184.577	142.094	0.463186	7,84E-05	P50975	RecName: Full=NADH-quinone oxidoreductase subunit J; AltName: Full=NADH dehydrogenase I subunit J; AltName: Full=NDH-1 subunit J	NA	NA	NA	NA	NA	PSN_contig_0000350	NA	not available	NA	NA
PSN_contig_0000351	-0.110862	0.917708	506.746	446.001	492.987	507.042	493.478	561.834	0.0372955	NA	not available	not available	NA	NA	NA	NA	NA	PSN_contig_0000351	NA	not available	NA	NA
PSN_contig_0000352	-0.0336832	1	15.8006	16.6341	1.72978	16.7077	8.38988	11.218	0	NA	not available	not available	NA	NA	NA	NA	NA	PSN_contig_0000352	NA	not available	NA	NA
PSN_contig_0000353	0.116276	0.757668	3872.27	3821.68	3549.51	3194.07	3491.72	3687.91	0.120521	1,41E-43	P54703	RecName: Full=Cytoplasmic dynein 1 intermediate chain; Short=DH IC; AltName: Full=Dynein intermediate chain, cytosolic	K10415	NA	NA	NA	NA	PSN_contig_0000353	8.921e-44	Hs18552731	Z_Cytoplasmic_dynein_intermediate_chain	Z
PSN_contig_0000354	-0.794467	0.000913502	545.119	600.906	624.451	1035.15	1100.6	961.942	3.03929	NA	not available	not available	NA	NA	NA	NA	NA	PSN_contig_0000354	NA	not available	NA	NA
PSN_contig_0000355	-0.419444	0.399788	143.334	205.847	243.899	254.974	272.29	268.297	0.39817	1,87E-19	Q9PL79	RecName: Full=tRNA(Ile)-lysidine synthase; AltName: Full=tRNA(Ile)-2-lysyl-cytidine synthase; AltName: Full=tRNA(Ile)-lysidine synthetase	K04075	NA	NA	NA	NA	PSN_contig_0000355	NA	not available	NA	NA
PSN_contig_0000356	1.67607	0.186117	6.77167	4.15852	60.5423	6.53779	0	0.934832	0.730214	NA	not available	not available	NA	NA	NA	NA	NA	PSN_contig_0000356	NA	not available	NA	NA
PSN_contig_0000357	-0.0228661	1	3170.27	2881.85	4023.47	3847.85	3174.43	3208.34	0	2,90E-23	Q9SRU2	RecName: Full=Auxin transport protein BIG; AltName: Full=Protein ATTENUATED SHADE AVOIDANCE 1; AltName: Full=Protein CORYMBOSA1; AltName: Full=Protein DARK OVER-EXPRESSION OF CAB 1; AltName: Full=Protein LOW PHOSPHATE-RESISTANT ROOT 1; AltName: Full=Protein TRANSPORT INHIBITOR RESPONSE 3; AltName: Full=Protein UMBRELLA 1	K10691	NA	NA	NA	NA	PSN_contig_0000357	1.437e-26	At3g02260	T_Zn_binding_protein_Push	T
PSN_contig_0000358	-0.162631	0.892701	670.395	611.302	415.147	580.41	646.784	683.362	0.0492939	5,12E-114	Q9ZLZ3	RecName: Full=GTP-binding protein TypA/BipA homolog	K06207	No automaic information retrieved	NA	NA	NA	PSN_contig_0000358	2.886e-127	At2g31060	J_Elongation_factor_type_GTP_binding_protein	J
PSN_contig_0000359	-0.112243	0.977701	150.105	179.856	256.008	212.841	196.781	219.685	0.00979382	NA	not available	not available	NA	NA	NA	NA	NA	PSN_contig_0000359	NA	not available	NA	NA
PSN_contig_0000360	0.943299	0.379231	36.1156	21.8322	13.8382	11.6227	14.4916	7.47866	0.421096	NA	not available	not available	NA	NA	NA	NA	NA	PSN_contig_0000360	NA	not available	NA	NA
PSN_contig_0000361	-0.399822	0.881988	19.1864	19.753	25.9467	26.1512	30.5087	32.7191	0.0545374	NA	not available	not available	NA	NA	NA	NA	NA	PSN_contig_0000361	NA	not available	NA	NA
PSN_contig_0000362	0.178538	0.924695	380.342	402.337	740.346	432.221	446.189	456.198	0.0340015	NA	not available	not available	NA	NA	NA	NA	NA	PSN_contig_0000362	NA	not available	NA	NA
PSN_contig_0000363	0.3743	0.381046	26195.1	29549.4	41059.8	26737.4	21898.4	25638.7	0.419022	0	P27323	RecName: Full=Heat shock protein 90-1; Short=AtHSP90.1; Short=AtHsp90-1; AltName: Full=Heat shock protein 81-1; Short=Hsp81-1; AltName: Full=Heat shock protein 83	K04079	htpG, HSP90A; molecular chaperone HtpG	Organismal Systems	Environmental adaptation	Plant-pathogen interaction [PATH:ko04626]	PSN_contig_0000363	0	At5g52640	O_Molecular_chaperone_HSP90_family_	O
PSN_contig_0000364	0.151183	0.967249	165.906	140.35	157.41	161.992	120.509	132.746	0.0144617	NA	not available	not available	NA	NA	NA	NA	NA	PSN_contig_0000364	NA	not available	NA	NA
PSN_contig_0000365	-0.111487	0.993727	128.662	138.271	228.331	185.964	176.188	168.27	0.00273274	NA	not available	not available	NA	NA	NA	NA	NA	PSN_contig_0000365	NA	not available	NA	NA
PSN_contig_0000366	-0.576952	0.22219	646.694	528.132	667.695	1157.92	797.802	830.131	0.653275	NA	not available	not available	NA	NA	NA	NA	NA	PSN_contig_0000366	NA	not available	NA	NA
PSN_contig_0000367	2.22143	0.0348611	162.52	348.276	973.866	77.0006	33.5595	20.5663	1.45766	NA	not available	not available	NA	NA	NA	NA	NA	PSN_contig_0000367	NA	not available	NA	NA
PSN_contig_0000368	0.327461	0.993364	2.25722	2.07926	3.45956	4.35853	0	0	0.00289141	1,62E-24	P42433	RecName: Full=Assimilatory nitrate reductase electron transfer subunit	K00362	nirB; nitrite reductase (NADH) large subunit [EC:1.7.1.15]	Metabolism	Energy metabolism	Nitrogen metabolism [PATH:ko00910]	PSN_contig_0000368	1.445e-21	7298536	R_Monodehydroascorbate_ferredoxin_reductase	R
PSN_contig_0000369	-0.32702	0.759336	67.7167	40.5455	48.4339	66.8307	57.9665	74.7866	0.119566	NA	not available	not available	NA	NA	NA	NA	NA	PSN_contig_0000369	NA	not available	NA	NA
PSN_contig_0000370	-0.000875374	1	978.506	1171.66	1101.87	955.244	1139.5	1160.13	0	7,26E-03	Q9VZV5	RecName: Full=Cysteine and histidine-rich protein 1 homolog	NA	NA	NA	NA	NA	PSN_contig_0000370	1.507e-06	Hs17486200	R_Zn_finger_protein	R
PSN_contig_0000371	0.1311	0.705982	4802.24	4360.21	4819.17	4225.59	4362.74	4168.42	0.151206	NA	not available	not available	NA	NA	NA	NA	NA	PSN_contig_0000371	NA	not available	NA	NA
PSN_contig_0000372	0.242494	0.575632	8061.67	7830.49	6486.68	6743.37	6671.48	5459.42	0.239855	3,53E-73	Q9SQH9	RecName: Full=Ammonium transporter 1 member 3; Short=AtAMT1;3	K03320	amt, AMT, MEP; ammonium transporter, Amt family	brite_ko02000 Transporters	NA	NA	PSN_contig_0000372	1.919e-76	At3g24300	P_Ammonia_permease	P
PSN_contig_0000373	0.15173	0.916416	7831.43	8413.72	13680.8	9231.36	8287.68	9343.64	0.0379074	2,16E-75	Q9CAR7	RecName: Full=Hypersensitive-induced response protein 2; Short=AtHIR2	NA	NA	NA	NA	NA	PSN_contig_0000373	1.173e-78	At1g69840	C_Prohibitins_and_stomatins_of_the_PID_superfamily	C
PSN_contig_0000374	1.03102	0.509533	15.8006	17.6737	223.142	53.0287	13.7289	24.3056	0.292828	NA	not available	not available	NA	NA	NA	NA	NA	PSN_contig_0000374	NA	not available	NA	NA
PSN_contig_0000375	1.92423	0.0669654	135.433	292.136	1861.24	188.869	76.2717	62.6337	1.17415	NA	not available	not available	NA	NA	NA	NA	NA	PSN_contig_0000375	NA	not available	NA	NA
PSN_contig_0000377	-0.031548	1	2397.17	2508.63	2231.42	2230.84	2294.25	2782.06	0	NA	not available	not available	NA	NA	NA	NA	NA	PSN_contig_0000377	NA	not available	NA	NA
PSN_contig_0000378	0.198914	0.620217	2012.31	1756.97	1515.29	1526.94	1486.53	1589.21	0.207456	1,69E-100	Q4P7S5	RecName: Full=ATPase GET3; AltName: Full=Arsenical pump-driving ATPase; AltName: Full=Arsenite-stimulated ATPase; AltName: Full=Golgi to ER traffic protein 3; AltName: Full=Guided entry of tail-anchored proteins 3	K01551	arsA, ASNA1; arsenite-transporting ATPase [EC:3.6.3.16]	brite_ko02000 Transporters	NA	NA	PSN_contig_0000378	3.967e-93	SPAC1142.06	P_Oxyanion_translocating_ATPase	P
PSN_contig_0000379	-0.045355	0.992509	3505.47	3811.28	3819.36	4032.36	3537.48	3921.62	0.00326543	1,35E-94	Q15907	RecName: Full=Ras-related protein Rab-11B; AltName: Full=GTP-binding protein YPT3; Flags: Precursor >gi|50403673|sp|O35509.4|RB11B_RAT RecName: Full=Ras-related protein Rab-11B; Flags: Precursor >gi|108860922|sp|Q3MHP2.3|RB11B_BOVIN RecName: Full=Ras-related protein Rab-11B; Flags: Precursor	K07905	NA	NA	NA	NA	PSN_contig_0000379	7.363e-98	Hs17483399	U_GTPase_Rab11_YPT3_small_G_protein_superfamily	U
PSN_contig_0000381	-0.600821	0.0804952	266.352	218.322	157.41	339.239	322.629	328.126	1.09423	2,14E-43	Q5XI79	RecName: Full=NADH dehydrogenase [ubiquinone] complex I, assembly factor 7; AltName: Full=Protein midA homolog, mitochondrial; Flags: Precursor	K18164	NA	NA	NA	NA	PSN_contig_0000381	1.504e-42	Hs21396487	S_Uncharacterized_conserved_protein	S
PSN_contig_0000382	-0.184609	0.403246	1127.48	1062.5	1079.38	1321.36	1181.45	1215.28	0.39443	1,64E-29	Q3EBC8	RecName: Full=Endoribonuclease Dicer homolog 2; AltName: Full=Dicer-like protein 2; Short=AtDCL2	K11592	NA	NA	NA	NA	PSN_contig_0000382	2.103e-33	At3g03300	A_dsRNA_specific_nuclease_Dicer_and_related_ribonucleases	A
PSN_contig_0000383	0.633374	0.00531835	1441.24	1498.11	1190.09	1016.26	874.836	756.279	2.27422	1,80E-71	P28178	RecName: Full=Protein kinase 2; Short=PK2	K13303	SGK2; serum/glucocorticoid-regulated kinase 2 [EC:2.7.11.1]	Environmental Information Processing	Signal transduction	FoxO signaling pathway [PATH:ko04068]	PSN_contig_0000383	1.296e-70	7295426	RT_Ribosomal_protein_S6_kinase_and_related_proteins	RT
PSN_contig_0000384	-0.207629	0.81499	767.456	795.317	979.056	1113.6	864.158	964.747	0.0888479	NA	not available	not available	NA	NA	NA	NA	NA	PSN_contig_0000384	NA	not available	NA	NA
PSN_contig_0000385	1.37117	0.348103	0	3.11889	50.1636	3.63211	1.52543	1.86966	0.458292	NA	not available	not available	NA	NA	NA	NA	NA	PSN_contig_0000385	NA	not available	NA	NA
PSN_contig_0000386	2.13171	0.0369613	11.2861	12.4756	7178.59	25.4247	2.28815	7.47866	1.43225	4,18E-07	Q3BAI2	RecName: Full=Uncharacterized protein ORF91 (chloroplast) [Phalaenopsis aphrodite subsp. formosana]	NA	NA	NA	NA	NA	PSN_contig_0000386	NA	not available	NA	NA
PSN_contig_0000387	-0.387457	0.304165	2555.18	2133.32	2473.59	3332.09	3093.58	2988.66	0.516891	NA	not available	not available	NA	NA	NA	NA	NA	PSN_contig_0000387	NA	not available	NA	NA
PSN_contig_0000388	-0.326211	0.525966	21586.9	19854.8	22758.7	31217.9	25220	24462.7	0.279042	NA	not available	not available	NA	NA	NA	NA	NA	PSN_contig_0000388	NA	not available	NA	NA
PSN_contig_0000389	0.226961	0.786589	724.568	699.671	570.828	464.909	605.597	630.077	0.104252	NA	not available	not available	NA	NA	NA	NA	NA	PSN_contig_0000389	NA	not available	NA	NA
PSN_contig_0000390	0.0514948	1	793.414	638.332	1017.11	799.063	898.48	658.122	0	NA	not available	not available	NA	NA	NA	NA	NA	PSN_contig_0000390	NA	not available	NA	NA
PSN_contig_0000391	-0.0873008	0.991629	7074.14	6618.28	8847.83	8946.6	8469.21	6550.37	0.00365092	NA	not available	not available	NA	NA	NA	NA	NA	PSN_contig_0000391	NA	not available	NA	NA
PSN_contig_0000392	-0.035403	1	8118.1	6862.59	2674.24	5621.05	6218.43	6283.94	0	5,41E-127	O23617	RecName: Full=Alpha,alpha-trehalose-phosphate synthase [UDP-forming] 5; AltName: Full=Trehalose-6-phosphate synthase 5; Short=AtTPS5	K16055	TPS; trehalose 6-phosphate synthase/phosphatase [EC:2.4.1.15 3.1.3.12]	Metabolism	Carbohydrate metabolism	Starch and sucrose metabolism [PATH:ko00500]	PSN_contig_0000392	4.726e-130	At1g68020	G_Trehalose_6_phosphate_synthase_component_TPS1_and_related_subunits	G
PSN_contig_0000393	1.12425	0.496693	20.315	87.3289	723.048	130.756	46.5257	50.4809	0.303912	NA	not available	not available	NA	NA	NA	NA	NA	PSN_contig_0000393	NA	not available	NA	NA
PSN_contig_0000395	0.0737497	1	9873.09	10121.8	14123.7	12111.6	11456.8	8802.38	0	NA	not available	not available	NA	NA	NA	NA	NA	PSN_contig_0000395	NA	not available	NA	NA
PSN_contig_0000396	0.104355	0.979551	326.169	366.989	401.309	321.078	321.104	372.998	0.00897276	NA	not available	not available	NA	NA	NA	NA	NA	PSN_contig_0000396	NA	not available	NA	NA
PSN_contig_0000397	0.646996	0.0175791	5479.41	6778.38	8289.11	4277.17	4553.42	4181.5	1.755	NA	not available	not available	NA	NA	NA	NA	NA	PSN_contig_0000397	NA	not available	NA	NA
PSN_contig_0000398	1.86924	0.0955458	556.405	995.965	5985.04	703.176	155.594	167.335	1.01979	1,55E-11	Q3BAI2	RecName: Full=Uncharacterized protein ORF91 (chloroplast) [Phalaenopsis aphrodite subsp. formosana]	NA	NA	NA	NA	NA	PSN_contig_0000398	NA	not available	NA	NA
PSN_contig_0000399	0.282983	0.80721	320.526	300.453	470.5	334.154	313.477	238.382	0.0930134	NA	not available	not available	NA	NA	NA	NA	NA	PSN_contig_0000399	NA	not available	NA	NA
PSN_contig_0000400	-0.378317	0.125883	383.728	363.87	427.256	517.212	527.037	481.438	0.900033	NA	not available	not available	NA	NA	NA	NA	NA	PSN_contig_0000400	NA	not available	NA	NA
PSN_contig_0000401	-0.171661	1	53.0447	32.2285	20.7574	32.6889	42.7121	48.6113	0	NA	not available	not available	NA	NA	NA	NA	NA	PSN_contig_0000401	NA	not available	NA	NA
PSN_contig_0000403	1.3986	0.330108	60.945	111.24	1807.62	212.841	37.3731	35.5236	0.481344	0	P49471	RecName: Full=Photosystem II CP47 reaction center protein; AltName: Full=PSII 47 kDa protein; AltName: Full=Protein CP-47	NA	NA	NA	NA	NA	PSN_contig_0000403	0	AtCh048	NA	NA
PSN_contig_0000404	-0.374519	0.300159	474.017	529.171	546.611	692.279	620.089	704.863	0.522648	1,38E-131	Q5F364	RecName: Full=Multidrug resistance-associated protein 1; AltName: Full=ATP-binding cassette sub-family C member 1; AltName: Full=Leukotriene C(4) transporter; Short=LTC4 transporter	K05665	ABCC1; ATP-binding cassette, subfamily C (CFTR/MRP), member 1	Environmental Information Processing	Membrane transport	ABC transporters [PATH:ko02010]	PSN_contig_0000404	8.574e-131	Hs4826838	Q_Multidrug_resistance_associated_protein_mitoxantrone_resistance_protein_ABC_superfamily	Q
PSN_contig_0000405	-0.528255	0.0384321	501.103	417.931	399.579	657.411	613.224	645.034	1.41531	1,01E-32	O74442	RecName: Full=Probable ubiquitin carboxyl-terminal hydrolase 16; AltName: Full=Deubiquitinating enzyme 16; AltName: Full=Ubiquitin thioesterase 16; AltName: Full=Ubiquitin-specific-processing protease 16	K11855	USP36_42; ubiquitin carboxyl-terminal hydrolase 36/42 [EC:3.1.2.15]	brite_ko01002 Peptidases	brite_ko04121 Ubiquitin system (91)	NA	PSN_contig_0000405	5.485e-36	SPCC1682.12c	O_Ubiquitin_carboxyl_terminal_hydrolase	O
PSN_contig_0000407	-0.289113	0.869556	410.814	336.84	141.842	337.059	437.799	330.93	0.0607023	NA	not available	not available	NA	NA	NA	NA	NA	PSN_contig_0000407	NA	not available	NA	NA
PSN_contig_0000408	-0.0487869	1	1556.35	1563.6	1062.09	1324.27	1456.03	1555.56	0	NA	not available	not available	NA	NA	NA	NA	NA	PSN_contig_0000408	NA	not available	NA	NA
PSN_contig_0000409	1.01667	0.56197	2.25722	8.31704	55.353	13.802	3.05087	1.86966	0.250287	4,03E-159	P49523	RecName: Full=Cytochrome c biogenesis protein CcsA (chloroplast) [Odontella sinensis]	NA	NA	NA	NA	NA	PSN_contig_0000409	3.91e-70	AtCh072	NA	NA
PSN_contig_0000410	0.142603	1	94.8033	121.637	58.8125	113.322	61.0173	75.7214	0	NA	not available	not available	NA	NA	NA	NA	NA	PSN_contig_0000410	NA	not available	NA	NA
PSN_contig_0000411	-0.0474142	1	158.006	149.707	223.142	189.596	154.069	201.924	0	NA	not available	not available	NA	NA	NA	NA	NA	PSN_contig_0000411	NA	not available	NA	NA
PSN_contig_0000412	0.865608	8.37481e-07	2068.74	1826.63	2196.82	1202.95	1075.43	1039.53	6.07703	NA	not available	not available	NA	NA	NA	NA	NA	PSN_contig_0000412	NA	not available	NA	NA
PSN_contig_0000413	0.619313	0.00706895	1783.21	1542.81	2203.74	1261.07	1149.41	1162.93	2.15065	NA	not available	not available	NA	NA	NA	NA	NA	PSN_contig_0000413	NA	not available	NA	NA
PSN_contig_0000414	0.334843	0.400283	1372.39	1244.44	1603.51	1017.72	1145.6	1166.67	0.397633	1,22E-46	Q7ZV68	RecName: Full=Vacuolar protein sorting-associated protein 29; AltName: Full=Vesicle protein sorting 29	K18467	NA	NA	NA	NA	PSN_contig_0000414	1.74e-49	At3g47810	U_Membrane_coat_complex_Retromer_subunit_VPS29_PEP11	U
PSN_contig_0000415	-0.122351	0.966181	163.649	211.045	254.278	241.898	242.544	197.25	0.0149415	NA	not available	not available	NA	NA	NA	NA	NA	PSN_contig_0000415	NA	not available	NA	NA
PSN_contig_0000416	0.244679	0.643935	3498.69	3185.42	4751.71	2952.9	3210.27	3455.14	0.191158	6,61E-70	Q86UY8	RecName: Full=5'-nucleotidase domain-containing protein 3; AltName: Full=GRP94-neighboring nucleotidase	NA	NA	NA	NA	NA	PSN_contig_0000416	5.626e-74	Hs7706749	F_Similar_to_IMP_GMP_specific_5_nucleotidase	F
PSN_contig_0000417	0.221314	0.85032	1327.25	1258.99	695.372	1100.53	877.887	825.457	0.0704178	4,90E-131	P28593	RecName: Full=Trypanothione reductase; Short=TR; AltName: Full=N(1),N(8)-bis(glutathionyl)spermidine reductase	NA	NA	NA	NA	NA	PSN_contig_0000417	9.65e-125	At3g24170	Q_Pyridine_nucleotide_disulphide_oxidoreductase	Q
PSN_contig_0000418	-0.116309	0.966756	255.066	283.819	195.465	262.238	290.595	248.665	0.0146833	NA	not available	not available	NA	NA	NA	NA	NA	PSN_contig_0000418	NA	not available	NA	NA
PSN_contig_0000419	0.143524	0.738079	2061.97	2300.7	2580.83	2118.97	2118.83	2037	0.131897	5,56E-12	A8E4L1	RecName: Full=Cytochrome c oxidase assembly protein COX19	K18183	COX19; cytochrome c oxidase assembly protein subunit 19	brite_ko03029 Mitochondrial biogenesis	NA	NA	PSN_contig_0000419	4.796e-11	At1g69750	C_Putative_cytochrome_c_oxidase_subunit_COX19	C
PSN_contig_0000420	0.329363	0.750324	119749	115176	73493.2	73431	95906.3	73480.6	0.124751	NA	not available	not available	NA	NA	NA	NA	NA	PSN_contig_0000420	NA	not available	NA	NA
PSN_contig_0000421	-0.074906	0.984965	706.511	788.039	849.322	746.034	797.802	924.549	0.00657907	NA	not available	not available	NA	NA	NA	NA	NA	PSN_contig_0000421	NA	not available	NA	NA
PSN_contig_0000422	0.167172	0.846992	1438.98	1422.21	1478.96	1433.23	1088.4	1334.94	0.0721208	NA	not available	not available	NA	NA	NA	NA	NA	PSN_contig_0000422	NA	not available	NA	NA
PSN_contig_0000423	0.0662894	1	5773.97	5673.26	6337.92	5656.64	5746.31	5570.66	0	5,02E-138	Q9ZPS7	RecName: Full=Transmembrane 9 superfamily member 3; AltName: Full=Endomembrane protein 9; AltName: Full=Transmembrane nine protein 3; Short=AtTMN3; Flags: Precursor	NA	NA	NA	NA	NA	PSN_contig_0000423	2.733e-141	At2g01970	U_Endosomal_membrane_proteins_EMP70	U
PSN_contig_0000424	-0.210416	0.750631	539.476	606.104	818.186	764.921	696.36	810.499	0.124574	5,09E-17	Q53882	RecName: Full=Aklaviketone reductase DauE	K15944	snoaF, dnrE, aknU; C-7 ketoreductase [EC:1.1.1.-]	Metabolism	Metabolism of terpenoids and polyketides	Biosynthesis of type II polyketide products [PATH:ko01057]	PSN_contig_0000424	2.539e-18	Hs10337605	R_Reductases_with_broad_range_of_substrate_specificities	R
PSN_contig_0000425	0.046777	1	5241.27	4539.02	3298.69	2283.14	5690.63	4563.85	0	NA	not available	not available	NA	NA	NA	NA	NA	PSN_contig_0000425	NA	not available	NA	NA
PSN_contig_0000428	-0.491006	0.593595	58.6878	83.1704	46.7041	105.331	82.3734	86.9394	0.22651	7,29E-164	E7F8F4	RecName: Full=Activating signal cointegrator 1 complex subunit 3	NA	NA	NA	NA	NA	PSN_contig_0000428	1.02e-163	Hs14747366	A_DNA_RNA_helicase_MER3_SLH1_DEAD_box_superfamily	A
PSN_contig_0000429	0.314809	0.734301	914.175	803.634	1228.14	890.592	760.429	693.645	0.134126	NA	not available	not available	NA	NA	NA	NA	NA	PSN_contig_0000429	NA	not available	NA	NA
PSN_contig_0000430	1.15179	0.493972	6.77167	24.9511	385.741	61.0194	9.1526	4.67416	0.306298	NA	not available	not available	NA	NA	NA	NA	NA	PSN_contig_0000430	NA	not available	NA	NA
PSN_contig_0000431	0.261242	0.626021	250.552	257.828	231.791	207.756	244.069	163.596	0.203411	NA	not available	not available	NA	NA	NA	NA	NA	PSN_contig_0000431	NA	not available	NA	NA
PSN_contig_0000432	0.229789	0.76187	2929.87	2823.63	2708.84	2392.1	2493.32	2304.36	0.118119	2,66E-64	Q10MQ2	RecName: Full=Probable LL-diaminopimelate aminotransferase, chloroplastic; Short=DAP-AT; Short=DAP-aminotransferase; Short=LL-DAP-aminotransferase; Flags: Precursor	K10206	E2.6.1.83; LL-diaminopimelate aminotransferase [EC:2.6.1.83]	Metabolism	Amino acid metabolism	Lysine biosynthesis [PATH:ko00300]	PSN_contig_0000432	8.73e-67	At4g33680	E_Kynurenine_aminotransferase_glutamine_transaminase_K	E
PSN_contig_0000433	0.816086	0.506682	22.5722	31.1889	34.5956	10.8963	16.7798	17.7618	0.295264	NA	not available	not available	NA	NA	NA	NA	NA	PSN_contig_0000433	NA	not available	NA	NA
PSN_contig_0000434	-0.111389	0.931293	1078.95	997.005	1217.77	1200.77	1171.53	1186.3	0.0309135	0	P36428	RecName: Full=Alanine--tRNA ligase; AltName: Full=Alanyl-tRNA synthetase; Short=AlaRS; Flags: Precursor	K01872	NA	NA	NA	NA	PSN_contig_0000434	0	At1g50200	J_Alanyl_tRNA_synthetase	J
PSN_contig_0000435	-0.146847	0.827078	746.012	663.284	671.155	787.44	771.869	747.866	0.0824534	2,24E-52	Q9JIC3	RecName: Full=DNA cross-link repair 1A protein; AltName: Full=SNM1 homolog A	NA	NA	NA	NA	NA	PSN_contig_0000435	9.448e-54	At2g45700_2	L_Predicted_hydrolase_involved_in_interstrand_cross_link_repair	L
PSN_contig_0000436	0.0453604	1	24.8294	19.753	10.3787	11.6227	13.7289	28.9798	0	NA	not available	not available	NA	NA	NA	NA	NA	PSN_contig_0000436	NA	not available	NA	NA
PSN_contig_0000437	1.12081	0.51568	7.90028	16.6341	416.877	63.9251	12.2035	13.0876	0.28762	NA	not available	not available	NA	NA	NA	NA	NA	PSN_contig_0000437	NA	not available	NA	NA
PSN_contig_0000438	-0.0198916	1	3236.86	3509.79	4663.49	4133.34	3885.28	3544.88	0	1,38E-61	A4VN63	RecName: Full=UPF0317 protein PST_2764	NA	NA	NA	NA	NA	PSN_contig_0000438	1.477e-33	SPAC5H10.01	S_Uncharacterized_conserved_protein	S
PSN_contig_0000439	0.352603	0.583563	299.082	270.304	335.577	212.115	202.883	287.928	0.233912	NA	not available	not available	NA	NA	NA	NA	NA	PSN_contig_0000439	NA	not available	NA	NA
PSN_contig_0000440	0.145906	1	18.0578	14.5548	0	7.26421	9.1526	13.0876	0	NA	not available	not available	NA	NA	NA	NA	NA	PSN_contig_0000440	NA	not available	NA	NA
PSN_contig_0000441	1.47054	0.181231	10.1575	7.27741	549965	24.6983	6.10173	20.5663	0.741766	NA	not available	not available	NA	NA	NA	NA	NA	PSN_contig_0000441	NA	not available	NA	NA
PSN_contig_0000442	-0.39264	0.496265	379.213	281.74	302.712	532.467	367.629	376.737	0.304287	7,88E-39	O74976	RecName: Full=Putative peroxisomal-coenzyme A synthetase	NA	NA	NA	NA	NA	PSN_contig_0000442	4.287e-39	SPCC1827.03c	IQ_Acyl_CoA_synthetases_AMP_forming_AMP_acid_ligases_II	IQ
PSN_contig_0000443	-0.364685	0.239252	768.584	801.554	716.129	932.725	843.565	1182.56	0.621145	6,84E-38	D0N4E2	RecName: Full=Serine/threonine-protein kinase PKZ1; AltName: Full=Cleavage-induced protein kinase	NA	NA	NA	NA	NA	PSN_contig_0000443	1.476e-38	Hs4502553	T_Ca2+_calmodulin_dependent_protein_kinase_EF_Hand_protein_superfamily	T
PSN_contig_0000444	-0.542315	0.179576	187.349	152.826	217.952	262.964	241.018	314.104	0.745751	1,47E-22	O29760	RecName: Full=Proteasome subunit alpha; AltName: Full=20S proteasome alpha subunit; AltName: Full=Proteasome core protein PsmA	K03432	psmA, prcA; proteasome alpha subunit [EC:3.4.25.1]	Genetic Information Processing	Folding, sorting and degradation	Proteasome [PATH:ko03050]	PSN_contig_0000444	4.575e-24	CE05371	O_20S_proteasome_regulatory_subunit_alpha_type_PSMA7_PRE6	O
PSN_contig_0000445	-0.350169	0.595637	424.358	405.455	537.962	525.202	556.783	672.144	0.225018	NA	not available	not available	NA	NA	NA	NA	NA	PSN_contig_0000445	NA	not available	NA	NA
PSN_contig_0000446	1.45897	0.28072	3.38583	21.8322	136.653	11.6227	7.62717	10.2832	0.551726	NA	not available	not available	NA	NA	NA	NA	NA	PSN_contig_0000446	NA	not available	NA	NA
PSN_contig_0000447	-0.610451	0.297702	455.959	427.288	249.088	602.203	586.529	582.4	0.526219	2,14E-03	Q8RXD4	RecName: Full=Protein BREAST CANCER SUSCEPTIBILITY 1 homolog; Short=AtBRCA1	K10683	NA	NA	NA	NA	PSN_contig_0000447	NA	not available	NA	NA
PSN_contig_0000448	0.0334004	1	8192.59	8599.81	10079.4	10031.9	8736.16	7473.98	0	3,62E-08	Q7XA06	RecName: Full=Synaptotagmin-3; AltName: Full=NTMC2T1.3; AltName: Full=Synaptotagmin C	NA	NA	NA	NA	NA	PSN_contig_0000448	2.426e-11	At5g04220	R_Ca2+_dependent_lipid_binding_protein_CLB1_vesicle_protein_vp115_Granuphilin_A_contains_C2_domain	R
PSN_contig_0000449	0.423044	0.945792	1.12861	0	98.5975	44.3117	3.05087	0.934832	0.0242042	NA	not available	not available	NA	NA	NA	NA	NA	PSN_contig_0000449	NA	not available	NA	NA
PSN_contig_0000450	0.733212	0.782208	1.12861	4.15852	27.6765	8.71705	0	2.8045	0.106678	NA	not available	not available	NA	NA	NA	NA	NA	PSN_contig_0000450	NA	not available	NA	NA
PSN_contig_0000451	0.0764966	0.933921	1308.06	1343.2	1385.55	1260.34	1285.18	1279.78	0.0296898	NA	not available	not available	NA	NA	NA	NA	NA	PSN_contig_0000451	6.752e-06	7293389	K_Transcription_initiation_factor_TFIID_subunit_TAF9_also_component_of_histone_acetyltransferase_SAGA_	K
PSN_contig_0000452	0.207272	0.897403	2986.31	2647.94	2099.95	2075.38	2477.3	2108.98	0.0470124	7,03E-43	Q921Y4	RecName: Full=Molybdate-anion transporter; AltName: Full=Major facilitator superfamily domain-containing protein 5; AltName: Full=Molybdate transporter 2 homolog	NA	NA	NA	NA	NA	PSN_contig_0000452	1.11e-62	At1g64650	G_Predicted_sugar_transporter	G
PSN_contig_0000453	-0.169296	0.859789	1730.16	1607.27	1167.6	1667.14	1648.99	1767.77	0.0656083	1,80E-13	Q8VZJ7	RecName: Full=Probable prolyl 4-hydroxylase 9; Short=AtP4H9	K00472	E1.14.11.2; prolyl 4-hydroxylase [EC:1.14.11.2]	Metabolism	Amino acid metabolism	Arginine and proline metabolism [PATH:ko00330]	PSN_contig_0000453	1.057e-17	At3g06300	E_Prolyl_4_hydroxylase_alpha_subunit	E
PSN_contig_0000454	0.0495995	1	7043.66	7086.11	13521.7	9550.98	8030.64	9092.18	0	NA	not available	not available	NA	NA	NA	NA	NA	PSN_contig_0000454	NA	not available	NA	NA
PSN_contig_0000455	-0.242308	0.643028	145.591	149.707	152.221	188.869	172.374	169.205	0.19177	3,37E-05	Q7XHN8	RecName: Full=Probable protein phosphatase 2C 61; Short=OsPP2C61	K01102	NA	NA	NA	NA	PSN_contig_0000455	2.361e-07	At5g06750	T_Protein_phosphatase_2C_pyruvate_dehydrogenase_lipoamide_phosphatase	T
PSN_contig_0000456	1.00597	3.16267e-07	10276	12306.1	12976.8	6178.94	5057.57	6293.29	6.49995	4,21E-71	P46934	RecName: Full=E3 ubiquitin-protein ligase NEDD4; AltName: Full=Cell proliferation-inducing gene 53 protein; AltName: Full=HECT-type E3 ubiquitin transferase NEDD4; AltName: Full=Neural precursor cell expressed developmentally down-regulated protein 4; Short=NEDD-4	K10591	NEDD4, RSP5; E3 ubiquitin-protein ligase NEDD4 [EC:6.3.2.19]	Genetic Information Processing	Folding, sorting and degradation	Ubiquitin mediated proteolysis [PATH:ko04120]	PSN_contig_0000456	1.69e-75	Hs20550102	O_Ubiquitin_protein_ligase_RSP5_NEDD4	O
PSN_contig_0000457	0.421833	0.949113	4.51444	2.07926	70.921	31.9625	4.5763	3.73933	0.022682	2,47E-104	Q8A1G1	RecName: Full=TonB-dependent receptor SusC; AltName: Full=Starch-utilization system protein C; Flags: Precursor	K02014	NA	NA	NA	NA	PSN_contig_0000457	NA	not available	NA	NA
PSN_contig_0000458	0.428641	0.883311	10.1575	16.6341	22.4871	16.7077	12.9662	3.73933	0.0538865	NA	not available	not available	NA	NA	NA	NA	NA	PSN_contig_0000458	NA	not available	NA	NA
PSN_contig_0000459	0.615073	0.157226	370.184	307.73	235.25	185.237	239.493	164.53	0.803475	NA	not available	not available	NA	NA	NA	NA	NA	PSN_contig_0000459	NA	not available	NA	NA
PSN_contig_0000460	0.177521	0.737388	17507	13960.1	16218.4	13480.9	15843.2	12774.5	0.132304	NA	not available	not available	NA	NA	NA	NA	NA	PSN_contig_0000460	NA	not available	NA	NA
PSN_contig_0000461	0.660232	0.442014	49.6589	27.0304	39.7849	27.604	21.3561	21.5011	0.354564	NA	not available	not available	NA	NA	NA	NA	NA	PSN_contig_0000461	NA	not available	NA	NA
PSN_contig_0000462	1.61503	0.199361	4.51444	14.5548	399.579	33.4154	20.5934	11.218	0.700359	NA	not available	not available	NA	NA	NA	NA	NA	PSN_contig_0000462	NA	not available	NA	NA
PSN_contig_0000464	0.241009	0.428508	4965.89	4608.68	4191.26	3773.03	4217.82	3641.17	0.368041	1,71E-81	O22207	RecName: Full=Ubiquitin carboxyl-terminal hydrolase 5; AltName: Full=Deubiquitinating enzyme 5; Short=AtUBP5; AltName: Full=Ubiquitin thioesterase 5; AltName: Full=Ubiquitin-specific-processing protease 5	K11835	USP4_11_15, UBP12; ubiquitin carboxyl-terminal hydrolase 4/11/15 [EC:3.1.2.15]	brite_ko01002 Peptidases	brite_ko04121 Ubiquitin system (91)	NA	PSN_contig_0000464	5.901e-79	At2g40930	O_Ubiquitin_C_terminal_hydrolase	O
PSN_contig_0000465	-0.316345	0.81499	102.704	77.9722	72.6508	154.728	70.9327	95.3529	0.0888479	NA	not available	not available	NA	NA	NA	NA	NA	PSN_contig_0000465	NA	not available	NA	NA
PSN_contig_0000466	0.459809	0.183138	3309.09	3102.25	4535.48	2698.65	2650.44	2556.77	0.737221	1,94E-18	P50846	RecName: Full=KHG/KDPG aldolase; Includes: RecName: Full=4-hydroxy-2-oxoglutarate aldolase; AltName: Full=2-keto-4-hydroxyglutarate aldolase; Short=KHG-aldolase; Includes: RecName: Full=2-dehydro-3-deoxy-phosphogluconate aldolase; AltName: Full=2-keto-3-deoxy-6-phosphogluconate aldolase; Short=KDPG-aldolase; AltName: Full=Phospho-2-dehydro-3-deoxygluconate aldolase; AltName: Full=Phospho-2-keto-3…	K01625	eda; 2-dehydro-3-deoxyphosphogluconate aldolase / (4S)-4-hydroxy-2-oxoglutarate aldolase [EC:4.1.2.14 4.1.3.42]	Metabolism	Carbohydrate metabolism	Glyoxylate and dicarboxylate metabolism [PATH:ko00630]	PSN_contig_0000466	NA	not available	NA	NA
PSN_contig_0000467	-0.125515	0.939253	407.429	574.915	586.396	608.014	481.274	623.533	0.0272176	NA	not available	not available	NA	NA	NA	NA	NA	PSN_contig_0000467	NA	not available	NA	NA
PSN_contig_0000468	0.675295	0.00683578	5271.74	5452.86	5765.36	3498.44	3248.41	3499.08	2.16521	NA	not available	not available	NA	NA	NA	NA	NA	PSN_contig_0000468	NA	not available	NA	NA
PSN_contig_0000470	-0.0720505	0.994938	2482.94	2342.29	1760.92	2214.13	2312.56	2409.06	0.00220396	NA	not available	not available	NA	NA	NA	NA	NA	PSN_contig_0000470	3.666e-06	CE12092	O_Glutathione_S_transferase	O
PSN_contig_0000471	0.310569	0.803627	67.7167	84.21	60.5423	60.2929	51.102	58.8944	0.0949453	NA	not available	not available	NA	NA	NA	NA	NA	PSN_contig_0000471	NA	not available	NA	NA
PSN_contig_0000472	-0.0384535	1	1637.61	1559.44	960.028	1304.65	1449.16	1524.71	0	1,90E-07	Q5SSN7	RecName: Full=Vesicle transport protein SFT2A; AltName: Full=SFT2 domain-containing protein 1	NA	NA	NA	NA	NA	PSN_contig_0000472	1.996e-10	Hs21553317	U_Membrane_protein_involved_in_ER_to_Golgi_transport	U
PSN_contig_0000473	1.05685	0.541795	2.25722	4.15852	8.6489	2.17926	1.52543	0	0.266165	NA	not available	not available	NA	NA	NA	NA	NA	PSN_contig_0000473	NA	not available	NA	NA
PSN_contig_0000474	0.193233	0.740189	874.674	950.221	788.78	791.799	779.496	712.342	0.130657	NA	not available	not available	NA	NA	NA	NA	NA	PSN_contig_0000474	NA	not available	NA	NA
PSN_contig_0000475	0.142095	0.75205	523.676	500.062	492.987	443.117	480.512	450.589	0.123753	NA	not available	not available	NA	NA	NA	NA	NA	PSN_contig_0000475	NA	not available	NA	NA
PSN_contig_0000476	-0.611969	0.142606	360.027	272.383	211.033	458.372	395.087	458.068	0.845863	NA	not available	not available	NA	NA	NA	NA	NA	PSN_contig_0000476	NA	not available	NA	NA
PSN_contig_0000477	-0.850719	0.278102	21.4436	32.2285	29.4063	61.7458	39.6613	57.9596	0.555797	NA	not available	not available	NA	NA	NA	NA	NA	PSN_contig_0000477	NA	not available	NA	NA
PSN_contig_0000478	0.467813	0.0973445	5199.51	5683.65	5594.11	3308.85	3886.04	4662.94	1.01169	1,12E-14	Q9FK72	RecName: Full=Heat stress transcription factor A-4c; Short=AtHsfA4c; AltName: Full=AtHsf-20; AltName: Full=Protein ROOT HANDEDNESS 1	K09419	NA	NA	NA	NA	PSN_contig_0000478	6.105e-18	At5g45710	K_Heat_shock_transcription_factor	K
PSN_contig_0000479	0.0186211	1	30.4725	33.2681	48.4339	29.0568	38.1358	42.0674	0	NA	not available	not available	NA	NA	NA	NA	NA	PSN_contig_0000479	NA	not available	NA	NA
PSN_contig_0000480	0.112331	0.992545	575.592	549.964	622.721	449.655	578.902	584.27	0.00324987	NA	not available	not available	NA	NA	NA	NA	NA	PSN_contig_0000480	NA	not available	NA	NA
PSN_contig_0000481	-0.32102	0.994247	0	7.27741	0	5.08495	3.81358	3.73933	0.00250567	NA	not available	not available	NA	NA	NA	NA	NA	PSN_contig_0000481	NA	not available	NA	NA
PSN_contig_0000482	0.0203236	1	589.135	559.321	745.535	654.505	600.258	607.641	0	2,45E-07	Q6GR43	RecName: Full=ER membrane protein complex subunit 4; AltName: Full=Transmembrane protein 85 [Xenopus laevis]	NA	NA	NA	NA	NA	PSN_contig_0000482	1.4e-10	CE26347	S_Predicted_membrane_protein	S
PSN_contig_0000483	-0.106849	0.876624	2291.08	2083.42	2262.55	2297.67	2341.54	2511.89	0.0571868	1,08E-27	P59015	RecName: Full=Vacuolar protein sorting-associated protein 18 homolog	K20181	NA	NA	NA	NA	PSN_contig_0000483	1.825e-35	At1g12470	U_Vacuolar_sorting_protein_PEP3_VPS18	U
PSN_contig_0000485	0.17166	0.896932	4540.4	4422.58	5824.17	4370.15	4615.2	4097.37	0.0472405	2,39E-45	Q9FVQ4	RecName: Full=Plastidal glycolate/glycerate translocator 1, chloroplastic; AltName: Full=Bacterial membrane protein LrgB-like protein; Short=AtLrgB; Flags: Precursor	NA	NA	NA	NA	NA	PSN_contig_0000485	1.299e-48	At1g32080	M_LrgB-like_family_	M
PSN_contig_0000486	-0.0610999	1	2074.39	2018.96	2041.14	2129.14	2143.23	2130.48	0	1,37E-174	Q8LQJ9	RecName: Full=ATP-dependent zinc metalloprotease FTSH 4, mitochondrial; Short=OsFTSH4; Flags: Precursor	K08955	NA	NA	NA	NA	PSN_contig_0000486	5.011e-178	At2g26140	O_AAA+_type_ATPase_containing_the_peptidase_M41_domain	O
PSN_contig_0000487	2.62902	0.00765981	48.5303	114.359	5203.18	59.5665	12.2035	10.2832	2.11578	NA	not available	not available	NA	NA	NA	NA	NA	PSN_contig_0000487	NA	not available	NA	NA
PSN_contig_0000488	0.0983332	0.873089	900.632	931.508	960.028	844.101	840.514	921.744	0.0589416	5,59E-77	Q54UL8	RecName: Full=Probable serine/threonine-protein kinase mps1; AltName: Full=Monopolar spindle protein 1	K08866	TTK, MPS1; serine/threonine-protein kinase TTK/MPS1 [EC:2.7.12.1]	Cellular Processes	Cell growth and death	Cell cycle - yeast [PATH:ko04111]	PSN_contig_0000488	5.995e-73	At1g77720	D_Dual_specificity_serine_threonine_and_tyrosine_kinase	D
PSN_contig_0000489	1.72461	0.110291	20.315	15.5944	67.4614	2.90568	12.2035	3.73933	0.95746	NA	not available	not available	NA	NA	NA	NA	NA	PSN_contig_0000489	NA	not available	NA	NA
PSN_contig_0000490	0.567314	0.0167425	352.127	361.791	339.037	201.945	247.883	258.948	1.77618	6,28E-29	Q92C39	RecName: Full=Isoprenyl transferase	K00806	uppS; undecaprenyl diphosphate synthase [EC:2.5.1.31]	Metabolism	Metabolism of terpenoids and polyketides	Terpenoid backbone biosynthesis [PATH:ko00900]	PSN_contig_0000490	8.35e-20	At2g23410	I_Cis_prenyltransferase	I
PSN_contig_0000491	0.494446	0.253675	6059.51	5264.68	4772.46	3858.02	4101.89	3359.79	0.595722	1,27E-86	Q24186	RecName: Full=40S ribosomal protein S5a	K02989	NA	NA	NA	NA	PSN_contig_0000491	6.885e-90	7293320	J_Ribosomal_protein_S7	J
PSN_contig_0000492	-0.0934256	0.994305	249.423	257.828	176.438	254.974	233.391	246.796	0.00248042	NA	not available	not available	NA	NA	NA	NA	NA	PSN_contig_0000492	NA	not available	NA	NA
PSN_contig_0000493	0.186397	1	0	2.07926	6.91912	4.35853	1.52543	0	0	1,78E-118	P38016	RecName: Full=30S ribosomal protein S1; AltName: Full=70 kDa antigen	K02945	NA	NA	NA	NA	PSN_contig_0000493	1.836e-15	At5g29771	NA	NA
PSN_contig_0000494	0.265635	0.3154	4820.3	4883.14	5493.78	3920.49	4528.25	4168.42	0.501138	NA	not available	not available	NA	NA	NA	NA	NA	PSN_contig_0000494	NA	not available	NA	NA
PSN_contig_0000495	0.258658	0.84104	913.046	707.988	510.285	586.948	617.801	564.638	0.0751831	NA	not available	not available	NA	NA	NA	NA	NA	PSN_contig_0000495	1.782e-07	At5g01350	NA	NA
PSN_contig_0000496	-0.0521072	1	1853.18	1422.21	368.443	1122.32	1469.76	1204.06	0	NA	not available	not available	NA	NA	NA	NA	NA	PSN_contig_0000496	NA	not available	NA	NA
PSN_contig_0000497	0.505599	0.102217	12408	9445.03	9077.89	6130.99	8228.95	7291.69	0.990478	4,63E-167	O09452	RecName: Full=Glyceraldehyde-3-phosphate dehydrogenase, chloroplastic; AltName: Full=NAD(P)-dependent glyceraldehyde-3-phosphate dehydrogenase; Flags: Precursor	NA	NA	NA	NA	NA	PSN_contig_0000497	1.985e-130	At1g79530	G_Glyceraldehyde_3_phosphate_dehydrogenase	G
PSN_contig_0000498	1.47075	0.243944	9.02889	13.5152	86.489	12.3492	1.52543	9.34832	0.612711	9,86E-04	Q3BAI2	RecName: Full=Uncharacterized protein ORF91 (chloroplast) [Phalaenopsis aphrodite subsp. formosana]	NA	NA	NA	NA	NA	PSN_contig_0000498	NA	not available	NA	NA
PSN_contig_0000499	0.22362	0.893279	8796.4	8011.38	12736.4	8352.39	7621.83	9142.66	0.0490127	3,75E-29	P58339	RecName: Full=Ornithine cyclodeaminase 2; Short=OCD 2	K01750	E4.3.1.12, ocd; ornithine cyclodeaminase [EC:4.3.1.12]	Metabolism	Amino acid metabolism	Arginine and proline metabolism [PATH:ko00330]	PSN_contig_0000499	1.971e-20	At1g28440	T_Receptor-like_protein_kinase	T
PSN_contig_0000500	2.09345	0.0151139	37.2442	38.4663	186.816	22.5191	8.38988	9.34832	1.82062	1,10E-10	Q3BAI2	RecName: Full=Uncharacterized protein ORF91 (chloroplast) [Phalaenopsis aphrodite subsp. formosana]	NA	NA	NA	NA	NA	PSN_contig_0000500	NA	not available	NA	NA
PSN_contig_0000501	0.890494	0.673602	1.12861	15.5944	91.6784	25.4247	2.28815	10.2832	0.171597	NA	not available	not available	NA	NA	NA	NA	NA	PSN_contig_0000501	NA	not available	NA	NA
PSN_contig_0000502	0.0270105	1	1464.94	1608.31	1935.62	1702	1788.57	1419.07	0	3,19E-59	Q0QLE4	RecName: Full=2,3-dimethylmalate lyase	K20454	NA	NA	NA	NA	PSN_contig_0000502	5.259e-49	At2g43180	C_Isocitrate_lyase	C
PSN_contig_0000503	-0.560076	0.197255	242.651	232.877	359.794	477.985	395.087	366.454	0.704973	6,33E-13	Q9P7Q4	RecName: Full=Vesicular-fusion protein sec18	K06027	NSF; vesicle-fusing ATPase [EC:3.6.4.6]	Organismal Systems	Nervous system	GABAergic synapse [PATH:ko04727]	PSN_contig_0000503	3.445e-16	SPAC1834.11c	O_ATPases_of_the_AAA+_class	O
PSN_contig_0000504	0.113831	0.820904	2285.44	2220.65	2240.07	2034.71	2179.08	2016.43	0.0857074	1,04E-05	O26153	RecName: Full=Isopentenyl phosphate kinase; Short=IPK	K06981	ipk; isopentenyl phosphate kinase [EC:2.7.4.26]	Metabolism	Metabolism of terpenoids and polyketides	Terpenoid backbone biosynthesis [PATH:ko00900]	PSN_contig_0000504	8.537e-14	At1g26640	NA	NA
PSN_contig_0000505	-0.720393	0.062651	109.475	85.2496	91.6784	152.548	142.628	185.097	1.20307	NA	not available	not available	NA	NA	NA	NA	NA	PSN_contig_0000505	NA	not available	NA	NA
PSN_contig_0000506	-0.478445	0.156327	304.725	322.285	268.116	347.956	448.477	463.677	0.805965	2,89E-64	Q80U87	RecName: Full=Ubiquitin carboxyl-terminal hydrolase 8; AltName: Full=Deubiquitinating enzyme 8; AltName: Full=Ubiquitin isopeptidase Y; Short=mUBPy; AltName: Full=Ubiquitin thioesterase 8; AltName: Full=Ubiquitin-specific-processing protease 8	K11839	NA	NA	NA	NA	PSN_contig_0000506	5.667e-66	Hs4827054	O_Ubiquitin_C_terminal_hydrolase	O
PSN_contig_0000507	0.144948	0.966756	3184.94	3333.05	5582	2763.31	3787.65	4347.9	0.0146833	3,42E-09	Q9C8T7	RecName: Full=Pentatricopeptide repeat-containing protein At1g63330	NA	NA	NA	NA	NA	PSN_contig_0000507	4.893e-12	At1g62720	R_FOG:_PPR_repeat	R
PSN_contig_0000508	-0.24314	0.606927	911.918	743.335	861.431	1001.73	945.006	1038.6	0.216864	0	Q98G96	RecName: Full=Chaperone protein ClpB	K03695	clpB; ATP-dependent Clp protease ATP-binding subunit ClpB	brite_ko03110 Chaperones and folding catalysts	NA	NA	PSN_contig_0000508	0	SPBC4F6.17c	O_ATPases_with_chaperone_activity_ATP_binding_subunit	O
PSN_contig_0000509	0.0494823	1	808.086	825.466	921.973	819.403	803.141	843.218	0	NA	not available	not available	NA	NA	NA	NA	NA	PSN_contig_0000509	NA	not available	NA	NA
PSN_contig_0000510	0.667311	0.798462	9.02889	4.15852	89.9486	29.7833	12.2035	7.47866	0.0977457	NA	not available	not available	NA	NA	NA	NA	NA	PSN_contig_0000510	NA	not available	NA	NA
PSN_contig_0000511	0.264955	0.680481	2942.29	3321.62	3829.73	2618.75	2737.39	3006.42	0.167184	1,45E-34	Q9SCN0	RecName: Full=Probable glycosyltransferase STELLO2	NA	NA	NA	NA	NA	PSN_contig_0000511	7.229e-44	CE25916	S_Uncharacterized_conserved_protein	S
PSN_contig_0000512	-0.258589	0.462191	641.051	715.265	806.078	847.007	810.005	931.093	0.335179	7,92E-34	O22943	RecName: Full=Probable glycosyltransferase STELLO1	NA	NA	NA	NA	NA	PSN_contig_0000512	4.914e-40	CE26337	S_Uncharacterized_conserved_protein	S
PSN_contig_0000513	0.902744	0.666548	0	6.23778	53.6232	12.3492	3.05087	0	0.176169	NA	not available	not available	NA	NA	NA	NA	NA	PSN_contig_0000513	NA	not available	NA	NA
PSN_contig_0000514	1.37935	0.214669	5.64306	14.5548	1.18145e+06	32.6889	6.10173	19.6315	0.66823	NA	not available	not available	NA	NA	NA	NA	NA	PSN_contig_0000514	NA	not available	NA	NA
PSN_contig_0000515	0.515855	0.673777	26407.2	21066	15357	11752	18828.4	11793.8	0.171484	3,25E-16	P10978	RecName: Full=Retrovirus-related Pol polyprotein from transposon TNT 1-94; Includes: RecName: Full=Protease; Includes: RecName: Full=Reverse transcriptase; Includes: RecName: Full=Endonuclease	NA	NA	NA	NA	NA	PSN_contig_0000515	2.054e-25	At1g58140	R_FOG:_Transposon_encoded_proteins_with_TYA_reverse_transcriptase_integrase_domains_in_various_combinations	R
PSN_contig_0000516	-0.605096	0.269367	11104.4	11390.2	8356.57	16122.2	14868.4	16820.4	0.569655	0	O14841	RecName: Full=5-oxoprolinase; AltName: Full=5-oxo-L-prolinase; Short=5-OPase; AltName: Full=Pyroglutamase	K01469	E3.5.2.9; 5-oxoprolinase (ATP-hydrolysing) [EC:3.5.2.9]	Metabolism	Metabolism of other amino acids	Glutathione metabolism [PATH:ko00480]	PSN_contig_0000516	0	At5g37830	E_Oxoprolinase	E
PSN_contig_0000517	-0.095153	1	8820.1	8495.85	9771.53	11130.9	9515.65	8365.81	0	5,00E-65	Q9JJ09	RecName: Full=Sodium-dependent phosphate transport protein 2B; Short=Sodium-phosphate transport protein 2B; AltName: Full=Na(+)-dependent phosphate cotransporter 2B; AltName: Full=Sodium/phosphate cotransporter 2B; Short=Na(+)/Pi cotransporter 2B; Short=NaPi-2b; AltName: Full=Solute carrier family 34 member 2; Short=rNaPi IIb	K14683	SLC34A, NPT, nptA; solute carrier family 34 (sodium-dependent phosphate cotransporter)	brite_ko02000 Transporters	brite_ko04147 Exosome (64)	NA	PSN_contig_0000517	4.248e-63	Hs5453752	P_Sodium_phosphate_cotransporter	P
PSN_contig_0000518	-0.212028	0.839591	1467.19	1535.53	2565.26	2507.61	1991.45	1970.63	0.0759321	NA	not available	not available	NA	NA	NA	NA	NA	PSN_contig_0000518	NA	not available	NA	NA
PSN_contig_0000519	0.697868	0.0245857	2419.74	2379.71	2025.57	1460.11	1461.37	1240.52	1.60932	NA	not available	not available	NA	NA	NA	NA	NA	PSN_contig_0000519	NA	not available	NA	NA
PSN_contig_0000520	0.794123	0.0656569	13920.3	13616	8830.53	8978.56	6798.09	4739.6	1.18272	NA	not available	not available	NA	NA	NA	NA	NA	PSN_contig_0000520	NA	not available	NA	NA
PSN_contig_0000521	0.187736	0.931247	142.205	242.234	299.252	194.681	228.052	171.074	0.0309351	NA	not available	not available	NA	NA	NA	NA	NA	PSN_contig_0000521	NA	not available	NA	NA
PSN_contig_0000522	0.417566	0.259523	4248.09	4182.43	5035.39	3104.72	3531.38	3386.9	0.585824	NA	not available	not available	NA	NA	NA	NA	NA	PSN_contig_0000522	NA	not available	NA	NA
PSN_contig_0000523	0.260347	0.911336	117.376	111.24	57.0828	58.8401	86.187	92.5484	0.0403214	NA	not available	not available	NA	NA	NA	NA	NA	PSN_contig_0000523	NA	not available	NA	NA
PSN_contig_0000524	2.34541	0.0106778	54.1733	173.618	446.283	48.6702	9.1526	14.9573	1.97152	NA	not available	not available	NA	NA	NA	NA	NA	PSN_contig_0000524	NA	not available	NA	NA
PSN_contig_0000525	-0.154713	0.886538	3585.6	3334.09	4020.01	4528.51	3743.41	3929.1	0.0523027	0	P41561	RecName: Full=Isocitrate dehydrogenase [NADP] 2; AltName: Full=IDH-II; AltName: Full=IDP-2; AltName: Full=NADP(+)-specific ICDH 2; AltName: Full=Oxalosuccinate decarboxylase 2	NA	NA	NA	NA	NA	PSN_contig_0000525	NA	not available	NA	NA
PSN_contig_0000527	2.95828	0.0012873	5.64306	24.9511	70.921	0.726421	0.762717	1.86966	2.89032	NA	not available	not available	NA	NA	NA	NA	NA	PSN_contig_0000527	NA	not available	NA	NA
PSN_contig_0000528	0.376698	0.437312	3405.02	3798.81	3267.56	2437.14	3101.97	2475.43	0.359209	NA	not available	not available	NA	NA	NA	NA	NA	PSN_contig_0000528	NA	not available	NA	NA
PSN_contig_0000529	0.472578	0.306303	173.806	189.213	214.493	156.907	126.611	127.137	0.513849	NA	not available	not available	NA	NA	NA	NA	NA	PSN_contig_0000529	NA	not available	NA	NA
PSN_contig_0000530	0.131626	1	136.562	163.222	178.167	148.916	145.679	138.355	0	NA	not available	not available	NA	NA	NA	NA	NA	PSN_contig_0000530	NA	not available	NA	NA
PSN_contig_0000531	0.206003	0.933298	2117.27	2245.6	3620.43	2855.56	2078.4	1927.62	0.0299797	NA	not available	not available	NA	NA	NA	NA	NA	PSN_contig_0000531	NA	not available	NA	NA
PSN_contig_0000532	0.525805	0.244067	306.982	343.078	345.956	236.087	287.544	158.921	0.612491	NA	not available	not available	NA	NA	NA	NA	NA	PSN_contig_0000532	NA	not available	NA	NA
PSN_contig_0000533	0.178619	0.640579	4947.83	4688.73	5485.13	5040.64	4368.08	3930.97	0.193427	1,91E-35	C0LGQ5	RecName: Full=LRR receptor-like serine/threonine-protein kinase GSO1; AltName: Full=Protein GASSHO 1; Flags: Precursor	NA	NA	NA	NA	NA	PSN_contig_0000533	1.637e-38	At4g20140	T_LRR_receptor-like_serine_threonine-protein_kinase	T
PSN_contig_0000534	0.393266	0.204525	14135.9	14561	16602.4	11741.1	12133.3	10473.9	0.689254	NA	not available	not available	NA	NA	NA	NA	NA	PSN_contig_0000534	NA	not available	NA	NA
PSN_contig_0000535	-0.0545561	1	102.704	114.359	141.842	117.68	130.425	121.528	0	NA	not available	not available	NA	NA	NA	NA	NA	PSN_contig_0000535	NA	not available	NA	NA
PSN_contig_0000536	0.545893	0.643935	80.1314	110.201	262.927	116.227	84.6616	95.3529	0.191158	2,50E-07	Q9LUQ6	RecName: Full=60S ribosomal protein L19-2	K02885	NA	NA	NA	NA	PSN_contig_0000536	1.362e-10	At3g16780	J_60s_ribosomal_protein_L19	J
PSN_contig_0000537	-0.0211707	1	554.148	515.656	738.616	600.024	546.105	684.297	0	6,44E-07	F0NBH8	RecName: Full=Protein-lysine N-methyltransferase; AltName: Full=Archaeal protein lysine methyltransferase; Short=aKMT	NA	NA	NA	NA	NA	PSN_contig_0000537	NA	not available	NA	NA
PSN_contig_0000538	0.182207	0.939171	3140.92	2881.85	1693.46	2052.87	2514.68	2196.85	0.0272554	5,77E-05	Q8BZ25	RecName: Full=Ankyrin repeat and protein kinase domain-containing protein 1	K16289	ANKK1; ankyrin repeat and protein kinase domain-containing protein 1 [EC:2.7.11.1]	brite_ko01001 Protein kinases	NA	NA	PSN_contig_0000538	4.701e-08	Hs4506217	O_26S_proteasome_regulatory_complex_subunit_PSMD10	O
PSN_contig_0000539	-1.12835	0.000122608	113.99	81.0911	124.544	269.502	235.679	203.793	3.91148	1,29E-09	Q9D099	RecName: Full=Alkaline ceramidase 3; Short=AlkCDase 3; Short=Alkaline CDase 3; AltName: Full=Alkaline phytoceramidase; Short=aPHC	K04711	YDC1; dihydroceramidase [EC:3.5.1.-]	Metabolism	Lipid metabolism	Sphingolipid metabolism [PATH:ko00600]	PSN_contig_0000539	2.225e-12	Hs19923527	I_Alkaline_ceramidase	I
PSN_contig_0000540	-0.51328	0.185777	214.436	205.847	155.68	288.389	270.764	274.841	0.731009	1,12E-68	Q15427	RecName: Full=Splicing factor 3B subunit 4; AltName: Full=Pre-mRNA-splicing factor SF3b 49 kDa subunit; AltName: Full=SF3b50; AltName: Full=Spliceosome-associated protein 49; Short=SAP 49	K12831	NA	NA	NA	NA	PSN_contig_0000540	6.892e-76	At2g18510	A_Splicing_factor_3b_subunit_4	A
PSN_contig_0000541	-0.215977	0.466172	1047.35	1084.33	1231.6	1327.9	1368.31	1207.8	0.331454	7,38E-18	Q9FN03	RecName: Full=Ultraviolet-B receptor UVR8; AltName: Full=Protein UV-B RESISTANCE 8; AltName: Full=RCC1 domain-containing protein UVR8	NA	NA	NA	NA	NA	PSN_contig_0000541	4.013e-21	At5g63860	S_FOG:_RCC1_domain	S
PSN_contig_0000542	0.822092	0.645617	28.2153	8.31704	19.0276	13.802	8.38988	2.8045	0.190025	NA	not available	not available	NA	NA	NA	NA	NA	PSN_contig_0000542	NA	not available	NA	NA
PSN_contig_0000543	0.292797	0.736837	604.936	684.076	731.697	634.892	554.495	446.85	0.132629	NA	not available	not available	NA	NA	NA	NA	NA	PSN_contig_0000543	NA	not available	NA	NA
PSN_contig_0000544	0.847559	0.546077	2769.61	2123.96	1470.31	807.78	1490.35	773.106	0.262746	NA	not available	not available	NA	NA	NA	NA	NA	PSN_contig_0000544	NA	not available	NA	NA
PSN_contig_0000545	1.00792	0.150402	1462.68	1275.63	1821.46	631.26	853.48	638.49	0.822747	NA	not available	not available	NA	NA	NA	NA	NA	PSN_contig_0000545	NA	not available	NA	NA
PSN_contig_0000546	0.597091	0.539942	57.5592	88.3685	41.5147	38.5003	37.3731	44.8719	0.267653	NA	not available	not available	NA	NA	NA	NA	NA	PSN_contig_0000546	NA	not available	NA	NA
PSN_contig_0000547	0.258181	0.698819	1999.9	1828.71	2345.58	1818.23	1668.06	1651.85	0.155636	9,80E-64	O67716	RecName: Full=Aspartate-semialdehyde dehydrogenase; Short=ASA dehydrogenase; Short=ASADH; AltName: Full=Aspartate-beta-semialdehyde dehydrogenase	K00133	asd; aspartate-semialdehyde dehydrogenase [EC:1.2.1.11]	Metabolism	Amino acid metabolism	Cysteine and methionine metabolism [PATH:ko00270]	PSN_contig_0000547	2.773e-51	At1g14810	E_Aspartate_semialdehyde_dehydrogenase	E
PSN_contig_0000548	0.316641	0.647256	4126.2	3489	4340.02	2588.24	3654.94	3292.48	0.188924	NA	not available	not available	NA	NA	NA	NA	NA	PSN_contig_0000548	NA	not available	NA	NA
PSN_contig_0000549	0.371388	0.415629	13817.6	14446.7	15953.8	11049.6	11544.5	11390	0.381294	1,52E-31	Q50KB1	RecName: Full=Protein disulfide-isomerase-like protein EhSep2; Flags: Precursor	NA	NA	NA	NA	NA	PSN_contig_0000549	2.241e-17	Hs13540604	O_Thioredoxin_protein_disulfide_isomerase	O
PSN_contig_0000550	-0.307221	0.93716	50.7875	68.6155	60.5423	103.878	57.2038	69.1776	0.0281863	NA	not available	not available	NA	NA	NA	NA	NA	PSN_contig_0000550	NA	not available	NA	NA
PSN_contig_0000551	0.581299	0.105303	401.786	388.821	380.552	312.361	275.341	186.032	0.977558	NA	not available	not available	NA	NA	NA	NA	NA	PSN_contig_0000551	NA	not available	NA	NA
PSN_contig_0000552	0.000993353	1	5236.76	5525.63	5670.22	5724.92	5263.51	5430.44	0	4,29E-146	Q9C5X9	RecName: Full=Histone acetyltransferase HAC1	K04498	EP300, CREBBP, KAT3; E1A/CREB-binding protein [EC:2.3.1.48]	Cellular Processes	Cell communication	Adherens junction [PATH:ko04520]	PSN_contig_0000552	1.886e-149	At1g79000	K_CREB_binding_protein_P300_and_related_TAZ_Zn_finger_proteins	K
PSN_contig_0000553	0.068894	0.937962	4297.75	4122.13	4575.27	3770.13	4246.81	4365.66	0.0278148	6,96E-109	Q6FEP7	RecName: Full=ATP-dependent Clp protease ATP-binding subunit ClpX	K03544	clpX, CLPX; ATP-dependent Clp protease ATP-binding subunit ClpX	Cellular Processes	Cell growth and death	Cell cycle - Caulobacter [PATH:ko04112]	PSN_contig_0000553	1.116e-101	At5g53350	O_Putative_ATP_dependent_Clp_type_protease_AAA+_ATPase_superfamily_	O
PSN_contig_0000554	0.492135	0.0411824	1324.99	1309.93	1029.22	830.299	803.141	965.681	1.38529	7,76E-31	Q29AK2	RecName: Full=Leishmanolysin-like peptidase	K13539	LMLN; leishmanolysin-like peptidase [EC:3.4.24.-]	brite_ko01002 Peptidases	brite_ko03036 Chromosome (109)	NA	PSN_contig_0000554	6.775e-33	CE16622	MV_Leishmanolysin_like_peptidase_Peptidase_M8_family_	MV
PSN_contig_0000555	0.368036	0.505821	6953.37	6521.6	9349.46	6011.86	5973.6	5572.53	0.296003	1,16E-10	Q99685	RecName: Full=Monoglyceride lipase; Short=MGL; AltName: Full=HU-K5; AltName: Full=Lysophospholipase homolog; AltName: Full=Lysophospholipase-like; AltName: Full=Monoacylglycerol lipase; Short=MAGL	K01054	MGLL; acylglycerol lipase [EC:3.1.1.23]	Metabolism	Lipid metabolism	Glycerolipid metabolism [PATH:ko00561]	PSN_contig_0000555	7.268e-14	Hs6005786	I_Lysophospholipase	I
PSN_contig_0000556	0.0823006	0.947986	680.553	589.47	622.721	568.788	565.173	654.382	0.023198	NA	not available	not available	NA	NA	NA	NA	NA	PSN_contig_0000556	NA	not available	NA	NA
PSN_contig_0000557	0.433147	0.277757	5509.88	6718.09	9757.69	5538.96	5139.19	5493.07	0.556335	5,85E-129	O94489	RecName: Full=Elongation factor 3; Short=EF-3	K03235	EF3, TEF3; elongation factor 3	brite_ko03012 Translation factors	NA	NA	PSN_contig_0000557	1.535e-135	SPAC3C7.08c_2	R_ATPase_components_of_ABC_transporters_with_duplicated_ATPase_domains	R
PSN_contig_0000558	0.0542175	1	12622.4	11748.9	16889.6	13431.5	12870.1	13402.7	0	7,52E-86	O35547	RecName: Full=Long-chain-fatty-acid--CoA ligase 4; AltName: Full=Long-chain acyl-CoA synthetase 4; Short=LACS 4	K01897	ACSL, fadD; long-chain acyl-CoA synthetase [EC:6.2.1.3]	Metabolism	Lipid metabolism	Fatty acid degradation [PATH:ko00071]	PSN_contig_0000558	3.891e-89	Hs4758332	I_Acyl_CoA_synthetase	I
PSN_contig_0000559	0.0715583	1	937.876	894.081	799.159	849.913	832.887	820.782	0	5,15E-72	Q94K71	RecName: Full=Haloacid dehalogenase-like hydrolase domain-containing protein At3g48420; Flags: Precursor	NA	NA	NA	NA	NA	PSN_contig_0000559	7.481e-72	At3g48420_1	R_Predicted_haloacid_halidohydrolase_and_related_hydrolases	R
PSN_contig_0000560	0.16351	0.711529	7582.01	7351.22	7477.84	6813.83	7254.96	5917.49	0.147807	2,02E-100	P0CG64	RecName: Full=Polyubiquitin-C; Contains: RecName: Full=Ubiquitin; Flags: Precursor >gi|302595946|sp|P0CG61.1|UBC_PONPY RecName: Full=Polyubiquitin-C; Contains: RecName: Full=Ubiquitin; Flags: Precursor	K08770	UBC; ubiquitin C	brite_ko04121 Ubiquitin system	NA	NA	PSN_contig_0000560	7.067e-103	CE01921	OR_Ubiquitin_and_ubiquitin_like_proteins	OR
PSN_contig_0000561	0.394066	0.415206	398.4	291.096	297.522	254.247	286.019	205.663	0.381736	1,17E-09	P62972	RecName: Full=Polyubiquitin; Contains: RecName: Full=Ubiquitin; Flags: Precursor	NA	NA	NA	NA	NA	PSN_contig_0000561	8.129e-13	Hs11024714	OR_Ubiquitin_and_ubiquitin_like_proteins	OR
PSN_contig_0000562	0.0663844	0.901021	2567.59	2589.72	2454.56	2395.01	2408.66	2468.89	0.0452651	2,30E-10	Q9WTT4	RecName: Full=V-type proton ATPase subunit G 2; Short=V-ATPase subunit G 2; AltName: Full=V-ATPase 13 kDa subunit 2; AltName: Full=Vacuolar proton pump subunit G 2	K02152	ATPeV1G, ATP6G; V-type H+-transporting ATPase subunit G	Metabolism	Energy metabolism	Oxidative phosphorylation [PATH:ko00190]	PSN_contig_0000562	5.321e-13	Hs18497300	C_Vacuolar_H+_ATPase_V1_sector_subunit_G	C
PSN_contig_0000563	-0.0724191	1	1694.05	1504.34	1639.83	1779.01	1700.1	1610.72	0	NA	not available	not available	NA	NA	NA	NA	NA	PSN_contig_0000563	NA	not available	NA	NA
PSN_contig_0000564	0.100887	1	10.1575	2.07926	5.18934	1.45284	13.7289	0	0	NA	not available	not available	NA	NA	NA	NA	NA	PSN_contig_0000564	NA	not available	NA	NA
PSN_contig_0000565	0.476431	0.910603	0	0	46.7041	15.9813	0	1.86966	0.0406711	9,19E-65	P25197	RecName: Full=Nodulation protein NolG; Flags: Precursor	K03296	NA	NA	NA	NA	PSN_contig_0000565	NA	not available	NA	NA
PSN_contig_0000566	0.0851303	0.970733	1337.4	1350.48	1314.63	1368.58	1145.6	1256.41	0.0129	4,42E-70	Q55669	RecName: Full=Carboxyl-terminal-processing protease; AltName: Full=CtpA; Flags: Precursor	K03797	NA	NA	NA	NA	PSN_contig_0000566	6.945e-65	At4g17740	M_Protease	M
PSN_contig_0000567	-0.0822699	1	143.334	154.905	176.438	156.907	203.645	142.094	0	NA	not available	not available	NA	NA	NA	NA	NA	PSN_contig_0000567	NA	not available	NA	NA
PSN_contig_0000568	-0.144086	0.987798	338.583	279.66	269.846	283.304	410.342	293.537	0.00533176	2,52E-07	P25600	PUTATIVE PSEUDOGENE: RecName: Full=Putative transposon Ty5-1 protein YCL074W	NA	NA	NA	NA	NA	PSN_contig_0000568	1.287e-12	At4g07810	R_FOG:_Transposon_encoded_proteins_with_TYA_reverse_transcriptase_integrase_domains_in_various_combinations	R
PSN_contig_0000569	-0.169028	0.881066	354.384	307.73	441.094	455.466	362.29	421.609	0.0549915	NA	not available	not available	NA	NA	NA	NA	NA	PSN_contig_0000569	NA	not available	NA	NA
PSN_contig_0000570	0.207795	0.909107	255.066	260.947	193.735	184.511	225.764	201.924	0.0413852	NA	not available	not available	NA	NA	NA	NA	NA	PSN_contig_0000570	NA	not available	NA	NA
PSN_contig_0000572	0.163536	0.979551	329.554	319.166	546.611	351.588	393.562	312.234	0.00897276	NA	not available	not available	NA	NA	NA	NA	NA	PSN_contig_0000572	NA	not available	NA	NA
PSN_contig_0000573	0.213882	0.437248	3168.01	3885.1	3378.26	2995.76	2893.75	3097.1	0.359272	4,08E-61	P40826	RecName: Full=Ubiquitin carboxyl-terminal hydrolase 14; AltName: Full=Deubiquitinating enzyme 14; AltName: Full=Ubiquitin thioesterase 14; AltName: Full=Ubiquitin-specific-processing protease 14	K11843	USP14, UBP6; ubiquitin carboxyl-terminal hydrolase 14 [EC:3.1.2.15]	brite_ko01002 Peptidases	brite_ko04121 Ubiquitin system (91)	NA	PSN_contig_0000573	4.168e-63	Hs4827050	O_Ubiquitin_specific_protease	O
PSN_contig_0000574	0.960287	0.630499	32.7297	39.5059	716.129	180.152	24.4069	36.4584	0.200316	NA	not available	not available	NA	NA	NA	NA	NA	PSN_contig_0000574	NA	not available	NA	NA
PSN_contig_0000575	0.521084	0.158522	31349.4	35633.3	48643.2	29490.5	22529.1	27874.8	0.799911	0	P41753	RecName: Full=Heat shock 70 kDa protein	NA	NA	NA	NA	NA	PSN_contig_0000575	0	At5g02500	O_Molecular_chaperones_HSP70_HSC70_HSP70_superfamily	O
PSN_contig_0000576	0.349314	0.717902	434.515	347.236	290.603	293.474	315.002	224.36	0.143935	NA	not available	not available	NA	NA	NA	NA	NA	PSN_contig_0000576	NA	not available	NA	NA
PSN_contig_0000577	-0.17924	0.76461	4362.08	4041.04	4004.44	5146.69	4468.76	4459.15	0.11656	1,42E-13	F4KCC2	RecName: Full=E3 ubiquitin-protein ligase PRT6; AltName: Full=Protein PROTEOLYSIS 6	NA	NA	NA	NA	NA	PSN_contig_0000577	6.816e-17	At5g02300	O_N_end_rule_pathway_recognition_component_UBR1	O
PSN_contig_0000578	-0.147158	0.872025	846.458	754.771	631.37	889.866	840.514	749.735	0.0594712	1,92E-14	P97615	RecName: Full=Thioredoxin, mitochondrial; Short=MTRX; Short=Mt-Trx; AltName: Full=Thioredoxin-2; Flags: Precursor	K03671	trxA; thioredoxin 1	brite_ko03110 Chaperones and folding catalysts	NA	NA	PSN_contig_0000578	7.267e-17	HsM6912738	O_Thioredoxin_like_protein	O
PSN_contig_0000579	0.30305	0.781074	3429.85	2402.58	1926.98	2161.83	2610.02	1457.4	0.107308	5,28E-12	Q41094	RecName: Full=Fucoxanthin-chlorophyll a-c binding protein F, chloroplastic; Flags: Precursor	NA	NA	NA	NA	NA	PSN_contig_0000579	NA	not available	NA	NA
PSN_contig_0000580	-0.318378	0.802222	1022.52	906.557	375.362	866.62	970.176	1078.8	0.0957055	1,18E-06	Q6F358	RecName: Full=Phospholipase A1-II 6	NA	NA	NA	NA	NA	PSN_contig_0000580	2.005e-08	At4g13550	I_Predicted_lipase	I
PSN_contig_0000581	0.0379815	1	393.885	394.02	401.309	429.315	384.409	342.148	0	5,48E-13	Q7RX33	RecName: Full=Ergothioneine biosynthesis protein 1; Includes: RecName: Full=L-histidine N(alpha)-methyltransferase; Includes: RecName: Full=Hercynylcysteine S-oxide synthase	K20246	NA	NA	NA	NA	PSN_contig_0000581	3.001e-10	SPBC1604.01	NA	NA
PSN_contig_0000582	0.554551	0.273947	160.263	151.786	171.248	99.5197	135.001	88.809	0.562334	NA	not available	not available	NA	NA	NA	NA	NA	PSN_contig_0000582	NA	not available	NA	NA
PSN_contig_0000583	-0.0901578	0.966756	1183.91	921.112	1205.66	1184.79	1268.4	1069.45	0.0146833	2,42E-25	P04146	RecName: Full=Copia protein; AltName: Full=Gag-int-pol protein; Contains: RecName: Full=Copia VLP protein; Contains: RecName: Full=Copia protease	NA	NA	NA	NA	NA	PSN_contig_0000583	1.747e-29	At3g29775	R_FOG:_Transposon_encoded_proteins_with_TYA_reverse_transcriptase_integrase_domains_in_various_combinations	R
PSN_contig_0000585	0.571239	0.800873	0	0	17.2978	2.17926	0	0	0.0964362	NA	not available	not available	NA	NA	NA	NA	NA	PSN_contig_0000585	NA	not available	NA	NA
PSN_contig_0000586	-0.0891739	0.910339	3142.05	2920.32	3328.1	3337.18	3155.36	3498.14	0.0407966	2,65E-61	Q6DHU1	RecName: Full=Cleft lip and palate transmembrane protein 1-like protein; Short=CLPTM1-like protein	NA	NA	NA	NA	NA	PSN_contig_0000586	1.494e-62	HsM18158422	R_Transmembrane_protein	R
PSN_contig_0000587	0.236699	0.775498	8387.84	7872.07	10332	7965.21	7932.25	6569.06	0.110419	NA	not available	not available	NA	NA	NA	NA	NA	PSN_contig_0000587	NA	not available	NA	NA
PSN_contig_0000588	-0.0894075	1	1742.58	1778.81	3426.7	2769.84	2202.73	2447.39	0	NA	not available	not available	NA	NA	NA	NA	NA	PSN_contig_0000588	NA	not available	NA	NA
PSN_contig_0000589	-0.189157	0.79103	986.406	935.666	1326.74	1092.54	1275.26	1338.68	0.101807	NA	not available	not available	NA	NA	NA	NA	NA	PSN_contig_0000589	NA	not available	NA	NA
PSN_contig_0000590	-0.135437	0.911336	2108.25	1947.23	2279.85	2209.05	2620.69	2137.96	0.0403214	NA	not available	not available	NA	NA	NA	NA	NA	PSN_contig_0000590	NA	not available	NA	NA
PSN_contig_0000591	0.00946963	1	2067.62	2095.89	2037.68	2003.47	2166.12	1990.26	0	4,30E-92	Q42599	RecName: Full=NADH dehydrogenase [ubiquinone] iron-sulfur protein 8-A, mitochondrial; Flags: Precursor	K03941	NDUFS8; NADH dehydrogenase (ubiquinone) Fe-S protein 8 [EC:1.6.5.3 1.6.99.3]	Metabolism	Energy metabolism	Oxidative phosphorylation [PATH:ko00190]	PSN_contig_0000591	2.34e-95	At1g79010	C_NADH:ubiquinone_oxidoreductase_NDUFS8_23_kDa_subunit	C
PSN_contig_0000592	0.145065	0.870958	1402.86	1366.07	1536.05	1381.65	1244.75	1258.28	0.0600028	1,54E-24	P81760	RecName: Full=Thylakoid lumenal 17.4 kDa protein, chloroplastic; AltName: Full=P17.4; Flags: Precursor	NA	NA	NA	NA	NA	PSN_contig_0000592	8.395e-28	At5g53490	NA	NA
PSN_contig_0000593	0.480416	0.271297	3032.58	3486.92	4665.22	2475.64	2542.9	2924.15	0.566554	2,60E-62	Q9LXC9	RecName: Full=Soluble inorganic pyrophosphatase 6, chloroplastic; AltName: Full=Inorganic pyrophosphatase 6; AltName: Full=Pyrophosphate phospho-hydrolase 6; Short=PPase 6; Flags: Precursor	K01507	ppa; inorganic pyrophosphatase [EC:3.6.1.1]	Metabolism	Energy metabolism	Oxidative phosphorylation [PATH:ko00190]	PSN_contig_0000593	1.417e-65	At5g09650	C_Inorganic_pyrophosphatase_Nucleosome_remodeling_factor_subunit_NURF38	C
PSN_contig_0000594	-0.447908	0.91561	9.02889	0	19.0276	21.0662	8.38988	14.0225	0.0382894	NA	not available	not available	NA	NA	NA	NA	NA	PSN_contig_0000594	NA	not available	NA	NA
PSN_contig_0000596	0.0051261	1	826.143	1008.44	1416.69	1123.77	1126.53	983.443	0	NA	not available	not available	NA	NA	NA	NA	NA	PSN_contig_0000596	NA	not available	NA	NA
PSN_contig_0000597	0.242422	0.576047	3434.36	3468.2	4279.48	3021.19	3069.93	3335.48	0.239542	1,50E-72	P20790	RecName: Full=Ras-related protein Rab-8A; AltName: Full=GTP-binding protein SAS1	K07901	RAB8A, MEL; Ras-related protein Rab-8A	brite_ko03036 Chromosome	brite_ko04031 GTP-binding proteins (19)	brite_ko04147 Exosome (64)	PSN_contig_0000597	4.955e-73	SPAC9E9.07c	R_GTPase_SAR1_and_related_small_G_proteins	R
PSN_contig_0000598	-0.383252	0.533262	230.237	316.047	171.248	326.163	262.375	361.78	0.273059	6,85E-63	Q55BF2	RecName: Full=60S ribosomal export protein NMD3	K07562	NA	NA	NA	NA	PSN_contig_0000598	4.611e-53	At2g03820	J_NMD_protein_affecting_ribosome_stability_and_mRNA_decay	J
PSN_contig_0000599	-0.205531	0.878038	787.771	630.015	371.903	626.175	731.445	721.69	0.0564867	NA	not available	not available	NA	NA	NA	NA	NA	PSN_contig_0000599	NA	not available	NA	NA
PSN_contig_0000600	-0.387144	0.734579	306.982	349.315	150.491	339.239	324.155	415.065	0.133962	2,69E-13	Q5ZIV1	RecName: Full=Myotubularin-related protein 2; AltName: Full=Phosphatidylinositol-3,5-bisphosphate 3-phosphatase; AltName: Full=Phosphatidylinositol-3-phosphate phosphatase	K18081	MTMR1_2; myotubularin-related protein 1/2 [EC:3.1.3.-]	brite_ko01009 Protein phosphatases and associated proteins	NA	NA	PSN_contig_0000600	3.481e-16	Hs7705564	IU_Phosphatidylinositol_3_phosphate_3_phosphatase_myotubularin_MTM1	IU
PSN_contig_0000601	0.609191	0.124637	5065.21	4025.45	4756.9	2332.54	3519.17	3115.79	0.904355	3,02E-142	Q43127	RecName: Full=Glutamine synthetase, chloroplastic/mitochondrial; AltName: Full=GS2; AltName: Full=Glutamate--ammonia ligase; Flags: Precursor	K01915	glnA, GLUL; glutamine synthetase [EC:6.3.1.2]	Metabolism	Amino acid metabolism	Alanine, aspartate and glutamate metabolism [PATH:ko00250]	PSN_contig_0000601	1.64e-145	At5g35630	E_Glutamine_synthetase	E
PSN_contig_0000602	-0.947143	0.567512	9.02889	4.15852	8.6489	42.1324	3.05087	14.0225	0.246025	NA	not available	not available	NA	NA	NA	NA	NA	PSN_contig_0000602	NA	not available	NA	NA
PSN_contig_0000603	0.226353	0.497536	2393.78	2573.08	2499.53	2174.9	2139.42	2057.57	0.303175	NA	not available	not available	NA	NA	NA	NA	NA	PSN_contig_0000603	NA	not available	NA	NA
PSN_contig_0000604	0.214638	0.885879	7711.8	6900.02	4969.66	6239.23	5858.43	4678.83	0.0526256	3,37E-10	B6IPQ9	RecName: Full=Protein ApaG	K06195	NA	NA	NA	NA	PSN_contig_0000604	3.577e-06	Hs15812188	P_Putative_Mg2+_and_Co2+_transporter_CorD	P
PSN_contig_0000605	0.438042	0.941241	31.6011	49.9022	1001.54	520.844	28.9832	28.9798	0.0262994	NA	not available	not available	NA	NA	NA	NA	NA	PSN_contig_0000605	NA	not available	NA	NA
PSN_contig_0000606	0.0813739	1	4734.52	4410.11	6337.92	5042.81	4794.44	4765.77	0	8,89E-12	Q1MTN8	RecName: Full=Probable assembly chaperone of rpl4	NA	NA	NA	NA	NA	PSN_contig_0000606	NA	not available	NA	NA
PSN_contig_0000607	-0.0100737	1	1165.86	933.587	712.67	1130.31	948.82	756.279	0	NA	not available	not available	NA	NA	NA	NA	NA	PSN_contig_0000607	NA	not available	NA	NA
PSN_contig_0000608	0.320637	0.851919	10655.2	8955.37	2966.57	4593.89	7051.32	6128.76	0.0696018	NA	not available	not available	NA	NA	NA	NA	NA	PSN_contig_0000608	NA	not available	NA	NA
PSN_contig_0000609	1.34213	0.355616	11.2861	4.15852	486.068	43.5853	4.5763	9.34832	0.449019	NA	not available	not available	NA	NA	NA	NA	NA	PSN_contig_0000609	NA	not available	NA	NA
PSN_contig_0000610	0.0348709	1	5597.91	5230.38	7265.08	5697.32	5930.89	6020.32	0	5,21E-60	Q54NM9	RecName: Full=Dolichyl-diphosphooligosaccharide--protein glycosyltransferase subunit STT3; Short=Oligosaccharyl transferase subunit STT3	K07151	STT3; dolichyl-diphosphooligosaccharide--protein glycosyltransferase [EC:2.4.99.18]	Genetic Information Processing	Folding, sorting and degradation	Protein processing in endoplasmic reticulum [PATH:ko04141]	PSN_contig_0000610	1.3e-61	Hs22042731	O_Oligosaccharyltransferase_STT3_subunit	O
PSN_contig_0000611	0.124618	1	16421.3	11453.6	8200.89	10424.9	13860.9	8639.72	0	3,22E-44	Q08584	RecName: Full=Fucoxanthin-chlorophyll a-c binding protein A, chloroplastic; Flags: Precursor	NA	NA	NA	NA	NA	PSN_contig_0000611	NA	not available	NA	NA
PSN_contig_0000612	0.67499	0.0494932	4459.14	4220.9	3551.24	2410.27	2736.63	2423.08	1.30545	1,19E-65	Q9CAX6	RecName: Full=40S ribosomal protein S14-2	K02955	NA	NA	NA	NA	PSN_contig_0000612	6.477e-69	At3g11510	J_40S_ribosomal_protein_S14	J
PSN_contig_0000613	0.318104	0.369807	7059.46	7692.22	9982.56	6634.4	6418.26	6718.64	0.432024	1,91E-83	Q9SRH6	RecName: Full=Hypersensitive-induced response protein 3; Short=AtHIR3	NA	NA	NA	NA	NA	PSN_contig_0000613	1.036e-86	At3g01290	C_Prohibitins_and_stomatins_of_the_PID_superfamily	C
PSN_contig_0000614	0.286371	0.227179	2170.32	2148.91	2418.23	1874.17	1892.3	1744.4	0.643632	NA	not available	not available	NA	NA	NA	NA	NA	PSN_contig_0000614	NA	not available	NA	NA
PSN_contig_0000615	-0.393578	0.60895	86.9031	86.2892	57.0828	95.8876	112.119	100.962	0.215419	NA	not available	not available	NA	NA	NA	NA	NA	PSN_contig_0000615	NA	not available	NA	NA
PSN_contig_0000616	0.129619	1	19.1864	25.9907	39.7849	26.1512	26.6951	22.436	0	NA	not available	not available	NA	NA	NA	NA	NA	PSN_contig_0000616	NA	not available	NA	NA
PSN_contig_0000617	0.494394	0.85905	11.2861	7.27741	6.91912	5.08495	7.62717	3.73933	0.0659814	NA	not available	not available	NA	NA	NA	NA	NA	PSN_contig_0000617	NA	not available	NA	NA
PSN_contig_0000618	0.154506	1	12.4147	6.23778	8.6489	7.26421	8.38988	8.41349	0	NA	not available	not available	NA	NA	NA	NA	NA	PSN_contig_0000618	NA	not available	NA	NA
PSN_contig_0000619	-1.09508	0.531748	1.12861	0	5.18934	8.71705	9.91532	5.60899	0.274294	NA	not available	not available	NA	NA	NA	NA	NA	PSN_contig_0000619	NA	not available	NA	NA
PSN_contig_0000620	0.463561	0.899705	18.0578	13.5152	1.72978	9.44347	5.33902	7.47866	0.0458999	NA	not available	not available	NA	NA	NA	NA	NA	PSN_contig_0000620	NA	not available	NA	NA
PSN_contig_0000621	0.106988	1	40.63	112.28	171.248	91.5291	67.1191	132.746	0	4,62E-29	Q39709	RecName: Full=Fucoxanthin-chlorophyll a-c binding protein, chloroplastic; Short=FCP; Flags: Precursor	NA	NA	NA	NA	NA	PSN_contig_0000621	7.187e-07	At1g29920	O_Chlorophyll_A-B_binding_protein	O
PSN_contig_0000622	0.273365	0.887316	2991.95	1874.45	1172.79	1457.93	2036.45	1440.58	0.0519215	4,33E-44	Q08584	RecName: Full=Fucoxanthin-chlorophyll a-c binding protein A, chloroplastic; Flags: Precursor	NA	NA	NA	NA	NA	PSN_contig_0000622	NA	not available	NA	NA
PSN_contig_0000623	0.528717	0.227269	10822.3	12036.8	15905.3	9970.86	8479.88	8131.17	0.64346	5,00E-66	B4G0F3	RecName: Full=Probable bifunctional methylthioribulose-1-phosphate dehydratase/enolase-phosphatase E1; Includes: RecName: Full=Methylthioribulose-1-phosphate dehydratase; Short=MTRu-1-P dehydratase; Includes: RecName: Full=Enolase-phosphatase E1; AltName: Full=2,3-diketo-5-methylthio-1-phosphopentane phosphatase	K16054	DEP1; methylthioribulose 1-phosphate dehydratase / enolase-phosphatase E1 [EC:4.2.1.109 3.1.3.77]	Metabolism	Amino acid metabolism	Cysteine and methionine metabolism [PATH:ko00270]	PSN_contig_0000623	2.733e-40	Hs10864017	E_Enolase_phosphatase_E_1	E
PSN_contig_0000624	1.23839	0.429544	1.12861	8.31704	60.5423	7.26421	0	2.8045	0.366992	NA	not available	not available	NA	NA	NA	NA	NA	PSN_contig_0000624	NA	not available	NA	NA
PSN_contig_0000625	-0.0335958	1	2331.71	2266.39	2553.16	2700.83	2256.88	2361.39	0	1,62E-32	O13941	RecName: Full=Uncharacterized beta-glucan synthesis-associated protein C23H3.11c	NA	NA	NA	NA	NA	PSN_contig_0000625	8.798e-36	SPAC23H3.11c	G_Beta_glucanase_Beta_glucan_synthetase	G
PSN_contig_0000627	0.348062	0.484527	4568.62	5211.66	5180.69	3459.22	4431.38	3797.29	0.314682	8,56E-16	P35402	RecName: Full=ER lumen protein-retaining receptor A; AltName: Full=HDEL receptor	K10949	KDELR; ER lumen protein retaining receptor	brite_ko00001 KEGG Orthology	NA	NA	PSN_contig_0000627	4.657e-16	At1g29330	U_ER_lumen_protein_retaining_receptor	U
PSN_contig_0000628	0.844597	0.621584	0	0	10.3787	0	0	0	0.2065	5,54E-13	Q0HFC5	RecName: Full=4-diphosphocytidyl-2-C-methyl-D-erythritol kinase; Short=CMK; AltName: Full=4-(cytidine-5'-diphospho)-2-C-methyl-D-erythritol kinase	K00919	ispE; 4-diphosphocytidyl-2-C-methyl-D-erythritol kinase [EC:2.7.1.148]	Metabolism	Metabolism of terpenoids and polyketides	Terpenoid backbone biosynthesis [PATH:ko00900]	PSN_contig_0000628	NA	not available	NA	NA
PSN_contig_0000629	-0.319067	0.756682	90.2889	77.9722	88.2188	129.303	105.255	87.8742	0.121087	NA	not available	not available	NA	NA	NA	NA	NA	PSN_contig_0000629	NA	not available	NA	NA
PSN_contig_0000630	0.199181	1	13.5433	24.9511	10.3787	16.7077	13.7289	12.1528	0	NA	not available	not available	NA	NA	NA	NA	NA	PSN_contig_0000630	NA	not available	NA	NA
PSN_contig_0000631	0.0916201	1	68.8453	61.3381	102.057	71.1893	75.509	67.3079	0	NA	not available	not available	NA	NA	NA	NA	NA	PSN_contig_0000631	NA	not available	NA	NA
PSN_contig_0000632	0.306027	0.666548	1164.73	1163.35	1873.35	1125.95	1180.69	1065.71	0.176169	NA	not available	not available	NA	NA	NA	NA	NA	PSN_contig_0000632	NA	not available	NA	NA
PSN_contig_0000633	1.73372	0.157357	29.3439	89.4081	1041.33	97.3404	25.9324	20.5663	0.803115	NA	not available	not available	NA	NA	NA	NA	NA	PSN_contig_0000633	NA	not available	NA	NA
PSN_contig_0000634	0.478133	0.407638	80.1314	69.6552	72.6508	51.5759	61.7801	43.9371	0.389725	NA	not available	not available	NA	NA	NA	NA	NA	PSN_contig_0000634	NA	not available	NA	NA
PSN_contig_0000635	0.580894	0.871199	2.25722	4.15852	5.18934	1.45284	3.05087	0	0.0598825	NA	not available	not available	NA	NA	NA	NA	NA	PSN_contig_0000635	NA	not available	NA	NA
PSN_contig_0000636	0.596822	0.0368329	2355.41	2068.86	1617.34	1521.13	1334.75	1110.58	1.43376	1,57E-32	Q5VQL3	RecName: Full=Phosphoenolpyruvate/phosphate translocator 3, chloroplastic; Short=OsPPT3; Flags: Precursor	K15283	SLC35E1; solute carrier family 35, member E1	brite_ko02000 Transporters	NA	NA	PSN_contig_0000636	9.436e-32	At5g33320	GE_Glucose_6_phosphate_phosphate_and_phosphoenolpyruvate_phosphate_antiporter	GE
PSN_contig_0000637	0.560381	0.103629	29935.3	25633.1	18847.7	17306.3	19121.3	13601.8	0.98452	NA	not available	not available	NA	NA	NA	NA	NA	PSN_contig_0000637	NA	not available	NA	NA
PSN_contig_0000638	0.449118	0.328273	4021.24	3130.32	2776.3	2379.03	2694.68	2138.9	0.483765	2,71E-111	P49691	RecName: Full=60S ribosomal protein L4-2; AltName: Full=L1	K02930	NA	NA	NA	NA	PSN_contig_0000638	1.475e-114	At5g02870	A_Ribosomal_protein_RPL1_RPL2_RL4L4	A
PSN_contig_0000639	-0.145265	0.856685	14795	13724.1	19044.9	19644.6	17829.3	15197.6	0.0671787	1,14E-17	Q7M3S9	RecName: Full=RING finger protein B; Short=Protein rngB	NA	NA	NA	NA	NA	PSN_contig_0000639	1.673e-18	At1g74150	R_Kelch_repeat_containing_proteins	R
PSN_contig_0000641	-0.0345526	1	887.088	801.554	754.184	906.573	769.581	829.196	0	1,89E-11	A2AQ19	RecName: Full=RNA polymerase-associated protein RTF1 homolog	K15178	NA	NA	NA	NA	PSN_contig_0000641	1.244e-11	Hs14749361	K_Paf1_RNA_polymerase_II_complex_RTF1_component_involved_in_regulation_of_TATA_box_binding_protein_	K
PSN_contig_0000642	-0.369471	0.443814	1920.9	1823.51	1146.84	1924.29	2251.54	2190.31	0.352799	3,16E-153	D3ZA12	RecName: Full=Chromodomain-helicase-DNA-binding protein 6; Short=CHD-6; AltName: Full=ATP-dependent helicase CHD6	K14436	NA	NA	NA	NA	PSN_contig_0000642	1.164e-149	Hs21362042	K_Chromodomain_helicase_DNA_binding_protein	K
PSN_contig_0000643	1.07764	0.00631173	208.793	258.868	377.092	143.831	121.272	120.593	2.19985	NA	not available	not available	NA	NA	NA	NA	NA	PSN_contig_0000643	NA	not available	NA	NA
PSN_contig_0000644	-0.0844894	1	4604.73	4318.62	6336.19	6475.32	5100.29	4618.07	0	4,42E-18	Q6M9M7	RecName: Full=Uncharacterized RNA methyltransferase pc1998	NA	NA	NA	NA	NA	PSN_contig_0000644	6.539e-13	At1g77520	R_Hydroxyindole_O_methyltransferase_and_related_SAM_dependent_methyltransferases	R
PSN_contig_0000645	-0.363366	0.640575	735.855	724.622	558.719	966.14	816.87	843.218	0.19343	3,27E-77	C0ZIY1	RecName: Full=Pseudouridine-5'-phosphate glycosidase; Short=PsiMP glycosidase	K16329	psuG; pseudouridine-5'-phosphate glycosidase [EC:3.2.-.-]	Metabolism	Nucleotide metabolism	Pyrimidine metabolism [PATH:ko00240]	PSN_contig_0000645	8.72e-75	At1g50510	R_Predicted_carbohydrate_kinase_contains_PfkB_domain	R
PSN_contig_0000646	0.491225	0.104442	3012.26	3024.28	3276.2	2290.41	2109.67	2185.64	0.981125	2,40E-42	P40940	RecName: Full=ADP-ribosylation factor 3; Short=AtARF3; AltName: Full=Protein ARF-LIKE 1; Short=AtARL1	K07942	ARL1; ADP-ribosylation factor-like protein 1	brite_ko04031 GTP-binding proteins	NA	NA	PSN_contig_0000646	1.846e-45	Hs4502227	U_GTP_binding_ADP_ribosylation_factor_like_protein_ARL1	U
PSN_contig_0000647	0.122288	1	0	2.07926	0	1.45284	0	0	0	NA	not available	not available	NA	NA	NA	NA	NA	PSN_contig_0000647	NA	not available	NA	NA
PSN_contig_0000648	1.39651	0.329928	6.77167	0	95.1379	9.44347	1.52543	0.934832	0.481581	NA	not available	not available	NA	NA	NA	NA	NA	PSN_contig_0000648	NA	not available	NA	NA
PSN_contig_0000649	2.58202	0.00984727	14.6719	15.5944	98.5975	3.63211	0	0	2.00668	NA	not available	not available	NA	NA	NA	NA	NA	PSN_contig_0000649	NA	not available	NA	NA
PSN_contig_0000650	-0.079519	1	139.948	164.261	233.52	209.209	208.984	147.703	0	NA	not available	not available	NA	NA	NA	NA	NA	PSN_contig_0000650	NA	not available	NA	NA
PSN_contig_0000651	0.251053	0.811633	2495.36	2447.29	1219.5	1513.14	1849.59	1787.4	0.0906402	1,19E-10	Q6P3S1	RecName: Full=DENN domain-containing protein 1B; AltName: Full=Connecdenn 2; AltName: Full=Protein FAM31B	K20160	NA	NA	NA	NA	PSN_contig_0000651	2.225e-14	Hs21450671	T_RAS_signaling_inhibitor_ST5	T
PSN_contig_0000652	0.515406	0.221429	7417.23	6936.41	6830.9	4766.77	5211.64	4698.47	0.654766	NA	not available	not available	NA	NA	NA	NA	NA	PSN_contig_0000652	NA	not available	NA	NA
PSN_contig_0000653	0.552985	0.767739	36.1156	47.823	110.706	47.9438	33.5595	40.1978	0.114786	4,82E-42	C5CNS9	RecName: Full=Peptide methionine sulfoxide reductase MsrB; AltName: Full=Peptide-methionine (R)-S-oxide reductase	K07305	msrB; peptide-methionine (R)-S-oxide reductase [EC:1.8.4.12]	brite_ko01000 Enzymes	NA	NA	PSN_contig_0000653	2.291e-37	At1g53670	O_Predicted_pilin_like_transcription_factor	O
PSN_contig_0000654	0.743106	0.142779	1471.71	1515.78	1459.93	950.885	964.837	678.688	0.845336	NA	not available	not available	NA	NA	NA	NA	NA	PSN_contig_0000654	NA	not available	NA	NA
PSN_contig_0000655	0.469869	0.795994	183.964	140.35	84.7592	59.5665	130.425	92.5484	0.09909	NA	not available	not available	NA	NA	NA	NA	NA	PSN_contig_0000655	NA	not available	NA	NA
PSN_contig_0000656	-0.0347028	1	1067.67	894.081	550.07	713.345	949.582	917.07	0	0	Q92620	RecName: Full=Pre-mRNA-splicing factor ATP-dependent RNA helicase PRP16; AltName: Full=ATP-dependent RNA helicase DHX38; AltName: Full=DEAH box protein 38	K12815	NA	NA	NA	NA	PSN_contig_0000656	0	Hs17999539	A_mRNA_splicing_factor_ATP_dependent_RNA_helicase	A
PSN_contig_0000657	-0.0139172	1	1446.88	1612.47	3438.8	2229.39	2118.83	2212.75	0	NA	not available	not available	NA	NA	NA	NA	NA	PSN_contig_0000657	NA	not available	NA	NA
PSN_contig_0000658	0.190659	0.932938	43719	39897.9	18806.2	25824.3	35252.8	28114.1	0.0301472	NA	not available	not available	NA	NA	NA	NA	NA	PSN_contig_0000658	NA	not available	NA	NA
PSN_contig_0000659	0.242075	0.642796	387.114	433.525	418.607	358.126	342.46	344.018	0.191927	1,27E-29	Q8S4P4	RecName: Full=Histone-lysine N-methyltransferase EZ3; AltName: Full=Enhancer of zeste protein 3	K11430	NA	NA	NA	NA	PSN_contig_0000659	3.744e-32	7294815	K_Transcriptional_repressor_EZH1	K
PSN_contig_0000660	0.138111	0.753611	3436.62	3356.96	3348.85	2950	3468.07	2790.47	0.122853	NA	not available	not available	NA	NA	NA	NA	NA	PSN_contig_0000660	NA	not available	NA	NA
PSN_contig_0000661	0.15758	0.950038	1083.47	887.844	532.772	702.449	772.632	764.692	0.0222589	1,83E-20	P26683	RecName: Full=RNA polymerase sigma factor SigA; AltName: Full=Sigma-A	K03086	NA	NA	NA	NA	PSN_contig_0000661	2.084e-16	At1g08540	K_RNA_polymerase_sigma_factor	K
PSN_contig_0000662	0.258838	0.679927	2557.43	2852.74	4262.18	2611.48	2435.35	2999.88	0.167538	NA	not available	not available	NA	NA	NA	NA	NA	PSN_contig_0000662	NA	not available	NA	NA
PSN_contig_0000663	-0.333676	0.710531	1223.41	976.212	1556.8	1498.61	1658.15	1620.06	0.148417	3,24E-06	Q9LVP0	RecName: Full=Probable leucine-rich repeat receptor-like protein kinase At5g63930; Flags: Precursor	NA	NA	NA	NA	NA	PSN_contig_0000663	1.761e-09	At5g63930	T_Leucine-rich_repeat_receptor-like_protein_kinase	T
PSN_contig_0000664	0.320001	0.345234	3917.41	4032.72	4616.78	2786.55	3528.33	3719.7	0.461886	1,15E-24	Q9FL28	RecName: Full=LRR receptor-like serine/threonine-protein kinase FLS2; AltName: Full=Protein FLAGELLIN-SENSING 2; AltName: Full=Protein FLAGELLIN-SENSITIVE 2; Flags: Precursor	K13420	FLS2; LRR receptor-like serine/threonine-protein kinase FLS2 [EC:2.7.11.1]	Organismal Systems	Environmental adaptation	Plant-pathogen interaction [PATH:ko04626]	PSN_contig_0000664	6.67e-28	At5g46330	T_LRR_receptor-like_serine_threonine-protein_kinase	T
PSN_contig_0000666	0.157631	0.9683	966.091	965.816	735.157	809.233	833.649	737.582	0.0139901	8,21E-75	P28737	RecName: Full=Protein MSP1; AltName: Full=Tat-binding homolog 4	NA	NA	NA	NA	NA	PSN_contig_0000666	4.465e-78	YGR028w	O_ATPases_of_the_AAA+_class	O
PSN_contig_0000667	0.418642	0.371435	689.581	795.317	1077.65	616.005	646.784	636.621	0.430117	7,87E-03	P77234	RecName: Full=Uncharacterized protein YbeQ	K07126	NA	NA	NA	NA	PSN_contig_0000667	4.639e-07	CE16043	MOT_Extracellular_protein_SEL_1_and_related_proteins	MOT
PSN_contig_0000668	-0.266895	0.518444	1229.06	1031.31	975.596	1450.66	1203.57	1252.67	0.285298	5,34E-14	Q9FFZ1	RecName: Full=Pheophytinase, chloroplastic; AltName: Full=Pheophytin pheophorbide hydrolase; AltName: Full=Protein CO-REGULATED WITH NYE1; Flags: Precursor	NA	NA	NA	NA	NA	PSN_contig_0000668	2.904e-17	At5g13800	R_Predicted_hydrolase_acyltransferase_alpha_beta_hydrolase_superfamily_	R
PSN_contig_0000669	-0.409063	0.0846956	635.408	604.025	759.374	958.149	822.971	873.133	1.07214	1,04E-57	Q9MAQ3	RecName: Full=Putative ubiquitin carboxyl-terminal hydrolase 11; AltName: Full=Deubiquitinating enzyme 11; Short=AtUBP11; AltName: Full=Ubiquitin thioesterase 11; AltName: Full=Ubiquitin-specific-processing protease 11	K11835	USP4_11_15, UBP12; ubiquitin carboxyl-terminal hydrolase 4/11/15 [EC:3.1.2.15]	brite_ko01002 Peptidases	brite_ko04121 Ubiquitin system (91)	NA	PSN_contig_0000669	5.501e-61	At1g32850	O_Ubiquitin_C_terminal_hydrolase	O
PSN_contig_0000670	0.593827	0.251726	5253.69	4476.64	4973.12	2756.04	3436.8	3388.77	0.599072	1,92E-111	P22418	RecName: Full=Fructose-1,6-bisphosphatase, chloroplastic; Short=FBPase; AltName: Full=D-fructose-1,6-bisphosphate 1-phosphohydrolase; Flags: Precursor	NA	NA	NA	NA	NA	PSN_contig_0000670	1.676e-112	At3g54050	G_Fructose_16_bisphosphatase	G
PSN_contig_0000671	-0.350118	0.250684	450.316	441.843	437.634	517.938	572.8	611.38	0.600873	NA	not available	not available	NA	NA	NA	NA	NA	PSN_contig_0000671	NA	not available	NA	NA
PSN_contig_0000672	0.333533	0.736837	12654	10666.6	6770.36	7552.6	9706.33	6370.88	0.132629	5,07E-25	Q08585	RecName: Full=Fucoxanthin-chlorophyll a-c binding protein B, chloroplastic; Flags: Precursor	NA	NA	NA	NA	NA	PSN_contig_0000672	NA	not available	NA	NA
PSN_contig_0000673	0.257971	0.973185	0	0	10.3787	2.90568	0	0	0.0118044	3,41E-79	Q9HWE7	RecName: Full=50S ribosomal protein L5 >gi|122261435|sp|Q02T68.1|RL5_PSEAB RecName: Full=50S ribosomal protein L5 >gi|226731316|sp|B7V656.1|RL5_PSEA8 RecName: Full=50S ribosomal protein L5	K02931	NA	NA	NA	NA	PSN_contig_0000673	3.491e-48	At4g01310	J_Mitochondrial_chloroplast_ribosomal_protein_L5_L7	J
PSN_contig_0000674	0.82338	0.108033	6881.14	5968.51	2788.41	2807.62	3303.33	2467.02	0.966443	NA	not available	not available	NA	NA	NA	NA	NA	PSN_contig_0000674	NA	not available	NA	NA
PSN_contig_0000675	0.889099	0.573298	0	3.11889	24.2169	2.90568	0	0	0.24162	2,93E-07	Q05098	RecName: Full=Ferric enterobactin receptor; Flags: Precursor	K19611	NA	NA	NA	NA	PSN_contig_0000675	NA	not available	NA	NA
PSN_contig_0000676	-0.60693	0.562185	29.3439	27.0304	24.2169	29.7833	52.6275	46.7416	0.250121	NA	not available	not available	NA	NA	NA	NA	NA	PSN_contig_0000676	NA	not available	NA	NA
PSN_contig_0000677	0.827295	0.00915545	8061.67	7816.97	9306.22	4481.29	5339.02	4160	2.03832	3,75E-07	Q15063	RecName: Full=Periostin; Short=PN; AltName: Full=Osteoblast-specific factor 2; Short=OSF-2; Flags: Precursor	NA	NA	NA	NA	NA	PSN_contig_0000677	2.119e-10	Hs4507467	MW_Fasciclin_and_related_adhesion_glycoproteins	MW
PSN_contig_0000678	0.601176	0.859789	0	0	34.5956	7.26421	3.05087	1.86966	0.0656083	NA	not available	not available	NA	NA	NA	NA	NA	PSN_contig_0000678	NA	not available	NA	NA
PSN_contig_0000679	0.96408	0.558003	0	4.15852	72.6508	4.35853	0	0	0.253364	NA	not available	not available	NA	NA	NA	NA	NA	PSN_contig_0000679	NA	not available	NA	NA
PSN_contig_0000680	-0.124794	0.983546	1050.74	889.923	1025.76	1224.02	939.667	1079.73	0.00720513	3,57E-08	Q94FN2	RecName: Full=Protein MOR1; AltName: Full=Protein GEM1; AltName: Full=Protein GEMINI POLLEN 1; AltName: Full=Protein MICROTUBULE ORGANIZATION 1; AltName: Full=Protein RID5; AltName: Full=Protein ROOT INITIATION DEFECTIVE 5	K16803	CKAP5, XMAP215; cytoskeleton-associated protein 5	brite_ko03036 Chromosome	NA	NA	PSN_contig_0000680	1.705e-11	At2g35630	Z_Microtubule_associated_protein	Z
PSN_contig_0000681	0.496505	0.48722	2385.88	2669.77	2596.4	1107.07	1976.2	2248.27	0.312275	7,29E-69	Q39287	RecName: Full=Omega-6 fatty acid desaturase, endoplasmic reticulum; AltName: Full=Delta(12) desaturase	NA	NA	NA	NA	NA	PSN_contig_0000681	2.344e-71	At3g12120	I_Oleate_desaturase_linoleate_desaturase	I
PSN_contig_0000682	-0.315564	0.765847	147.848	182.975	259.467	250.615	209.747	278.58	0.115858	1,71E-16	Q38944	RecName: Full=Steroid 5-alpha-reductase DET2; Short=AtDET2; AltName: Full=Protein COMPACT ROSETTE 1; AltName: Full=Protein DEETIOLATED 2	K09591	DET2; steroid 5-alpha-reductase [EC:1.3.1.22]	Metabolism	Metabolism of terpenoids and polyketides	Brassinosteroid biosynthesis [PATH:ko00905]	PSN_contig_0000682	9.323e-20	At2g38050	I_Steroid_reductase	I
PSN_contig_0000683	0.0211804	1	847.587	1013.64	1453.02	1075.83	1080.01	1103.1	0	NA	not available	not available	NA	NA	NA	NA	NA	PSN_contig_0000683	NA	not available	NA	NA
PSN_contig_0000684	-0.157798	0.841359	6347.31	6315.75	5900.28	6609.71	7604.29	6531.67	0.0750186	NA	not available	not available	NA	NA	NA	NA	NA	PSN_contig_0000684	NA	not available	NA	NA
PSN_contig_0000685	0.421316	0.446522	571.077	620.659	409.958	287.663	479.749	420.674	0.350158	NA	not available	not available	NA	NA	NA	NA	NA	PSN_contig_0000685	NA	not available	NA	NA
PSN_contig_0000686	0.0626043	1	379.213	320.206	314.82	349.409	313.477	307.56	0	NA	not available	not available	NA	NA	NA	NA	NA	PSN_contig_0000686	NA	not available	NA	NA
PSN_contig_0000687	-0.210881	0.909523	56.4306	81.0911	51.8934	77.0006	68.6445	77.591	0.0411865	NA	not available	not available	NA	NA	NA	NA	NA	PSN_contig_0000687	NA	not available	NA	NA
PSN_contig_0000688	-0.0536167	1	4500.9	4444.42	3805.52	4267	4278.84	4701.27	0	0	Q54U44	RecName: Full=ABC transporter C family member 12; AltName: Full=ABC transporter ABCC.12	NA	NA	NA	NA	NA	PSN_contig_0000688	1.895e-175	Hs5032101	Q_Multidrug_resistance_associated_protein_mitoxantrone_resistance_protein_ABC_superfamily	Q
PSN_contig_0000689	0.0319486	1	0	0	3.45956	2.90568	0	0	0	4,33E-172	Q3IE45	RecName: Full=Ketol-acid reductoisomerase (NADP(+)); Short=KARI; AltName: Full=Acetohydroxy-acid isomeroreductase; Short=AHIR; AltName: Full=Alpha-keto-beta-hydroxylacyl reductoisomerase; AltName: Full=Ketol-acid reductoisomerase type 2; AltName: Full=Ketol-acid reductoisomerase type II	K00053	ilvC; ketol-acid reductoisomerase [EC:1.1.1.86]	Metabolism	Amino acid metabolism	Valine, leucine and isoleucine biosynthesis [PATH:ko00290]	PSN_contig_0000689	4.434e-130	At3g48560	EH_Thiamine_pyrophosphate_requiring_enzyme	EH
PSN_contig_0000690	1.24217	0.429188	4.51444	2.07926	240.439	33.4154	8.38988	3.73933	0.367352	NA	not available	not available	NA	NA	NA	NA	NA	PSN_contig_0000690	NA	not available	NA	NA
PSN_contig_0000691	0.31773	0.97844	16.9292	3.11889	10.3787	8.71705	5.33902	8.41349	0.00946598	NA	not available	not available	NA	NA	NA	NA	NA	PSN_contig_0000691	NA	not available	NA	NA
PSN_contig_0000692	-0.360519	0.743632	74.4883	65.4967	105.517	96.614	118.984	100.962	0.128642	NA	not available	not available	NA	NA	NA	NA	NA	PSN_contig_0000692	NA	not available	NA	NA
PSN_contig_0000693	0.499294	0.432301	681.681	829.624	968.677	556.439	564.41	605.771	0.364214	5,58E-40	B0G143	RecName: Full=Mitochondrial substrate carrier family protein ucpB; AltName: Full=Solute carrier family 25 member 30 homolog; AltName: Full=Uncoupler protein B	NA	NA	NA	NA	NA	PSN_contig_0000693	3.234e-36	At3g54110	C_Mitochondrial_fatty_acid_anion_carrier_protein_Uncoupling_protein	C
PSN_contig_0000694	0.0472992	1	2463.76	2433.77	1852.59	2097.18	2340.01	2096.83	0	NA	not available	not available	NA	NA	NA	NA	NA	PSN_contig_0000694	NA	not available	NA	NA
PSN_contig_0000695	-0.144328	0.957958	349.869	272.383	178.167	256.427	324.917	311.299	0.0186534	NA	not available	not available	NA	NA	NA	NA	NA	PSN_contig_0000695	NA	not available	NA	NA
PSN_contig_0000696	0.775497	0.650741	494.332	644.57	3098.04	1080.19	470.596	530.985	0.186592	NA	not available	not available	NA	NA	NA	NA	NA	PSN_contig_0000696	NA	not available	NA	NA
PSN_contig_0000697	1.07809	0.288753	21.4436	30.1493	25.9467	4.35853	13.7289	14.0225	0.539473	NA	not available	not available	NA	NA	NA	NA	NA	PSN_contig_0000697	NA	not available	NA	NA
PSN_contig_0000698	-0.035888	1	1952.5	1897.32	2058.44	1947.53	1964.76	2144.5	0	2,21E-22	Q9VCA8	RecName: Full=Ankyrin repeat and KH domain-containing protein mask; AltName: Full=Multiple ankyrin repeat single KH domain-containing protein	K16726	ANKRD17, MASK; ankyrin repeat domain-containing protein 17	brite_ko03036 Chromosome	NA	NA	PSN_contig_0000698	1.829e-30	7304338	M_Ankyrin	M
PSN_contig_0000699	0.0603374	1	4978.3	5383.2	7664.66	7468.33	5371.05	4404.93	0	NA	not available	not available	NA	NA	NA	NA	NA	PSN_contig_0000699	NA	not available	NA	NA
PSN_contig_0000700	0.0392089	1	2504.39	2316.29	3333.29	2630.37	2448.32	2847.5	0	0	P07756	RecName: Full=Carbamoyl-phosphate synthase [ammonia], mitochondrial; AltName: Full=Carbamoyl-phosphate synthetase I; Short=CPSase I; Flags: Precursor	K01948	CPS1; carbamoyl-phosphate synthase (ammonia) [EC:6.3.4.16]	Metabolism	Amino acid metabolism	Alanine, aspartate and glutamate metabolism [PATH:ko00250]	PSN_contig_0000700	0	Hs21361331	R_Multifunctional_pyrimidine_synthesis_protein_CAD_includes_carbamoyl_phophate_synthetase_aspartate_transcarbamylase_and_glutamine_amidotransferase_	R
PSN_contig_0000701	0.124139	0.87717	2320.42	2260.15	1683.08	1895.23	1953.32	1899.58	0.0569161	1,20E-56	P14851	RecName: Full=Peptidyl-prolyl cis-trans isomerase A; Short=PPIase A; AltName: Full=Cyclophilin A; AltName: Full=Cyclosporin A-binding protein; AltName: Full=Rotamase A; Contains: RecName: Full=Peptidyl-prolyl cis-trans isomerase A, N-terminally processed	K03767	NA	NA	NA	NA	PSN_contig_0000701	3.776e-56	Hs10863927	O_Cyclophilin_type_peptidyl_prolyl_cis_trans_isomerase	O
PSN_contig_0000702	0.489191	0.141864	6321.35	6446.74	7047.13	4243.75	5311.56	4468.5	0.848129	NA	not available	not available	NA	NA	NA	NA	NA	PSN_contig_0000702	NA	not available	NA	NA
PSN_contig_0000703	-1.00698	0.000623548	118.504	116.438	167.789	297.106	244.069	276.71	3.20513	NA	not available	not available	NA	NA	NA	NA	NA	PSN_contig_0000703	6.674e-11	At5g38520	R_Predicted_hydrolase_acyltransferase_alpha_beta_hydrolase_superfamily_	R
PSN_contig_0000704	0.104037	0.954195	1639.87	1469	1228.14	1166.63	1500.26	1367.66	0.0203631	NA	not available	not available	NA	NA	NA	NA	NA	PSN_contig_0000704	NA	not available	NA	NA
PSN_contig_0000705	-0.00942949	1	2102.6	1958.66	1930.43	2007.1	2026.54	1998.67	0	2,24E-108	P52901	RecName: Full=Pyruvate dehydrogenase E1 component subunit alpha-1, mitochondrial; Short=PDHE1-A; Flags: Precursor	K00161	PDHA, pdhA; pyruvate dehydrogenase E1 component subunit alpha [EC:1.2.4.1]	Metabolism	Carbohydrate metabolism	Citrate cycle (TCA cycle) [PATH:ko00020]	PSN_contig_0000705	1.221e-111	At1g59900	C_Pyruvate_dehydrogenase_E1_alpha_subunit	C
PSN_contig_0000706	0.305936	0.645534	911.918	1014.68	1093.22	556.439	943.481	928.288	0.190081	NA	not available	not available	NA	NA	NA	NA	NA	PSN_contig_0000706	NA	not available	NA	NA
PSN_contig_0000707	0.593313	0.855961	0	0	3.45956	0	0	0	0.0675459	2,23E-17	Q4UJB1	RecName: Full=Small heat shock protein C4	K13993	HSP20; HSP20 family protein	Genetic Information Processing	Folding, sorting and degradation	Protein processing in endoplasmic reticulum [PATH:ko04141]	PSN_contig_0000707	2.763e-10	At1g07400	O_Molecular_chaperone_small_heat_shock_protein_Hsp26_Hsp42_	O
PSN_contig_0000708	0.00664267	1	613.964	548.924	724.778	557.165	660.513	659.056	0	NA	not available	not available	NA	NA	NA	NA	NA	PSN_contig_0000708	5.343e-09	At3g12890	NA	NA
PSN_contig_0000709	-0.0324142	1	1782.08	1777.77	1807.62	1829.13	1763.4	1897.71	0	3,54E-117	Q9LDK9	RecName: Full=Beta-adaptin-like protein A; Short=At-bA-Ad; Short=At-betaA-Ad; AltName: Full=AP complex subunit beta-A; AltName: Full=Adaptor protein complex AP subunit beta-A; AltName: Full=Beta-adaptin A; AltName: Full=Clathrin assembly protein complex beta large chain A	NA	NA	NA	NA	NA	PSN_contig_0000709	1.925e-120	At5g11490	U_Vesicle_coat_complex_AP_1_AP_2_AP_4_beta_subunit	U
PSN_contig_0000710	0.92025	0.0401531	8725.29	8538.48	4407.48	4516.16	3893.67	2702.6	1.39628	NA	not available	not available	NA	NA	NA	NA	NA	PSN_contig_0000710	NA	not available	NA	NA
PSN_contig_0000711	-0.112191	1	40.63	20.7926	31.136	41.406	32.7968	28.045	0	NA	not available	not available	NA	NA	NA	NA	NA	PSN_contig_0000711	NA	not available	NA	NA
PSN_contig_0000712	-0.369451	0.913141	186.221	127.874	119.355	234.634	175.425	178.553	0.0394619	NA	not available	not available	NA	NA	NA	NA	NA	PSN_contig_0000712	NA	not available	NA	NA
PSN_contig_0000713	0.642442	0.0173058	40799.3	40490.4	39030.8	29411.3	24118.6	22941.7	1.76181	NA	not available	not available	NA	NA	NA	NA	NA	PSN_contig_0000713	NA	not available	NA	NA
PSN_contig_0000714	0.497324	0.852184	6754.74	5096.26	2906.03	2981.96	3557.31	3087.75	0.0694665	1,67E-24	P82151	RecName: Full=Lectin L6 [Tachypleus tridentatus]	NA	NA	NA	NA	NA	PSN_contig_0000714	9.831e-06	Hs7662058_2	R_Uncharacterized_conserved_protein_contains_dysferlin_TECPR_and_PH_domains	R
PSN_contig_0000716	0.306894	0.715747	687.324	678.878	797.429	689.374	485.088	559.964	0.14524	0	Q9PL77	RecName: Full=Polyribonucleotide nucleotidyltransferase; AltName: Full=Polynucleotide phosphorylase; Short=PNPase	K00962	pnp, PNPT1; polyribonucleotide nucleotidyltransferase [EC:2.7.7.8]	Genetic Information Processing	Folding, sorting and degradation	RNA degradation [PATH:ko03018]	PSN_contig_0000716	0	At3g03710	R_Predicted_RNA_binding_polyribonucleotide_nucleotidyltransferase	R
PSN_contig_0000717	0.0664015	1	1908.48	1759.05	1638.1	1673.67	1690.18	1701.39	0	8,82E-43	Q52KW8	RecName: Full=Protein RCC2 homolog	NA	NA	NA	NA	NA	PSN_contig_0000717	1.849e-39	7297063	S_Uncharacterized_conserved_protein_contains_RCC1_domain	S
PSN_contig_0000718	-0.463869	0.547224	352.127	317.087	174.708	456.919	379.833	351.497	0.261835	NA	not available	not available	NA	NA	NA	NA	NA	PSN_contig_0000718	NA	not available	NA	NA
PSN_contig_0000719	0.320839	0.674184	1992	1912.92	2236.61	1598.85	1697.04	1582.67	0.171222	NA	not available	not available	NA	NA	NA	NA	NA	PSN_contig_0000719	NA	not available	NA	NA
PSN_contig_0000720	0.49686	0.406496	271.995	244.313	181.627	207.756	142.628	138.355	0.390943	NA	not available	not available	NA	NA	NA	NA	NA	PSN_contig_0000720	NA	not available	NA	NA
PSN_contig_0000721	-0.0685846	1	253.938	319.166	318.28	294.201	306.612	333.735	0	NA	not available	not available	NA	NA	NA	NA	NA	PSN_contig_0000721	NA	not available	NA	NA
PSN_contig_0000722	0.301387	0.634968	4204.08	4145	6386.35	4450.78	3946.3	3490.66	0.197248	NA	not available	not available	NA	NA	NA	NA	NA	PSN_contig_0000722	NA	not available	NA	NA
PSN_contig_0000723	1.67795	0.135593	18.0578	20.7926	287.144	34.1418	10.678	13.0876	0.867761	2,23E-173	P49826	RecName: Full=Protein cfxQ homolog (chloroplast) [Odontella sinensis]	NA	NA	NA	NA	NA	PSN_contig_0000723	1.841e-79	At4g35250	G_Predicted_dehydrogenase	G
PSN_contig_0000724	-0.113677	0.956145	2306.88	2272.63	1741.89	2397.92	2255.35	2201.53	0.0194762	2,36E-136	Q9LKB9	RecName: Full=Myosin-6; AltName: Full=AtMYA2	NA	NA	NA	NA	NA	PSN_contig_0000724	1.285e-139	At5g43900	Z_Myosin_class_V_heavy_chain	Z
PSN_contig_0000725	-0.36802	0.737388	174.935	147.627	64.0019	158.36	177.713	175.748	0.132304	1,65E-06	P0C7L7	RecName: Full=Putative DEAH-box ATP-dependent helicase UM11114	NA	NA	NA	NA	NA	PSN_contig_0000725	1.67e-10	CE05718	A_ATP_dependent_RNA_helicase_A	A
PSN_contig_0000726	0.424006	0.456873	1025.91	1053.14	589.855	798.337	603.309	571.182	0.340205	NA	not available	not available	NA	NA	NA	NA	NA	PSN_contig_0000726	NA	not available	NA	NA
PSN_contig_0000727	1.53253	0.0864776	80.1314	119.557	614.072	118.407	39.6613	57.0247	1.0631	NA	not available	not available	NA	NA	NA	NA	NA	PSN_contig_0000727	NA	not available	NA	NA
PSN_contig_0000728	-0.573849	0.045784	2256.09	2131.24	1534.32	3114.17	2819	2953.13	1.33929	4,08E-86	Q9VKY2	RecName: Full=Cullin-associated NEDD8-dissociated protein 1; AltName: Full=Cullin-associated and neddylation-dissociated protein 1	K17263	CAND1; cullin-associated NEDD8-dissociated protein 1	brite_ko04147 Exosome	NA	NA	PSN_contig_0000728	2.217e-89	7297672	R_TATA_binding_protein_interacting_protein	R
PSN_contig_0000729	0.136468	0.994627	1069.92	1122.8	1849.14	1086.73	1189.84	1380.75	0.00233989	5,44E-110	Q9LPL5	RecName: Full=2-oxoisovalerate dehydrogenase subunit alpha 1, mitochondrial; AltName: Full=Branched-chain alpha-keto acid dehydrogenase E1 component alpha chain; Short=BCKDE1A; Short=BCKDH E1-alpha; Flags: Precursor	K00166	BCKDHA, bkdA1; 2-oxoisovalerate dehydrogenase E1 component, alpha subunit [EC:1.2.4.4]	Metabolism	Amino acid metabolism	Valine, leucine and isoleucine degradation [PATH:ko00280]	PSN_contig_0000729	2.959e-113	At1g21400	C_Branched_chain_alpha_keto_acid_dehydrogenase_complex_alpha_subunit	C
PSN_contig_0000730	-0.590047	0.277829	1319.35	1607.27	2701.92	3473.02	2707.64	2433.37	0.556223	NA	not available	not available	NA	NA	NA	NA	NA	PSN_contig_0000730	NA	not available	NA	NA
PSN_contig_0000731	0.901904	0.670393	24.8294	38.4663	607.153	161.265	31.2714	24.3056	0.173671	NA	not available	not available	NA	NA	NA	NA	NA	PSN_contig_0000731	NA	not available	NA	NA
PSN_contig_0000732	0.203512	0.538234	1381.42	1492.91	1709.02	1238.55	1420.94	1310.63	0.269029	NA	not available	not available	NA	NA	NA	NA	NA	PSN_contig_0000732	NA	not available	NA	NA
PSN_contig_0000733	0.497176	0.401855	1520.24	1710.19	911.594	938.536	1018.23	940.441	0.395931	NA	not available	not available	NA	NA	NA	NA	NA	PSN_contig_0000733	NA	not available	NA	NA
PSN_contig_0000734	0.619853	0.247221	6921.77	6456.1	7773.63	3740.34	5120.12	4647.98	0.606915	NA	not available	not available	NA	NA	NA	NA	NA	PSN_contig_0000734	NA	not available	NA	NA
PSN_contig_0000735	0.348735	0.470702	2611.61	2644.82	1717.67	1890.15	1936.54	1623.8	0.327254	NA	not available	not available	NA	NA	NA	NA	NA	PSN_contig_0000735	NA	not available	NA	NA
PSN_contig_0000736	0.290189	0.506369	19383.9	20835.2	24922.7	17305.5	18205.3	17578.6	0.295533	5,35E-105	P49076	RecName: Full=ADP-ribosylation factor	K07937	ARF1; ADP-ribosylation factor 1	brite_ko04031 GTP-binding proteins	brite_ko04147 Exosome (64)	NA	PSN_contig_0000736	3.38e-105	At1g10630	U_GTP_binding_ADP_ribosylation_factor_Arf1	U
PSN_contig_0000737	0.047004	1	1862.21	1890.05	2224.5	2034.71	1909.84	1833.21	0	NA	not available	not available	NA	NA	NA	NA	NA	PSN_contig_0000737	NA	not available	NA	NA
PSN_contig_0000738	0.271708	0.463139	13734.1	12289.5	11779.8	10268.7	11417.1	9551.18	0.334289	0	Q9XXK1	RecName: Full=ATP synthase subunit alpha, mitochondrial; Flags: Precursor	K02132	ATPeF1A, ATP5A1, ATP1; F-type H+-transporting ATPase subunit alpha	Metabolism	Energy metabolism	Oxidative phosphorylation [PATH:ko00190]	PSN_contig_0000738	0	CE18826	C_F0F1_type_ATP_synthase_alpha_subunit	C
PSN_contig_0000739	0.441067	0.875555	0	0	6.91912	0	0	0	0.0577165	3,21E-26	P0AB08	RecName: Full=Uncharacterized protein YcbK; Flags: Precursor >gi|77416812|sp|P0AB07.1|YCBK_ECOL6 RecName: Full=Uncharacterized protein YcbK; Flags: Precursor >gi|77416813|sp|P0AB06.1|YCBK_ECOLI RecName: Full=Uncharacterized protein YcbK; Flags: Precursor >gi|77416814|sp|P0AB09.1|YCBK_SHIFL RecName: Full=Uncharacterized protein YcbK; Flags: Precursor	NA	NA	NA	NA	NA	PSN_contig_0000739	NA	not available	NA	NA
PSN_contig_0000740	0.279453	0.677474	5397.02	5290.67	3954.28	3526.05	4425.28	4055.3	0.169107	1,75E-57	Q8BLR2	RecName: Full=Copine-4; AltName: Full=Copine IV	NA	NA	NA	NA	NA	PSN_contig_0000740	1.039e-60	Hs18677733	T_Copine	T
PSN_contig_0000741	-0.361398	0.304165	1344.18	1070.82	1326.74	1657.69	1519.33	1647.17	0.516891	NA	not available	not available	NA	NA	NA	NA	NA	PSN_contig_0000741	NA	not available	NA	NA
PSN_contig_0000742	0.574734	0.00152913	1375.78	1289.14	1261.01	971.951	911.446	741.322	2.81556	NA	not available	not available	NA	NA	NA	NA	NA	PSN_contig_0000742	NA	not available	NA	NA
PSN_contig_0000743	0.942681	1.72575e-06	3902.74	3536.82	3992.33	2234.47	2127.98	1527.52	5.76302	NA	not available	not available	NA	NA	NA	NA	NA	PSN_contig_0000743	NA	not available	NA	NA
PSN_contig_0000744	-0.256844	1	0	0	0	0	0	1.86966	0	5,80E-97	Q44091	RecName: Full=L-sorbosone dehydrogenase; Short=SNDH [Gluconacetobacter liquefaciens]	NA	NA	NA	NA	NA	PSN_contig_0000744	NA	not available	NA	NA
PSN_contig_0000745	-0.114417	0.937542	3752.63	3459.89	3966.39	4016.38	4278.08	3820.66	0.0280093	4,14E-08	Q8BLJ3	RecName: Full=PI-PLC X domain-containing protein 3	NA	NA	NA	NA	NA	PSN_contig_0000745	3.448e-11	At4g34920	T_Glycosylphosphatidylinositol_specific_phospholipase_C	T
PSN_contig_0000746	-0.124761	0.975777	5558.41	5396.72	7649.09	8313.89	6647.84	5371.54	0.0106495	3,65E-05	P04146	RecName: Full=Copia protein; AltName: Full=Gag-int-pol protein; Contains: RecName: Full=Copia VLP protein; Contains: RecName: Full=Copia protease	NA	NA	NA	NA	NA	PSN_contig_0000746	6.416e-15	At1g31210	R_FOG:_Transposon_encoded_proteins_with_TYA_reverse_transcriptase_integrase_domains_in_various_combinations	R
PSN_contig_0000747	0.00399136	1	2131.95	2088.62	2167.41	2010.01	2126.45	2233.31	0	NA	not available	not available	NA	NA	NA	NA	NA	PSN_contig_0000747	NA	not available	NA	NA
PSN_contig_0000748	-0.0491516	1	2732.37	2568.92	3158.58	2345.61	3280.44	3135.43	0	NA	not available	not available	NA	NA	NA	NA	NA	PSN_contig_0000748	NA	not available	NA	NA
PSN_contig_0000749	-0.103819	1	424.358	317.087	190.276	298.559	405.765	303.82	0	NA	not available	not available	NA	NA	NA	NA	NA	PSN_contig_0000749	NA	not available	NA	NA
PSN_contig_0000750	0.825546	0.000530744	369.056	465.754	397.849	208.483	240.256	241.187	3.27511	NA	not available	not available	NA	NA	NA	NA	NA	PSN_contig_0000750	NA	not available	NA	NA
PSN_contig_0000751	-0.205304	0.621584	784.385	786.999	849.322	1009	817.632	966.616	0.2065	5,82E-12	C0SPB2	RecName: Full=Putative metabolite transport protein YwtG	K08139	HXT; MFS transporter, SP family, sugar:H+ symporter	Cellular Processes	Cell growth and death	Meiosis - yeast [PATH:ko04113]	PSN_contig_0000751	1.496e-15	At3g03090	R_Predicted_transporter_major_facilitator_superfamily_	R
PSN_contig_0000753	0.18969	0.972037	655.723	440.803	304.441	348.682	483.562	386.086	0.012317	NA	not available	not available	NA	NA	NA	NA	NA	PSN_contig_0000753	NA	not available	NA	NA
PSN_contig_0000754	-0.142232	0.863656	2075.52	1931.63	2746.89	2644.9	2568.83	2241.73	0.063659	0	P55251	RecName: Full=3-isopropylmalate dehydratase; AltName: Full=Alpha-IPM isomerase; Short=IPMI; AltName: Full=Isopropylmalate isomerase	NA	NA	NA	NA	NA	PSN_contig_0000754	0	SPAC9E9.03	E_3_isopropylmalate_dehydratase_aconitase_superfamily_	E
PSN_contig_0000755	0.711976	0.0653115	127.533	173.618	141.842	80.6327	98.3905	87.8742	1.18501	NA	not available	not available	NA	NA	NA	NA	NA	PSN_contig_0000755	NA	not available	NA	NA
PSN_contig_0000756	-0.0314978	1	139.948	145.548	193.735	146.737	180.001	159.856	0	NA	not available	not available	NA	NA	NA	NA	NA	PSN_contig_0000756	NA	not available	NA	NA
PSN_contig_0000757	0.814026	0.00189445	6761.51	5984.11	4267.37	3360.42	3441.38	2769.91	2.72252	1,60E-08	Q42395	RecName: Full=Fucoxanthin-chlorophyll a-c binding protein, chloroplastic; Short=FCP; Flags: Precursor	NA	NA	NA	NA	NA	PSN_contig_0000757	NA	not available	NA	NA
PSN_contig_0000758	0.600061	0.766829	6.77167	21.8322	31.136	15.2548	12.9662	6.54382	0.115301	NA	not available	not available	NA	NA	NA	NA	NA	PSN_contig_0000758	NA	not available	NA	NA
PSN_contig_0000759	-0.0794185	0.961411	1278.72	1281.86	1300.79	1362.04	1306.53	1413.47	0.0170909	5,67E-18	Q8WUK0	RecName: Full=Phosphatidylglycerophosphatase and protein-tyrosine phosphatase 1; AltName: Full=PTEN-like phosphatase; AltName: Full=Phosphoinositide lipid phosphatase; AltName: Full=Protein-tyrosine phosphatase mitochondrial 1; Flags: Precursor	K14165	K14165; atypical dual specificity phosphatase [EC:3.1.3.16 3.1.3.48]	brite_ko01009 Protein phosphatases and associated proteins	NA	NA	PSN_contig_0000759	4.69e-15	At3g10130	R_Heme_binding_protein	R
PSN_contig_0000760	-0.125566	1	521.418	408.574	166.059	423.503	376.782	406.652	0	NA	not available	not available	NA	NA	NA	NA	NA	PSN_contig_0000760	NA	not available	NA	NA
PSN_contig_0000761	0.348756	0.7669	156.877	123.716	77.8401	79.1799	120.509	79.4607	0.115261	NA	not available	not available	NA	NA	NA	NA	NA	PSN_contig_0000761	NA	not available	NA	NA
PSN_contig_0000762	0.579572	0.400589	225.722	238.075	153.95	124.218	162.459	118.724	0.397301	NA	not available	not available	NA	NA	NA	NA	NA	PSN_contig_0000762	NA	not available	NA	NA
PSN_contig_0000763	0.735927	0.120908	260.709	248.471	320.009	154.728	217.374	113.115	0.917545	NA	not available	not available	NA	NA	NA	NA	NA	PSN_contig_0000763	NA	not available	NA	NA
PSN_contig_0000764	0.619759	0.448351	81.26	73.8137	91.6784	39.2267	71.6954	43.9371	0.348382	NA	not available	not available	NA	NA	NA	NA	NA	PSN_contig_0000764	NA	not available	NA	NA
PSN_contig_0000765	0.0689416	1	837.43	883.685	937.541	839.016	793.988	898.373	0	NA	not available	not available	NA	NA	NA	NA	NA	PSN_contig_0000765	NA	not available	NA	NA
PSN_contig_0000766	0.423853	0.660465	108.347	61.3381	93.4081	69.7364	63.3055	58.8944	0.18015	NA	not available	not available	NA	NA	NA	NA	NA	PSN_contig_0000766	NA	not available	NA	NA
PSN_contig_0000767	0.0843432	1	835.172	685.116	849.322	712.619	797.039	719.821	0	2,11E-11	Q9LVP0	RecName: Full=Probable leucine-rich repeat receptor-like protein kinase At5g63930; Flags: Precursor	NA	NA	NA	NA	NA	PSN_contig_0000767	1.708e-15	At5g27060	R_FOG:_Leucine_rich_repeat	R
PSN_contig_0000769	0.218286	0.786707	4888.02	4612.84	2829.92	3215.87	3980.62	3370.07	0.104187	5,69E-144	Q42290	RecName: Full=Probable mitochondrial-processing peptidase subunit beta, mitochondrial; AltName: Full=Beta-MPP; Flags: Precursor	K17732	PMPCB, MAS1; mitochondrial-processing peptidase subunit beta [EC:3.4.24.64]	brite_ko01002 Peptidases	brite_ko03029 Mitochondrial biogenesis (60)	NA	PSN_contig_0000769	3.096e-147	At3g02090	O_Mitochondrial_processing_peptidase_beta_subunit_and_related_enzymes_insulinase_superfamily_	O
PSN_contig_0000770	0.530713	0.141451	147.848	169.46	214.493	124.218	122.797	114.984	0.849393	NA	not available	not available	NA	NA	NA	NA	NA	PSN_contig_0000770	NA	not available	NA	NA
PSN_contig_0000771	0.24102	0.717902	1359.98	1518.9	2253.9	1403.45	1400.35	1518.17	0.143935	NA	not available	not available	NA	NA	NA	NA	NA	PSN_contig_0000771	NA	not available	NA	NA
PSN_contig_0000772	-0.172523	0.772034	1350.95	1217.41	1312.9	1518.22	1324.08	1538.73	0.112364	7,06E-12	Q10MX1	RecName: Full=Probable protein phosphatase 2C 32; Short=OsPP2C32	NA	NA	NA	NA	NA	PSN_contig_0000772	1.552e-12	At2g25620	T_Serine_threonine_protein_phosphatase	T
PSN_contig_0000773	0.237057	0.776529	2467.14	2376.59	1696.91	1745.59	2116.54	1665.87	0.109842	1,42E-31	Q9SMI3	RecName: Full=40S ribosomal protein S12 [Cyanophora paradoxa]	NA	NA	NA	NA	NA	PSN_contig_0000773	2.587e-29	At1g15930	J_40S_ribosomal_protein_S12	J
PSN_contig_0000774	0.644206	0.111373	317.14	245.353	454.932	242.625	207.459	187.901	0.95322	NA	not available	not available	NA	NA	NA	NA	NA	PSN_contig_0000774	NA	not available	NA	NA
PSN_contig_0000775	0.336519	0.940871	28.2153	10.3963	24.2169	26.1512	12.9662	7.47866	0.02647	NA	not available	not available	NA	NA	NA	NA	NA	PSN_contig_0000775	NA	not available	NA	NA
PSN_contig_0000776	-0.586644	0.83511	3728.93	6583.97	6279.1	2443.68	2839.59	23525	0.0782564	NA	not available	not available	NA	NA	NA	NA	NA	PSN_contig_0000776	NA	not available	NA	NA
PSN_contig_0000777	0.19432	0.488599	2277.54	2080.3	1807.62	1738.33	1837.38	1814.51	0.311047	6,43E-42	Q8NDF8	RecName: Full=Non-canonical poly(A) RNA polymerase PAPD5; AltName: Full=PAP-associated domain-containing protein 5; AltName: Full=Terminal uridylyltransferase 3; Short=TUTase 3; AltName: Full=Topoisomerase-related function protein 4-2; Short=TRF4-2	K03514	POLS, TRF4; DNA polymerase sigma [EC:2.7.7.7]	Genetic Information Processing	Folding, sorting and degradation	RNA degradation [PATH:ko03018]	PSN_contig_0000777	3.032e-45	At5g53770	L_DNA_polymerase_sigma	L
PSN_contig_0000778	-0.418772	0.247321	694.096	722.542	785.32	974.131	919.836	1064.77	0.606739	NA	not available	not available	NA	NA	NA	NA	NA	PSN_contig_0000778	NA	not available	NA	NA
PSN_contig_0000779	-0.175148	0.592827	2625.15	2612.59	2143.2	2623.11	2925.78	2801.69	0.227072	0	Q9SZ30	RecName: Full=Imidazole glycerol phosphate synthase hisHF, chloroplastic; Short=IGP synthase; Short=IGPS; Short=ImGP synthase; AltName: Full=Protein HISTIDINE BIOSYNTHESIS 4; Includes: RecName: Full=Glutamine amidotransferase; Includes: RecName: Full=Cyclase; Flags: Precursor	K01663	HIS7; glutamine amidotransferase / cyclase [EC:2.4.2.- 4.1.3.-]	Metabolism	Amino acid metabolism	Histidine metabolism [PATH:ko00340]	PSN_contig_0000779	0	At4g26900	E_Glutamine_amidotransferase_cyclase	E
PSN_contig_0000780	0.426729	0.373903	4792.08	4567.09	5569.89	3592.15	3846.38	3577.6	0.427241	1,70E-91	Q9M315	RecName: Full=3-methyl-2-oxobutanoate hydroxymethyltransferase 2, mitochondrial; AltName: Full=Ketopantoate hydroxymethyltransferase 2; Flags: Precursor	K00606	panB; 3-methyl-2-oxobutanoate hydroxymethyltransferase [EC:2.1.2.11]	Metabolism	Metabolism of cofactors and vitamins	Pantothenate and CoA biosynthesis [PATH:ko00770]	PSN_contig_0000780	9.256e-95	At3g61530	H_Ketopantoate_hydroxymethyltransferase	H
PSN_contig_0000781	-0.575329	0.269231	180.578	140.35	193.735	267.323	280.68	228.099	0.569875	NA	not available	not available	NA	NA	NA	NA	NA	PSN_contig_0000781	NA	not available	NA	NA
PSN_contig_0000782	-0.135486	0.895163	1532.65	1520.98	2129.36	2048.51	1754.25	1892.1	0.0480979	4,38E-163	Q6QNU4	RecName: Full=DNA damage-binding protein 1; AltName: Full=High pigmentation protein 1; AltName: Full=UV-damaged DNA-binding protein 1	K10610	DDB1; DNA damage-binding protein 1	Genetic Information Processing	Folding, sorting and degradation	Ubiquitin mediated proteolysis [PATH:ko04120]	PSN_contig_0000782	7.358e-165	At4g05420	L_Damage_specific_DNA_binding_complex_subunit_DDB1	L
PSN_contig_0000783	-0.426899	0.347677	415.329	368.029	501.636	599.297	472.884	664.665	0.458823	NA	not available	not available	NA	NA	NA	NA	NA	PSN_contig_0000783	NA	not available	NA	NA
PSN_contig_0000784	-0.044325	1	9358.44	9922.22	13836.5	12530.8	10431.7	11215.2	0	NA	not available	not available	NA	NA	NA	NA	NA	PSN_contig_0000784	NA	not available	NA	NA
PSN_contig_0000785	0.0797217	1	3414.05	3162.55	1828.38	1933.01	3127.14	2864.32	0	NA	not available	not available	NA	NA	NA	NA	NA	PSN_contig_0000785	NA	not available	NA	NA
PSN_contig_0000786	0.615857	0.0548595	2068.74	2174.9	2387.1	1625.73	1437.72	1220.89	1.26075	NA	not available	not available	NA	NA	NA	NA	NA	PSN_contig_0000786	NA	not available	NA	NA
PSN_contig_0000787	0.357975	0.345441	4574.26	4650.26	4388.45	3295.05	3552.73	3729.04	0.461627	4,20E-79	P46595	RecName: Full=Ubiquitin-conjugating enzyme E2 4; AltName: Full=E2 ubiquitin-conjugating enzyme 4; AltName: Full=Ubiquitin carrier protein 4; AltName: Full=Ubiquitin-protein ligase 4	K06689	UBE2D_E, UBC4, UBC5; ubiquitin-conjugating enzyme E2 D/E [EC:6.3.2.19]	Genetic Information Processing	Folding, sorting and degradation	Protein processing in endoplasmic reticulum [PATH:ko04141]	PSN_contig_0000787	2.285e-79	SPBC119.02	O_Ubiquitin_protein_ligase	O
PSN_contig_0000788	0.00136745	1	409.686	352.434	392.66	432.221	392.799	327.191	0	NA	not available	not available	NA	NA	NA	NA	NA	PSN_contig_0000788	NA	not available	NA	NA
PSN_contig_0000789	0.291169	0.577397	16851.3	14561	15471.2	12374.6	13265.2	12516.5	0.238526	0	Q23716	RecName: Full=Elongation factor 2; Short=EF-2	NA	NA	NA	NA	NA	PSN_contig_0000789	0	CE15900	J_Elongation_factor_2	J
PSN_contig_0000790	1.6411	0.125509	7.90028	12.4756	207496	13.802	8.38988	7.47866	0.901326	6,66E-12	Q3BAI2	RecName: Full=Uncharacterized protein ORF91 (chloroplast) [Phalaenopsis aphrodite subsp. formosana]	NA	NA	NA	NA	NA	PSN_contig_0000790	NA	not available	NA	NA
PSN_contig_0000791	1.80788	0.136051	2.25722	8.31704	107.246	7.99063	0	1.86966	0.866299	NA	not available	not available	NA	NA	NA	NA	NA	PSN_contig_0000791	NA	not available	NA	NA
PSN_contig_0000792	0.484945	0.204583	7145.24	8043.61	10179.8	5876.02	6014.78	6093.23	0.68913	1,57E-15	Q4P0H0	RecName: Full=Protein YOP1	K17279	NA	NA	NA	NA	PSN_contig_0000792	3.822e-16	7303222	U_Protein_involved_in_membrane_traffic_YOP1_TB2_DP1_HVA22_family_	U
PSN_contig_0000793	0.565452	0.0404119	3982.87	4088.86	4815.71	3185.36	3056.21	2406.26	1.39349	NA	not available	not available	NA	NA	NA	NA	NA	PSN_contig_0000793	NA	not available	NA	NA
PSN_contig_0000794	0.464873	0.679541	42.8872	64.457	105.517	50.8495	43.4749	54.2203	0.167784	NA	not available	not available	NA	NA	NA	NA	NA	PSN_contig_0000794	NA	not available	NA	NA
PSN_contig_0000795	0.274953	0.984525	0	0	3.45956	0	0	0	0.00677329	8,57E-11	P28612	RecName: Full=Motility protein B; AltName: Full=Chemotaxis protein MotB	K02557	motB; chemotaxis protein MotB	Cellular Processes	Cell motility	Bacterial chemotaxis [PATH:ko02030]	PSN_contig_0000795	NA	not available	NA	NA
PSN_contig_0000796	0.76421	0.222617	670.395	633.134	295.792	334.154	352.375	224.36	0.652442	NA	not available	not available	NA	NA	NA	NA	NA	PSN_contig_0000796	NA	not available	NA	NA
PSN_contig_0000797	-0.137276	0.930647	47986.3	54382	76376.7	67350.1	69383.6	60277	0.0312149	NA	not available	not available	NA	NA	NA	NA	NA	PSN_contig_0000797	NA	not available	NA	NA
PSN_contig_0000798	-0.201437	0.85902	1277.59	1192.45	1676.16	1680.21	1576.54	1525.65	0.0659969	NA	not available	not available	NA	NA	NA	NA	NA	PSN_contig_0000798	NA	not available	NA	NA
PSN_contig_0000799	-0.0209185	1	1695.17	1538.65	1499.72	1654.06	1582.64	1569.58	0	3,25E-101	Q6SSJ3	RecName: Full=Acetolactate synthase, mitochondrial; AltName: Full=AHAS; AltName: Full=ALS; AltName: Full=Acetohydroxy-acid synthase; Flags: Precursor	NA	NA	NA	NA	NA	PSN_contig_0000799	2.491e-98	SPBP35G2.07	EH_Thiamine_pyrophosphate_requiring_enzymes_acetolactate_synthase_pyruvate_dehydrogenase_cytochrome_glyoxylate_carboligase_phosphonopyruvate_decarboxylase	EH
PSN_contig_0000800	0.232605	0.790555	369.056	335.8	250.818	233.908	247.12	332.8	0.102068	1,02E-153	P35559	RecName: Full=Insulin-degrading enzyme; AltName: Full=Insulin protease; Short=Insulinase; AltName: Full=Insulysin	K01408	IDE, ide; insulysin [EC:3.4.24.56]	brite_ko01002 Peptidases	NA	NA	PSN_contig_0000800	1.171e-148	Hs4826770	O_N_arginine_dibasic_convertase_NRD1_and_related_Zn2+_dependent_endopeptidases_insulinase_superfamily	O
PSN_contig_0000801	-0.0741675	1	597.035	428.327	292.333	485.249	443.138	465.546	0	6,98E-176	O13775	RecName: Full=Probable glutamate--tRNA ligase, cytoplasmic; AltName: Full=Glutamyl-tRNA synthetase; Short=GluRS	K01885	EARS, gltX; glutamyl-tRNA synthetase [EC:6.1.1.17]	Metabolism	Metabolism of cofactors and vitamins	Porphyrin and chlorophyll metabolism [PATH:ko00860]	PSN_contig_0000801	0	Hs4758294_1	J_Glutamyl_tRNA_synthetase	J
PSN_contig_0000802	0.235728	0.846255	1849.79	1890.05	2191.63	2126.96	1579.59	1297.55	0.0724986	8,21E-61	Q5HNZ5	RecName: Full=Superoxide dismutase [Mn/Fe] >gi|82583696|sp|P0C0Q6.1|SODM_STAES RecName: Full=Superoxide dismutase [Mn/Fe]	K04564	SOD2; superoxide dismutase, Fe-Mn family [EC:1.15.1.1]	Environmental Information Processing	Signal transduction	FoxO signaling pathway [PATH:ko04068]	PSN_contig_0000802	8.629e-48	ECU11g1080	P_Superoxide_dismutase	P
PSN_contig_0000803	-0.477137	0.644368	628.636	602.985	285.414	693.006	669.665	804.89	0.190866	8,92E-67	P72780	RecName: Full=Putative serine protease HhoA; Flags: Precursor	NA	NA	NA	NA	NA	PSN_contig_0000803	1.748e-44	Hs4506141_2	O_Serine_protease	O
PSN_contig_0000804	0.0520609	1	1664.7	1608.31	2262.55	1925.74	1664.25	1738.79	0	NA	not available	not available	NA	NA	NA	NA	NA	PSN_contig_0000804	NA	not available	NA	NA
PSN_contig_0000805	-0.0490337	1	436.773	337.88	434.175	407.522	405.765	434.697	0	1,66E-45	P55474	RecName: Full=Nodulation protein NolNO	K00612	E2.1.3.-; carbamoyltransferase [EC:2.1.3.-]	brite_ko01000 Enzymes	NA	NA	PSN_contig_0000805	3.781e-06	At1g80615	J_Mitochondrial_choloroplast_ribosomal_protein_S15	J
PSN_contig_0000806	0.102421	0.985451	7607.97	7968.76	8676.58	7264.94	7221.4	8067.6	0.00636514	6,30E-29	D4AZ24	RecName: Full=Probable endo-1,3(4)-beta-glucanase ARB_01444; Short=Endo-1,3-beta-glucanase; Short=Endo-1,4-beta-glucanase; AltName: Full=Laminarinase; Flags: Precursor	K01180	NA	NA	NA	NA	PSN_contig_0000806	3.841e-35	At5g15870	G_Predicted_endo_13_beta_glucanase	G
PSN_contig_0000807	-0.0147872	1	742.626	647.689	600.234	662.496	633.818	717.951	0	1,20E-56	Q55GU0	RecName: Full=Probable serine/threonine-protein kinase DDB_G0267514	NA	NA	NA	NA	NA	PSN_contig_0000807	1.257e-55	At4g31170	T_Tyrosine_kinase_specific_for_activated_GTP_bound_p21cdc42Hs	T
PSN_contig_0000808	0.0488126	1	11564.9	9823.46	6346.56	8612.45	9942.01	8234	0	2,48E-120	F4K5J1	RecName: Full=Myosin-17; AltName: Full=Myosin XI K; Short=AtXIK	NA	NA	NA	NA	NA	PSN_contig_0000808	8.306e-124	At4g28710	Z_Myosin_class_V_heavy_chain	Z
PSN_contig_0000809	0.28937	0.72575	3980.61	4848.83	6478.03	4335.28	3876.89	4228.24	0.139213	NA	not available	not available	NA	NA	NA	NA	NA	PSN_contig_0000809	NA	not available	NA	NA
PSN_contig_0000810	-0.366262	0.556409	1106.04	1110.32	973.866	1643.16	1317.21	1186.3	0.254606	NA	not available	not available	NA	NA	NA	NA	NA	PSN_contig_0000810	1.137e-13	At2g05390	R_FOG:_Transposon_encoded_proteins_with_TYA_reverse_transcriptase_integrase_domains_in_various_combinations	R
PSN_contig_0000811	-0.232358	1	4.51444	3.11889	1.72978	5.81137	3.05087	3.73933	0	NA	not available	not available	NA	NA	NA	NA	NA	PSN_contig_0000811	NA	not available	NA	NA
PSN_contig_0000813	0.389704	0.643851	983.02	873.289	1267.93	870.979	707.038	774.976	0.191215	NA	not available	not available	NA	NA	NA	NA	NA	PSN_contig_0000813	NA	not available	NA	NA
PSN_contig_0000814	-0.139314	0.710531	1660.19	1540.73	1397.66	1625	1631.45	1819.18	0.148417	4,04E-131	Q8VCH6	RecName: Full=Delta(24)-sterol reductase; AltName: Full=24-dehydrocholesterol reductase; AltName: Full=3-beta-hydroxysterol delta-24-reductase; Flags: Precursor	K09828	DHCR24; delta24-sterol reductase [EC:1.3.1.72]	Metabolism	Lipid metabolism	Steroid biosynthesis [PATH:ko00100]	PSN_contig_0000814	1.538e-132	Hs13375618	R_FAD_binding_protein_DIMINUTO	R
PSN_contig_0000815	0.240292	0.594675	2180.48	2169.71	1733.24	1939.54	1558.99	1642.5	0.22572	6,59E-53	B7JW76	RecName: Full=Trigger factor; Short=TF; AltName: Full=PPIase	K03545	NA	NA	NA	NA	PSN_contig_0000815	7.048e-23	At5g55220	O_Trigger_factor	O
PSN_contig_0000816	0.353321	0.532667	14400	14621.3	14713.5	11046.7	12028	10931.9	0.273544	5,72E-138	Q96G03	RecName: Full=Phosphoglucomutase-2; Short=PGM 2; AltName: Full=Glucose phosphomutase 2; AltName: Full=Phosphodeoxyribomutase; AltName: Full=Phosphopentomutase	K15779	PGM2; phosphoglucomutase / phosphopentomutase [EC:5.4.2.2 5.4.2.7]	Metabolism	Carbohydrate metabolism	Amino sugar and nucleotide sugar metabolism [PATH:ko00520]	PSN_contig_0000816	5.772e-141	Hs8922804	G_Phosphoglucomutase_phosphomannomutase	G
PSN_contig_0000818	-0.0632244	1	2121.79	1828.71	1873.35	1879.98	2034.17	2176.29	0	0	Q43704	RecName: Full=DNA replication licensing factor MCM3 homolog 1; AltName: Full=Replication origin activator 1; Short=ROA-1	NA	NA	NA	NA	NA	PSN_contig_0000818	0	At5g46280	L_DNA_replication_licensing_factor_MCM3_component	L
PSN_contig_0000819	0.451212	0.307194	7436.42	6115.1	5940.07	4976.71	4560.28	4604.98	0.512587	6,38E-165	O09452	RecName: Full=Glyceraldehyde-3-phosphate dehydrogenase, chloroplastic; AltName: Full=NAD(P)-dependent glyceraldehyde-3-phosphate dehydrogenase; Flags: Precursor	NA	NA	NA	NA	NA	PSN_contig_0000819	6.673e-124	At1g79530	G_Glyceraldehyde_3_phosphate_dehydrogenase	G
PSN_contig_0000820	0.193062	0.825078	9598.84	9224.63	10629.5	8846.36	8826.92	8012.44	0.083505	1,32E-142	Q9URB4	RecName: Full=Fructose-bisphosphate aldolase; Short=FBP aldolase; Short=FBPA; AltName: Full=37 kDa major allergen; AltName: Full=Fructose-1,6-bisphosphate aldolase; AltName: Full=IgE-binding allergen	K01624	FBA, fbaA; fructose-bisphosphate aldolase, class II [EC:4.1.2.13]	Metabolism	Carbohydrate metabolism	Fructose and mannose metabolism [PATH:ko00051]	PSN_contig_0000820	5.859e-139	YKL060c	G_Fructose_tagatose_bisphosphate_aldolase	G
PSN_contig_0000821	0.342916	0.665937	3864.36	3978.66	3950.82	2972.51	2731.29	3511.23	0.176567	3,84E-91	P46276	RecName: Full=Fructose-1,6-bisphosphatase, cytosolic; Short=FBPase; AltName: Full=CY-F1; AltName: Full=D-fructose-1,6-bisphosphate 1-phosphohydrolase	K03841	FBP, fbp; fructose-1,6-bisphosphatase I [EC:3.1.3.11]	Metabolism	Carbohydrate metabolism	Fructose and mannose metabolism [PATH:ko00051]	PSN_contig_0000821	3.85e-94	At1g43670	G_Fructose_16_bisphosphatase	G
PSN_contig_0000822	-0.235099	0.902198	8790.75	6489.37	3302.15	8654.58	7052.84	6370.88	0.0446982	0	Q54J08	RecName: Full=Acetyl-CoA carboxylase; AltName: Full=ACC-alpha; Includes: RecName: Full=Biotin carboxylase	K11262	ACAC; acetyl-CoA carboxylase / biotin carboxylase [EC:6.4.1.2 6.3.4.14]	Metabolism	Biosynthesis of other secondary metabolites	Aflatoxin biosynthesis [PATH:ko00254]	PSN_contig_0000822	0	YNR016c	I_Acetyl_CoA_carboxylase	I
PSN_contig_0000823	0.137458	0.841737	2419.74	2142.68	2848.95	2168.37	2224.08	2332.41	0.0748237	1,19E-97	Q9LSU1	RecName: Full=Proteasome subunit alpha type-5; AltName: Full=20S proteasome alpha subunit E; AltName: Full=20S proteasome subunit alpha-5	K02729	PSMA5; 20S proteasome subunit alpha 5 [EC:3.4.25.1]	Genetic Information Processing	Folding, sorting and degradation	Proteasome [PATH:ko03050]	PSN_contig_0000823	1.786e-100	At3g14290	O_20S_proteasome_regulatory_subunit_alpha_type_PSMA5_PUP2	O
PSN_contig_0000824	0.121161	1	9.02889	22.8718	6.91912	18.8869	8.38988	8.41349	0	NA	not available	not available	NA	NA	NA	NA	NA	PSN_contig_0000824	NA	not available	NA	NA
PSN_contig_0000825	-0.0997636	0.932715	5674.66	5842.72	7337.73	7266.39	6403.01	6545.69	0.0302511	8,22E-132	Q39161	RecName: Full=Ferredoxin--nitrite reductase, chloroplastic; Short=NiR; Flags: Precursor	K00366	nirA; ferredoxin-nitrite reductase [EC:1.7.7.1]	Metabolism	Energy metabolism	Nitrogen metabolism [PATH:ko00910]	PSN_contig_0000825	4.47e-135	At2g15620	P_Sulfite_reductase_ferredoxin_	P
PSN_contig_0000826	0.986967	0.609559	0	10.3963	51.8934	6.53779	3.05087	7.47866	0.214984	NA	not available	not available	NA	NA	NA	NA	NA	PSN_contig_0000826	NA	not available	NA	NA
PSN_contig_0000827	-0.211783	0.926034	106.089	80.0515	172.978	126.397	135.764	153.312	0.0333732	NA	not available	not available	NA	NA	NA	NA	NA	PSN_contig_0000827	NA	not available	NA	NA
PSN_contig_0000828	-0.251797	0.507192	1315.96	1003.24	1034.41	1221.84	1390.43	1392.9	0.294828	2,42E-29	Q7SG06	RecName: Full=Peptidyl-prolyl cis-trans isomerase H; Short=PPIase H; AltName: Full=Rotamase H	K09567	NA	NA	NA	NA	PSN_contig_0000828	2.737e-31	Hs4826932	O_HSP90_co_chaperone_CPR7_Cyclophilin	O
PSN_contig_0000829	0.0392599	1	5058.44	4710.56	6801.5	5977.72	5684.53	4447.93	0	NA	not available	not available	NA	NA	NA	NA	NA	PSN_contig_0000829	NA	not available	NA	NA
PSN_contig_0000830	0.743024	7.34388e-05	4320.32	4508.87	3956.01	2454.58	2722.14	2419.34	4.13407	7,64E-23	Q9LN20	RecName: Full=Probable prolyl 4-hydroxylase 3; Short=AtP4H3	K00472	E1.14.11.2; prolyl 4-hydroxylase [EC:1.14.11.2]	Metabolism	Amino acid metabolism	Arginine and proline metabolism [PATH:ko00330]	PSN_contig_0000830	4.156e-26	At1g20270	E_Prolyl_4_hydroxylase_alpha_subunit	E
PSN_contig_0000831	-0.190784	0.718205	1069.92	1050.03	1165.87	1330.8	1212.72	1210.61	0.143752	4,92E-25	Q8BHJ5	RecName: Full=F-box-like/WD repeat-containing protein TBL1XR1; AltName: Full=Nuclear receptor corepressor/HDAC3 complex subunit TBLR1; AltName: Full=TBL1-related protein 1; AltName: Full=Transducin beta-like 1X-related protein 1	K04508	TBL1; transducin (beta)-like 1	Environmental Information Processing	Signal transduction	Wnt signaling pathway [PATH:ko04310]	PSN_contig_0000831	2.397e-32	At5g67320	B_Beta_transducin_family_WD_40_repeat_protein	B
PSN_contig_0000832	-0.134979	0.862023	933.361	1005.32	1254.09	1092.54	1088.4	1323.72	0.0644812	3,68E-140	Q9SF16	RecName: Full=T-complex protein 1 subunit eta; Short=TCP-1-eta; AltName: Full=CCT-eta; AltName: Full=Chaperonin CCT7	K09499	CCT7; T-complex protein 1 subunit eta	brite_ko03110 Chaperones and folding catalysts	brite_ko04147 Exosome (64)	NA	PSN_contig_0000832	2e-143	At3g11830	O_Chaperonin_complex_component_TCP_1_eta_subunit_CCT7_	O
PSN_contig_0000833	0.568102	0.219426	4451.24	4056.63	3146.47	2555.55	2783.15	2420.28	0.658712	1,15E-28	Q69CJ9	RecName: Full=60S ribosomal protein L35	NA	NA	NA	NA	NA	PSN_contig_0000833	4.483e-31	Hs6005860	J_60S_ribosomal_protein_L35	J
PSN_contig_0000834	-0.583063	0.580397	534.962	488.626	121.085	546.269	621.614	619.794	0.236275	0	F4KAB8	RecName: Full=DNA replication licensing factor MCM6; AltName: Full=Minichromosome maintenance protein 6; Short=AtMCM6	K02542	MCM6; DNA replication licensing factor MCM6 [EC:3.6.4.12]	Cellular Processes	Cell growth and death	Cell cycle - yeast [PATH:ko04111]	PSN_contig_0000834	0	YGL201c	L_Predicted_ATPase_involved_in_replication_control_Cdc46_Mcm_family	L
PSN_contig_0000835	0.441615	0.159262	6337.15	6375.01	4627.16	4213.97	4658.67	3833.75	0.797887	1,79E-06	P23382	RecName: Full=Immune inhibitor A; Flags: Precursor [Bacillus thuringiensis serovar alesti]	NA	NA	NA	NA	NA	PSN_contig_0000835	NA	not available	NA	NA
PSN_contig_0000836	-0.192862	0.934676	104.961	84.21	103.787	116.954	108.306	111.245	0.0293387	NA	not available	not available	NA	NA	NA	NA	NA	PSN_contig_0000836	NA	not available	NA	NA
PSN_contig_0000837	0.229198	0.692493	1323.86	1245.48	1271.39	1003.91	1226.45	1036.73	0.159584	NA	not available	not available	NA	NA	NA	NA	NA	PSN_contig_0000837	NA	not available	NA	NA
PSN_contig_0000838	-0.883435	0.0467792	218.951	173.618	361.524	509.221	467.545	444.045	1.32995	1,01E-03	D5AKY0	RecName: Full=Taurine--pyruvate aminotransferase	K03851	tpa; taurine-pyruvate aminotransferase [EC:2.6.1.77]	Metabolism	Metabolism of other amino acids	Taurine and hypotaurine metabolism [PATH:ko00430]	PSN_contig_0000838	NA	not available	NA	NA
PSN_contig_0000839	-0.73836	0.0166973	1586.83	1450.28	1342.31	2765.48	2215.69	2415.61	1.77735	6,16E-12	Q9K8V5	RecName: Full=Acetylornithine aminotransferase; Short=ACOAT	K00818	E2.6.1.11, argD; acetylornithine aminotransferase [EC:2.6.1.11]	Metabolism	Amino acid metabolism	Arginine and proline metabolism [PATH:ko00330]	PSN_contig_0000839	2.423e-14	At2g38400	E_Alanine_glyoxylate_aminotransferase_AGT2	E
PSN_contig_0000840	0.0918138	1	2142.1	1932.67	2741.7	1994.75	2024.25	2333.34	0	NA	not available	not available	NA	NA	NA	NA	NA	PSN_contig_0000840	NA	not available	NA	NA
PSN_contig_0000841	0.948124	0.584601	5.64306	11.4359	20.7574	7.99063	5.33902	0.934832	0.23314	NA	not available	not available	NA	NA	NA	NA	NA	PSN_contig_0000841	NA	not available	NA	NA
PSN_contig_0000842	-0.280124	0.735617	1833.99	1769.45	1036.14	1882.88	1848.06	1944.45	0.133348	1,71E-80	Q54ZR7	RecName: Full=Signal recognition particle receptor subunit alpha; Short=SR-alpha; Short=Signal recognition particle receptor; AltName: Full=Docking protein alpha; Short=DP-alpha	K13431	SRPR; signal recognition particle receptor subunit alpha	Genetic Information Processing	Folding, sorting and degradation	Protein export [PATH:ko03060]	PSN_contig_0000842	1.088e-77	At4g30600	U_Signal_recognition_particle_receptor_alpha_subunit	U
PSN_contig_0000843	-0.283005	0.506369	646.694	565.558	728.238	852.818	662.801	848.827	0.295533	2,05E-172	A1SWB8	RecName: Full=Beta-galactosidase; Short=Beta-gal; AltName: Full=Lactase	K01190	lacZ; beta-galactosidase [EC:3.2.1.23]	Metabolism	Carbohydrate metabolism	Galactose metabolism [PATH:ko00052]	PSN_contig_0000843	6.126e-15	Hs4504223	G_Beta_Glucuronidase_GUSB_glycosylhydrolase_superfamily_2_	G
PSN_contig_0000844	0.00915424	1	3822.61	3888.21	4884.9	3402.56	4454.27	4654.53	0	1,04E-61	Q7TYX8	RecName: Full=Long-chain-fatty-acid--CoA ligase FadD15; Short=FACL; AltName: Full=Acyl-CoA synthetase	K01897	ACSL, fadD; long-chain acyl-CoA synthetase [EC:6.2.1.3]	Metabolism	Lipid metabolism	Fatty acid degradation [PATH:ko00071]	PSN_contig_0000844	1.72e-64	At5g27600	I_Long_chain_acyl_CoA_synthetases_AMP_forming_	I
PSN_contig_0000845	0.153409	0.98606	655.723	630.015	826.835	563.703	671.953	651.578	0.00609651	5,84E-18	Q55GN3	RecName: Full=Probable prefoldin subunit 2	K09549	NA	NA	NA	NA	PSN_contig_0000845	8.533e-18	Hs12408675	O_Molecular_chaperone_Prefoldin_subunit_2	O
PSN_contig_0000846	-0.120547	0.921821	615.093	598.827	556.989	714.798	632.292	581.465	0.0353534	NA	not available	not available	NA	NA	NA	NA	NA	PSN_contig_0000846	NA	not available	NA	NA
PSN_contig_0000847	0.219854	0.693057	4985.08	5142.01	7266.81	4936.03	4814.27	5141.58	0.159231	NA	not available	not available	NA	NA	NA	NA	NA	PSN_contig_0000847	NA	not available	NA	NA
PSN_contig_0000848	-0.62074	0.212057	1849.79	1505.38	1075.92	1978.77	2624.51	2330.54	0.673547	0	P11605	RecName: Full=Nitrate reductase [NADH] 1; Short=NR1	NA	NA	NA	NA	NA	PSN_contig_0000848	2.128e-139	At1g77760_1	C_Sulfite_oxidase_molybdopterin_binding_component	C
PSN_contig_0000850	-0.0439849	1	1390.45	1179.98	1077.65	1102.71	1315.69	1348.03	0	NA	not available	not available	NA	NA	NA	NA	NA	PSN_contig_0000850	NA	not available	NA	NA
PSN_contig_0000851	0.399191	0.00109995	19942.6	19334	19062.2	14436.9	14741.8	15007.8	2.95863	0	P49118	RecName: Full=Luminal-binding protein; Short=BiP; AltName: Full=78 kDa glucose-regulated protein homolog; Short=GRP-78; Flags: Precursor	NA	NA	NA	NA	NA	PSN_contig_0000851	0	At5g42020	O_Molecular_chaperones_GRP78_BiP_KAR2_HSP70_superfamily	O
PSN_contig_0000852	0.645029	0.799611	0	9.35666	205.844	45.0381	0.762717	0.934832	0.0971213	NA	not available	not available	NA	NA	NA	NA	NA	PSN_contig_0000852	NA	not available	NA	NA
PSN_contig_0000853	0.469171	0.396237	8782.85	9095.72	9669.47	6027.12	7288.52	6359.66	0.402045	1,32E-159	P55354	RecName: Full=GDP-mannose 4,6-dehydratase; AltName: Full=GDP-D-mannose dehydratase	K01711	gmd, GMDS; GDPmannose 4,6-dehydratase [EC:4.2.1.47]	Metabolism	Carbohydrate metabolism	Amino sugar and nucleotide sugar metabolism [PATH:ko00520]	PSN_contig_0000853	9.795e-158	7296916	G_GDP_mannose_46_dehydratase	G
PSN_contig_0000854	0.280341	0.141451	2173.71	2226.89	2035.95	1898.86	1626.11	1771.51	0.849393	NA	not available	not available	NA	NA	NA	NA	NA	PSN_contig_0000854	NA	not available	NA	NA
PSN_contig_0000855	-0.241617	0.792487	515.775	583.232	783.591	773.638	775.683	683.362	0.101008	NA	not available	not available	NA	NA	NA	NA	NA	PSN_contig_0000855	NA	not available	NA	NA
PSN_contig_0000856	-0.043734	1	1192.94	1006.36	930.622	1072.92	1075.43	1082.54	0	5,73E-37	F6Z5C0	RecName: Full=Ubiquitin carboxyl-terminal hydrolase 15; AltName: Full=Deubiquitinating enzyme 15; AltName: Full=Ubiquitin thioesterase 15; AltName: Full=Ubiquitin-specific-processing protease 15	K11835	USP4_11_15, UBP12; ubiquitin carboxyl-terminal hydrolase 4/11/15 [EC:3.1.2.15]	brite_ko01002 Peptidases	brite_ko04121 Ubiquitin system (91)	NA	PSN_contig_0000856	5.698e-42	CE19500	O_Ubiquitin_C_terminal_hydrolase	O
PSN_contig_0000857	0.215997	0.437248	2104.86	1994.01	1790.32	1566.89	1727.55	1775.25	0.359272	NA	not available	not available	NA	NA	NA	NA	NA	PSN_contig_0000857	NA	not available	NA	NA
PSN_contig_0000858	1.57961	0.221429	1.12861	9.35666	58.8125	2.17926	1.52543	5.60899	0.654766	NA	not available	not available	NA	NA	NA	NA	NA	PSN_contig_0000858	NA	not available	NA	NA
PSN_contig_0000859	0.00765994	1	117.376	138.271	100.327	115.501	124.323	116.854	0	NA	not available	not available	NA	NA	NA	NA	NA	PSN_contig_0000859	NA	not available	NA	NA
PSN_contig_0000860	-0.834284	0.421874	15.8006	17.6737	10.3787	30.5097	31.2714	24.3056	0.374817	NA	not available	not available	NA	NA	NA	NA	NA	PSN_contig_0000860	NA	not available	NA	NA
PSN_contig_0000861	0.844241	0.297385	13243.1	17979.4	17057.4	10034.1	8633.95	6662.55	0.526681	3,42E-137	Q54F07	RecName: Full=S-adenosylmethionine synthase; Short=AdoMet synthase; AltName: Full=Methionine adenosyltransferase; Short=MAT	K00789	metK; S-adenosylmethionine synthetase [EC:2.5.1.6]	Metabolism	Amino acid metabolism	Cysteine and methionine metabolism [PATH:ko00270]	PSN_contig_0000861	3.672e-137	SPBC14F5.05c	H_S_adenosylmethionine_synthetase	H
PSN_contig_0000862	0.0233489	1	749.398	765.167	968.677	884.054	732.208	820.782	0	7,22E-36	Q17ZW5	RecName: Full=33 kDa chaperonin; AltName: Full=Heat shock protein 33 homolog; Short=HSP33	K04083	NA	NA	NA	NA	PSN_contig_0000862	NA	not available	NA	NA
PSN_contig_0000864	-0.235393	0.0895419	9680.1	10060.5	9505.14	11090.3	12159.2	11203	1.04797	3,88E-48	Q54I89	RecName: Full=Regulator of nonsense transcripts 1; AltName: Full=Up-frameshift suppressor 1 homolog	K14326	NA	NA	NA	NA	PSN_contig_0000864	4.876e-50	ECU10g1640	L_Superfamily_I_DNA_and_RNA_helicases_and_helicase_subunits	L
PSN_contig_0000865	-0.676347	0.637968	14.6719	20.7926	12.1085	29.7833	29.746	25.2405	0.195201	NA	not available	not available	NA	NA	NA	NA	NA	PSN_contig_0000865	NA	not available	NA	NA
PSN_contig_0000866	-0.152106	1	0	2.07926	0	2.90568	0	0.934832	0	NA	not available	not available	NA	NA	NA	NA	NA	PSN_contig_0000866	NA	not available	NA	NA
PSN_contig_0000867	0.311437	0.670545	477.403	613.381	953.109	530.287	547.631	553.42	0.173572	1,61E-46	Q9BVS4	RecName: Full=Serine/threonine-protein kinase RIO2; AltName: Full=RIO kinase 2	K07179	NA	NA	NA	NA	PSN_contig_0000867	9.487e-50	Hs8922905	TR_Serine_threonine_protein_kinase	TR
PSN_contig_0000869	-0.710015	0.0218632	278.767	245.353	233.52	446.023	409.579	400.108	1.66029	5,96E-03	Q94BZ1	RecName: Full=Protein ZINC INDUCED FACILITATOR-LIKE 1; AltName: Full=Protein ZIF-LIKE 1	NA	NA	NA	NA	NA	PSN_contig_0000869	2.508e-06	At5g13750	R_Permease_of_the_major_facilitator_superfamily	R
PSN_contig_0000870	-0.114156	0.933911	321.654	313.968	295.792	375.56	324.917	309.429	0.0296946	1,58E-26	Q54WI4	RecName: Full=SUMO-activating enzyme subunit 1; AltName: Full=Ubiquitin-like 1-activating enzyme E1A	K10684	UBLE1A, SAE1; ubiquitin-like 1-activating enzyme E1 A [EC:6.3.2.19]	Genetic Information Processing	Folding, sorting and degradation	Ubiquitin mediated proteolysis [PATH:ko04120]	PSN_contig_0000870	2.119e-18	At5g50680	O_SMT3_SUMO_activating_complex_AOS1_RAD31_component	O
PSN_contig_0000871	-0.193796	0.749381	545.119	434.565	539.691	560.071	507.969	672.144	0.125297	NA	not available	not available	NA	NA	NA	NA	NA	PSN_contig_0000871	NA	not available	NA	NA
PSN_contig_0000872	0.441067	0.875555	0	0	6.91912	0	0	0	0.0577165	6,52E-13	A1AVJ8	RecName: Full=Elongation factor Tu 1; Short=EF-Tu 1	K02358	tuf, TUFM; elongation factor Tu	Organismal Systems	Environmental adaptation	Plant-pathogen interaction [PATH:ko04626]	PSN_contig_0000872	8.763e-11	SPBC9B6.04c	J_GTPases__translation_elongation_factors	J
PSN_contig_0000874	-0.589659	0.43973	86.9031	89.4081	98.5975	77.7271	151.018	196.315	0.356813	NA	not available	not available	NA	NA	NA	NA	NA	PSN_contig_0000874	NA	not available	NA	NA
PSN_contig_0000875	0.887903	0.199647	2480.69	2161.39	2414.77	939.262	1114.33	1559.3	0.699737	2,13E-149	P27774	RecName: Full=Phosphoribulokinase, chloroplastic; Short=PRK; Short=PRKase; AltName: Full=Phosphopentokinase; Flags: Precursor	NA	NA	NA	NA	NA	PSN_contig_0000875	1.049e-149	At1g32060	TZ_Armadillo_beta_Catenin_plakoglobin	TZ
PSN_contig_0000876	0.912533	0.6612	6.77167	16.6341	586.396	123.492	13.7289	11.218	0.179667	NA	not available	not available	NA	NA	NA	NA	NA	PSN_contig_0000876	NA	not available	NA	NA
PSN_contig_0000878	0.9307	0.64644	138.819	72.7741	1458.2	313.087	97.6277	116.854	0.189472	3,68E-04	P20179	RecName: Full=RNA-directed RNA polymerase 2a; Short=protein 2a	NA	NA	NA	NA	NA	PSN_contig_0000878	NA	not available	NA	NA
PSN_contig_0000879	0.489547	0.328971	2706.41	2931.75	3167.23	1853.83	2224.84	2123.94	0.482842	NA	not available	not available	NA	NA	NA	NA	NA	PSN_contig_0000879	NA	not available	NA	NA
PSN_contig_0000881	0.434789	0.415141	5699.49	5763.71	6986.58	3526.05	5480.88	4514.3	0.381805	NA	not available	not available	NA	NA	NA	NA	NA	PSN_contig_0000881	NA	not available	NA	NA
PSN_contig_0000882	0.0616977	1	15.8006	8.31704	13.8382	10.8963	13.7289	11.218	0	NA	not available	not available	NA	NA	NA	NA	NA	PSN_contig_0000882	NA	not available	NA	NA
PSN_contig_0000883	-0.02916	1	1625.2	1228.84	681.533	1513.86	1204.33	896.504	0	2,80E-119	Q9SFH9	RecName: Full=Delta-aminolevulinic acid dehydratase 1, chloroplastic; Short=ALADH1; AltName: Full=Porphobilinogen synthase; Flags: Precursor	K01698	hemB, ALAD; porphobilinogen synthase [EC:4.2.1.24]	Metabolism	Metabolism of cofactors and vitamins	Porphyrin and chlorophyll metabolism [PATH:ko00860]	PSN_contig_0000883	1.523e-119	At1g69740	H_Delta_aminolevulinic_acid_dehydratase	H
PSN_contig_0000884	-0.0174079	1	2690.61	2317.33	2214.12	2425.52	2603.91	2283.79	0	8,44E-06	P43154	RecName: Full=Microbial collagenase; Flags: Precursor	NA	NA	NA	NA	NA	PSN_contig_0000884	NA	not available	NA	NA
PSN_contig_0000885	-0.28795	0.866378	42.8872	58.2192	74.3806	71.1893	57.2038	87.8742	0.0622924	NA	not available	not available	NA	NA	NA	NA	NA	PSN_contig_0000885	NA	not available	NA	NA
PSN_contig_0000886	-0.335825	0.143754	1917.51	1575.04	1707.29	2325.27	2224.08	2025.78	0.842379	6,01E-95	P73627	RecName: Full=Uncharacterized protein sll1770	NA	NA	NA	NA	NA	PSN_contig_0000886	1.67e-109	At5g64940	R_Predicted_unusual_protein_kinase	R
PSN_contig_0000887	-0.22814	0.723093	1310.32	1105.13	825.105	1132.49	1389.67	1291.94	0.140806	1,42E-06	Q0VAA2	RecName: Full=Leucine-rich repeat-containing protein 74A; AltName: Full=Leucine-rich repeat-containing protein 74	NA	NA	NA	NA	NA	PSN_contig_0000887	7.176e-08	Hs20562268	S_LRR_containing_protein	S
PSN_contig_0000888	0.863456	0.684379	0	2.07926	31.136	4.35853	0	0	0.164703	0	Q8A9B8	RecName: Full=Chaperone protein HtpG; AltName: Full=Heat shock protein HtpG; AltName: Full=High temperature protein G	K04079	htpG, HSP90A; molecular chaperone HtpG	Organismal Systems	Environmental adaptation	Plant-pathogen interaction [PATH:ko04626]	PSN_contig_0000888	3.62e-65	7301648	O_Endoplasmic_reticulum_glucose_regulated_protein_GRP94_endoplasmin_HSP90_family	O
PSN_contig_0000889	1.51401	0.255019	2.25722	16.6341	124.544	8.71705	9.1526	4.67416	0.593428	NA	not available	not available	NA	NA	NA	NA	NA	PSN_contig_0000889	NA	not available	NA	NA
PSN_contig_0000890	-0.224089	0.622534	2204.18	2161.39	3039.22	2912.95	2776.29	2969.03	0.205837	1,89E-22	Q8BL03	RecName: Full=Mitochondrial basic amino acids transporter; AltName: Full=Carnitine/acylcarnitine translocase-like; Short=CACT-like; AltName: Full=Mitochondrial carnitine/acylcarnitine carrier protein CACL; AltName: Full=Mitochondrial ornithine transporter 3; AltName: Full=Solute carrier family 25 member 29	K15109	SLC25A20_29, CACT, CACL, CRC1; solute carrier family 25 (mitochondrial carnitine/acylcarnitine transporter), member 20/29	brite_ko02000 Transporters	NA	NA	PSN_contig_0000890	8.209e-24	Hs18583647	C_Mitochondrial_carrier_protein	C
PSN_contig_0000891	1.03694	0.576537	4.51444	7.27741	112.436	24.6983	0	5.60899	0.239173	NA	not available	not available	NA	NA	NA	NA	NA	PSN_contig_0000891	NA	not available	NA	NA
PSN_contig_0000892	0.232436	1	14.6719	13.5152	169.518	137.294	9.1526	2.8045	0	NA	not available	not available	NA	NA	NA	NA	NA	PSN_contig_0000892	NA	not available	NA	NA
PSN_contig_0000893	0.617739	0.468108	3785.36	4350.85	6367.32	2595.5	2844.93	3701	0.329654	7,76E-89	Q86SK9	RecName: Full=Stearoyl-CoA desaturase 5; AltName: Full=Acyl-CoA-desaturase 4; AltName: Full=HSCD5; AltName: Full=Stearoyl-CoA 9-desaturase; AltName: Full=Stearoyl-CoA desaturase 2	K00507	SCD, desC; stearoyl-CoA desaturase (delta-9 desaturase) [EC:1.14.19.1]	Metabolism	Lipid metabolism	Biosynthesis of unsaturated fatty acids [PATH:ko01040]	PSN_contig_0000893	4.06e-91	Hs19923296	I_Fatty_acid_desaturase	I
PSN_contig_0000894	0.23814	0.49312	2336.23	1955.54	2160.5	1832.03	1840.44	1787.4	0.307047	3,72E-111	P26988	RecName: Full=Glyceraldehyde-3-phosphate dehydrogenase; Short=GAPDH	NA	NA	NA	NA	NA	PSN_contig_0000894	9.055e-110	At1g79530	G_Glyceraldehyde_3_phosphate_dehydrogenase	G
PSN_contig_0000895	-0.373658	0.0730464	3399.38	3088.74	3469.94	4128.25	4404.69	4394.64	1.1364	1,30E-46	Q9ZPY9	RecName: Full=Phosphatidylinositol 4-kinase gamma 4; Short=AtPI4Kgamma4; Short=PI-4Kgamma4; Short=PI4K gamma 4; AltName: Full=Ubiquitin-like domain kinase gamma 4; Short=UbDK gamma 4	NA	NA	NA	NA	NA	PSN_contig_0000895	4.17e-52	At2g46500_2	T_Phosphatidylinositol_4_kinase	T
PSN_contig_0000896	0.114086	1	34.9869	36.387	64.0019	47.2174	32.7968	42.0674	0	NA	not available	not available	NA	NA	NA	NA	NA	PSN_contig_0000896	NA	not available	NA	NA
PSN_contig_0000897	0.133491	0.987108	8006.37	7630.88	3478.59	5206.99	6010.21	6149.32	0.00563535	NA	not available	not available	NA	NA	NA	NA	NA	PSN_contig_0000897	NA	not available	NA	NA
PSN_contig_0000898	0.184682	0.893279	303.596	270.304	204.114	243.351	238.73	201.924	0.0490127	NA	not available	not available	NA	NA	NA	NA	NA	PSN_contig_0000898	NA	not available	NA	NA
PSN_contig_0000899	0.150962	1	30.4725	44.7041	43.2445	26.8776	45.0003	33.6539	0	NA	not available	not available	NA	NA	NA	NA	NA	PSN_contig_0000899	NA	not available	NA	NA
PSN_contig_0000900	-0.0512607	1	92.5461	88.3685	112.436	106.057	103.729	91.6135	0	NA	not available	not available	NA	NA	NA	NA	NA	PSN_contig_0000900	NA	not available	NA	NA
PSN_contig_0000901	-0.369504	0.732025	76.7456	74.8533	77.8401	74.0949	108.306	118.724	0.135474	NA	not available	not available	NA	NA	NA	NA	NA	PSN_contig_0000901	NA	not available	NA	NA
PSN_contig_0000902	0.540606	0.0271675	50107	48171.2	49080.8	32975.2	33326.1	34483.1	1.56595	9,05E-124	P40911	RecName: Full=Elongation factor 1-alpha; Short=EF-1-alpha	NA	NA	NA	NA	NA	PSN_contig_0000902	3.044e-118	Hs4503475	J_Translation_elongation_factor_EF_1_alpha_Tu	J
PSN_contig_0000903	0.217127	0.8519	2376.86	2345.4	2113.79	1786.27	2221.79	1844.42	0.0696114	2,34E-04	Q84RL6	RecName: Full=Aquaporin TIP2-3; AltName: Full=Tonoplast intrinsic protein 2-3; AltName: Full=ZmTIP2-3; AltName: Full=ZmTIP2;3	K09873	TIP; aquaporin TIP	brite_ko02000 Transporters	NA	NA	PSN_contig_0000903	2.774e-07	At5g47450	G_Aquaporin_major_intrinsic_protein_family_	G
PSN_contig_0000904	0.172602	0.81499	239.266	260.947	257.737	203.398	238.73	229.034	0.0888479	NA	not available	not available	NA	NA	NA	NA	NA	PSN_contig_0000904	NA	not available	NA	NA
PSN_contig_0000905	0.0740914	1	102.704	113.32	100.327	77.7271	109.831	114.049	0	NA	not available	not available	NA	NA	NA	NA	NA	PSN_contig_0000905	NA	not available	NA	NA
PSN_contig_0000907	-0.20852	0.644208	3866.62	4045.2	4677.33	5254.2	4487.83	4826.54	0.190974	1,43E-36	Q9UPU5	RecName: Full=Ubiquitin carboxyl-terminal hydrolase 24; AltName: Full=Deubiquitinating enzyme 24; AltName: Full=Ubiquitin thioesterase 24; AltName: Full=Ubiquitin-specific-processing protease 24	K11840	NA	NA	NA	NA	PSN_contig_0000907	3.651e-41	Hs22043041	O_Ubiquitin_carboxyl_terminal_hydrolase	O
PSN_contig_0000908	0.189847	0.941897	69.9739	66.5363	129.734	80.6327	80.0853	67.3079	0.0259967	NA	not available	not available	NA	NA	NA	NA	NA	PSN_contig_0000908	NA	not available	NA	NA
PSN_contig_0000909	-0.137219	0.893279	7771.62	7989.55	11638	9383.91	10192.2	10595.4	0.0490127	4,27E-148	Q9US41	RecName: Full=Uracil-regulated protein 1	NA	NA	NA	NA	NA	PSN_contig_0000909	2.323e-148	SPAC1002.19	H_GTP_cyclohydrolase_II	H
PSN_contig_0000910	-0.19983	0.74509	534.962	529.171	473.96	592.76	615.512	564.638	0.127791	NA	not available	not available	NA	NA	NA	NA	NA	PSN_contig_0000910	NA	not available	NA	NA
PSN_contig_0000911	0.381342	0.361239	1835.12	1904.6	1958.11	1502.24	1623.06	1223.69	0.442205	NA	not available	not available	NA	NA	NA	NA	NA	PSN_contig_0000911	NA	not available	NA	NA
PSN_contig_0000912	0.0102677	1	297.953	319.166	323.469	337.059	250.171	346.823	0	5,33E-04	Q6C4Y5	RecName: Full=Histone-lysine N-methyltransferase, H3 lysine-79 specific; AltName: Full=Histone H3-K79 methyltransferase; Short=H3-K79-HMTase	K11427	DOT1L, DOT1; histone-lysine N-methyltransferase, H3 lysine-79 specific [EC:2.1.1.43]	Metabolism	Amino acid metabolism	Lysine degradation [PATH:ko00310]	PSN_contig_0000912	NA	not available	NA	NA
PSN_contig_0000913	-0.0877	1	5833.79	4796.85	4519.92	5373.34	5207.83	5543.55	0	0	Q9JHU4	RecName: Full=Cytoplasmic dynein 1 heavy chain 1; AltName: Full=Cytoplasmic dynein heavy chain 1; AltName: Full=Dynein heavy chain, cytosolic	K10413	NA	NA	NA	NA	PSN_contig_0000913	0	7292540	Z_Dyneins_heavy_chain	Z
PSN_contig_0000914	-0.217359	0.869224	1075.57	917.993	1439.18	1354.05	1210.43	1445.25	0.0608684	NA	not available	not available	NA	NA	NA	NA	NA	PSN_contig_0000914	NA	not available	NA	NA
PSN_contig_0000915	-0.453042	0.0112412	4882.37	3986.98	4556.24	6571.2	5635.71	6215.7	1.94919	NA	not available	not available	NA	NA	NA	NA	NA	PSN_contig_0000915	NA	not available	NA	NA
PSN_contig_0000916	0.0759038	1	276.51	302.532	290.603	180.879	264.663	378.607	0	NA	not available	not available	NA	NA	NA	NA	NA	PSN_contig_0000916	NA	not available	NA	NA
PSN_contig_0000917	0.127649	0.827583	3034.84	2828.83	2350.77	2581.7	2423.15	2513.76	0.0821884	3,91E-68	Q60520	RecName: Full=Paired amphipathic helix protein Sin3a; AltName: Full=Histone deacetylase complex subunit Sin3a; AltName: Full=Transcriptional corepressor Sin3a	K11644	SIN3A; paired amphipathic helix protein Sin3a	brite_ko03036 Chromosome	NA	NA	PSN_contig_0000917	6.137e-71	Hs20544413	B_Histone_deacetylase_complex_SIN3_component	B
PSN_contig_0000918	0.490763	0.298638	3109.32	2934.87	3025.39	2134.23	2260.69	1993.06	0.524855	NA	not available	not available	NA	NA	NA	NA	NA	PSN_contig_0000918	NA	not available	NA	NA
PSN_contig_0000919	0.451106	0.124637	4816.91	4678.33	5089.01	3377.13	3674.01	3564.51	0.904355	5,43E-54	P53619	RecName: Full=Coatomer subunit delta; AltName: Full=Archain; AltName: Full=Delta-coat protein; Short=Delta-COP	K20471	NA	NA	NA	NA	PSN_contig_0000919	7.45e-58	7290211	U_Medium_subunit_of_clathrin_adaptor_complex	U
PSN_contig_0000920	-0.615697	0.786589	2.25722	10.3963	3.45956	13.802	6.10173	10.2832	0.104252	NA	not available	not available	NA	NA	NA	NA	NA	PSN_contig_0000920	NA	not available	NA	NA
PSN_contig_0000921	0.00409247	1	902.889	1089.53	1041.33	1137.58	1160.09	725.43	0	NA	not available	not available	NA	NA	NA	NA	NA	PSN_contig_0000921	NA	not available	NA	NA
PSN_contig_0000922	1.60877	0.135878	5.64306	12.4756	239457	7.99063	8.38988	9.34832	0.866849	NA	not available	not available	NA	NA	NA	NA	NA	PSN_contig_0000922	NA	not available	NA	NA
PSN_contig_0000923	0.0931074	1	3338.43	3399.59	5364.05	3845.67	3690.02	3771.11	0	NA	not available	not available	NA	NA	NA	NA	NA	PSN_contig_0000923	NA	not available	NA	NA
PSN_contig_0000924	-0.0141432	1	575.592	519.815	268.116	404.617	484.325	493.591	0	1,86E-13	P17178	RecName: Full=Sterol 26-hydroxylase, mitochondrial; AltName: Full=5-beta-cholestane-3-alpha,7-alpha,12-alpha-triol 27-hydroxylase; AltName: Full=Cytochrome P-450C27/25; AltName: Full=Cytochrome P450 27; AltName: Full=Sterol 27-hydroxylase; AltName: Full=Vitamin D(3) 25-hydroxylase; Flags: Precursor	K00488	CYP27A; cholestanetriol 26-monooxygenase [EC:1.14.13.15]	Metabolism	Lipid metabolism	Primary bile acid biosynthesis [PATH:ko00120]	PSN_contig_0000924	1.648e-16	7300480	Q_Cytochrome_P450_CYP11_CYP12_CYP24_CYP27_subfamilies	Q
PSN_contig_0000925	0.924646	0.0343255	856.616	974.133	1274.85	556.439	476.698	555.29	1.46438	2,86E-07	Q5BKF8	RecName: Full=Cyclin-L2	NA	NA	NA	NA	NA	PSN_contig_0000925	9.498e-10	7290261	R_Cyclin_L	R
PSN_contig_0000926	0.481351	0.490421	3434.36	4244.81	4480.13	3169.37	2416.29	2986.79	0.309431	6,92E-81	P32861	RecName: Full=UTP--glucose-1-phosphate uridylyltransferase; AltName: Full=UDP-glucose pyrophosphorylase; Short=UDPGP; Short=UGPase	K00963	UGP2, galU, galF; UTP--glucose-1-phosphate uridylyltransferase [EC:2.7.7.9]	Metabolism	Carbohydrate metabolism	Amino sugar and nucleotide sugar metabolism [PATH:ko00520]	PSN_contig_0000926	3.762e-84	YKL035w	G_UDP_glucose_pyrophosphorylase	G
PSN_contig_0000927	0.455041	0.929262	4.51444	0	22.4871	5.81137	6.10173	2.8045	0.0318617	NA	not available	not available	NA	NA	NA	NA	NA	PSN_contig_0000927	NA	not available	NA	NA
PSN_contig_0000928	0.750412	0.724885	0	0	41.5147	4.35853	0	0	0.139731	NA	not available	not available	NA	NA	NA	NA	NA	PSN_contig_0000928	NA	not available	NA	NA
PSN_contig_0000929	-0.107228	0.970632	1897.2	1885.89	2473.59	2628.92	2076.11	2039.8	0.0129454	1,90E-67	P38811	RecName: Full=Transcription-associated protein 1; AltName: Full=p400 kDa component of SAGA	K08874	TRRAP; transformation/transcription domain-associated protein	brite_ko01001 Protein kinases	brite_ko03021 Transcription machinery (33)	brite_ko03036 Chromosome (109)	PSN_contig_0000929	2.063e-75	At2g17930	TBLD_Histone_acetyltransferase_SAGA_TRRAP_TRA1_component_PI_3_kinase_superfamily	TBLD
PSN_contig_0000930	1.01458	0.426831	8680.15	7736.92	5986.77	3167.2	3911.97	2288.47	0.369744	NA	not available	not available	NA	NA	NA	NA	NA	PSN_contig_0000930	NA	not available	NA	NA
PSN_contig_0000931	-0.523613	0.0713255	558.663	511.498	612.342	849.913	769.581	810.499	1.14676	8,42E-33	Q9H8M7	RecName: Full=Ubiquitin carboxyl-terminal hydrolase FAM188A; AltName: Full=Dermal papilla-derived protein 5; AltName: Full=Protein CARP >gi|75075896|sp|Q4R528.1|F188A_MACFA RecName: Full=Ubiquitin carboxyl-terminal hydrolase FAM188A; AltName: Full=Protein CARP	NA	NA	NA	NA	NA	PSN_contig_0000931	4.583e-36	Hs13376431	S_Uncharacterized_conserved_protein	S
PSN_contig_0000932	-0.349061	0.0678015	619.608	650.808	574.287	804.875	768.818	785.259	1.16876	3,55E-59	Q133Y4	RecName: Full=DNA ligase; AltName: Full=Polydeoxyribonucleotide synthase [NAD(+)]	K01972	E6.5.1.2, ligA, ligB; DNA ligase (NAD+) [EC:6.5.1.2]	Genetic Information Processing	Replication and repair	Base excision repair [PATH:ko03410]	PSN_contig_0000932	NA	not available	NA	NA
PSN_contig_0000933	1.1042	0.515946	6.77167	16.6341	193.735	45.7645	7.62717	2.8045	0.287396	NA	not available	not available	NA	NA	NA	NA	NA	PSN_contig_0000933	NA	not available	NA	NA
PSN_contig_0000934	0.613933	0.76949	18.0578	39.5059	8.6489	18.8869	11.4408	8.41349	0.113797	NA	not available	not available	NA	NA	NA	NA	NA	PSN_contig_0000934	NA	not available	NA	NA
PSN_contig_0000935	-0.207585	0.737388	3079.98	2692.64	2300.61	3179.54	2988.32	3182.17	0.132304	7,43E-56	Q54C24	RecName: Full=Vacuolar protein sorting-associated protein 35	K18468	NA	NA	NA	NA	PSN_contig_0000935	6.483e-56	7291388	U_Membrane_coat_complex_Retromer_subunit_VPS35	U
PSN_contig_0000936	0.36288	0.0478141	13622.3	13395.6	15242.8	11553.7	11068.5	10175.6	1.32044	0	P30157	RecName: Full=Tubulin beta-6 chain; AltName: Full=Beta-6-tubulin	NA	NA	NA	NA	NA	PSN_contig_0000936	0	Hs5174737	Z_Beta_tubulin	Z
PSN_contig_0000937	1.6041	0.167652	10.1575	15.5944	143.572	11.6227	12.9662	8.41349	0.775592	NA	not available	not available	NA	NA	NA	NA	NA	PSN_contig_0000937	NA	not available	NA	NA
PSN_contig_0000938	0.479488	0.437013	1189.56	1664.45	2494.34	1112.88	1080.77	1588.28	0.359506	NA	not available	not available	NA	NA	NA	NA	NA	PSN_contig_0000938	NA	not available	NA	NA
PSN_contig_0000939	0.383591	0.431946	3359.88	3146.96	4239.69	2592.6	2821.29	2766.17	0.36457	NA	not available	not available	NA	NA	NA	NA	NA	PSN_contig_0000939	NA	not available	NA	NA
PSN_contig_0000940	0.600451	0.310571	3456.94	3164.63	1696.91	1919.93	1952.55	1506.95	0.507839	NA	not available	not available	NA	NA	NA	NA	NA	PSN_contig_0000940	NA	not available	NA	NA
PSN_contig_0000941	0.249202	0.811623	581.235	569.717	347.686	324.71	471.359	460.872	0.0906457	7,43E-17	Q9NRR5	RecName: Full=Ubiquilin-4; AltName: Full=Ataxin-1 interacting ubiquitin-like protein; Short=A1Up; AltName: Full=Ataxin-1 ubiquitin-like-interacting protein A1U; AltName: Full=Connexin43-interacting protein of 75 kDa; Short=CIP75	K04523	UBQLN, DSK2; ubiquilin	Genetic Information Processing	Folding, sorting and degradation	Protein processing in endoplasmic reticulum [PATH:ko04141]	PSN_contig_0000941	1.892e-17	7293631	OR_Ubiquitin_like_protein	OR
PSN_contig_0000942	0.273492	0.237908	1716.62	1658.21	1420.15	1292.3	1277.55	1397.57	0.623591	NA	not available	not available	NA	NA	NA	NA	NA	PSN_contig_0000942	NA	not available	NA	NA
PSN_contig_0000943	0.426299	0.380626	4635.21	4100.3	3651.57	2939.83	3357.48	2847.5	0.419502	1,74E-103	Q8VZQ4	RecName: Full=Probable serine/threonine protein phosphatase 2A regulatory subunit B''gamma; Short=AtB''gamma; AltName: Full=Serine/threonine protein phosphatase 2A regulatory subunit B''beta 2 isoform; Short=AtB''beta 2; Short=PP2A, B'' subunit, beta 2 isoform	K11583	PPP2R3; serine/threonine-protein phosphatase 2A regulatory subunit B''	Environmental Information Processing	Signal transduction	PI3K-Akt signaling pathway [PATH:ko04151]	PSN_contig_0000943	9.485e-107	At5g28900	A_Protein_phosphatase_2_regulatory_subunit	A
PSN_contig_0000944	0.21292	0.976239	326.169	371.148	790.51	453.287	342.46	466.481	0.0104438	NA	not available	not available	NA	NA	NA	NA	NA	PSN_contig_0000944	NA	not available	NA	NA
PSN_contig_0000945	-0.677049	0.46368	34.9869	44.7041	27.6765	84.9913	56.441	40.1978	0.333781	NA	not available	not available	NA	NA	NA	NA	NA	PSN_contig_0000945	NA	not available	NA	NA
PSN_contig_0000946	0.432062	0.506682	3592.37	2659.37	2195.09	2095.72	2208.06	1885.56	0.295264	4,76E-51	Q84QU8	RecName: Full=Phosphoenolpyruvate/phosphate translocator 2, chloroplastic; Short=OsPPT2; Flags: Precursor	K15283	SLC35E1; solute carrier family 35, member E1	brite_ko02000 Transporters	NA	NA	PSN_contig_0000946	1.258e-46	At5g33320	GE_Glucose_6_phosphate_phosphate_and_phosphoenolpyruvate_phosphate_antiporter	GE
PSN_contig_0000947	0.286269	0.522223	13107.7	15434.3	18721.4	12936.1	13795.3	11889.2	0.282144	1,29E-71	Q58455	RecName: Full=Uncharacterized protein MJ1055	K08679	E5.1.3.6; UDP-glucuronate 4-epimerase [EC:5.1.3.6]	Metabolism	Carbohydrate metabolism	Amino sugar and nucleotide sugar metabolism [PATH:ko00520]	PSN_contig_0000947	2.141e-62	At2g45310	M_UDP_glucose_4_epimerase_UDP_sulfoquinovose_synthase	M
PSN_contig_0000948	0.641237	0.51986	732.469	504.22	709.21	303.644	505.681	384.216	0.284114	1,51E-15	Q39709	RecName: Full=Fucoxanthin-chlorophyll a-c binding protein, chloroplastic; Short=FCP; Flags: Precursor	NA	NA	NA	NA	NA	PSN_contig_0000948	NA	not available	NA	NA
PSN_contig_0000949	0.869912	0.0751169	1943.47	1648.85	2430.34	1030.79	1236.36	927.353	1.12426	NA	not available	not available	NA	NA	NA	NA	NA	PSN_contig_0000949	NA	not available	NA	NA
PSN_contig_0000950	-0.397978	0.188706	1617.3	1476.27	1184.9	1926.47	1806.11	1935.1	0.724214	1,75E-73	Q7KZ85	RecName: Full=Transcription elongation factor SPT6; Short=hSPT6; AltName: Full=Histone chaperone suppressor of Ty6; AltName: Full=Tat-cotransactivator 2 protein; Short=Tat-CT2 protein	K11292	SUPT6H, SPT6; transcription elongation factor SPT6	brite_ko03021 Transcription machinery	brite_ko03036 Chromosome (109)	NA	PSN_contig_0000950	1.143e-76	Hs11321573	A_Transcription_elongation_factor_SPT6	A
PSN_contig_0000951	-0.199026	1	0	0	0	0	1.52543	0	0	9,97E-32	Q44532	RecName: Full=Ferredoxin--NADP reductase; Short=FNR; Short=Protein X	NA	NA	NA	NA	NA	PSN_contig_0000951	NA	not available	NA	NA
PSN_contig_0000952	0.283879	0.0985108	12133.7	11812.3	11205.5	8940.06	10083.1	9822.28	1.00652	2,17E-13	Q4WHF8	RecName: Full=RNA exonuclease 4	K18327	NA	NA	NA	NA	PSN_contig_0000952	6.651e-12	YOL080c	L_DNA_polymerase_III_epsilon_subunit_and_related_3_5_exonucleases	L
PSN_contig_0000953	-0.13147	0.97756	3468.22	3179.19	5206.64	4628.75	5239.86	3151.32	0.00985656	NA	not available	not available	NA	NA	NA	NA	NA	PSN_contig_0000953	NA	not available	NA	NA
PSN_contig_0000954	-0.126329	0.951939	375.828	397.138	510.285	418.419	467.545	514.158	0.0213911	NA	not available	not available	NA	NA	NA	NA	NA	PSN_contig_0000954	NA	not available	NA	NA
PSN_contig_0000956	-0.0918167	0.91983	10681.2	9682.07	11764.2	12009.2	11102.9	11139.5	0.0362926	NA	not available	not available	NA	NA	NA	NA	NA	PSN_contig_0000956	NA	not available	NA	NA
PSN_contig_0000957	0.175856	0.927846	2963.73	3240.52	4142.82	2888.25	3214.09	3012.96	0.0325239	NA	not available	not available	NA	NA	NA	NA	NA	PSN_contig_0000957	NA	not available	NA	NA
PSN_contig_0000958	-0.0155039	1	1901.71	1686.28	2478.78	2128.41	1986.88	2010.82	0	0	Q40255	RecName: Full=Probable aldehyde dehydrogenase; AltName: Full=Flax-inducible sequence 1	NA	NA	NA	NA	NA	PSN_contig_0000958	0	At5g62530	C_Aldehyde_dehydrogenase	C
PSN_contig_0000959	0.257293	0.64612	4874.47	5137.85	3350.58	3493.36	3877.65	3775.79	0.189687	0	Q9C550	RecName: Full=2-isopropylmalate synthase 2, chloroplastic; AltName: Full=2-isopropylmalate synthase 1; AltName: Full=Methylthioalkylmalate synthase-like 3; Flags: Precursor	K01649	leuA; 2-isopropylmalate synthase [EC:2.3.3.13]	Metabolism	Amino acid metabolism	Valine, leucine and isoleucine biosynthesis [PATH:ko00290]	PSN_contig_0000959	0	At1g74040	E_Alpha_isopropylmalate_synthase_homocitrate_synthase	E
PSN_contig_0000960	0.253338	0.579266	2336.23	2382.83	1843.95	1792.08	1892.3	1810.77	0.237122	NA	not available	not available	NA	NA	NA	NA	NA	PSN_contig_0000960	NA	not available	NA	NA
PSN_contig_0000961	0.233766	1	3.38583	0	6.91912	2.17926	0	4.67416	0	NA	not available	not available	NA	NA	NA	NA	NA	PSN_contig_0000961	NA	not available	NA	NA
PSN_contig_0000962	-0.570828	0.832656	0	0	0	4.35853	0	1.86966	0.0795344	NA	not available	not available	NA	NA	NA	NA	NA	PSN_contig_0000962	NA	not available	NA	NA
PSN_contig_0000963	0.0500094	1	952.548	1019.88	1262.74	1043.87	983.142	1090.95	0	2,43E-05	O35623	RecName: Full=BET1 homolog; Short=mBET1; AltName: Full=Golgi vesicular membrane-trafficking protein p18	K08504	BET1; blocked early in transport 1	Genetic Information Processing	Folding, sorting and degradation	SNARE interactions in vesicular transport [PATH:ko04130]	PSN_contig_0000963	1.603e-07	Hs5031611	U_V_SNARE	U
PSN_contig_0000964	-0.77032	0.0208461	213.308	177.777	160.87	384.277	286.019	287.928	1.68097	NA	not available	not available	NA	NA	NA	NA	NA	PSN_contig_0000964	NA	not available	NA	NA
PSN_contig_0000965	0.215786	1	0	0	69.1912	23.2455	0	1.86966	0	4,56E-13	Q7W5V2	RecName: Full=UPF0337 protein BPP3185 >gi|97503874|sp|Q7WGK3.1|Y3586_BORBR RecName: Full=UPF0337 protein BB3586 >gi|115311201|sp|Q7VXL5.1|Y1738_BORPE RecName: Full=UPF0337 protein BP1738	NA	NA	NA	NA	NA	PSN_contig_0000965	NA	not available	NA	NA
PSN_contig_0000966	0.345501	0.343558	3023.55	3122.01	3281.39	2612.21	2394.17	2382.89	0.464	2,42E-29	Q04500	RecName: Full=U3 small nucleolar RNA-associated protein 14; Short=U3 snoRNA-associated protein 14; AltName: Full=U three protein 14	K14567	NA	NA	NA	NA	PSN_contig_0000966	5.822e-33	At4g02400	S_Uncharacterized_conserved_protein	S
PSN_contig_0000967	-0.135191	0.939864	1984.1	1702.91	2587.75	2482.18	2545.19	1873.4	0.0269352	NA	not available	not available	NA	NA	NA	NA	NA	PSN_contig_0000967	NA	not available	NA	NA
PSN_contig_0000968	0.48574	0.715272	1789.98	1598.95	833.754	838.29	1298.91	777.78	0.145529	NA	not available	not available	NA	NA	NA	NA	NA	PSN_contig_0000968	NA	not available	NA	NA
PSN_contig_0000969	-0.0125289	1	1604.89	1504.34	1965.03	1632.99	1723.74	1756.55	0	8,95E-169	Q9HFQ2	RecName: Full=Serine/threonine-protein phosphatase PP2A catalytic subunit; Short=Protein phosphatase 2a	K04382	PPP2C; serine/threonine-protein phosphatase 2A catalytic subunit [EC:3.1.3.16]	Cellular Processes	Cell communication	Tight junction [PATH:ko04530]	PSN_contig_0000969	7.211e-171	Hs4506017	T_Serine_threonine_protein_phosphatase_2A_catalytic_subunit	T
PSN_contig_0000970	-0.165324	0.92077	1442.37	1203.89	835.484	1128.86	1350.01	1444.32	0.0358488	1,77E-33	Q43362	RecName: Full=V-type proton ATPase 16 kDa proteolipid subunit; Short=V-ATPase 16 kDa proteolipid subunit; AltName: Full=Vacuolar proton pump 16 kDa proteolipid subunit	NA	NA	NA	NA	NA	PSN_contig_0000970	1.33e-31	At1g75630	C_Vacuolar_H+_ATPase_V0_sector_subunits_c_c_	C
PSN_contig_0000971	-0.00637754	1	4467.04	4149.16	2226.23	3390.21	4042.4	3464.49	0	0	P92939	RecName: Full=Calcium-transporting ATPase 1, endoplasmic reticulum-type	K01537	E3.6.3.8; Ca2+-transporting ATPase [EC:3.6.3.8]	brite_ko01000 Enzymes	NA	NA	PSN_contig_0000971	0	At1g07810	P_Ca2+_transporting_ATPase	P
PSN_contig_0000972	-0.300878	0.660336	819.372	703.829	532.772	950.885	845.853	755.344	0.180235	4,63E-12	F4KCC2	RecName: Full=E3 ubiquitin-protein ligase PRT6; AltName: Full=Protein PROTEOLYSIS 6	NA	NA	NA	NA	NA	PSN_contig_0000972	2.284e-15	At5g02300	O_N_end_rule_pathway_recognition_component_UBR1	O
PSN_contig_0000974	-0.218053	0.645961	1780.95	1366.07	1259.28	1710.72	1642.89	1787.4	0.189794	5,94E-28	O48963	RecName: Full=Phototropin-1; AltName: Full=Non-phototropic hypocotyl protein 1; AltName: Full=Root phototropism protein 1	K20715	NA	NA	NA	NA	PSN_contig_0000974	3.229e-31	At3g45780	T_Blue_light_photoreceptor	T
PSN_contig_0000975	0.209329	0.949465	1021.39	1247.56	2499.53	1428.87	1064.75	1586.41	0.022521	1,37E-04	Q39709	RecName: Full=Fucoxanthin-chlorophyll a-c binding protein, chloroplastic; Short=FCP; Flags: Precursor	NA	NA	NA	NA	NA	PSN_contig_0000975	NA	not available	NA	NA
PSN_contig_0000976	-0.429353	0.937794	0	2.07926	0	4.35853	0	1.86966	0.0278924	NA	not available	not available	NA	NA	NA	NA	NA	PSN_contig_0000976	NA	not available	NA	NA
PSN_contig_0000977	-0.305651	0.849262	56.4306	81.0911	46.7041	61.7458	97.6277	73.8517	0.0709585	NA	not available	not available	NA	NA	NA	NA	NA	PSN_contig_0000977	NA	not available	NA	NA
PSN_contig_0000978	0.215164	0.736837	4160.06	4353.97	4817.44	3823.15	3736.55	3891.71	0.132629	0	Q949P2	RecName: Full=Probable cytosolic oligopeptidase A; AltName: Full=Thimet metalloendopeptidase 2; AltName: Full=Zincin-like metalloproteases family protein 2	K01414	prlC; oligopeptidase A [EC:3.4.24.70]	brite_ko01002 Peptidases	NA	NA	PSN_contig_0000978	0	At5g65620	O_Metalloendopeptidase_family__saccharolysin_&_thimet_oligopeptidase	O
PSN_contig_0000979	-0.0596305	1	29.3439	21.8322	8.6489	32.6889	17.5425	14.0225	0	NA	not available	not available	NA	NA	NA	NA	NA	PSN_contig_0000979	NA	not available	NA	NA
PSN_contig_0000980	0.46219	0.432143	21098.3	18045.9	16593.8	13846.3	13044.7	13086.7	0.364372	0	Q556J0	RecName: Full=Transketolase; Short=TK	K00615	E2.2.1.1, tktA, tktB; transketolase [EC:2.2.1.1]	Metabolism	Carbohydrate metabolism	Pentose phosphate pathway [PATH:ko00030]	PSN_contig_0000980	3.246e-146	At2g45290	G_Transketolase	G
PSN_contig_0000981	-0.50406	0.497958	410.814	329.563	205.844	445.296	436.274	490.787	0.302807	NA	not available	not available	NA	NA	NA	NA	NA	PSN_contig_0000981	NA	not available	NA	NA
PSN_contig_0000982	0.427412	0.652124	1086.85	1181.02	2330.01	1192.78	900.006	1264.83	0.18567	1,02E-05	Q39709	RecName: Full=Fucoxanthin-chlorophyll a-c binding protein, chloroplastic; Short=FCP; Flags: Precursor	NA	NA	NA	NA	NA	PSN_contig_0000982	1.803e-06	At1g29920	O_Chlorophyll_A-B_binding_protein	O
PSN_contig_0000983	-0.27678	0.69284	436.773	429.367	532.772	619.637	498.054	583.335	0.159367	9,13E-48	Q9LF97	RecName: Full=CBS domain-containing protein CBSCBSPB3	NA	NA	NA	NA	NA	PSN_contig_0000983	4.965e-51	At3g52950	X_Unnamed_protein	X
PSN_contig_0000984	0.206276	0.771355	1068.79	1030.27	747.265	934.904	849.666	678.688	0.112746	5,64E-15	A8KBL5	RecName: Full=Putative sodium-coupled neutral amino acid transporter 11; AltName: Full=Solute carrier family 38 member 11	K14997	SLC38A11; solute carrier family 38 (sodium-coupled neutral amino acid transporter), member 11	brite_ko02000 Transporters	NA	NA	PSN_contig_0000984	2.608e-21	7303957	E_Amino_acid_transporter_protein	E
PSN_contig_0000985	-0.190637	0.926034	1786.59	1750.74	3113.6	2732.8	2410.18	2486.65	0.0333732	NA	not available	not available	NA	NA	NA	NA	NA	PSN_contig_0000985	NA	not available	NA	NA
PSN_contig_0000986	-0.372253	0.453964	384.856	441.843	354.605	539.004	447.715	555.29	0.342979	7,50E-23	A1SAK0	RecName: Full=Probable protein kinase UbiB; AltName: Full=Ubiquinone biosynthesis protein UbiB	K03688	ubiB, aarF; ubiquinone biosynthesis protein	Metabolism	Metabolism of cofactors and vitamins	Ubiquinone and other terpenoid-quinone biosynthesis [PATH:ko00130]	PSN_contig_0000986	2.366e-34	At3g07700	R_Predicted_unusual_protein_kinase	R
PSN_contig_0000987	0.910396	0.651767	2.25722	4.15852	17.2978	4.35853	0	2.8045	0.185907	NA	not available	not available	NA	NA	NA	NA	NA	PSN_contig_0000987	NA	not available	NA	NA
PSN_contig_0000988	0.385511	0.0961735	3588.98	4252.08	4450.73	3013.92	3148.49	3219.56	1.01694	1,72E-30	Q54LC9	RecName: Full=Uncharacterized Golgi apparatus membrane protein-like protein 2	NA	NA	NA	NA	NA	PSN_contig_0000988	4.943e-32	7295016	R_Uncharacterized_membrane_protein_NPD008_CGI_148	R
PSN_contig_0000989	0.338553	0.771355	2113.89	2061.59	2582.56	2360.87	1827.47	1082.54	0.112746	6,38E-36	P10978	RecName: Full=Retrovirus-related Pol polyprotein from transposon TNT 1-94; Includes: RecName: Full=Protease; Includes: RecName: Full=Reverse transcriptase; Includes: RecName: Full=Endonuclease	NA	NA	NA	NA	NA	PSN_contig_0000989	9.165e-45	At1g32590	R_FOG:_Transposon_encoded_proteins_with_TYA_reverse_transcriptase_integrase_domains_in_various_combinations	R
PSN_contig_0000990	-0.014216	1	67.7167	56.14	69.1912	77.7271	55.6783	60.7641	0	4,16E-12	P10978	RecName: Full=Retrovirus-related Pol polyprotein from transposon TNT 1-94; Includes: RecName: Full=Protease; Includes: RecName: Full=Reverse transcriptase; Includes: RecName: Full=Endonuclease	NA	NA	NA	NA	NA	PSN_contig_0000990	2.608e-18	At1g32590	R_FOG:_Transposon_encoded_proteins_with_TYA_reverse_transcriptase_integrase_domains_in_various_combinations	R
PSN_contig_0000991	0.186273	0.985523	36.1156	27.0304	46.7041	31.9625	35.085	27.1101	0.00633329	7,11E-07	P92519	RecName: Full=Uncharacterized mitochondrial protein AtMg00810; AltName: Full=ORF240b	NA	NA	NA	NA	NA	PSN_contig_0000991	2.314e-17	At1g34545	R_FOG:_Transposon_encoded_proteins_with_TYA_reverse_transcriptase_integrase_domains_in_various_combinations	R
PSN_contig_0000992	-0.00297793	1	99.3178	136.191	141.842	95.1612	130.425	152.378	0	8,64E-15	P10978	RecName: Full=Retrovirus-related Pol polyprotein from transposon TNT 1-94; Includes: RecName: Full=Protease; Includes: RecName: Full=Reverse transcriptase; Includes: RecName: Full=Endonuclease	NA	NA	NA	NA	NA	PSN_contig_0000992	7.789e-22	At2g13930	R_FOG:_Transposon_encoded_proteins_with_TYA_reverse_transcriptase_integrase_domains_in_various_combinations	R
PSN_contig_0000993	0.314662	0.823218	1713.23	1754.89	2968.3	2082.65	1719.93	1298.48	0.0844851	2,31E-10	P10978	RecName: Full=Retrovirus-related Pol polyprotein from transposon TNT 1-94; Includes: RecName: Full=Protease; Includes: RecName: Full=Reverse transcriptase; Includes: RecName: Full=Endonuclease	NA	NA	NA	NA	NA	PSN_contig_0000993	1.658e-18	At2g13930	R_FOG:_Transposon_encoded_proteins_with_TYA_reverse_transcriptase_integrase_domains_in_various_combinations	R
PSN_contig_0000995	0.594825	0.751005	25.9581	36.387	8.6489	10.1699	19.8306	14.0225	0.124357	NA	not available	not available	NA	NA	NA	NA	NA	PSN_contig_0000995	NA	not available	NA	NA
PSN_contig_0000996	0.427266	0.877619	25.9581	24.9511	6.91912	17.4341	14.4916	9.34832	0.056694	NA	not available	not available	NA	NA	NA	NA	NA	PSN_contig_0000996	NA	not available	NA	NA
PSN_contig_0000998	-0.00383728	1	370.184	406.495	197.195	349.409	308.9	321.582	0	NA	not available	not available	NA	NA	NA	NA	NA	PSN_contig_0000998	NA	not available	NA	NA
PSN_contig_0000999	-0.11113	1	65.4595	113.32	65.7317	84.2648	67.8818	115.919	0	NA	not available	not available	NA	NA	NA	NA	NA	PSN_contig_0000999	NA	not available	NA	NA
PSN_contig_0001000	0.00704716	1	582.363	654.967	678.074	672.666	540.766	691.776	0	6,47E-06	Q7VLK4	RecName: Full=Stringent starvation protein A homolog	K03599	NA	NA	NA	NA	PSN_contig_0001000	4.633e-10	7295080	O_Glutathione_S_transferase	O
PSN_contig_0001001	-0.426434	0.929262	0	4.15852	0	4.35853	3.81358	1.86966	0.0318617	NA	not available	not available	NA	NA	NA	NA	NA	PSN_contig_0001001	NA	not available	NA	NA
PSN_contig_0001002	0.151672	0.862049	1809.16	1883.81	2177.79	1740.5	1820.6	1711.68	0.0644682	1,76E-09	Q8S9M1	RecName: Full=Probable plastid-lipid-associated protein 13, chloroplastic; AltName: Full=Fibrillin-7b; Short=AtPGL30; Flags: Precursor	NA	NA	NA	NA	NA	PSN_contig_0001002	1.417e-12	At3g58010	S_Plastid-lipid-Associated_Protein	S
PSN_contig_0001003	0.699163	0.0522304	3382.45	2976.46	2824.73	1870.53	2030.35	1678.96	1.28208	5,77E-32	P90702	RecName: Full=60S ribosomal protein L44	NA	NA	NA	NA	NA	PSN_contig_0001003	6.244e-35	CE02131	J_60S_ribosomal_protein_L44	J
PSN_contig_0001004	0.418048	0.271494	8410.41	7510.28	7341.19	5910.16	6557.08	4841.49	0.56624	3,49E-12	Q9SDM1	RecName: Full=Chlorophyll a-b binding protein 1B-21, chloroplastic; AltName: Full=LHCI type I CAB-1B-21; AltName: Full=LHCI-730 chlorophyll a/b binding protein; AltName: Full=Light-harvesting complex I 21 kDa protein; Flags: Precursor	NA	NA	NA	NA	NA	PSN_contig_0001004	3.281e-15	At3g54890	O_Chlorophyll_A-B_binding_protein	O
PSN_contig_0001005	-0.226382	0.651767	1248.24	1394.14	1278.31	1691.83	1427.81	1478.9	0.185907	0	Q12FQ6	RecName: Full=Catalase-peroxidase; Short=CP; AltName: Full=Peroxidase/catalase	K03782	katG; catalase-peroxidase [EC:1.11.1.21]	Metabolism	Amino acid metabolism	Phenylalanine metabolism [PATH:ko00360]	PSN_contig_0001005	8.775e-56	At4g29380	T_Protein_kinase_containing_WD40_repeats	T
PSN_contig_0001006	-0.558577	0.750931	21.4436	10.3963	55.353	37.0475	35.085	62.6337	0.1244	NA	not available	not available	NA	NA	NA	NA	NA	PSN_contig_0001006	NA	not available	NA	NA
PSN_contig_0001007	0.104444	1	30.4725	54.0607	38.0552	32.6889	42.7121	38.3281	0	NA	not available	not available	NA	NA	NA	NA	NA	PSN_contig_0001007	NA	not available	NA	NA
PSN_contig_0001008	-0.441623	0.940345	4.51444	0	3.45956	2.17926	3.05087	8.41349	0.026713	NA	not available	not available	NA	NA	NA	NA	NA	PSN_contig_0001008	NA	not available	NA	NA
PSN_contig_0001009	0.334596	0.776548	852.101	801.554	1039.6	390.088	831.361	886.221	0.109832	NA	not available	not available	NA	NA	NA	NA	NA	PSN_contig_0001009	NA	not available	NA	NA
PSN_contig_0001010	-0.0362594	1	259.581	325.404	420.337	357.399	275.341	395.434	0	6,50E-138	Q1EB31	RecName: Full=ATP-dependent RNA helicase DBP4	K14776	DDX10, DBP4; ATP-dependent RNA helicase DDX10/DBP4 [EC:3.6.4.13]	brite_ko03009 Ribosome biogenesis	NA	NA	PSN_contig_0001010	1.357e-138	Hs13514831	A_RNA_Helicase	A
PSN_contig_0001011	-0.357354	0.617624	399.528	416.891	714.399	740.949	577.377	653.447	0.209276	1,47E-133	F4KBF3	RecName: Full=Probable acyl-activating enzyme 17, peroxisomal	NA	NA	NA	NA	NA	PSN_contig_0001011	2.786e-129	At5g23050	I_Acyl_CoA_synthetase	I
PSN_contig_0001012	1.00347	0.592812	2.25722	2.07926	31.136	4.35853	0	0	0.227083	NA	not available	not available	NA	NA	NA	NA	NA	PSN_contig_0001012	NA	not available	NA	NA
PSN_contig_0001013	0.201918	0.753611	4175.86	4215.7	3788.22	3828.97	3451.29	3284.06	0.122853	1,42E-43	A0T0H5	RecName: Full=Photosystem II reaction center Psb28 protein; AltName: Full=Photosystem II 13 kDa protein; AltName: Full=Photosystem II reaction center W protein	NA	NA	NA	NA	NA	PSN_contig_0001013	9.977e-37	At4g28660	NA	NA
PSN_contig_0001014	0.354253	0.338106	19337.6	20610.7	24689.2	17454.4	15313.8	17585.1	0.470947	3,17E-75	Q58455	RecName: Full=Uncharacterized protein MJ1055	K08679	E5.1.3.6; UDP-glucuronate 4-epimerase [EC:5.1.3.6]	Metabolism	Carbohydrate metabolism	Amino sugar and nucleotide sugar metabolism [PATH:ko00520]	PSN_contig_0001014	3.328e-66	At2g45310	M_UDP_glucose_4_epimerase_UDP_sulfoquinovose_synthase	M
PSN_contig_0001015	-0.497186	0.46368	154.62	106.042	172.978	242.625	192.967	183.227	0.333781	1,72E-74	P51650	RecName: Full=Succinate-semialdehyde dehydrogenase, mitochondrial; AltName: Full=Aldehyde dehydrogenase family 5 member A1; AltName: Full=NAD(+)-dependent succinic semialdehyde dehydrogenase; Flags: Precursor	NA	NA	NA	NA	NA	PSN_contig_0001015	8.182e-73	7301355	C_Aldehyde_dehydrogenase	C
PSN_contig_0001016	-0.451238	0.029865	543.991	578.034	439.364	728.6	681.106	742.257	1.52484	NA	not available	not available	NA	NA	NA	NA	NA	PSN_contig_0001016	NA	not available	NA	NA
PSN_contig_0001017	0.0683693	1	3609.3	3282.11	1923.52	2749.5	2844.17	2809.17	0	3,44E-18	Q9YGN1	RecName: Full=Protein SAND	K20195	NA	NA	NA	NA	PSN_contig_0001017	5.187e-16	7295663	S_Uncharacterized_conserved_protein_Sand	S
PSN_contig_0001018	0.176835	0.929514	2468.27	2003.37	1307.71	1807.34	1774.84	1508.82	0.0317439	6,42E-60	Q4KTI3	RecName: Full=60S ribosomal protein L5	NA	NA	NA	NA	NA	PSN_contig_0001018	7.527e-58	At5g39740	J_60S_ribosomal_protein_L5	J
PSN_contig_0001019	-0.295673	0.611302	2854.26	2874.58	4826.09	4471.85	4106.47	4430.17	0.213744	3,02E-11	Q9UJT9	RecName: Full=F-box/LRR-repeat protein 7; AltName: Full=F-box and leucine-rich repeat protein 7; AltName: Full=F-box protein FBL6/FBL7	K10273	FBXL7; F-box and leucine-rich repeat protein 7	brite_ko04121 Ubiquitin system	NA	NA	PSN_contig_0001019	1.261e-37	At1g15740	R_Leucine_rich_repeat_proteins_some_proteins_contain_F_box	R
PSN_contig_0001020	-0.162811	0.876365	1756.12	1801.68	2089.57	2277.33	1912.89	2144.5	0.0573148	1,71E-175	B5DE69	RecName: Full=Chromodomain-helicase-DNA-binding protein 8; Short=CHD-8; AltName: Full=ATP-dependent helicase CHD8	K04494	CHD8, HELSNF1; chromodomain helicase DNA binding protein 8 [EC:3.6.4.12]	Environmental Information Processing	Signal transduction	Wnt signaling pathway [PATH:ko04310]	PSN_contig_0001020	2.07e-178	Hs21362042	K_Chromodomain_helicase_DNA_binding_protein	K
PSN_contig_0001021	0.303508	0.660336	2855.39	2817.4	1984.06	1910.49	2257.64	2001.48	0.180235	3,58E-34	Q8L953	RecName: Full=40S ribosomal protein S27-3	K02978	NA	NA	NA	NA	PSN_contig_0001021	1.945e-37	At5g47930	J_40s_ribosomal_protein_S27	J
PSN_contig_0001022	0.102365	0.952118	425.486	457.437	531.043	450.381	454.579	406.652	0.0213093	NA	not available	not available	NA	NA	NA	NA	NA	PSN_contig_0001022	NA	not available	NA	NA
PSN_contig_0001023	0.186045	1	10.1575	23.9115	17.2978	19.6134	9.1526	14.9573	0	NA	not available	not available	NA	NA	NA	NA	NA	PSN_contig_0001023	NA	not available	NA	NA
PSN_contig_0001024	0.635385	0.159748	12316.5	11010.7	8821.88	6762.25	7637.08	5976.38	0.796565	1,54E-105	P47961	RecName: Full=40S ribosomal protein S4	K02987	NA	NA	NA	NA	PSN_contig_0001024	1.754e-108	Hs4506725	J_40S_ribosomal_protein_S4	J
PSN_contig_0001025	-0.192328	0.464891	1602.63	1565.68	1542.96	1838.57	1655.86	1895.84	0.332649	NA	not available	not available	NA	NA	NA	NA	NA	PSN_contig_0001025	NA	not available	NA	NA
PSN_contig_0001026	0.0216644	1	248.294	200.648	223.142	203.398	225.764	232.773	0	NA	not available	not available	NA	NA	NA	NA	NA	PSN_contig_0001026	NA	not available	NA	NA
PSN_contig_0001027	0.397021	0.24359	8346.08	8872.2	8244.13	7001.97	6711.91	5533.27	0.613341	NA	not available	not available	NA	NA	NA	NA	NA	PSN_contig_0001027	NA	not available	NA	NA
PSN_contig_0001028	0.427981	0.0963152	436.773	408.574	463.581	305.823	296.697	366.454	1.01631	NA	not available	not available	NA	NA	NA	NA	NA	PSN_contig_0001028	NA	not available	NA	NA
PSN_contig_0001030	0.309991	0.643028	2161.29	2236.24	1804.16	1646.07	1670.35	1657.46	0.19177	2,93E-71	Q9S726	RecName: Full=Probable ribose-5-phosphate isomerase 3, chloroplastic; AltName: Full=Phosphoriboisomerase 3; AltName: Full=Protein EMBRYO DEFECTIVE 3119; Flags: Precursor	K01807	rpiA; ribose 5-phosphate isomerase A [EC:5.3.1.6]	Metabolism	Carbohydrate metabolism	Pentose phosphate pathway [PATH:ko00030]	PSN_contig_0001030	1.595e-74	At3g04790	G_Ribose_5_phosphate_isomerase	G
PSN_contig_0001031	0.30705	0.377329	4183.76	4306.15	4819.17	3872.55	3822.74	3026.99	0.42328	NA	not available	not available	NA	NA	NA	NA	NA	PSN_contig_0001031	NA	not available	NA	NA
PSN_contig_0001032	-0.379065	0.890125	136.562	91.4874	51.8934	98.7933	147.204	134.616	0.050549	NA	not available	not available	NA	NA	NA	NA	NA	PSN_contig_0001032	NA	not available	NA	NA
PSN_contig_0001033	-0.36647	0.732738	79.0028	53.0211	128.004	105.331	122.035	107.506	0.135051	NA	not available	not available	NA	NA	NA	NA	NA	PSN_contig_0001033	NA	not available	NA	NA
PSN_contig_0001034	0.145821	0.850047	3177.04	2921.36	2501.26	2641.99	2491.8	2631.55	0.0705572	6,05E-83	F8RP11	RecName: Full=Hsp70-Hsp90 organizing protein; Short=TaHop	NA	NA	NA	NA	NA	PSN_contig_0001034	2.297e-80	At4g12400	O_Molecular_co_chaperone_STI1	O
PSN_contig_0001035	0.206595	0.783486	5122.77	5018.29	5154.75	4159.49	4630.45	4425.49	0.105969	3,68E-07	Q9P3U1	RecName: Full=Uncharacterized RNA-binding protein C328.05	NA	NA	NA	NA	NA	PSN_contig_0001035	1.584e-07	SPAC328.05	R_RNA_binding_proteins_RRM_domain_	R
PSN_contig_0001036	-0.162468	0.885879	393.885	391.94	344.226	427.136	508.732	332.8	0.0526256	NA	not available	not available	NA	NA	NA	NA	NA	PSN_contig_0001036	NA	not available	NA	NA
PSN_contig_0001037	0.465696	0.275789	4252.61	4019.21	4156.66	2811.98	3169.85	2943.79	0.559422	1,75E-141	O23877	RecName: Full=Ferredoxin--NADP reductase, embryo isozyme, chloroplastic; Short=FNR; Flags: Precursor	K02641	petH; ferredoxin--NADP+ reductase [EC:1.18.1.2]	Metabolism	Energy metabolism	Photosynthesis [PATH:ko00195]	PSN_contig_0001037	7.43e-141	At4g05390	C_NADP_FAD_dependent_oxidoreductase	C
PSN_contig_0001038	-0.164073	0.804022	451.444	546.845	591.585	552.08	592.631	636.621	0.0947319	1,51E-06	Q0V9J5	RecName: Full=Probable RNA-binding protein EIF1AD; AltName: Full=Eukaryotic translation initiation factor 1A domain-containing protein	K15025	NA	NA	NA	NA	PSN_contig_0001038	NA	not available	NA	NA
PSN_contig_0001039	-0.0926573	1	83.5172	102.923	55.353	82.812	92.2887	86.0045	0	NA	not available	not available	NA	NA	NA	NA	NA	PSN_contig_0001039	NA	not available	NA	NA
PSN_contig_0001040	0.346324	0.623876	10188	8205.8	5646	7343.39	6867.5	4547.96	0.204901	3,15E-19	Q54FR4	RecName: Full=PXMP2/4 family protein 4	K13347	NA	NA	NA	NA	PSN_contig_0001040	2.712e-21	At1g52870	R_Peroxisomal_membrane_protein_MPV17_and_related_proteins	R
PSN_contig_0001041	0.268959	0.658818	3092.39	3073.14	3750.16	2748.05	3025.7	2418.41	0.181234	4,55E-99	B7FXE8	RecName: Full=ATP-dependent (S)-NAD(P)H-hydrate dehydratase; AltName: Full=ATP-dependent NAD(P)HX dehydratase	K17757	NA	NA	NA	NA	PSN_contig_0001041	2.222e-43	SPCC61.03	G_Predicted_sugar_kinase	G
PSN_contig_0001042	0.155715	0.886596	819.372	872.249	601.964	570.241	702.462	787.128	0.052274	2,49E-30	Q3A6Q7	RecName: Full=50S ribosomal protein L1	K02863	NA	NA	NA	NA	PSN_contig_0001042	8.844e-22	At3g63490	J_50S_ribosomal_protein_L1	J
PSN_contig_0001043	0.00512232	1	2238.04	2145.8	2008.28	2081.2	2281.29	2008.95	0	NA	not available	not available	NA	NA	NA	NA	NA	PSN_contig_0001043	NA	not available	NA	NA
PSN_contig_0001044	0.389772	0.603507	1023.65	962.697	518.934	713.345	601.021	579.596	0.219318	NA	not available	not available	NA	NA	NA	NA	NA	PSN_contig_0001044	NA	not available	NA	NA
PSN_contig_0001045	1.4839	0.278102	2.25722	2.07926	77.8401	6.53779	1.52543	0	0.555797	NA	not available	not available	NA	NA	NA	NA	NA	PSN_contig_0001045	NA	not available	NA	NA
PSN_contig_0001046	0.210625	0.765468	1618.43	1826.63	2189.9	1714.35	1590.26	1547.15	0.116073	1,02E-05	P74615	RecName: Full=Uncharacterized protein sll1483; Flags: Precursor	NA	NA	NA	NA	NA	PSN_contig_0001046	NA	not available	NA	NA
PSN_contig_0001047	0.695705	0.0133434	5541.48	6054.8	6865.5	3207.15	4183.5	3898.25	1.87473	9,99E-23	P40893	RecName: Full=Regulation of enolase protein 1	K09702	No automaic information retrieved	NA	NA	NA	PSN_contig_0001047	5.435e-23	YJL217w	S_Uncharacterized_conserved_protein	S
PSN_contig_0001048	-0.0802841	0.962845	441.287	361.791	416.877	395.899	447.715	445.915	0.0164437	7,13E-56	Q9Y5L0	RecName: Full=Transportin-3; AltName: Full=Importin-12; Short=Imp12; AltName: Full=Transportin-SR; Short=TRN-SR	K15436	NA	NA	NA	NA	PSN_contig_0001048	3.878e-59	Hs6912734	U_Nuclear_transport_regulator	U
PSN_contig_0001049	0.700479	0.508347	19.1864	23.9115	19.0276	12.3492	16.0171	7.47866	0.29384	NA	not available	not available	NA	NA	NA	NA	NA	PSN_contig_0001049	NA	not available	NA	NA
PSN_contig_0001050	0.478752	0.62972	55.3019	46.7833	39.7849	40.6796	32.7968	26.1753	0.200853	NA	not available	not available	NA	NA	NA	NA	NA	PSN_contig_0001050	NA	not available	NA	NA
PSN_contig_0001051	-0.276092	0.57215	584.621	475.111	489.528	717.704	581.19	584.27	0.24249	3,49E-30	Q2QWK9	RecName: Full=Probable thiamine biosynthetic bifunctional enzyme, chloroplastic; Includes: RecName: Full=Thiamine-phosphate synthase; Short=TP synthase; Short=TPS; AltName: Full=Thiamine-phosphate pyrophosphorylase; Short=TMP pyrophosphorylase; Short=TMP-PPase; Includes: RecName: Full=Hydroxymethylpyrimidine kinase; Short=HMP kinase; Flags: Precursor	K14153	thiDE; hydroxymethylpyrimidine kinase / phosphomethylpyrimidine kinase / thiamine-phosphate diphosphorylase [EC:2.7.1.49 2.7.4.7 2.5.1.3]	Metabolism	Metabolism of cofactors and vitamins	Thiamine metabolism [PATH:ko00730]	PSN_contig_0001051	1.543e-29	At1g22940	HK_Phosphomethylpyrimidine_kinase	HK
PSN_contig_0001052	0.0216814	1	619.608	617.54	871.809	632.713	680.343	759.084	0	8,86E-124	Q16526	RecName: Full=Cryptochrome-1	K02295	CRY; cryptochrome	Organismal Systems	Environmental adaptation	Circadian rhythm [PATH:ko04710]	PSN_contig_0001052	4.822e-127	Hs4758072	LT_Deoxyribodipyrimidine_photolyase_cryptochrome	LT
PSN_contig_0001053	-0.0614702	1	411.943	414.812	385.741	474.353	417.969	373.933	0	7,55E-93	O95985	RecName: Full=DNA topoisomerase 3-beta-1; AltName: Full=DNA topoisomerase III beta-1	K03165	TOP3; DNA topoisomerase III [EC:5.99.1.2]	Genetic Information Processing	Replication and repair	Fanconi anemia pathway [PATH:ko03460]	PSN_contig_0001053	4.108e-96	Hs4507635	L_DNA_topoisomerase_III_beta	L
PSN_contig_0001054	-0.500519	0.00770672	1082.34	976.212	947.92	1520.4	1368.31	1380.75	2.11313	NA	not available	not available	NA	NA	NA	NA	NA	PSN_contig_0001054	NA	not available	NA	NA
PSN_contig_0001055	0.50342	0.580554	153.491	222.481	243.899	117.68	151.781	157.052	0.236158	NA	not available	not available	NA	NA	NA	NA	NA	PSN_contig_0001055	NA	not available	NA	NA
PSN_contig_0001056	-0.244291	0.332121	691.839	716.305	735.157	795.431	805.429	941.376	0.478703	7,30E-07	P35317	RecName: Full=Sodium/potassium-transporting ATPase subunit alpha; Short=Na(+)/K(+) ATPase alpha subunit; AltName: Full=Sodium pump subunit alpha	K01539	ATP1A; sodium/potassium-transporting ATPase subunit alpha [EC:3.6.3.9]	brite_ko04147 Exosome	NA	NA	PSN_contig_0001056	1.06e-08	HsM4502269	P_Na+_K+_ATPase_alpha_subunit	P
PSN_contig_0001057	0.417805	0.506682	9166.58	7179.68	7707.9	5619.59	6853.01	5346.3	0.295264	NA	not available	not available	NA	NA	NA	NA	NA	PSN_contig_0001057	NA	not available	NA	NA
PSN_contig_0001058	-0.089115	1	98.1892	110.201	62.2721	62.4722	96.865	132.746	0	NA	not available	not available	NA	NA	NA	NA	NA	PSN_contig_0001058	NA	not available	NA	NA
PSN_contig_0001059	0.778878	0.570924	0	0	27.6765	0	0	0	0.243422	NA	not available	not available	NA	NA	NA	NA	NA	PSN_contig_0001059	NA	not available	NA	NA
PSN_contig_0001060	0.715196	0.00202684	1238.09	1457.56	1359.61	858.63	887.802	703.928	2.69318	NA	not available	not available	NA	NA	NA	NA	NA	PSN_contig_0001060	NA	not available	NA	NA
PSN_contig_0001061	0.0276721	1	918.69	755.811	994.624	930.545	787.124	895.569	0	NA	not available	not available	NA	NA	NA	NA	NA	PSN_contig_0001061	NA	not available	NA	NA
PSN_contig_0001062	-0.0195011	1	3781.98	3415.18	3011.55	3374.23	3327.73	3651.45	0	5,73E-83	F4JMJ1	RecName: Full=Heat shock 70 kDa protein 17; AltName: Full=Heat shock protein 70-17; Short=AtHsp70-17; Flags: Precursor	K09486	HYOU1; hypoxia up-regulated 1	Genetic Information Processing	Folding, sorting and degradation	Protein processing in endoplasmic reticulum [PATH:ko04141]	PSN_contig_0001062	4.717e-82	Hs5453832	O_Molecular_chaperones_GRP170_SIL1_HSP70_superfamily	O
PSN_contig_0001063	-0.737181	0.518291	12.4147	15.5944	10.3787	26.1512	20.5934	22.436	0.285427	NA	not available	not available	NA	NA	NA	NA	NA	PSN_contig_0001063	NA	not available	NA	NA
PSN_contig_0001064	-0.186831	0.856206	241.523	247.432	226.601	242.625	258.561	317.843	0.0674216	NA	not available	not available	NA	NA	NA	NA	NA	PSN_contig_0001064	NA	not available	NA	NA
PSN_contig_0001065	0.337862	0.467997	3023.55	2919.28	4680.79	2599.13	2823.58	2936.31	0.329757	3,33E-176	O94659	RecName: Full=Probable nucleolar GTP-binding protein 1	K06943	NA	NA	NA	NA	PSN_contig_0001065	7.047e-172	7303900	R_GTP_binding_protein_CRFG_NOG1_ODN_superfamily_	R
PSN_contig_0001066	-0.111421	0.998216	647.823	583.232	477.419	614.552	564.41	674.014	0.000775317	NA	not available	not available	NA	NA	NA	NA	NA	PSN_contig_0001066	NA	not available	NA	NA
PSN_contig_0001067	-0.153759	0.792153	424.358	435.605	423.796	454.74	452.291	524.441	0.101191	NA	not available	not available	NA	NA	NA	NA	NA	PSN_contig_0001067	NA	not available	NA	NA
PSN_contig_0001068	-0.150877	0.910166	542.862	546.845	482.609	675.572	544.58	530.985	0.0408794	1,77E-18	Q9UTC5	RecName: Full=Putative uridine kinase C227.14	NA	NA	NA	NA	NA	PSN_contig_0001068	3.545e-27	At1g03030	FH_Predicted_panthothenate_kinase_uridine_kinase_related_protein	FH
PSN_contig_0001069	-0.301875	0.711406	2084.54	1759.05	1062.09	2006.37	1864.84	2225.83	0.147883	NA	not available	not available	NA	NA	NA	NA	NA	PSN_contig_0001069	NA	not available	NA	NA
PSN_contig_0001070	-0.385729	0.496693	1011.24	866.011	1344.04	1766.66	1125.77	1345.22	0.303912	0	P42346	RecName: Full=Serine/threonine-protein kinase mTOR; AltName: Full=FK506-binding protein 12-rapamycin complex-associated protein 1; AltName: Full=FKBP12-rapamycin complex-associated protein; AltName: Full=Mammalian target of rapamycin; Short=mTOR; AltName: Full=Mechanistic target of rapamycin; AltName: Full=Rapamycin target protein 1; Short=RAPT1	K07203	FRAP; FKBP12-rapamycin complex-associated protein	Environmental Information Processing	Signal transduction	ErbB signaling pathway [PATH:ko04012]	PSN_contig_0001070	0	Hs4826730	L_DNA_dependent_protein_kinase	L
PSN_contig_0001071	-0.301286	0.781826	2505.52	2191.54	1020.57	2341.98	2363.66	2414.67	0.10689	9,75E-37	Q9RDE2	RecName: Full=Tricorn protease homolog 1	K08676	NA	NA	NA	NA	PSN_contig_0001071	NA	not available	NA	NA
PSN_contig_0001072	-0.343979	0.243183	1145.54	954.38	863.16	1306.11	1296.62	1174.15	0.614067	NA	not available	not available	NA	NA	NA	NA	NA	PSN_contig_0001072	NA	not available	NA	NA
PSN_contig_0001073	-0.203404	0.955653	196.378	111.24	79.5699	177.973	154.831	119.658	0.0196996	NA	not available	not available	NA	NA	NA	NA	NA	PSN_contig_0001073	NA	not available	NA	NA
PSN_contig_0001074	-0.450595	0.0686788	327.297	310.849	300.982	458.372	411.867	419.74	1.16318	1,67E-19	P0C894	RecName: Full=Putative pentatricopeptide repeat-containing protein At2g02150	K17710	PTCD1; pentatricopeptide repeat domain-containing protein 1	brite_ko03016 Transfer RNA biogenesis	brite_ko03029 Mitochondrial biogenesis (60)	NA	PSN_contig_0001074	1.605e-19	At2g02150	R_FOG:_PPR_repeat	R
PSN_contig_0001075	-0.944979	0.016249	55.3019	66.5363	77.8401	166.35	106.78	118.724	1.78917	8,66E-09	Q9S7Q2	RecName: Full=Pentatricopeptide repeat-containing protein At1g74850, chloroplastic; AltName: Full=Protein PLASTID TRANSCRIPTIONALLY ACTIVE 2; Flags: Precursor	NA	NA	NA	NA	NA	PSN_contig_0001075	4.709e-12	At1g74850	R_FOG:_PPR_repeat	R
PSN_contig_0001076	-0.358747	0.522844	1527.01	1588.55	1612.16	2154.56	1850.35	2099.63	0.281628	2,74E-24	Q54LB8	RecName: Full=Putative vacuolar protein sorting-associated protein 13A	K19525	NA	NA	NA	NA	PSN_contig_0001076	3.759e-19	SPBC31F10.18c	U_Vacuolar_protein_sorting_associated_protein	U
PSN_contig_0001077	0.0975208	0.997033	25223.3	18864.1	22895.4	19736.9	25954.5	16808.3	0.00129034	1,02E-89	Q42395	RecName: Full=Fucoxanthin-chlorophyll a-c binding protein, chloroplastic; Short=FCP; Flags: Precursor	NA	NA	NA	NA	NA	PSN_contig_0001077	NA	not available	NA	NA
PSN_contig_0001078	0.766066	0.761	0	0	17.2978	1.45284	1.52543	0	0.118615	2,01E-39	Q6CYV2	RecName: Full=Small heat shock protein IbpA; AltName: Full=16 kDa heat shock protein A >gi|259491438|sp|C6DGL0.1|IBPA_PECCP RecName: Full=Small heat shock protein IbpA; AltName: Full=16 kDa heat shock protein A	K04080	NA	NA	NA	NA	PSN_contig_0001078	NA	not available	NA	NA
PSN_contig_0001079	0.117533	0.976483	556.405	642.491	620.991	523.75	583.478	566.508	0.0103354	NA	not available	not available	NA	NA	NA	NA	NA	PSN_contig_0001079	NA	not available	NA	NA
PSN_contig_0001080	0.747154	0.0175516	7078.65	6336.54	5191.07	3688.77	3838.75	3419.62	1.75568	3,68E-56	P02362	RecName: Full=40S ribosomal protein S7; AltName: Full=40S ribosomal protein S8	K02993	NA	NA	NA	NA	PSN_contig_0001080	2.256e-55	Hs4506741	J_40S_ribosomal_protein_S7	J
PSN_contig_0001081	-0.358422	0.645148	578.978	444.961	254.278	511.4	612.462	536.594	0.190341	NA	not available	not available	NA	NA	NA	NA	NA	PSN_contig_0001081	NA	not available	NA	NA
PSN_contig_0001082	0.309365	0.776325	3846.31	3568.01	4473.21	2857.01	3588.58	3049.42	0.109956	4,45E-95	Q9VHS8	RecName: Full=Eukaryotic initiation factor 4A-III; Short=eIF-4A-III; Short=eIF4A-III	K13025	NA	NA	NA	NA	PSN_contig_0001082	2.419e-98	7299019	J_Predicted_ATP_dependent_RNA_helicase_FAL1_involved_in_rRNA_maturation_DEAD_box_superfamily	J
PSN_contig_0001083	0.919652	9.29826e-05	19544.2	21893.6	27363.4	11590.8	12688.6	11674.2	4.0316	NA	not available	not available	NA	NA	NA	NA	NA	PSN_contig_0001083	NA	not available	NA	NA
PSN_contig_0001084	0.164001	0.90706	18230.5	19601.2	25510.8	20310.7	16941.5	19109.8	0.0423642	6,29E-19	Q55909	RecName: Full=TVP38/TMEM64 family membrane protein slr0305	NA	NA	NA	NA	NA	PSN_contig_0001084	3.548e-13	At1g03260	S_Predicted_membrane_protein	S
PSN_contig_0001085	-0.321246	0.418621	1050.74	967.895	795.699	1144.84	1028.9	1362.05	0.378179	7,74E-05	Q948R1	RecName: Full=Phospholipase A(1) DAD1, chloroplastic; AltName: Full=Phospholipase A1-Ibeta1; AltName: Full=Protein DEFECTIVE IN ANTHER DEHISCENCE 1; Short=AtDAD1; Flags: Precursor	K16818	K16818, DAD1; phospholipase A1 [EC:3.1.1.32]	Metabolism	Lipid metabolism	alpha-Linolenic acid metabolism [PATH:ko00592]	PSN_contig_0001085	3.873e-08	At2g44810	I_Predicted_lipase	I
PSN_contig_0001086	0.33808	0.216341	2736.88	3116.81	3758.81	2558.45	2374.34	2646.51	0.66486	6,51E-48	P28606	RecName: Full=Uncharacterized protein SYNPCC7002_A1628	NA	NA	NA	NA	NA	PSN_contig_0001086	2.033e-19	Hs13376228	B_Predicted_histone_deacetylase	B
PSN_contig_0001087	-0.21287	0.429665	2034.89	1799.6	1639.83	2006.37	2153.91	2198.72	0.36687	3,52E-04	Q54QX3	RecName: Full=COP9 signalosome complex subunit 1; Short=Signalosome subunit 1	K12175	GPS1, COPS1, CSN1; COP9 signalosome complex subunit 1	brite_ko04121 Ubiquitin system	NA	NA	PSN_contig_0001087	NA	not available	NA	NA
PSN_contig_0001088	0.164445	0.954735	3926.44	3932.92	5192.8	3389.48	3913.5	4284.33	0.020117	0	Q9LJL3	RecName: Full=Presequence protease 1, chloroplastic/mitochondrial; Short=AtPreP1; Short=PreP 1; AltName: Full=Zinc metalloprotease 1; Short=AtZnMP1; Flags: Precursor	K06972	No automaic information retrieved	NA	NA	NA	PSN_contig_0001088	0	At3g19170	RO_Metalloendoprotease_HMP1_insulinase_superfamily_	RO
PSN_contig_0001089	-0.210458	0.809086	413.072	386.742	563.908	523.023	479.749	575.856	0.0920051	1,31E-15	Q10D80	RecName: Full=Cyclin-H1-1; Short=CycH1;1; AltName: Full=Cyclin-H-1; Short=CycH-1	K06634	CCNH; cyclin H	Cellular Processes	Cell growth and death	Cell cycle [PATH:ko04110]	PSN_contig_0001089	1.59e-18	YPR025c	DKL_Cdk_activating_kinase_CAK_RNA_polymerase_II_transcription_initiation_nucleotide_excision_repair_factor_TFIIH_TFIIK_cyclin_H_subunit	DKL
PSN_contig_0001090	0.0528825	1	2085.67	1823.51	2200.28	2077.56	1811.45	1994	0	1,03E-96	P30184	RecName: Full=Leucine aminopeptidase 1; AltName: Full=Leucyl aminopeptidase 1; Short=AtLAP1; AltName: Full=Proline aminopeptidase 1; AltName: Full=Prolyl aminopeptidase 1	K01255	CARP, pepA; leucyl aminopeptidase [EC:3.4.11.1]	Metabolism	Metabolism of other amino acids	Glutathione metabolism [PATH:ko00480]	PSN_contig_0001090	5.591e-100	At2g24200	R_Predicted_aminopeptidase_of_the_M17_family	R
PSN_contig_0001091	0.78194	0.00052273	2101.47	2349.56	2535.86	1390.37	1345.43	1291.94	3.28172	4,57E-24	A5DB51	RecName: Full=Riboflavin synthase; Short=RS	K00793	ribE, RIB5; riboflavin synthase [EC:2.5.1.9]	Metabolism	Metabolism of cofactors and vitamins	Riboflavin metabolism [PATH:ko00740]	PSN_contig_0001091	1.359e-29	At2g20690	H_Riboflavin_synthase_alpha_chain	H
PSN_contig_0001092	0.487325	0.329822	98.1892	96.6855	112.436	64.6515	62.5428	89.7439	0.48172	NA	not available	not available	NA	NA	NA	NA	NA	PSN_contig_0001092	NA	not available	NA	NA
PSN_contig_0001093	0.676295	0.0751377	3687.17	3953.71	4549.32	2491.62	2757.22	2273.51	1.12414	NA	not available	not available	NA	NA	NA	NA	NA	PSN_contig_0001093	NA	not available	NA	NA
PSN_contig_0001094	-0.0327906	1	11874.1	7962.52	6583.54	9062.83	9152.6	8831.36	0	NA	not available	not available	NA	NA	NA	NA	NA	PSN_contig_0001094	NA	not available	NA	NA
PSN_contig_0001096	0.425321	0.0511073	9859.55	9674.79	10807.7	7100.04	8103.86	7321.6	1.29152	NA	not available	not available	NA	NA	NA	NA	NA	PSN_contig_0001096	NA	not available	NA	NA
PSN_contig_0001098	0.339102	0.65779	380.342	373.227	373.633	338.512	235.679	309.429	0.181912	NA	not available	not available	NA	NA	NA	NA	NA	PSN_contig_0001098	NA	not available	NA	NA
PSN_contig_0001099	0.369296	0.501273	846.458	716.305	667.695	622.543	653.648	438.436	0.299925	NA	not available	not available	NA	NA	NA	NA	NA	PSN_contig_0001099	NA	not available	NA	NA
PSN_contig_0001100	0.178942	0.796107	507.875	464.714	569.098	474.353	501.868	378.607	0.0990287	NA	not available	not available	NA	NA	NA	NA	NA	PSN_contig_0001100	NA	not available	NA	NA
PSN_contig_0001101	0.0489354	1	2705.28	3080.42	2615.43	2312.2	2581.8	3227.97	0	8,90E-17	Q9P275	RecName: Full=Ubiquitin carboxyl-terminal hydrolase 36; AltName: Full=Deubiquitinating enzyme 36; AltName: Full=Ubiquitin thioesterase 36; AltName: Full=Ubiquitin-specific-processing protease 36	K11855	USP36_42; ubiquitin carboxyl-terminal hydrolase 36/42 [EC:3.1.2.15]	brite_ko01002 Peptidases	brite_ko04121 Ubiquitin system (91)	NA	PSN_contig_0001101	1.14e-20	Hs13435157	O_Ubiquitin_carboxyl_terminal_hydrolase	O
PSN_contig_0001102	0.481657	0.332916	2048.43	1958.66	1741.89	1266.88	1522.38	1285.39	0.477665	1,50E-84	P12863	RecName: Full=Triosephosphate isomerase, cytosolic; Short=TIM; Short=Triose-phosphate isomerase	K01803	TPI, tpiA; triosephosphate isomerase (TIM) [EC:5.3.1.1]	Metabolism	Carbohydrate metabolism	Fructose and mannose metabolism [PATH:ko00051]	PSN_contig_0001102	2.705e-81	At3g55440	G_Triosephosphate_isomerase	G
PSN_contig_0001103	0.686158	0.0985674	6982.72	6343.82	4436.89	3682.23	3887.57	3296.22	1.00627	2,01E-61	Q93Y52	RecName: Full=Soluble inorganic pyrophosphatase 1, chloroplastic; AltName: Full=Pyrophosphate phospho-hydrolase 1; Short=PPase 1; Flags: Precursor	K01507	ppa; inorganic pyrophosphatase [EC:3.6.1.1]	Metabolism	Energy metabolism	Oxidative phosphorylation [PATH:ko00190]	PSN_contig_0001103	4.558e-64	At5g09650	C_Inorganic_pyrophosphatase_Nucleosome_remodeling_factor_subunit_NURF38	C
PSN_contig_0001104	0.72939	0.117025	2293.34	2058.47	1632.91	1215.3	1295.86	1024.58	0.93172	1,05E-18	P0DJ17	RecName: Full=60S ribosomal protein L18	NA	NA	NA	NA	NA	PSN_contig_0001104	9.04e-21	At3g05590	J_60s_ribosomal_protein_L18	J
PSN_contig_0001105	0.424586	0.776325	58.6878	57.1796	86.489	34.1418	56.441	55.1551	0.109956	NA	not available	not available	NA	NA	NA	NA	NA	PSN_contig_0001105	NA	not available	NA	NA
PSN_contig_0001106	0.0417293	1	467.245	443.922	321.739	353.041	478.223	367.389	0	NA	not available	not available	NA	NA	NA	NA	NA	PSN_contig_0001106	NA	not available	NA	NA
PSN_contig_0001107	-0.00821347	1	271.995	251.59	221.412	207.03	286.019	258.014	0	NA	not available	not available	NA	NA	NA	NA	NA	PSN_contig_0001107	NA	not available	NA	NA
PSN_contig_0001108	0.451461	0.107359	4192.79	3625.19	3187.99	2921.67	2674.85	2417.48	0.969162	1,74E-159	P57720	RecName: Full=Chorismate synthase, chloroplastic; AltName: Full=5-enolpyruvylshikimate-3-phosphate phospholyase; AltName: Full=Protein EMBRYO DEFECTIVE 1144; Flags: Precursor	K01736	aroC; chorismate synthase [EC:4.2.3.5]	Metabolism	Amino acid metabolism	Phenylalanine, tyrosine and tryptophan biosynthesis [PATH:ko00400]	PSN_contig_0001108	2.431e-160	At1g48850	E_Chorismate_synthase	E
PSN_contig_0001109	0.0428	1	750.526	600.906	281.954	513.58	600.258	471.155	0	7,31E-05	B4EXS5	RecName: Full=UPF0225 protein PMI1492	K09858	NA	NA	NA	NA	PSN_contig_0001109	NA	not available	NA	NA
PSN_contig_0001110	0.0164799	1	5862.01	5157.6	7024.64	5376.97	6638.69	5805.31	0	2,41E-68	P12863	RecName: Full=Triosephosphate isomerase, cytosolic; Short=TIM; Short=Triose-phosphate isomerase	K01803	TPI, tpiA; triosephosphate isomerase (TIM) [EC:5.3.1.1]	Metabolism	Carbohydrate metabolism	Fructose and mannose metabolism [PATH:ko00051]	PSN_contig_0001110	4.633e-67	At2g21170	G_Triosephosphate_isomerase	G
PSN_contig_0001111	0.228578	0.721022	2604.83	2869.38	2419.96	2129.87	2380.44	2208.07	0.142051	NA	not available	not available	NA	NA	NA	NA	NA	PSN_contig_0001111	5.905e-15	At2g21960	NA	NA
PSN_contig_0001112	0.476568	0.0483251	5240.14	4411.15	4300.23	3417.81	3338.41	3230.78	1.31583	1,17E-125	O52402	RecName: Full=Fructose-bisphosphate aldolase; Short=FBP aldolase; Short=FBPA; AltName: Full=Fructose-1,6-bisphosphate aldolase	K01624	FBA, fbaA; fructose-bisphosphate aldolase, class II [EC:4.1.2.13]	Metabolism	Carbohydrate metabolism	Fructose and mannose metabolism [PATH:ko00051]	PSN_contig_0001112	2.115e-103	SPBC19C2.07	G_Fructose_tagatose_bisphosphate_aldolase	G
PSN_contig_0001113	0.138411	0.97391	802.443	699.671	617.532	647.241	613.987	659.056	0.011481	3,21E-49	O67066	RecName: Full=Signal recognition particle receptor FtsY; Short=SRP receptor	K03110	ftsY; fused signal recognition particle receptor	Genetic Information Processing	Folding, sorting and degradation	Protein export [PATH:ko03060]	PSN_contig_0001113	4.25e-50	At2g45770	U_Signal_recognition_particle_subunit_Srp54	U
PSN_contig_0001114	-0.127192	0.983506	742.626	797.396	1088.03	995.197	942.718	937.636	0.00722305	NA	not available	not available	NA	NA	NA	NA	NA	PSN_contig_0001114	NA	not available	NA	NA
PSN_contig_0001115	0.306651	0.415558	444.673	348.276	448.013	306.55	321.104	371.128	0.381369	NA	not available	not available	NA	NA	NA	NA	NA	PSN_contig_0001115	NA	not available	NA	NA
PSN_contig_0001116	-0.0298128	1	1766.28	1903.56	3051.33	3121.43	2140.18	1605.11	0	NA	not available	not available	NA	NA	NA	NA	NA	PSN_contig_0001116	NA	not available	NA	NA
PSN_contig_0001117	-0.186742	0.739787	180.578	177.777	167.789	216.473	193.73	190.706	0.130893	NA	not available	not available	NA	NA	NA	NA	NA	PSN_contig_0001117	NA	not available	NA	NA
PSN_contig_0001118	0.259542	1	3.38583	0	8.6489	2.17926	3.05087	2.8045	0	NA	not available	not available	NA	NA	NA	NA	NA	PSN_contig_0001118	NA	not available	NA	NA
PSN_contig_0001119	0.0811598	1	3085.62	3165.67	3935.25	3141.04	3388.75	3075.6	0	6,72E-27	Q5AF03	RecName: Full=Glyoxalase 3; AltName: Full=Glutathione-independent glyoxalase	NA	NA	NA	NA	NA	PSN_contig_0001119	2.744e-25	YDR533c	R_Putative_intracellular_protease_amidase	R
PSN_contig_0001120	0.2616	0.771355	158.006	153.865	107.246	111.869	106.018	132.746	0.112746	NA	not available	not available	NA	NA	NA	NA	NA	PSN_contig_0001120	NA	not available	NA	NA
PSN_contig_0001121	0.155543	0.865818	3342.95	3632.47	3886.82	2537.39	3842.57	3352.31	0.0625733	6,21E-10	Q9SUD3	RecName: Full=Cytochrome c oxidase subunit 6b-3; Short=AtCOX6b-3	K02267	COX6B; cytochrome c oxidase subunit 6b	Metabolism	Energy metabolism	Oxidative phosphorylation [PATH:ko00190]	PSN_contig_0001121	1.827e-12	Hs4502985	C_Cytochrome_c_oxidase_subunit_VIb_COX12	C
PSN_contig_0001122	0.765556	0.0153367	3867.75	4414.27	2916.41	2124.78	2277.47	2101.5	1.81427	NA	not available	not available	NA	NA	NA	NA	NA	PSN_contig_0001122	NA	not available	NA	NA
PSN_contig_0001123	-0.265335	0.897403	3412.92	3040.92	5452.27	4739.9	4915.71	4839.62	0.0470124	NA	not available	not available	NA	NA	NA	NA	NA	PSN_contig_0001123	NA	not available	NA	NA
PSN_contig_0001124	0.411679	0.820904	518.033	515.656	290.603	289.116	440.85	232.773	0.0857074	NA	not available	not available	NA	NA	NA	NA	NA	PSN_contig_0001124	NA	not available	NA	NA
PSN_contig_0001125	0.480664	0.0161857	5003.13	4359.17	5348.48	3690.22	3770.11	3042.88	1.79087	2,03E-23	P92979	RecName: Full=5'-adenylylsulfate reductase 1, chloroplastic; AltName: Full=3'-phosphoadenosine-5'-phosphosulfate reductase homolog 19; Short=PAPS reductase homolog 19; Short=Prh-19; AltName: Full=Adenosine 5'-phosphosulfate 5'-adenylylsulfate sulfotransferase 1; Short=APS sulfotransferase 1; AltName: Full=Thioredoxin-independent APS reductase 1; Flags: Precursor	K05907	APR; adenylyl-sulfate reductase (glutathione) [EC:1.8.4.9]	Metabolism	Energy metabolism	Sulfur metabolism [PATH:ko00920]	PSN_contig_0001125	1.292e-22	SPAC13G7.06	EH_3_phosphoadenosine_5_phosphosulfate_sulfotransferase_PAPS_reductase_FAD_synthetase_and_related_enzymes	EH
PSN_contig_0001126	0.211678	0.768842	3245.89	3575.29	3807.25	3109.08	3150.02	2889.57	0.114163	1,46E-10	Q59641	RecName: Full=Peptidyl-prolyl cis-trans isomerase A; Short=PPIase A; AltName: Full=Cyclophilin A; AltName: Full=Rotamase A; Flags: Precursor	K03767	NA	NA	NA	NA	PSN_contig_0001126	1.096e-06	At1g01940	O_Similar_to_cyclophilin_type_peptidyl_prolyl_cis_trans_isomerase	O
PSN_contig_0001128	0.167369	0.45466	915.304	945.023	925.433	853.545	803.141	822.652	0.342313	5,50E-06	Q6NRH0	RecName: Full=Kelch-like protein 12	K10450	NA	NA	NA	NA	PSN_contig_0001128	1.674e-08	Hs11056006	TR_Proteins_containing_BTB_POZ_and_Kelch_domains_involved_in_regulatory_signal_transduction_processes	TR
PSN_contig_0001129	0.219862	0.880255	59.8164	73.8137	72.6508	53.7552	69.4072	52.3506	0.0553916	NA	not available	not available	NA	NA	NA	NA	NA	PSN_contig_0001129	NA	not available	NA	NA
PSN_contig_0001130	-0.400897	0.255633	1952.5	1768.41	1453.02	2347.07	2066.96	2456.74	0.592383	6,97E-74	Q23892	RecName: Full=Lysosomal beta glucosidase; Flags: Precursor	K05349	bglX; beta-glucosidase [EC:3.2.1.21]	Metabolism	Biosynthesis of other secondary metabolites	Phenylpropanoid biosynthesis [PATH:ko00940]	PSN_contig_0001130	4.681e-27	At3g47000	NA	NA
PSN_contig_0001132	0.557917	0.338101	211.05	177.777	117.625	104.605	109.831	126.202	0.470953	NA	not available	not available	NA	NA	NA	NA	NA	PSN_contig_0001132	NA	not available	NA	NA
PSN_contig_0001133	0.387095	0.747808	44.0158	69.6552	50.1636	51.5759	44.2376	27.1101	0.12621	NA	not available	not available	NA	NA	NA	NA	NA	PSN_contig_0001133	NA	not available	NA	NA
PSN_contig_0001134	0.306696	0.685334	911.918	868.091	797.429	547.721	811.531	711.407	0.164098	NA	not available	not available	NA	NA	NA	NA	NA	PSN_contig_0001134	NA	not available	NA	NA
PSN_contig_0001135	-0.592745	0.046972	196.378	148.667	160.87	281.125	232.629	256.144	1.32816	3,49E-48	Q9LMT2	RecName: Full=Nuclear poly(A) polymerase 1; Short=PAP(I); Short=Poly(A) polymerase I; AltName: Full=Polynucleotide adenylyltransferase 1	K14376	NA	NA	NA	NA	PSN_contig_0001135	5.186e-52	7302443	A_Poly_A_polymerase_and_related_nucleotidyltransferases	A
PSN_contig_0001136	-0.137741	0.918388	875.802	957.499	1449.56	1184.07	1158.57	1268.57	0.0369737	3,82E-32	A0PJ29	RecName: Full=Acyl-lipid (7-3)-desaturase; AltName: Full=Acyl-lipid 4-desaturase; AltName: Full=Delta-4 desaturase; Short=PsD4Des	NA	NA	NA	NA	NA	PSN_contig_0001136	1.864e-12	Hs4758334	I_Delta_6_fatty_acid_desaturase_delta_8_sphingolipid_desaturase	I
PSN_contig_0001137	0.0599302	1	104.961	135.152	72.6508	95.1612	131.95	73.8517	0	NA	not available	not available	NA	NA	NA	NA	NA	PSN_contig_0001137	NA	not available	NA	NA
PSN_contig_0001138	-0.329467	0.568459	776.485	699.671	574.287	690.1	887.04	1018.97	0.245301	NA	not available	not available	NA	NA	NA	NA	NA	PSN_contig_0001138	NA	not available	NA	NA
PSN_contig_0001139	-0.39671	0.103866	670.395	717.344	806.078	1003.91	900.768	987.182	0.983528	3,11E-83	O52177	RecName: Full=GTP pyrophosphokinase; AltName: Full=(p)ppGpp synthase; AltName: Full=ATP:GTP 3'-pyrophosphotransferase; AltName: Full=ppGpp synthase I	NA	NA	NA	NA	NA	PSN_contig_0001139	2.817e-77	At4g02260	T_Predicted_guanosine_polyphosphate_pyrophosphohydrolase_synthase	T
PSN_contig_0001140	0.409883	0.477294	511.261	489.665	441.094	283.304	424.07	369.259	0.321214	2,42E-21	P47173	RecName: Full=Uncharacterized protein YJR142W	NA	NA	NA	NA	NA	PSN_contig_0001140	1.315e-24	YJR142w	LR_NTP_pyrophosphohydrolases_including_oxidative_damage_repair_enzymes	LR
PSN_contig_0001141	0.548343	0.00515378	3495.31	3423.5	3559.89	2390.65	2552.05	2193.12	2.28787	1,63E-21	Q7TNH6	RecName: Full=Nephrocystin-3	K19360	NA	NA	NA	NA	PSN_contig_0001141	7.299e-11	At3g04240	GOT_O_linked_N_acetylglucosamine_transferase_OGT	GOT
PSN_contig_0001142	0.0299882	1	1511.21	1668.61	1942.54	1426.69	1732.89	1852.84	0	5,14E-12	Q9SIC9	RecName: Full=Pentatricopeptide repeat-containing protein At2g31400, chloroplastic; Flags: Precursor	NA	NA	NA	NA	NA	PSN_contig_0001142	2.795e-15	At2g31400	R_FOG:_PPR_repeat	R
PSN_contig_0001143	-0.232095	0.910603	133.176	141.39	55.353	136.567	122.797	136.485	0.0406711	NA	not available	not available	NA	NA	NA	NA	NA	PSN_contig_0001143	NA	not available	NA	NA
PSN_contig_0001144	0.153307	0.893279	344.226	347.236	366.713	256.427	310.426	383.281	0.0490127	NA	not available	not available	NA	NA	NA	NA	NA	PSN_contig_0001144	NA	not available	NA	NA
PSN_contig_0001145	0.16261	0.928795	2039.4	2571	3066.9	2639.81	2211.12	1979.97	0.0320803	NA	not available	not available	NA	NA	NA	NA	NA	PSN_contig_0001145	NA	not available	NA	NA
PSN_contig_0001146	0.0348512	1	2226.75	2371.39	3087.66	2483.63	2471.96	2538.07	0	1,11E-49	Q54B82	RecName: Full=COP9 signalosome complex subunit 4; Short=Signalosome subunit 4	K12178	COPS4, CSN4; COP9 signalosome complex subunit 4	brite_ko04121 Ubiquitin system	NA	NA	PSN_contig_0001146	1.747e-47	Hs7705845	OT_COP9_signalosome_subunit_CSN4	OT
PSN_contig_0001147	0.117565	1	838.558	771.405	280.224	586.948	678.818	466.481	0	NA	not available	not available	NA	NA	NA	NA	NA	PSN_contig_0001147	NA	not available	NA	NA
PSN_contig_0001148	0.644938	0.663989	0	0	19.0276	0	0	0	0.177839	8,51E-52	A8MLH5	RecName: Full=50S ribosomal protein L13	K02871	NA	NA	NA	NA	PSN_contig_0001148	3.075e-31	At1g78630	J_Mitochondrial_chloroplast_ribosomal_protein_L13	J
PSN_contig_0001149	-0.318509	0.80834	48.5303	68.6155	72.6508	96.614	64.0682	78.5259	0.0924057	NA	not available	not available	NA	NA	NA	NA	NA	PSN_contig_0001149	NA	not available	NA	NA
PSN_contig_0001150	0.022094	1	2862.16	2766.45	2952.74	2859.92	2925.02	2662.4	0	1,07E-18	Q41000	RecName: Full=ATP synthase subunit delta', mitochondrial; AltName: Full=F-ATPase delta' subunit; Flags: Precursor	NA	NA	NA	NA	NA	PSN_contig_0001150	6.522e-22	At5g47030	C_Mitochondrial_F1F0_ATP_synthase_subunit_delta_ATP16	C
PSN_contig_0001151	0.042636	1	2602.58	2584.52	2973.49	2466.93	2738.92	2711.01	0	3,47E-29	P28644	RecName: Full=28 kDa ribonucleoprotein, chloroplastic; Short=28RNP	NA	NA	NA	NA	NA	PSN_contig_0001151	2.306e-31	At5g50250	R_FOG:_RRM_domain	R
PSN_contig_0001152	0.288101	0.116141	1792.23	1759.05	1977.14	1447.76	1517.81	1552.76	0.935015	4,41E-36	Q9FMV1	RecName: Full=Gamma carbonic anhydrase-like 1, mitochondrial; Short=AtCAL1; Short=GAMMA CAL1; Flags: Precursor	NA	NA	NA	NA	NA	PSN_contig_0001152	2.396e-39	At5g63510	NA	NA
PSN_contig_0001153	-0.242616	0.924235	142.205	107.082	147.031	188.869	167.035	117.789	0.0342176	NA	not available	not available	NA	NA	NA	NA	NA	PSN_contig_0001153	NA	not available	NA	NA
PSN_contig_0001154	0.0772258	1	477.403	485.507	300.982	419.145	429.41	349.627	0	NA	not available	not available	NA	NA	NA	NA	NA	PSN_contig_0001154	NA	not available	NA	NA
PSN_contig_0001155	0.306103	0.795463	186.221	162.182	131.463	146.737	130.425	107.506	0.0993798	NA	not available	not available	NA	NA	NA	NA	NA	PSN_contig_0001155	NA	not available	NA	NA
PSN_contig_0001156	0.584617	0.186546	30962.3	33206.8	43104.4	23661.7	20789.4	26156.6	0.729215	NA	not available	not available	NA	NA	NA	NA	NA	PSN_contig_0001156	NA	not available	NA	NA
PSN_contig_0001157	-0.163655	0.809697	4037.04	3811.28	4973.12	4829.97	4940.12	4608.72	0.0916773	2,48E-125	P09110	RecName: Full=3-ketoacyl-CoA thiolase, peroxisomal; AltName: Full=Acetyl-CoA acyltransferase; AltName: Full=Beta-ketothiolase; AltName: Full=Peroxisomal 3-oxoacyl-CoA thiolase; Flags: Precursor	K07513	ACAA1; acetyl-CoA acyltransferase 1 [EC:2.3.1.16]	Metabolism	Amino acid metabolism	Valine, leucine and isoleucine degradation [PATH:ko00280]	PSN_contig_0001157	1.351e-128	Hs4501853	I_3_oxoacyl_CoA_thiolase	I
PSN_contig_0001158	1.11383	0.513475	0	2.07926	79.5699	7.26421	1.52543	0	0.289481	0	Q162U5	RecName: Full=60 kDa chaperonin 2; AltName: Full=GroEL protein 2; AltName: Full=Protein Cpn60 2	K04077	groEL, HSPD1; chaperonin GroEL	Genetic Information Processing	Folding, sorting and degradation	RNA degradation [PATH:ko03018]	PSN_contig_0001158	0	At3g23990	O_Mitochondrial_chaperonin_Cpn60_Hsp60p	O
PSN_contig_0001159	-0.0139348	1	0	0	10.3787	2.90568	0	7.47866	0	0	B0KFQ2	RecName: Full=60 kDa chaperonin; AltName: Full=GroEL protein; AltName: Full=Protein Cpn60	K04077	groEL, HSPD1; chaperonin GroEL	Genetic Information Processing	Folding, sorting and degradation	RNA degradation [PATH:ko03018]	PSN_contig_0001159	0	At3g23990	O_Mitochondrial_chaperonin_Cpn60_Hsp60p	O
PSN_contig_0001162	0.345613	0.622843	900.632	820.268	458.392	581.137	608.648	515.092	0.205621	NA	not available	not available	NA	NA	NA	NA	NA	PSN_contig_0001162	NA	not available	NA	NA
PSN_contig_0001163	0.657436	0.432301	97.0606	120.597	281.954	99.5197	89.2379	114.049	0.364214	NA	not available	not available	NA	NA	NA	NA	NA	PSN_contig_0001163	NA	not available	NA	NA
PSN_contig_0001164	0.249497	0.68566	1382.55	1488.75	1113.98	1072.2	1166.19	1104.97	0.163891	5,14E-65	Q7U8K7	RecName: Full=Histidinol dehydrogenase; Short=HDH	K00013	hisD; histidinol dehydrogenase [EC:1.1.1.23]	Metabolism	Amino acid metabolism	Histidine metabolism [PATH:ko00340]	PSN_contig_0001164	1.545e-47	At5g63890	E_Histidinol_dehydrogenase	E
PSN_contig_0001165	0.0703504	0.924958	6288.62	5879.1	6081.91	5862.94	6292.41	5218.23	0.0338778	9,24E-80	P0CP55	RecName: Full=Cytochrome c peroxidase, mitochondrial; Short=CCP; Flags: Precursor >gi|338817780|sp|P0CP54.1|CCPR_CRYNJ RecName: Full=Cytochrome c peroxidase, mitochondrial; Short=CCP; Flags: Precursor	K00428	E1.11.1.5; cytochrome c peroxidase [EC:1.11.1.5]	brite_ko01000 Enzymes	NA	NA	PSN_contig_0001165	2.425e-56	YKR066c	P_Catalase_peroxidase_I_	P
PSN_contig_0001166	-0.4891	0.00804106	1037.19	842.1	985.975	1409.98	1253.14	1367.66	2.09469	NA	not available	not available	NA	NA	NA	NA	NA	PSN_contig_0001166	NA	not available	NA	NA
PSN_contig_0001167	-0.341688	0.88598	27.0867	16.6341	50.1636	37.7739	35.8477	46.7416	0.0525762	NA	not available	not available	NA	NA	NA	NA	NA	PSN_contig_0001167	NA	not available	NA	NA
PSN_contig_0001168	-0.330041	0.786009	717.797	611.302	667.695	905.847	720.767	917.07	0.104572	NA	not available	not available	NA	NA	NA	NA	NA	PSN_contig_0001168	NA	not available	NA	NA
PSN_contig_0001169	0.255874	0.892404	2157.9	2172.83	2705.38	1757.94	2094.42	1975.3	0.0494384	NA	not available	not available	NA	NA	NA	NA	NA	PSN_contig_0001169	NA	not available	NA	NA
PSN_contig_0001170	0.500997	0.883311	0	2.07926	8.6489	2.17926	0	0	0.0538865	NA	not available	not available	NA	NA	NA	NA	NA	PSN_contig_0001170	NA	not available	NA	NA
PSN_contig_0001171	0.590521	0.584601	198.636	208.966	595.044	250.615	151.781	233.708	0.23314	NA	not available	not available	NA	NA	NA	NA	NA	PSN_contig_0001171	NA	not available	NA	NA
PSN_contig_0001172	0.620063	0.648386	0	0	20.7574	0	0	0	0.188166	3,83E-40	Q35539	RecName: Full=Cytochrome c oxidase subunit 3; AltName: Full=Cytochrome c oxidase polypeptide III	NA	NA	NA	NA	NA	PSN_contig_0001172	9.574e-37	At2g07687	C_Cytochrome_oxidase_subunit_III_and_related_proteins	C
PSN_contig_0001173	-0.15959	1	56.4306	94.6063	164.329	122.039	99.1532	130.876	0	1,92E-56	Q8T882	RecName: Full=Tauropine dehydrogenase; Short=TaDH; AltName: Full=NAD: tauropine oxidoreductase	NA	NA	NA	NA	NA	PSN_contig_0001173	NA	not available	NA	NA
PSN_contig_0001174	-0.0409467	0.989143	2829.43	2633.38	2800.51	2881.71	2871.63	2744.67	0.00474082	4,69E-69	Q54QP7	RecName: Full=LIMR family protein DDB_G0283707	K14617	LMBRD1; LMBR1 domain-containing protein 1	brite_ko00001 KEGG Orthology	NA	NA	PSN_contig_0001174	6.239e-61	At3g08930	S_Uncharacterized_conserved_protein	S
PSN_contig_0001175	0.25347	0.922929	731.34	779.722	1245.44	739.497	776.446	762.823	0.0348319	NA	not available	not available	NA	NA	NA	NA	NA	PSN_contig_0001175	NA	not available	NA	NA
PSN_contig_0001176	2.24024	0.0244392	13.5433	25.9907	238.71	11.6227	6.10173	5.60899	1.61191	NA	not available	not available	NA	NA	NA	NA	NA	PSN_contig_0001176	NA	not available	NA	NA
PSN_contig_0001177	2.22922	0.0337136	7.90028	19.753	114.166	2.17926	6.86445	3.73933	1.4722	NA	not available	not available	NA	NA	NA	NA	NA	PSN_contig_0001177	NA	not available	NA	NA
PSN_contig_0001178	0.207378	0.910603	3567.54	3693.8	5812.06	3645.91	4031.72	3569.19	0.0406711	NA	not available	not available	NA	NA	NA	NA	NA	PSN_contig_0001178	NA	not available	NA	NA
PSN_contig_0001179	0.0382373	1	5700.62	5053.64	6922.58	5645.74	6100.97	5453.81	0	1,03E-87	P00516	RecName: Full=cGMP-dependent protein kinase 1; Short=cGK 1; Short=cGK1; AltName: Full=cGMP-dependent protein kinase I; Short=cGKI	K07376	PRKG; protein kinase, cGMP-dependent [EC:2.7.11.12]	Cellular Processes	Cell communication	Gap junction [PATH:ko04540]	PSN_contig_0001179	9.151e-91	Hs10835242	T_cGMP_dependent_protein_kinase	T
PSN_contig_0001180	1.23594	0.43202	4.51444	9.35666	115.895	18.8869	0	5.60899	0.364496	NA	not available	not available	NA	NA	NA	NA	NA	PSN_contig_0001180	NA	not available	NA	NA
PSN_contig_0001181	0.971736	0.605069	6.77167	16.6341	84.7592	23.2455	10.678	1.86966	0.218195	NA	not available	not available	NA	NA	NA	NA	NA	PSN_contig_0001181	NA	not available	NA	NA
PSN_contig_0001182	0.0593219	1	10.1575	9.35666	5.18934	11.6227	6.86445	5.60899	0	NA	not available	not available	NA	NA	NA	NA	NA	PSN_contig_0001182	NA	not available	NA	NA
PSN_contig_0001183	0.616495	0.0448281	453.702	376.346	409.958	318.172	280.68	200.989	1.34845	NA	not available	not available	NA	NA	NA	NA	NA	PSN_contig_0001183	NA	not available	NA	NA
PSN_contig_0001184	0.895399	0.242609	44.0158	36.387	43.2445	23.9719	16.7798	21.5011	0.615092	NA	not available	not available	NA	NA	NA	NA	NA	PSN_contig_0001184	NA	not available	NA	NA
PSN_contig_0001185	0.0300547	1	2.25722	8.31704	0	0.726421	3.81358	6.54382	0	NA	not available	not available	NA	NA	NA	NA	NA	PSN_contig_0001185	NA	not available	NA	NA
PSN_contig_0001186	0.337262	0.674774	252.809	254.709	444.554	274.587	223.476	244.926	0.170841	1,77E-04	Q84W65	RecName: Full=SufE-like protein 1, chloroplastic/mitochondrial; AltName: Full=Chloroplastic SufE; Short=CpSufE; AltName: Full=Protein EMBRYO DEFECTIVE 1374; AltName: Full=Protein SULFUR E; Short=AtSUFE; AltName: Full=Protein SULFUR E 1; Short=AtSUFE1; Flags: Precursor	NA	NA	NA	NA	NA	PSN_contig_0001186	9.694e-08	At4g26500_1	NA	NA
PSN_contig_0001188	0.332842	0.788152	345.355	326.444	240.439	241.172	250.934	223.425	0.10339	NA	not available	not available	NA	NA	NA	NA	NA	PSN_contig_0001188	NA	not available	NA	NA
PSN_contig_0001189	0.283207	0.870391	144.462	141.39	91.6784	127.85	77.0344	102.832	0.0602855	NA	not available	not available	NA	NA	NA	NA	NA	PSN_contig_0001189	NA	not available	NA	NA
PSN_contig_0001190	0.0458199	1	401.786	523.973	309.631	372.654	442.376	385.151	0	NA	not available	not available	NA	NA	NA	NA	NA	PSN_contig_0001190	NA	not available	NA	NA
PSN_contig_0001191	-0.080286	1	22.5722	24.9511	3.45956	14.5284	19.8306	22.436	0	NA	not available	not available	NA	NA	NA	NA	NA	PSN_contig_0001191	NA	not available	NA	NA
PSN_contig_0001192	0.14653	0.937386	2611.61	2659.37	1939.08	2234.47	2201.96	2061.3	0.0280817	NA	not available	not available	NA	NA	NA	NA	NA	PSN_contig_0001192	NA	not available	NA	NA
PSN_contig_0001193	0.0295831	1	1181.66	1175.82	729.967	1046.05	1019.75	958.203	0	1,12E-07	Q06852	RecName: Full=Cell surface glycoprotein 1; AltName: Full=Outer layer protein B; AltName: Full=S-layer protein 1; Flags: Precursor	NA	NA	NA	NA	NA	PSN_contig_0001193	2.66e-18	Hs17476141	NA	NA
PSN_contig_0001194	-0.071003	1	743.755	595.708	681.533	770.006	771.869	581.465	0	NA	not available	not available	NA	NA	NA	NA	NA	PSN_contig_0001194	NA	not available	NA	NA
PSN_contig_0001195	0.271272	0.509148	3982.87	4136.69	4649.65	3206.42	3709.85	3632.76	0.293156	1,39E-64	Q8VWI1	RecName: Full=ER lumen protein-retaining receptor B	K10949	KDELR; ER lumen protein retaining receptor	brite_ko00001 KEGG Orthology	NA	NA	PSN_contig_0001195	1.564e-63	At1g29330	U_ER_lumen_protein_retaining_receptor	U
PSN_contig_0001196	-0.0776843	0.962729	1099.27	1143.59	1058.63	1144.84	1120.43	1223.69	0.0164959	NA	not available	not available	NA	NA	NA	NA	NA	PSN_contig_0001196	NA	not available	NA	NA
PSN_contig_0001197	0.256132	0.432735	5718.67	5421.67	4417.86	4078.13	4800.54	4128.22	0.363778	NA	not available	not available	NA	NA	NA	NA	NA	PSN_contig_0001197	NA	not available	NA	NA
PSN_contig_0001198	-0.535832	0.0495559	462.731	454.318	453.202	650.873	591.105	758.149	1.3049	2,98E-41	O60341	RecName: Full=Lysine-specific histone demethylase 1A; AltName: Full=BRAF35-HDAC complex protein BHC110; AltName: Full=Flavin-containing amine oxidase domain-containing protein 2	K11450	NA	NA	NA	NA	PSN_contig_0001198	4.69e-44	At1g62830	Q_Amine_oxidase	Q
PSN_contig_0001199	-0.0750666	1	853.23	692.393	437.634	626.175	715.428	756.279	0	2,33E-85	F1RQM2	RecName: Full=Phosphoacetylglucosamine mutase; Short=PAGM; Short=PGlcNAc mutase; AltName: Full=Acetylglucosamine phosphomutase; AltName: Full=N-acetylglucosamine-phosphate mutase; AltName: Full=Phosphoglucomutase-3; Short=PGM 3	K01836	E5.4.2.3; phosphoacetylglucosamine mutase [EC:5.4.2.3]	Metabolism	Carbohydrate metabolism	Amino sugar and nucleotide sugar metabolism [PATH:ko00520]	PSN_contig_0001199	5.531e-94	7294561	G_Phosphoglucomutase_phosphomannomutase	G
PSN_contig_0001200	2.03371	0.0710455	14.6719	1.03963	29.4063	0	1.52543	0.934832	1.14846	NA	not available	not available	NA	NA	NA	NA	NA	PSN_contig_0001200	5.665e-08	Hs18543658_1	NA	NA
PSN_contig_0001201	0.0760342	1	310.368	372.187	397.849	376.286	351.612	292.602	0	NA	not available	not available	NA	NA	NA	NA	NA	PSN_contig_0001201	NA	not available	NA	NA
PSN_contig_0001202	0.728963	0.304165	50.7875	62.3778	44.9743	31.9625	29.746	30.8495	0.516891	NA	not available	not available	NA	NA	NA	NA	NA	PSN_contig_0001202	NA	not available	NA	NA
PSN_contig_0001203	-0.0203559	1	85.7745	85.2496	72.6508	109.69	61.0173	77.591	0	NA	not available	not available	NA	NA	NA	NA	NA	PSN_contig_0001203	NA	not available	NA	NA
PSN_contig_0001204	0.956031	0.00158844	511.261	565.558	676.344	350.861	309.663	224.36	2.79903	NA	not available	not available	NA	NA	NA	NA	NA	PSN_contig_0001204	NA	not available	NA	NA
PSN_contig_0001205	0.198349	0.847093	1199.71	1353.6	1082.84	1146.29	1251.62	760.018	0.072069	NA	not available	not available	NA	NA	NA	NA	NA	PSN_contig_0001205	NA	not available	NA	NA
PSN_contig_0001206	0.378409	0.303092	1615.04	1828.71	2169.14	1332.26	1388.14	1575.19	0.518426	0	Q9SEI4	RecName: Full=26S protease regulatory subunit 6B homolog; AltName: Full=26S protease subunit 6B homolog; AltName: Full=26S proteasome AAA-ATPase subunit RPT3; AltName: Full=Protein BMAA insensitive morphology 409; AltName: Full=Regulatory particle triple-A ATPase subunit 3	K03063	PSMC4, RPT3; 26S proteasome regulatory subunit T3	Genetic Information Processing	Folding, sorting and degradation	Proteasome [PATH:ko03050]	PSN_contig_0001206	0	At5g58290	O_26S_proteasome_regulatory_complex_ATPase_RPT3	O
PSN_contig_0001207	0.659532	0.106359	1265.17	1124.88	1375.18	659.59	887.04	802.086	0.973226	NA	not available	not available	NA	NA	NA	NA	NA	PSN_contig_0001207	NA	not available	NA	NA
PSN_contig_0001208	0.00721829	1	15748.6	18054.2	25355.1	22022.9	16884.3	19940.9	0	3,57E-77	O93428	RecName: Full=Cathepsin D; Flags: Precursor	NA	NA	NA	NA	NA	PSN_contig_0001208	1.834e-70	Hs4503145	O_Aspartyl_protease	O
PSN_contig_0001210	0.516857	0.224224	1373.52	1569.84	1480.69	1092.54	902.294	1066.64	0.649318	NA	not available	not available	NA	NA	NA	NA	NA	PSN_contig_0001210	6.617e-10	At1g14340	RA_Predicted_RNA_binding_protein	RA
PSN_contig_0001211	0.0194619	1	858.873	811.951	1171.06	958.876	1083.82	755.344	0	NA	not available	not available	NA	NA	NA	NA	NA	PSN_contig_0001211	NA	not available	NA	NA
PSN_contig_0001212	0.185159	0.905706	126.404	109.161	98.5975	102.425	112.119	78.5259	0.0430126	NA	not available	not available	NA	NA	NA	NA	NA	PSN_contig_0001212	NA	not available	NA	NA
PSN_contig_0001213	0.0779658	0.97844	1647.77	1487.71	1368.26	1545.1	1469.76	1250.81	0.00946598	6,70E-39	Q6DHK8	RecName: Full=Sodium/bile acid cotransporter 7; AltName: Full=Na(+)/bile acid cotransporter 7; AltName: Full=Solute carrier family 10 member 7	K14347	SLC10A7, P7; solute carrier family 10 (sodium/bile acid cotransporter), member 7	brite_ko02000 Transporters	brite_ko04147 Exosome (64)	NA	PSN_contig_0001213	5.598e-16	Hs14149785	R_Predicted_Na+_dependent_cotransporter	R
PSN_contig_0001214	0.252899	0.636551	192.993	225.6	257.737	200.492	199.832	161.726	0.196167	2,39E-12	Q9LIE4	RecName: Full=Probable protein S-acyltransferase 20; AltName: Full=Probable palmitoyltransferase At3g22180; AltName: Full=Zinc finger DHHC domain-containing protein At3g22180	K20027	NA	NA	NA	NA	PSN_contig_0001214	1.298e-15	At3g22180	R_DHHC_type_Zn_finger_proteins	R
PSN_contig_0001215	0.0978481	0.995174	25337.3	26008.4	34310.2	29691	26723.3	23490.5	0.00210083	1,35E-08	Q6CGG3	RecName: Full=FK506-binding protein 2; AltName: Full=Peptidyl-prolyl cis-trans isomerase; Short=PPIase; AltName: Full=Rotamase; Flags: Precursor	K09569	FKBP2; FK506-binding protein 2 [EC:5.2.1.8]	brite_ko03110 Chaperones and folding catalysts	NA	NA	PSN_contig_0001215	1.579e-12	CE05813	O_FKBP_type_peptidyl_prolyl_cis_trans_isomerase	O
PSN_contig_0001216	-0.0528239	1	3282	3730.19	3490.7	3357.52	3950.87	3591.62	0	8,11E-12	O60447	RecName: Full=Ecotropic viral integration site 5 protein homolog; Short=EVI-5; AltName: Full=Neuroblastoma stage 4S gene protein	K20242	NA	NA	NA	NA	PSN_contig_0001216	1.205e-14	Hs19923325_1	R_Predicted_GTPase_activator_NB4S_EVI5_contains_TBC_domain_Calmodulin_binding_protein_Pollux_contains_PTB_and_TBC_domains_	R
PSN_contig_0001217	-0.0695816	1	1776.43	1848.46	1703.83	1885.79	1861.03	1850.97	0	3,13E-56	O31489	RecName: Full=Uncharacterized protein YdcI	K06959	No automaic information retrieved	NA	NA	NA	PSN_contig_0001217	1.83e-43	7300889	K_Transcription_accessory_protein_TEX_contains_S1_domain	K
PSN_contig_0001218	0.273054	0.960652	46.2731	44.7041	31.136	58.8401	24.4069	14.9573	0.0174338	NA	not available	not available	NA	NA	NA	NA	NA	PSN_contig_0001218	NA	not available	NA	NA
PSN_contig_0001219	0.148195	0.998121	29762.6	21928.9	26891.2	25166.1	28318.9	16985	0.000816718	NA	not available	not available	NA	NA	NA	NA	NA	PSN_contig_0001219	NA	not available	NA	NA
PSN_contig_0001220	0.62808	0.712369	22.5722	29.1096	105.517	45.0381	18.3052	28.045	0.147295	0	A0T0G5	RecName: Full=Protein translocase subunit SecA	NA	NA	NA	NA	NA	PSN_contig_0001220	0	At4g01800	NA	NA
PSN_contig_0001221	0.418928	0.452858	4617.15	3890.29	3198.36	3075.67	3217.14	2382.89	0.344038	0	Q01292	RecName: Full=Ketol-acid reductoisomerase, chloroplastic; AltName: Full=Acetohydroxy-acid reductoisomerase; AltName: Full=Alpha-keto-beta-hydroxylacyl reductoisomerase; Flags: Precursor	NA	NA	NA	NA	NA	PSN_contig_0001221	0	At3g58610	X_Unnamed_protein	X
PSN_contig_0001222	-1.11168	0.00151789	151.234	152.826	91.6784	329.795	246.357	313.169	2.81876	1,26E-83	Q8CCP0	RecName: Full=Nuclear export mediator factor Nemf; AltName: Full=Serologically defined colon cancer antigen 1 homolog	NA	NA	NA	NA	NA	PSN_contig_0001222	2.553e-118	At5g49930	R_Predicted_RNA_binding_protein	R
PSN_contig_0001223	-0.49282	0.299107	182.835	178.816	178.167	292.748	239.493	235.578	0.524174	2,64E-24	O81852	RecName: Full=Bifunctional aspartokinase/homoserine dehydrogenase 2, chloroplastic; Short=AK-HD 2; Short=AK-HSDH 2; AltName: Full=Beta-aspartyl phosphate homoserine 2; Includes: RecName: Full=Aspartokinase; Includes: RecName: Full=Homoserine dehydrogenase; Flags: Precursor	K12524	thrA; bifunctional aspartokinase / homoserine dehydrogenase 1 [EC:2.7.2.4 1.1.1.3]	Metabolism	Amino acid metabolism	Cysteine and methionine metabolism [PATH:ko00270]	PSN_contig_0001223	1.436e-24	At4g19710	E_Bifunctional_aspartokinase_homoserine_dehydrogenase	E
PSN_contig_0001224	-0.324291	0.777638	2004.41	1912.92	1612.16	3320.47	2367.47	1319.98	0.109222	NA	not available	not available	NA	NA	NA	NA	NA	PSN_contig_0001224	NA	not available	NA	NA
PSN_contig_0001225	0.178252	0.947715	1832.86	1564.64	1856.05	1271.96	1610.09	1733.18	0.0233223	4,90E-28	O17040	RecName: Full=Very-long-chain (3R)-3-hydroxyacyl-CoA dehydratase hpo-8; AltName: Full=Probable 3-hydroxyacyl-CoA dehydratase	K10703	PHS1, PAS2; very-long-chain (3R)-3-hydroxyacyl-[acyl-carrier protein] dehydratase [EC:4.2.1.134]	Metabolism	Lipid metabolism	Biosynthesis of unsaturated fatty acids [PATH:ko01040]	PSN_contig_0001225	5.756e-31	CE13650	R_Protein_tyrosine_phosphatase_like_protein_PTPLA_contains_Pro_instead_of_catalytic_Arg_	R
PSN_contig_0001226	0.345448	0.895949	40.63	20.7926	32.8658	27.604	15.2543	28.9798	0.0477167	NA	not available	not available	NA	NA	NA	NA	NA	PSN_contig_0001226	NA	not available	NA	NA
PSN_contig_0001227	-0.163246	1	90.2889	76.9326	64.0019	62.4722	145.679	55.1551	0	2,49E-08	P25600	PUTATIVE PSEUDOGENE: RecName: Full=Putative transposon Ty5-1 protein YCL074W	NA	NA	NA	NA	NA	PSN_contig_0001227	3.234e-11	At2g05390	R_FOG:_Transposon_encoded_proteins_with_TYA_reverse_transcriptase_integrase_domains_in_various_combinations	R
PSN_contig_0001228	-0.0932649	1	63.2022	53.0211	12.1085	37.7739	52.6275	50.4809	0	NA	not available	not available	NA	NA	NA	NA	NA	PSN_contig_0001228	2.727e-10	At1g31210	R_FOG:_Transposon_encoded_proteins_with_TYA_reverse_transcriptase_integrase_domains_in_various_combinations	R
PSN_contig_0001229	0.358424	0.483485	2532.6	2634.42	2293.69	1484.08	2166.88	2135.16	0.315617	NA	not available	not available	NA	NA	NA	NA	NA	PSN_contig_0001229	NA	not available	NA	NA
PSN_contig_0001230	-0.0994464	1	813.729	745.414	361.524	639.977	684.92	744.126	0	2,99E-23	Q8R127	RecName: Full=Saccharopine dehydrogenase-like oxidoreductase	NA	NA	NA	NA	NA	PSN_contig_0001230	1.671e-24	CE17691	S_Uncharacterized_membrane_protein	S
PSN_contig_0001231	-0.156559	0.840486	1659.06	1551.13	1145.11	1712.9	1568.15	1588.28	0.0754693	1,44E-125	P55577	RecName: Full=Uncharacterized peptidase y4nA	K01322	E3.4.21.26, PREP; prolyl oligopeptidase [EC:3.4.21.26]	brite_ko01002 Peptidases	NA	NA	PSN_contig_0001231	3.092e-46	Hs20149545	O_Predicted_serine_protease	O
PSN_contig_0001232	1.03376	0.0158938	4425.28	4293.67	2703.65	1537.83	1980.78	1877.14	1.79877	2,98E-09	Q6AZT7	RecName: Full=Nephrocystin-3	K19360	NA	NA	NA	NA	PSN_contig_0001232	5.472e-06	CE27362	Z_Kinesin_light_chain	Z
PSN_contig_0001233	0.346852	0.00612236	4684.87	4673.13	4319.26	3537.67	3546.63	3664.54	2.21308	2,88E-88	Q65PZ8	RecName: Full=Transaldolase	K00616	E2.2.1.2, talA, talB; transaldolase [EC:2.2.1.2]	Metabolism	Carbohydrate metabolism	Pentose phosphate pathway [PATH:ko00030]	PSN_contig_0001233	1.273e-83	7291684	G_Transaldolase	G
PSN_contig_0001234	-0.183092	0.869556	243.78	223.52	162.599	238.993	242.544	240.252	0.0607023	NA	not available	not available	NA	NA	NA	NA	NA	PSN_contig_0001234	NA	not available	NA	NA
PSN_contig_0001235	0.438238	0.928781	0	2.07926	22.4871	7.99063	0.762717	0	0.0320869	NA	not available	not available	NA	NA	NA	NA	NA	PSN_contig_0001235	NA	not available	NA	NA
PSN_contig_0001237	-0.304711	0.514181	541.733	605.064	804.348	899.309	735.259	777.78	0.288884	NA	not available	not available	NA	NA	NA	NA	NA	PSN_contig_0001237	NA	not available	NA	NA
PSN_contig_0001238	-0.249361	0.78437	660.238	597.787	342.497	586.948	601.783	731.039	0.105479	1,59E-26	Q9P1Q0	RecName: Full=Vacuolar protein sorting-associated protein 54; AltName: Full=Hepatocellular carcinoma protein 8; AltName: Full=Tumor antigen HOM-HCC-8; AltName: Full=Tumor antigen SLP-8p	K17600	VPS54; vacuolar protein sorting-associated protein 54	brite_ko01009 Protein phosphatases and associated proteins	NA	NA	PSN_contig_0001238	1.638e-28	Hs7705397	U_Vacuolar_sorting_protein_VPS45	U
PSN_contig_0001239	-0.54189	0.298653	174.935	154.905	176.438	303.644	181.527	261.753	0.524834	NA	not available	not available	NA	NA	NA	NA	NA	PSN_contig_0001239	NA	not available	NA	NA
PSN_contig_0001240	1.42866	0.016255	397.271	523.973	768.023	132.209	167.798	266.427	1.78901	5,04E-30	E2JA31	RecName: Full=Dapdiamide A synthase; AltName: Full=ATP-dependent N-fumaramoyl-DAP-amino acid ligase	NA	NA	NA	NA	NA	PSN_contig_0001240	NA	not available	NA	NA
PSN_contig_0001241	0.0878394	1	305.854	256.788	281.954	208.483	263.9	318.778	0	NA	not available	not available	NA	NA	NA	NA	NA	PSN_contig_0001241	NA	not available	NA	NA
PSN_contig_0001242	-0.335676	0.315867	1573.28	1542.81	1079.38	1652.61	1782.47	1887.43	0.500496	1,03E-49	P39524	RecName: Full=Probable phospholipid-transporting ATPase DRS2	K14802	DRS2, ATP8A; phospholipid-transporting ATPase [EC:3.6.3.1]	brite_ko03009 Ribosome biogenesis	NA	NA	PSN_contig_0001242	1.068e-52	SPBC887.12	P_Cation_transport_ATPase	P
PSN_contig_0001243	0.120149	0.898892	1015.75	990.767	932.352	779.45	947.294	976.899	0.0462925	NA	not available	not available	NA	NA	NA	NA	NA	PSN_contig_0001243	NA	not available	NA	NA
PSN_contig_0001244	0.589387	0.043732	9926.14	9352.51	6815.33	5308.68	6027.75	5878.22	1.3592	2,12E-161	Q9STX5	RecName: Full=Endoplasmin homolog; AltName: Full=Glucose-regulated protein 94 homolog; Short=GRP-94 homolog; AltName: Full=Heat shock protein 90-7; Short=AtHSP90.7; Short=AtHsp90-7; AltName: Full=Protein SHEPHERD; Flags: Precursor	K09487	HSP90B, TRA1; heat shock protein 90kDa beta	Organismal Systems	Environmental adaptation	Plant-pathogen interaction [PATH:ko04626]	PSN_contig_0001244	1.151e-164	At4g24190	O_Endoplasmic_reticulum_glucose_regulated_protein_GRP94_endoplasmin_HSP90_family	O
PSN_contig_0001245	0.461962	0.243944	9339.26	8018.66	7009.07	6056.17	6427.41	5078.01	0.612711	1,87E-24	Q9XSU7	RecName: Full=60S ribosomal protein L27	K02901	NA	NA	NA	NA	PSN_contig_0001245	2.255e-27	Hs4506623	J_60S_ribosomal_protein_L27	J
PSN_contig_0001246	0.242861	0.637699	1223.41	1318.25	1722.86	1102.71	1163.14	1323.72	0.195384	2,32E-48	B7G267	RecName: Full=Anamorsin homolog; AltName: Full=Fe-S cluster assembly protein DRE2 homolog	NA	NA	NA	NA	NA	PSN_contig_0001246	6.033e-15	CE01413	S_Protein_DRE2_required_for_cell_viability	S
PSN_contig_0001247	1.26951	0.412804	6.77167	12.4756	155.68	28.3304	3.05087	0	0.384256	NA	not available	not available	NA	NA	NA	NA	NA	PSN_contig_0001247	NA	not available	NA	NA
PSN_contig_0001248	1.06864	0.515784	0	2.07926	24.2169	1.45284	0	1.86966	0.287533	NA	not available	not available	NA	NA	NA	NA	NA	PSN_contig_0001248	NA	not available	NA	NA
PSN_contig_0001250	-0.765863	0.0121671	992.049	873.289	1397.66	2057.95	2053.23	1497.6	1.91481	NA	not available	not available	NA	NA	NA	NA	NA	PSN_contig_0001250	NA	not available	NA	NA
PSN_contig_0001251	0.0225858	1	5262.71	4868.58	2812.62	4099.19	4536.64	4107.65	0	NA	not available	not available	NA	NA	NA	NA	NA	PSN_contig_0001251	NA	not available	NA	NA
PSN_contig_0001252	-0.188767	0.327516	1618.43	1621.82	1636.37	1960.61	1711.54	1889.3	0.484767	8,09E-53	O60114	RecName: Full=Uncharacterized helicase C15C4.05	NA	NA	NA	NA	NA	PSN_contig_0001252	4.4e-56	SPBC15C4.05	L_HrpA_like_helicases	L
PSN_contig_0001253	-0.346274	0.701619	448.059	388.821	228.331	515.759	446.952	410.391	0.153899	1,21E-31	Q3ZX56	RecName: Full=Cobalamin biosynthesis protein CobD	K02227	cbiB, cobD; adenosylcobinamide-phosphate synthase [EC:6.3.1.10]	Metabolism	Metabolism of cofactors and vitamins	Porphyrin and chlorophyll metabolism [PATH:ko00860]	PSN_contig_0001253	NA	not available	NA	NA
PSN_contig_0001255	0.24225	0.847093	469.502	482.388	302.712	323.257	368.392	364.584	0.072069	NA	not available	not available	NA	NA	NA	NA	NA	PSN_contig_0001255	NA	not available	NA	NA
PSN_contig_0001256	0.095414	1	1463.81	1219.49	479.149	1040.23	933.565	977.834	0	NA	not available	not available	NA	NA	NA	NA	NA	PSN_contig_0001256	NA	not available	NA	NA
PSN_contig_0001257	0	1	0	0	0	0	0	0	0	6,74E-93	B1J4D7	RecName: Full=Probable periplasmic serine endoprotease DegP-like; AltName: Full=Protease Do; Flags: Precursor	K04771	degP, htrA; serine protease Do [EC:3.4.21.107]	Environmental Information Processing	Signal transduction	Two-component system [PATH:ko02020]	PSN_contig_0001257	1.889e-47	At3g27925	O_Serine_protease	O
PSN_contig_0001258	-0.058084	1	1059.77	864.972	1120.9	997.376	1076.96	1094.69	0	2,43E-27	Q9UPZ9	RecName: Full=Serine/threonine-protein kinase ICK; AltName: Full=Intestinal cell kinase; Short=hICK; AltName: Full=Laryngeal cancer kinase 2; Short=LCK2; AltName: Full=MAK-related kinase; Short=MRK	K08828	ICK; intestinal cell (MAK-like) kinase [EC:2.7.11.22]	brite_ko01001 Protein kinases	NA	NA	PSN_contig_0001258	2.495e-32	Hs7705551	T_MAPK_related_serine_threonine_protein_kinase	T
PSN_contig_0001259	-0.0716799	0.979551	681.681	593.628	707.48	756.204	656.699	667.47	0.00897276	NA	not available	not available	NA	NA	NA	NA	NA	PSN_contig_0001259	4.545e-21	At4g10000	NA	NA
PSN_contig_0001260	-0.0560319	1	3954.65	3649.1	4730.95	4388.31	4384.1	4045.95	0	5,59E-133	Q9NGP6	RecName: Full=Pyrophosphate--fructose 6-phosphate 1-phosphotransferase; AltName: Full=6-phosphofructokinase, pyrophosphate dependent; AltName: Full=PPi-dependent phosphofructokinase; Short=PPi-PFK; AltName: Full=Pyrophosphate-dependent 6-phosphofructose-1-kinase	NA	NA	NA	NA	NA	PSN_contig_0001260	2.157e-16	At5g56630	G_Pyrophosphate_dependent_phosphofructo_1_kinase	G
PSN_contig_0001261	-0.214795	0.991414	33.8583	32.2285	41.5147	48.6702	34.3223	44.8719	0.00374491	NA	not available	not available	NA	NA	NA	NA	NA	PSN_contig_0001261	NA	not available	NA	NA
PSN_contig_0001262	-0.094808	0.964017	686.196	595.708	771.482	809.959	713.14	666.535	0.0159155	NA	not available	not available	NA	NA	NA	NA	NA	PSN_contig_0001262	NA	not available	NA	NA
PSN_contig_0001263	-0.442739	0.117064	860.002	815.069	596.774	955.97	1060.94	1094.69	0.931577	1,29E-73	Q05086	RecName: Full=Ubiquitin-protein ligase E3A; AltName: Full=E6AP ubiquitin-protein ligase; AltName: Full=HECT-type ubiquitin transferase E3A; AltName: Full=Human papillomavirus E6-associated protein; AltName: Full=Oncogenic protein-associated protein E6-AP; AltName: Full=Renal carcinoma antigen NY-REN-54	K10587	UBE3A, E6AP; ubiquitin-protein ligase E3 A [EC:6.3.2.19]	Genetic Information Processing	Folding, sorting and degradation	Ubiquitin mediated proteolysis [PATH:ko04120]	PSN_contig_0001263	3.246e-77	Hs19718762	O_E3_ubiquitin_protein_ligase	O
PSN_contig_0001264	-0.277231	0.659394	1821.58	1514.74	1338.85	1988.21	1918.23	1788.33	0.180855	NA	not available	not available	NA	NA	NA	NA	NA	PSN_contig_0001264	NA	not available	NA	NA
PSN_contig_0001265	-0.101919	0.935541	451.444	418.971	380.552	462.004	382.884	502.94	0.0289374	5,11E-05	Q9FM96	RecName: Full=Glucosidase 2 subunit beta; AltName: Full=Glucosidase II subunit beta; AltName: Full=Protein PRIORITY IN SWEET LIFE 4; Flags: Precursor	K08288	PRKCSH; protein kinase C substrate 80K-H	Genetic Information Processing	Folding, sorting and degradation	Protein processing in endoplasmic reticulum [PATH:ko04141]	PSN_contig_0001265	1.954e-09	At2g42390	T_Protein_kinase_C_substrate_80_KD_protein_heavy_chain	T
PSN_contig_0001266	-0.498248	0.337838	192.993	226.639	269.846	372.654	222.713	387.955	0.471291	2,61E-27	A8FYT9	RecName: Full=Chaperone protein DnaJ	K03686	dnaJ; molecular chaperone DnaJ	brite_ko03029 Mitochondrial biogenesis	brite_ko03110 Chaperones and folding catalysts (54)	NA	PSN_contig_0001266	7.505e-24	At5g48030	O_Molecular_chaperone_DnaJ_superfamily_	O
PSN_contig_0001268	0.068594	0.988354	3287.64	3521.22	3788.22	3472.29	3233.16	3391.57	0.00508742	3,16E-66	Q93615	RecName: Full=Probable electron transfer flavoprotein subunit alpha, mitochondrial; Short=Alpha-ETF; Flags: Precursor	K03522	No automaic information retrieved	brite_ko04147 Exosome	NA	NA	PSN_contig_0001268	1.72e-69	CE24926	C_Electron_transfer_flavoprotein_alpha_subunit	C
PSN_contig_0001269	-0.455067	0.517544	75.617	51.9815	65.7317	90.0762	90.7633	87.8742	0.286052	2,74E-59	Q9Y620	RecName: Full=DNA repair and recombination protein RAD54B; AltName: Full=RAD54 homolog B	K10877	RAD54B; DNA repair and recombination protein RAD54B [EC:3.6.4.-]	Genetic Information Processing	Replication and repair	Homologous recombination [PATH:ko03440]	PSN_contig_0001269	7.108e-63	Hs6912622_2	L_DNA_repair_protein_SNF2_family	L
PSN_contig_0001271	-0.154714	0.907189	1483	1432.61	942.73	1462.29	1420.94	1428.42	0.0423022	2,97E-21	P38887	RecName: Full=Uncharacterized protein YHR202W	NA	NA	NA	NA	NA	PSN_contig_0001271	1.615e-24	YHR202w	F_5_nucleotidase_2_3_cyclic_phosphodiesterase_and_related_esterases	F
PSN_contig_0001272	0.220397	0.753611	5250.3	5263.64	6801.5	4795.83	4866.13	5149.99	0.122853	1,26E-173	Q9LIC2	RecName: Full=Transmembrane 9 superfamily member 7; AltName: Full=Endomembrane protein 5; AltName: Full=Transmembrane nine protein 7; Short=AtTMN7; Flags: Precursor	K17086	TM9SF2_4; transmembrane 9 superfamily member 2/4	brite_ko04147 Exosome	NA	NA	PSN_contig_0001272	6.873e-177	At3g13772	U_Endosomal_membrane_proteins_EMP70	U
PSN_contig_0001273	0.300886	0.595967	3039.35	2896.41	2264.28	1659.87	2751.12	2216.49	0.224778	NA	not available	not available	NA	NA	NA	NA	NA	PSN_contig_0001273	NA	not available	NA	NA
PSN_contig_0001274	-0.350218	0.653438	332.94	336.84	390.93	513.58	365.341	485.178	0.184795	9,32E-61	B7G3Y9	RecName: Full=Lipoyl synthase 2, mitochondrial; AltName: Full=Lipoate synthase 2; Short=LS 2; Short=Lip-syn 2; AltName: Full=Lipoic acid synthase 2; Flags: Precursor	K03644	lipA; lipoic acid synthetase [EC:2.8.1.8]	Metabolism	Metabolism of cofactors and vitamins	Lipoic acid metabolism [PATH:ko00785]	PSN_contig_0001274	2.014e-47	YOR196c	H_Lipoate_synthase	H
PSN_contig_0001275	0.510275	0.0102	6250.25	6877.15	5492.05	4885.91	4005.03	4138.5	1.9914	NA	not available	not available	NA	NA	NA	NA	NA	PSN_contig_0001275	NA	not available	NA	NA
PSN_contig_0001276	0.645325	0.397577	313.754	326.444	489.528	193.228	271.527	233.708	0.400579	4,54E-04	C4V7I7	RecName: Full=Probable glucose-repressible alcohol dehydrogenase transcriptional effector homolog; AltName: Full=Carbon catabolite repressor protein 4; AltName: Full=Cytoplasmic deadenylase	K12603	CNOT6, CCR4; CCR4-NOT transcription complex subunit 6	Genetic Information Processing	Folding, sorting and degradation	RNA degradation [PATH:ko03018]	PSN_contig_0001276	NA	not available	NA	NA
PSN_contig_0001277	-0.388566	0.723215	457.088	441.843	333.848	597.845	572.8	472.09	0.140733	NA	not available	not available	NA	NA	NA	NA	NA	PSN_contig_0001277	NA	not available	NA	NA
PSN_contig_0001278	0.439241	0.171478	6717.49	7710.93	10276.6	5769.24	6163.51	6189.52	0.765792	2,02E-52	Q8H715	RecName: Full=Autophagy-related protein 8; AltName: Full=Autophagy-related ubiquitin-like modifier ATG8; Flags: Precursor	NA	NA	NA	NA	NA	PSN_contig_0001278	1.683e-51	At2g05630	Z_Microtubule_associated_anchor_protein_involved_in_autophagy_and_membrane_trafficking	Z
PSN_contig_0001279	0.458879	0.309891	7338.23	5990.34	4646.19	4518.34	4695.28	3754.28	0.508792	1,91E-148	P35684	RecName: Full=60S ribosomal protein L3	K02925	NA	NA	NA	NA	PSN_contig_0001279	4.396e-148	At1g61580	J_60S_ribosomal_protein_L3_and_related_proteins	J
PSN_contig_0001280	-0.215694	0.651158	573.334	578.034	660.776	718.43	598.733	788.998	0.186314	2,21E-09	A9IGC5	RecName: Full=Chaperone protein DnaJ	K03686	dnaJ; molecular chaperone DnaJ	brite_ko03029 Mitochondrial biogenesis	brite_ko03110 Chaperones and folding catalysts (54)	NA	PSN_contig_0001280	2.487e-12	At3g08910	O_Molecular_chaperone_DnaJ_superfamily_	O
PSN_contig_0001281	0.819159	0.00256252	2740.27	3274.83	4101.31	1938.09	1727.55	1997.74	2.59133	1,37E-32	Q39709	RecName: Full=Fucoxanthin-chlorophyll a-c binding protein, chloroplastic; Short=FCP; Flags: Precursor	NA	NA	NA	NA	NA	PSN_contig_0001281	1.869e-11	At1g29920	O_Chlorophyll_A-B_binding_protein	O
PSN_contig_0001282	-0.283897	0.897403	82.3886	103.963	25.9467	92.2555	89.2379	86.0045	0.0470124	NA	not available	not available	NA	NA	NA	NA	NA	PSN_contig_0001282	NA	not available	NA	NA
PSN_contig_0001283	0.626632	0.00236394	2305.75	2543.97	2838.57	1724.52	1610.09	1616.32	2.62636	NA	not available	not available	NA	NA	NA	NA	NA	PSN_contig_0001283	NA	not available	NA	NA
PSN_contig_0001284	-0.40372	0.78306	29.3439	32.2285	34.5956	39.2267	41.9494	49.5461	0.106205	NA	not available	not available	NA	NA	NA	NA	NA	PSN_contig_0001284	NA	not available	NA	NA
PSN_contig_0001285	0.792983	0.0066991	3267.33	3401.67	4137.63	1896.69	2345.35	1915.47	2.17398	NA	not available	not available	NA	NA	NA	NA	NA	PSN_contig_0001285	NA	not available	NA	NA
PSN_contig_0001286	-0.0312361	1	844.201	800.515	797.429	840.469	851.955	803.955	0	7,99E-112	Q3IJD5	RecName: Full=ATP-dependent protease ATPase subunit HslU; AltName: Full=Unfoldase HslU	K03667	NA	NA	NA	NA	PSN_contig_0001286	2.492e-18	At1g33360	O_Putative_ATP_dependent_Clp_type_protease_AAA+_ATPase_superfamily_	O
PSN_contig_0001287	0.24169	1	4.51444	21.8322	873.539	536.099	38.1358	28.9798	0	NA	not available	not available	NA	NA	NA	NA	NA	PSN_contig_0001287	NA	not available	NA	NA
PSN_contig_0001288	0.651465	0.322931	86.9031	95.6459	67.4614	55.208	61.7801	38.3281	0.49089	NA	not available	not available	NA	NA	NA	NA	NA	PSN_contig_0001288	NA	not available	NA	NA
PSN_contig_0001289	0.518401	0.311634	695.225	769.326	595.044	474.353	498.817	447.784	0.506355	NA	not available	not available	NA	NA	NA	NA	NA	PSN_contig_0001289	NA	not available	NA	NA
PSN_contig_0001290	0.350708	0.847369	111.733	188.173	67.4614	87.8969	89.2379	106.571	0.0719274	NA	not available	not available	NA	NA	NA	NA	NA	PSN_contig_0001290	NA	not available	NA	NA
PSN_contig_0001291	0.3206	0.700404	1994.26	2108.37	2029.03	1512.41	1835.86	1520.97	0.154652	NA	not available	not available	NA	NA	NA	NA	NA	PSN_contig_0001291	NA	not available	NA	NA
PSN_contig_0001292	0.0941171	1	3825.99	3276.91	1582.75	2442.95	2892.98	2782.06	0	7,09E-05	Q8WVL7	RecName: Full=Ankyrin repeat domain-containing protein 49; AltName: Full=Fetal globin-inducing factor	NA	NA	NA	NA	NA	PSN_contig_0001292	1.635e-25	At5g47860	NA	NA
PSN_contig_0001293	-0.143608	0.833683	662.495	837.941	617.532	786.714	803.903	757.214	0.0789992	4,33E-36	Q8XNV1	RecName: Full=Arylsulfatase; AltName: Full=Cys-type sulfatase	NA	NA	NA	NA	NA	PSN_contig_0001293	NA	not available	NA	NA
PSN_contig_0001294	0.0462742	1	2172.58	2347.48	2068.82	1770.29	2266.79	2343.62	0	NA	not available	not available	NA	NA	NA	NA	NA	PSN_contig_0001294	NA	not available	NA	NA
PSN_contig_0001295	0.204865	0.719432	1683.89	1604.15	2113.79	1548	1555.18	1568.65	0.14301	NA	not available	not available	NA	NA	NA	NA	NA	PSN_contig_0001295	NA	not available	NA	NA
PSN_contig_0001296	0.407997	0.640881	101.575	124.756	190.276	112.595	105.255	88.809	0.193222	NA	not available	not available	NA	NA	NA	NA	NA	PSN_contig_0001296	NA	not available	NA	NA
PSN_contig_0001297	0.261181	0.609568	9278.31	8060.25	8232.03	7498.84	7935.3	5832.42	0.214978	9,54E-12	Q42395	RecName: Full=Fucoxanthin-chlorophyll a-c binding protein, chloroplastic; Short=FCP; Flags: Precursor	NA	NA	NA	NA	NA	PSN_contig_0001297	3.925e-06	At5g54270	S_Chlorophyll_A-B_binding_protein	S
PSN_contig_0001298	0.402764	0.170779	5511.01	5984.11	5934.88	3871.82	4479.44	4781.67	0.767567	3,28E-69	P29409	RecName: Full=Phosphoglycerate kinase, chloroplastic; Flags: Precursor	NA	NA	NA	NA	NA	PSN_contig_0001298	1.378e-70	At3g12780	G_3_phosphoglycerate_kinase	G
PSN_contig_0001299	0.689833	0.122036	156.877	200.648	287.144	140.926	131.95	116.854	0.913513	NA	not available	not available	NA	NA	NA	NA	NA	PSN_contig_0001299	NA	not available	NA	NA
PSN_contig_0001300	-0.156914	0.928795	590.264	613.381	409.958	573.873	549.919	686.167	0.0320803	NA	not available	not available	NA	NA	NA	NA	NA	PSN_contig_0001300	NA	not available	NA	NA
PSN_contig_0001301	0.832631	0.704367	0	3.11889	15.568	2.90568	0	0	0.152201	NA	not available	not available	NA	NA	NA	NA	NA	PSN_contig_0001301	NA	not available	NA	NA
PSN_contig_0001302	-0.113423	0.998923	8600.02	8459.46	8785.55	9569.87	11453	7011.24	0.00046804	4,22E-41	Q6PQZ1	RecName: Full=Aquaporin-1; Short=AQP-1; AltName: Full=Aquaporin-CHIP; AltName: Full=Water channel protein for red blood cells and kidney proximal tubule	K09864	NA	NA	NA	NA	PSN_contig_0001302	6.793e-40	Hs4502177	G_Aquaporin_major_intrinsic_protein_family_	G
PSN_contig_0001303	0.327335	0.501293	8949.89	8279.61	11812.7	8374.18	7492.93	7163.62	0.299909	6,39E-50	P44446	RecName: Full=Putative long-chain-fatty-acid--CoA ligase; AltName: Full=Long-chain acyl-CoA synthetase; Short=LACS	K01897	ACSL, fadD; long-chain acyl-CoA synthetase [EC:6.2.1.3]	Metabolism	Lipid metabolism	Fatty acid degradation [PATH:ko00071]	PSN_contig_0001303	1.882e-43	At5g27600	I_Long_chain_acyl_CoA_synthetases_AMP_forming_	I
PSN_contig_0001304	-0.374902	0.666264	77.8742	58.2192	38.0552	74.8214	75.509	82.2652	0.176354	2,31E-10	Q5U680	RecName: Full=S-adenosylmethionine mitochondrial carrier protein; AltName: Full=Mitochondrial S-adenosylmethionine transporter; AltName: Full=Solute carrier family 25 member 26	K15111	SLC25A26; solute carrier family 25 (mitochondrial S-adenosylmethionine transporter), member 26	brite_ko02000 Transporters	NA	NA	PSN_contig_0001304	2.539e-13	7301366	C_Mitochondrial_carrier_protein_PET8	C
PSN_contig_0001305	0.470825	0.893279	1.12861	0	12.1085	0	0	3.73933	0.0490127	NA	not available	not available	NA	NA	NA	NA	NA	PSN_contig_0001305	NA	not available	NA	NA
PSN_contig_0001306	2.60764	0.00474262	21.4436	16.6341	67.4614	0	4.5763	1.86966	2.32398	NA	not available	not available	NA	NA	NA	NA	NA	PSN_contig_0001306	NA	not available	NA	NA
PSN_contig_0001307	0.364057	0.786589	1091.37	1042.75	349.416	515.033	716.954	665.6	0.104252	0	P31335	RecName: Full=Bifunctional purine biosynthesis protein PURH; Includes: RecName: Full=Phosphoribosylaminoimidazolecarboxamide formyltransferase; AltName: Full=5-aminoimidazole-4-carboxamide ribonucleotide formyltransferase; AltName: Full=AICAR transformylase; Includes: RecName: Full=IMP cyclohydrolase; AltName: Full=ATIC; AltName: Full=IMP synthase; AltName: Full=Inosinicase	K00602	purH; phosphoribosylaminoimidazolecarboxamide formyltransferase / IMP cyclohydrolase [EC:2.1.2.3 3.5.4.10]	Metabolism	Metabolism of cofactors and vitamins	One carbon pool by folate [PATH:ko00670]	PSN_contig_0001307	0	Hs20127454	F_AICAR_transformylase_IMP_cyclohydrolase_methylglyoxal_synthase	F
PSN_contig_0001308	-0.219117	0.966379	39.5014	38.4663	100.327	80.6327	67.1191	58.8944	0.0148525	NA	not available	not available	NA	NA	NA	NA	NA	PSN_contig_0001308	NA	not available	NA	NA
PSN_contig_0001309	-0.53348	0.25678	165.906	210.005	176.438	230.275	272.29	308.495	0.590438	NA	not available	not available	NA	NA	NA	NA	NA	PSN_contig_0001309	NA	not available	NA	NA
PSN_contig_0001310	0.0504958	1	349.869	391.94	704.021	485.976	436.274	467.416	0	NA	not available	not available	NA	NA	NA	NA	NA	PSN_contig_0001310	NA	not available	NA	NA
PSN_contig_0001311	0.123699	0.866747	1558.61	1413.9	1786.86	1384.56	1555.18	1419.07	0.0621077	4,87E-160	Q8IY37	RecName: Full=Probable ATP-dependent RNA helicase DHX37; AltName: Full=DEAH box protein 37	K14780	NA	NA	NA	NA	PSN_contig_0001311	1.188e-155	SPAPB1A10.06c	L_HrpA_like_helicases	L
PSN_contig_0001312	-1.4399	0.0218777	12.4147	19.753	13.8382	47.9438	26.6951	70.1124	1.66	NA	not available	not available	NA	NA	NA	NA	NA	PSN_contig_0001312	NA	not available	NA	NA
PSN_contig_0001313	0.0519969	1	1767.41	1656.13	1510.1	1522.58	1619.25	1618.19	0	5,72E-126	P48638	RecName: Full=Glutathione reductase; Short=GR; Short=GRase	K00383	GSR, gor; glutathione reductase (NADPH) [EC:1.8.1.7]	Metabolism	Metabolism of other amino acids	Glutathione metabolism [PATH:ko00480]	PSN_contig_0001313	2.195e-116	At3g24170	Q_Pyridine_nucleotide_disulphide_oxidoreductase	Q
PSN_contig_0001314	-0.0980792	0.962729	322.783	276.541	304.441	350.135	286.781	330.93	0.0164959	2,30E-28	Q6Z9U7	RecName: Full=mRNA cap guanine-N7 methyltransferase 1; AltName: Full=mRNA (guanine-N(7)-)-methyltransferase 1; AltName: Full=mRNA cap methyltransferase 1	K00565	NA	NA	NA	NA	PSN_contig_0001314	1.774e-30	At3g20650	A_mRNA_cap_methyltransferase	A
PSN_contig_0001315	-0.11223	0.977232	275.381	226.639	249.088	270.955	263.137	279.515	0.0100022	5,78E-30	Q8NQ52	RecName: Full=Riboflavin biosynthesis protein RibBA; Includes: RecName: Full=3,4-dihydroxy-2-butanone 4-phosphate synthase; Short=DHBP synthase; Includes: RecName: Full=GTP cyclohydrolase-2; AltName: Full=GTP cyclohydrolase II >gi|166977456|sp|A4QEG9.1|RIBBA_CORGB RecName: Full=Riboflavin biosynthesis protein RibBA; Includes: RecName: Full=3,4-dihydroxy-2-butanone 4-phosphate synthase; Short=DHBP…	K14652	ribBA; 3,4-dihydroxy 2-butanone 4-phosphate synthase / GTP cyclohydrolase II [EC:4.1.99.12 3.5.4.25]	Metabolism	Metabolism of cofactors and vitamins	Riboflavin metabolism [PATH:ko00740]	PSN_contig_0001315	1.906e-29	At2g22450	H_Bifunctional_GTP_cyclohydrolase_II_34_dihydroxy_2butanone_4_phosphate_synthase	H
PSN_contig_0001316	0.351302	0.803627	4821.43	4481.84	1944.27	2946.36	3126.38	2590.42	0.0949453	NA	not available	not available	NA	NA	NA	NA	NA	PSN_contig_0001316	NA	not available	NA	NA
PSN_contig_0001317	0.0141262	1	778.742	703.829	982.515	837.563	742.123	854.436	0	2,83E-134	Q9LTR9	RecName: Full=Glycylpeptide N-tetradecanoyltransferase 1; AltName: Full=Myristoyl-CoA:protein N-myristoyltransferase 1; Short=NMT 1; Short=Type I N-myristoyltransferase 1; AltName: Full=Peptide N-myristoyltransferase 1	K00671	E2.3.1.97, NMT; glycylpeptide N-tetradecanoyltransferase [EC:2.3.1.97]	brite_ko01000 Enzymes	NA	NA	PSN_contig_0001317	1.107e-135	Hs4758816	I_N_myristoyl_transferase	I
PSN_contig_0001318	0.598041	0.669253	19.1864	33.2681	39.7849	18.1605	23.6442	14.9573	0.17441	NA	not available	not available	NA	NA	NA	NA	NA	PSN_contig_0001318	NA	not available	NA	NA
PSN_contig_0001319	0.122296	0.890125	5293.19	4534.86	4779.38	4195.08	4633.5	4577.87	0.050549	0	P55038	RecName: Full=Ferredoxin-dependent glutamate synthase 2; AltName: Full=FD-GOGAT	K00284	E1.4.7.1; glutamate synthase (ferredoxin) [EC:1.4.7.1]	Metabolism	Carbohydrate metabolism	Glyoxylate and dicarboxylate metabolism [PATH:ko00630]	PSN_contig_0001319	0	At5g04140	E_Glutamate_synthase	E
PSN_contig_0001320	1.60149	0.218917	5.64306	3.11889	64.0019	5.81137	1.52543	0	0.659721	NA	not available	not available	NA	NA	NA	NA	NA	PSN_contig_0001320	NA	not available	NA	NA
PSN_contig_0001321	0.506258	0.854715	0	2.07926	22.4871	5.81137	0	0	0.0681788	1,57E-118	Q16AF3	RecName: Full=50S ribosomal protein L4	K02926	NA	NA	NA	NA	PSN_contig_0001321	5.095e-47	At3g17465	J_Mitochondrial_chloroplast_ribosomal_protein_L3	J
PSN_contig_0001322	0.142101	1	2.25722	4.15852	1.72978	5.08495	1.52543	0	0	NA	not available	not available	NA	NA	NA	NA	NA	PSN_contig_0001322	NA	not available	NA	NA
PSN_contig_0001323	-0.502388	0.271297	779.87	534.37	427.256	909.479	758.903	829.196	0.566554	NA	not available	not available	NA	NA	NA	NA	NA	PSN_contig_0001323	NA	not available	NA	NA
PSN_contig_0001324	-0.31642	0.82526	179.449	154.905	231.791	234.634	256.273	221.555	0.0834094	NA	not available	not available	NA	NA	NA	NA	NA	PSN_contig_0001324	NA	not available	NA	NA
PSN_contig_0001325	0.743305	0.0436395	6977.07	7499.89	5922.77	3582.71	5031.64	3388.77	1.36012	NA	not available	not available	NA	NA	NA	NA	NA	PSN_contig_0001325	NA	not available	NA	NA
PSN_contig_0001326	0.608528	0.175037	600.421	924.231	562.179	444.57	432.46	474.895	0.75687	NA	not available	not available	NA	NA	NA	NA	NA	PSN_contig_0001326	NA	not available	NA	NA
PSN_contig_0001327	1.56577	0.125525	98.1892	82.1307	44.9743	7.99063	30.5087	17.7618	0.901271	NA	not available	not available	NA	NA	NA	NA	NA	PSN_contig_0001327	NA	not available	NA	NA
PSN_contig_0001328	0.0283816	1	1901.71	2182.18	3454.37	2711	2346.88	2323.06	0	NA	not available	not available	NA	NA	NA	NA	NA	PSN_contig_0001328	NA	not available	NA	NA
PSN_contig_0001329	0.268135	0.897254	336.326	407.535	920.243	585.495	448.477	325.322	0.0470846	NA	not available	not available	NA	NA	NA	NA	NA	PSN_contig_0001329	NA	not available	NA	NA
PSN_contig_0001331	0.107608	0.84466	2110.5	2071.98	1933.89	1668.59	1919	2091.22	0.0733179	5,33E-174	Q54NZ5	RecName: Full=Cullin-3; Short=CUL-3; AltName: Full=Cullin-C	K03869	CUL3; cullin 3	Genetic Information Processing	Folding, sorting and degradation	Ubiquitin mediated proteolysis [PATH:ko04120]	PSN_contig_0001331	1.627e-174	At1g26830	D_Cullins	D
PSN_contig_0001333	0.203475	0.607467	665.881	664.323	740.346	586.222	591.868	615.119	0.216478	8,66E-53	Q6DF30	RecName: Full=Trans-1,2-dihydrobenzene-1,2-diol dehydrogenase; AltName: Full=D-xylose 1-dehydrogenase; AltName: Full=D-xylose-NADP dehydrogenase; AltName: Full=Dimeric dihydrodiol dehydrogenase	K00078	DHDH; dihydrodiol dehydrogenase / D-xylose 1-dehydrogenase (NADP) [EC:1.3.1.20 1.1.1.179]	Metabolism	Carbohydrate metabolism	Pentose and glucuronate interconversions [PATH:ko00040]	PSN_contig_0001333	2.878e-45	Hs7657212	GQ_Dimeric_dihydrodiol_dehydrogenase	GQ
PSN_contig_0001334	0.602037	0.860912	0	0	15.568	1.45284	1.52543	1.86966	0.0650414	2,09E-123	P48639	RecName: Full=Glutathione reductase; Short=GR; Short=GRase	NA	NA	NA	NA	NA	PSN_contig_0001334	8.585e-122	At3g54660	Q_Pyridine_nucleotide_disulphide_oxidoreductase	Q
PSN_contig_0001335	-0.393244	0.214598	224.594	198.569	202.384	259.332	273.815	293.537	0.668374	NA	not available	not available	NA	NA	NA	NA	NA	PSN_contig_0001335	NA	not available	NA	NA
PSN_contig_0001336	-0.0558548	1	169.292	109.161	176.438	154.001	140.34	177.618	0	NA	not available	not available	NA	NA	NA	NA	NA	PSN_contig_0001336	NA	not available	NA	NA
PSN_contig_0001337	0.403847	0.0805661	6911.62	6332.38	5429.78	4564.83	5048.42	4463.82	1.09385	1,42E-66	Q9FLF0	RecName: Full=40S ribosomal protein S9-2	K02997	NA	NA	NA	NA	PSN_contig_0001337	7.72e-70	At5g39850	J_Ribosomal_protein_S4	J
PSN_contig_0001338	-0.848998	0.0117761	82.3886	58.2192	77.8401	132.935	122.797	143.964	1.929	NA	not available	not available	NA	NA	NA	NA	NA	PSN_contig_0001338	NA	not available	NA	NA
PSN_contig_0001339	0.770911	0.748183	7.90028	18.7133	0	2.90568	3.81358	4.67416	0.125992	NA	not available	not available	NA	NA	NA	NA	NA	PSN_contig_0001339	NA	not available	NA	NA
PSN_contig_0001340	0.0921648	1	200.893	250.551	162.599	168.53	232.629	176.683	0	NA	not available	not available	NA	NA	NA	NA	NA	PSN_contig_0001340	NA	not available	NA	NA
PSN_contig_0001341	0.554371	0.649269	41.7586	30.1493	22.4871	16.7077	19.8306	26.1753	0.187575	NA	not available	not available	NA	NA	NA	NA	NA	PSN_contig_0001341	NA	not available	NA	NA
PSN_contig_0001342	2.15657	0.0445489	5.64306	1.03963	44.9743	0	0.762717	0	1.35116	NA	not available	not available	NA	NA	NA	NA	NA	PSN_contig_0001342	NA	not available	NA	NA
PSN_contig_0001343	-0.0732528	1	4577.65	3127.21	2719.21	3304.49	4749.44	2935.37	0	2,27E-54	Q42395	RecName: Full=Fucoxanthin-chlorophyll a-c binding protein, chloroplastic; Short=FCP; Flags: Precursor	NA	NA	NA	NA	NA	PSN_contig_0001343	NA	not available	NA	NA
PSN_contig_0001344	0.311665	0.663916	355.513	401.297	243.899	220.106	327.968	256.144	0.177887	NA	not available	not available	NA	NA	NA	NA	NA	PSN_contig_0001344	NA	not available	NA	NA
PSN_contig_0001345	-0.316156	0.932593	18.0578	21.8322	6.91912	29.7833	18.3052	14.0225	0.0303078	NA	not available	not available	NA	NA	NA	NA	NA	PSN_contig_0001345	NA	not available	NA	NA
PSN_contig_0001346	0.0780646	1	23.7008	16.6341	10.3787	16.7077	19.8306	12.1528	0	NA	not available	not available	NA	NA	NA	NA	NA	PSN_contig_0001346	NA	not available	NA	NA
PSN_contig_0001347	0.393492	0.536713	509.004	567.638	292.333	366.116	350.85	318.778	0.270258	NA	not available	not available	NA	NA	NA	NA	NA	PSN_contig_0001347	NA	not available	NA	NA
PSN_contig_0001348	1.13197	0.0859807	101.575	74.8533	58.8125	34.1418	38.1358	28.045	1.0656	NA	not available	not available	NA	NA	NA	NA	NA	PSN_contig_0001348	NA	not available	NA	NA
PSN_contig_0001349	0.432504	0.862023	27.0867	30.1493	25.9467	26.1512	19.8306	12.1528	0.0644812	NA	not available	not available	NA	NA	NA	NA	NA	PSN_contig_0001349	NA	not available	NA	NA
PSN_contig_0001350	0.0908346	1	5489.56	5642.07	8757.88	6121.55	5949.19	6545.69	0	1,78E-133	Q3M8N9	RecName: Full=tRNA-2-methylthio-N(6)-dimethylallyladenosine synthase; AltName: Full=(Dimethylallyl)adenosine tRNA methylthiotransferase MiaB; AltName: Full=tRNA-i(6)A37 methylthiotransferase	K06168	miaB; bifunctional enzyme involved in thiolation and methylation of tRNA	brite_ko03016 Transfer RNA biogenesis	NA	NA	PSN_contig_0001350	5.303e-66	At4g36390	T_CDK5_activator_binding_protein	T
PSN_contig_0001351	-0.277466	0.789076	468.374	325.404	200.655	430.041	408.053	381.411	0.102881	5,35E-03	Q6NKW7	RecName: Full=Pentatricopeptide repeat-containing protein At2g19280	NA	NA	NA	NA	NA	PSN_contig_0001351	2.911e-06	At2g19280	R_FOG:_PPR_repeat	R
PSN_contig_0001352	-0.698131	0.0153147	264.095	332.681	323.469	536.825	491.19	478.634	1.81489	NA	not available	not available	NA	NA	NA	NA	NA	PSN_contig_0001352	NA	not available	NA	NA
PSN_contig_0001353	0.278468	0.553006	1419.79	1278.74	1271.39	1072.92	1061.7	1128.34	0.25727	6,23E-108	P56286	RecName: Full=Eukaryotic translation initiation factor 2 subunit alpha; Short=eIF-2-alpha	K03237	EIF2S1; translation initiation factor 2 subunit 1	Genetic Information Processing	Folding, sorting and degradation	Protein processing in endoplasmic reticulum [PATH:ko04141]	PSN_contig_0001353	3.387e-111	SPAC3G9.09c	J_Translation_initiation_factor_2_alpha_subunit_eIF_2alpha_	J
PSN_contig_0001354	0.816116	0.731141	2.25722	0	41.5147	7.26421	1.52543	3.73933	0.135999	0	Q16D45	RecName: Full=Chaperone protein DnaK; AltName: Full=HSP70; AltName: Full=Heat shock 70 kDa protein; AltName: Full=Heat shock protein 70	K04043	dnaK; molecular chaperone DnaK	Genetic Information Processing	Folding, sorting and degradation	RNA degradation [PATH:ko03018]	PSN_contig_0001354	0	HsM4758570	O_Molecular_chaperones_mortalin_PBP74_GRP75_HSP70_superfamily	O
PSN_contig_0001355	0.53766	0.0238023	2540.5	2734.23	2781.49	1778.28	1869.42	1874.34	1.62338	4,55E-18	P38910	RecName: Full=10 kDa heat shock protein, mitochondrial; Short=HSP10; AltName: Full=10 kDa chaperonin	K04078	groES, HSPE1; chaperonin GroES	brite_ko03029 Mitochondrial biogenesis	brite_ko03110 Chaperones and folding catalysts (54)	NA	PSN_contig_0001355	2.477e-21	YOR020c	O_Co_chaperonin_GroES_HSP10_	O
PSN_contig_0001356	2.67299	0.0022038	49.6589	107.082	640.019	29.7833	19.8306	7.47866	2.65683	NA	not available	not available	NA	NA	NA	NA	NA	PSN_contig_0001356	NA	not available	NA	NA
PSN_contig_0001357	0.286979	0.839528	1024.78	765.167	448.013	621.816	634.58	559.964	0.0759648	NA	not available	not available	NA	NA	NA	NA	NA	PSN_contig_0001357	NA	not available	NA	NA
PSN_contig_0001358	0.192088	0.973095	5793.16	5102.5	3251.99	4097.01	4443.59	3720.63	0.0118449	8,84E-69	O05218	RecName: Full=Putative gamma-glutamyltransferase YwrD; AltName: Full=Glutathione hydrolase; Contains: RecName: Full=Gamma-glutamyltranspeptidase large chain; Contains: RecName: Full=Gamma-glutamyltranspeptidase small chain	K00681	ggt; gamma-glutamyltranspeptidase [EC:2.3.2.2]	Metabolism	Lipid metabolism	Arachidonic acid metabolism [PATH:ko00590]	PSN_contig_0001358	1.079e-34	At4g29210	E_Gamma_glutamyltransferase	E
PSN_contig_0001359	-0.119737	0.921594	1887.04	1574	1326.74	1798.62	1841.96	1572.39	0.0354606	1,37E-174	Q9ZSQ4	RecName: Full=Phosphoglucomutase, cytoplasmic; Short=PGM; AltName: Full=Glucose phosphomutase [Populus tremula]	NA	NA	NA	NA	NA	PSN_contig_0001359	4.258e-172	At1g70730	G_Phosphoglucomutase	G
PSN_contig_0001360	0.58539	0.870419	0	2.07926	43.2445	14.5284	3.05087	1.86966	0.0602715	NA	not available	not available	NA	NA	NA	NA	NA	PSN_contig_0001360	NA	not available	NA	NA
PSN_contig_0001361	1.44442	0.301154	4.51444	4.15852	95.1379	10.1699	4.5763	0	0.521212	1,64E-55	P49555	RecName: Full=50S ribosomal protein L19, chloroplastic (chloroplast) [Odontella sinensis]	NA	NA	NA	NA	NA	PSN_contig_0001361	6.986e-29	At1g10960	C_Ferredoxins_are_iron-sulfur_proteins_that_transfer_electrons_in_a_wide_variety_of_metabolic_reactions	C
PSN_contig_0001362	0.426589	0.289702	14888.6	13963.3	14130.6	10423.4	10876.3	10472.9	0.538048	4,29E-167	P09104	RecName: Full=Gamma-enolase; AltName: Full=2-phospho-D-glycerate hydro-lyase; AltName: Full=Enolase 2; AltName: Full=Neural enolase; AltName: Full=Neuron-specific enolase; Short=NSE	K01689	ENO, eno; enolase [EC:4.2.1.11]	Metabolism	Carbohydrate metabolism	Glycolysis / Gluconeogenesis [PATH:ko00010]	PSN_contig_0001362	2.334e-167	Hs5803011	G_Enolase	G
PSN_contig_0001363	0.345177	0.522427	3094.65	3639.74	4941.98	2896.97	2997.48	3238.26	0.281975	1,77E-97	P92963	RecName: Full=Ras-related protein RABB1c; Short=AtRABB1c; AltName: Full=Ras-related protein Rab2A; Short=AtRab2A	K07877	RAB2A; Ras-related protein Rab-2A	brite_ko04031 GTP-binding proteins	brite_ko04147 Exosome (64)	NA	PSN_contig_0001363	9.642e-101	At4g17170	U_GTPase_Rab2_small_G_protein_superfamily	U
PSN_contig_0001364	-0.278054	0.768835	413.072	370.108	226.601	469.994	369.918	398.238	0.114167	6,52E-28	Q8K3R3	RecName: Full=1-phosphatidylinositol 4,5-bisphosphate phosphodiesterase delta-4; AltName: Full=Phosphoinositide phospholipase C-delta-4; AltName: Full=Phospholipase C-delta-4; Short=PLC-delta-4	K05857	PLCD; phosphatidylinositol phospholipase C, delta [EC:3.1.4.11]	Metabolism	Carbohydrate metabolism	Inositol phosphate metabolism [PATH:ko00562]	PSN_contig_0001364	4.023e-29	Hs14249340	T_Phosphoinositide_specific_phospholipase_C	T
PSN_contig_0001365	0.36604	0.976783	2.25722	2.07926	46.7041	26.8776	1.52543	0.934832	0.0102017	NA	not available	not available	NA	NA	NA	NA	NA	PSN_contig_0001365	NA	not available	NA	NA
PSN_contig_0001366	0.283272	0.700404	834.044	730.859	489.528	520.117	607.885	554.355	0.154652	9,20E-12	P46825	RecName: Full=Kinesin light chain; Short=KLC	NA	NA	NA	NA	NA	PSN_contig_0001366	6.093e-14	CE23882	Z_Kinesin_light_chain	Z
PSN_contig_0001367	-0.0832267	1	4350.8	3510.83	5185.88	4729.73	5273.42	3830.94	0	2,19E-65	Q42395	RecName: Full=Fucoxanthin-chlorophyll a-c binding protein, chloroplastic; Short=FCP; Flags: Precursor	NA	NA	NA	NA	NA	PSN_contig_0001367	NA	not available	NA	NA
PSN_contig_0001368	-0.706764	0.389098	328.426	365.95	103.787	438.758	461.444	464.611	0.409941	2,01E-05	F4HT41	RecName: Full=Probable S-adenosylmethionine carrier 2, chloroplastic; Flags: Precursor	K15111	SLC25A26; solute carrier family 25 (mitochondrial S-adenosylmethionine transporter), member 26	brite_ko02000 Transporters	NA	NA	PSN_contig_0001368	7.474e-09	At1g34060_1	C_Mitochondrial_carrier_protein_PET8	C
PSN_contig_0001369	-0.140067	1	44.0158	25.9907	15.568	34.1418	22.8815	40.1978	0	NA	not available	not available	NA	NA	NA	NA	NA	PSN_contig_0001369	NA	not available	NA	NA
PSN_contig_0001370	-0.538888	0.0417791	369.056	303.572	283.684	417.692	478.223	506.679	1.37904	NA	not available	not available	NA	NA	NA	NA	NA	PSN_contig_0001370	NA	not available	NA	NA
PSN_contig_0001371	-0.161844	0.983797	83.5172	142.429	136.653	117.68	164.747	124.333	0.00709431	NA	not available	not available	NA	NA	NA	NA	NA	PSN_contig_0001371	NA	not available	NA	NA
PSN_contig_0001373	0.246004	0.711563	808.086	811.951	1112.25	723.515	760.429	807.695	0.147786	1,39E-53	Q54RJ1	RecName: Full=CLPTM1-like membrane protein cnrB	NA	NA	NA	NA	NA	PSN_contig_0001373	6.782e-58	7292841	R_Transmembrane_protein	R
PSN_contig_0001374	0.152707	0.776899	8817.84	8149.66	8408.46	7467.61	7907.85	7425.37	0.109635	NA	not available	not available	NA	NA	NA	NA	NA	PSN_contig_0001374	NA	not available	NA	NA
PSN_contig_0001375	0.346979	0.394016	5040.38	5297.95	5720.38	4277.89	3935.62	4355.38	0.404486	NA	not available	not available	NA	NA	NA	NA	NA	PSN_contig_0001375	NA	not available	NA	NA
PSN_contig_0001376	0.698618	0.377324	56.4306	65.4967	48.4339	22.5191	42.7121	36.4584	0.423286	NA	not available	not available	NA	NA	NA	NA	NA	PSN_contig_0001376	NA	not available	NA	NA
PSN_contig_0001377	1.53858	0.251162	2.25722	10.3963	128.004	11.6227	4.5763	0.934832	0.600047	NA	not available	not available	NA	NA	NA	NA	NA	PSN_contig_0001377	NA	not available	NA	NA
PSN_contig_0001378	0.154283	0.776548	6210.75	5864.55	7832.45	6280.64	5872.92	5706.21	0.109832	6,97E-27	B6YXJ9	RecName: Full=Polyamine aminopropyltransferase; AltName: Full=Putrescine aminopropyltransferase; Short=PAPT; AltName: Full=Spermidine synthase; Short=SPDS; Short=SPDSY	K00797	speE, SRM; spermidine synthase [EC:2.5.1.16]	Metabolism	Amino acid metabolism	Arginine and proline metabolism [PATH:ko00330]	PSN_contig_0001378	1.843e-24	YLR146c	E_Spermidine_synthase	E
PSN_contig_0001379	-0.0973925	1	129.79	134.112	6.91912	78.4535	114.408	103.766	0	NA	not available	not available	NA	NA	NA	NA	NA	PSN_contig_0001379	NA	not available	NA	NA
PSN_contig_0001380	0.146005	0.737793	6396.97	6366.69	7547.03	5896.36	6078.09	6360.6	0.132065	1,26E-44	Q9SLA2	RecName: Full=V-type proton ATPase subunit c''2; Short=V-ATPase subunit c''2; AltName: Full=Vacuolar H(+)-ATPase subunit c'' isoform 2; AltName: Full=Vacuolar proton pump subunit c''2	K03661	ATPeV0B, ATP6F; V-type H+-transporting ATPase 21kDa proteolipid subunit	Metabolism	Energy metabolism	Oxidative phosphorylation [PATH:ko00190]	PSN_contig_0001380	6.84e-48	At2g25610	C_Vacuolar_H+_ATPase_V0_sector_subunit_c_	C
PSN_contig_0001381	-0.114937	1	176.063	169.46	159.14	171.435	189.916	187.901	0	NA	not available	not available	NA	NA	NA	NA	NA	PSN_contig_0001381	NA	not available	NA	NA
PSN_contig_0001382	0.328149	0.4312	4298.88	4157.48	3219.12	2610.03	3237.73	3418.68	0.365321	2,60E-24	Q8CS97	RecName: Full=GTP pyrophosphokinase; AltName: Full=(p)ppGpp synthase; AltName: Full=ATP:GTP 3'-pyrophosphotransferase; AltName: Full=ppGpp synthase I >gi|81674357|sp|Q5HNR8.1|RELA_STAEQ RecName: Full=GTP pyrophosphokinase; AltName: Full=(p)ppGpp synthase; AltName: Full=ATP:GTP 3'-pyrophosphotransferase; AltName: Full=ppGpp synthase I	K00951	relA; GTP pyrophosphokinase [EC:2.7.6.5]	Metabolism	Nucleotide metabolism	Purine metabolism [PATH:ko00230]	PSN_contig_0001382	8.162e-21	At3g14050	T_Predicted_guanosine_polyphosphate_pyrophosphohydrolase_synthase	T
PSN_contig_0001383	0.39211	0.0848615	705.382	678.878	742.076	507.042	560.597	546.877	1.07129	NA	not available	not available	NA	NA	NA	NA	NA	PSN_contig_0001383	NA	not available	NA	NA
PSN_contig_0001384	1.83458	0.105205	9.02889	15.5944	205.844	18.1605	6.10173	1.86966	0.977965	0	P49574	RecName: Full=ATP-dependent Clp protease ATP-binding subunit ClpA homolog	NA	NA	NA	NA	NA	PSN_contig_0001384	0	At5g50920	O_Chaperone_HSP104_and_related_ATP_dependent_Clp_proteases	O
PSN_contig_0001385	-0.322234	0.437248	373.57	442.882	413.418	448.202	477.461	619.794	0.359272	9,29E-07	O94380	RecName: Full=GPI transamidase component PIG-T homolog; Flags: Precursor	K05292	PIGT; phosphatidylinositol glycan, class T	Metabolism	Glycan biosynthesis and metabolism	Glycosylphosphatidylinositol(GPI)-anchor biosynthesis [PATH:ko00563]	PSN_contig_0001385	1.916e-08	At3g07140	MO_GPI_transamidase_complex_GPI16_PIG_T_component_involved_in_glycosylphosphatidylinositol_anchor_biosynthesis	MO
PSN_contig_0001386	0.0460745	1	16094	13422.7	10460	17051.3	11998.3	9612.88	0	NA	not available	not available	NA	NA	NA	NA	NA	PSN_contig_0001386	NA	not available	NA	NA
PSN_contig_0001387	0.0253609	1	5713.03	6121.34	10411.5	7709.51	6751.57	7379.56	0	7,04E-76	O65493	RecName: Full=Cysteine protease XCP1; AltName: Full=Xylem cysteine peptidase 1; Short=AtXCP1; Flags: Precursor	K16290	NA	NA	NA	NA	PSN_contig_0001387	3.827e-79	At4g35350	O_Cysteine_proteinase_Cathepsin_L	O
PSN_contig_0001388	0.360007	0.611195	648.951	706.948	878.728	479.438	601.021	644.099	0.21382	3,51E-107	Q167K4	RecName: Full=Phosphoribosylformylglycinamidine cyclo-ligase; AltName: Full=AIR synthase; AltName: Full=AIRS; AltName: Full=Phosphoribosyl-aminoimidazole synthetase	K01933	purM; phosphoribosylformylglycinamidine cyclo-ligase [EC:6.3.3.1]	Metabolism	Nucleotide metabolism	Purine metabolism [PATH:ko00230]	PSN_contig_0001388	1.228e-107	Hs4503915_1	F_Glycinamide_ribonucleotide_synthetase_GARS_Aminoimidazole_ribonucleotide_synthetase_AIRS_	F
PSN_contig_0001389	-0.549972	0.416906	207.664	237.036	266.386	420.598	308.138	332.8	0.379961	NA	not available	not available	NA	NA	NA	NA	NA	PSN_contig_0001389	NA	not available	NA	NA
PSN_contig_0001390	0.449641	0.248417	17942.7	14672.3	13042.5	11407	13229.3	8566.8	0.604818	6,40E-84	Q42395	RecName: Full=Fucoxanthin-chlorophyll a-c binding protein, chloroplastic; Short=FCP; Flags: Precursor	NA	NA	NA	NA	NA	PSN_contig_0001390	NA	not available	NA	NA
PSN_contig_0001391	-0.229137	0.922929	4797.73	4621.15	5794.76	5511.36	6499.11	6002.56	0.0348319	NA	not available	not available	NA	NA	NA	NA	NA	PSN_contig_0001391	NA	not available	NA	NA
PSN_contig_0001392	-0.175714	0.960546	326.169	348.276	150.491	268.049	324.917	349.627	0.017482	3,68E-07	B6IVA4	RecName: Full=Chaperone protein DnaK; AltName: Full=HSP70; AltName: Full=Heat shock 70 kDa protein; AltName: Full=Heat shock protein 70	K04043	dnaK; molecular chaperone DnaK	Genetic Information Processing	Folding, sorting and degradation	RNA degradation [PATH:ko03018]	PSN_contig_0001392	5.552e-10	HsM4758570	O_Molecular_chaperones_mortalin_PBP74_GRP75_HSP70_superfamily	O
PSN_contig_0001393	-0.268024	0.663227	233.623	203.767	192.006	289.116	255.51	216.881	0.178338	NA	not available	not available	NA	NA	NA	NA	NA	PSN_contig_0001393	NA	not available	NA	NA
PSN_contig_0001394	0.473817	0.663989	85.7745	92.527	93.4081	70.4628	79.3225	40.1978	0.177839	NA	not available	not available	NA	NA	NA	NA	NA	PSN_contig_0001394	NA	not available	NA	NA
PSN_contig_0001395	0.773863	0.426928	124.147	105.003	121.085	84.2648	38.8986	69.1776	0.369645	NA	not available	not available	NA	NA	NA	NA	NA	PSN_contig_0001395	NA	not available	NA	NA
PSN_contig_0001396	0.72196	0.1219	1646.64	1682.12	1492.8	1024.25	976.277	863.785	0.913995	NA	not available	not available	NA	NA	NA	NA	NA	PSN_contig_0001396	NA	not available	NA	NA
PSN_contig_0001397	0.137754	0.945173	2716.57	2720.71	3852.22	2905.68	2844.93	2667.08	0.0244889	NA	not available	not available	NA	NA	NA	NA	NA	PSN_contig_0001397	NA	not available	NA	NA
PSN_contig_0001398	0.103677	0.993364	212.179	187.133	143.572	151.822	199.069	156.117	0.00289141	NA	not available	not available	NA	NA	NA	NA	NA	PSN_contig_0001398	NA	not available	NA	NA
PSN_contig_0001399	-0.124103	1	24.8294	21.8322	17.2978	24.6983	31.2714	14.9573	0	NA	not available	not available	NA	NA	NA	NA	NA	PSN_contig_0001399	NA	not available	NA	NA
PSN_contig_0001400	0.134896	0.826359	884.831	850.417	818.186	778.723	790.175	755.344	0.0828312	5,41E-06	Q6IBW4	RecName: Full=Condensin-2 complex subunit H2; AltName: Full=Chromosome-associated protein H2; Short=hCAP-H2; AltName: Full=Kleisin-beta; AltName: Full=Non-SMC condensin II complex subunit H2	K11490	NCAPH2; condensin-2 complex subunit H2	brite_ko03036 Chromosome	NA	NA	PSN_contig_0001400	5.544e-07	Hs17485535_2	S_Uncharacterized_conserved_protein	S
PSN_contig_0001401	0.174569	0.815069	1824.96	1745.54	1771.3	1513.14	1750.43	1459.27	0.0888057	NA	not available	not available	NA	NA	NA	NA	NA	PSN_contig_0001401	NA	not available	NA	NA
PSN_contig_0001402	0.49367	0.869281	32.7297	7.27741	22.4871	15.9813	19.8306	3.73933	0.0608397	NA	not available	not available	NA	NA	NA	NA	NA	PSN_contig_0001402	NA	not available	NA	NA
PSN_contig_0001403	0.453462	0.67894	98.1892	114.359	261.197	129.303	104.492	100.962	0.168169	NA	not available	not available	NA	NA	NA	NA	NA	PSN_contig_0001403	NA	not available	NA	NA
PSN_contig_0001404	-0.0872825	0.973895	211.05	263.026	231.791	238.993	253.985	258.948	0.0114877	NA	not available	not available	NA	NA	NA	NA	NA	PSN_contig_0001404	NA	not available	NA	NA
PSN_contig_0001405	-0.0337143	1	986.406	1123.84	1529.13	1172.44	1169.24	1379.81	0	5,77E-69	Q60B13	RecName: Full=4-hydroxy-tetrahydrodipicolinate synthase; Short=HTPA synthase	K01714	dapA; 4-hydroxy-tetrahydrodipicolinate synthase [EC:4.3.3.7]	Metabolism	Amino acid metabolism	Lysine biosynthesis [PATH:ko00300]	PSN_contig_0001405	3.221e-60	Hs4504061	G_Sulfatases	G
PSN_contig_0001406	-0.383116	0.42793	113.99	109.161	129.734	170.709	139.577	150.508	0.368627	NA	not available	not available	NA	NA	NA	NA	NA	PSN_contig_0001406	NA	not available	NA	NA
PSN_contig_0001407	0.401852	0.33181	4715.34	4812.44	4319.26	3855.84	3455.11	3107.38	0.479111	NA	not available	not available	NA	NA	NA	NA	NA	PSN_contig_0001407	NA	not available	NA	NA
PSN_contig_0001408	-0.19662	1	10.1575	18.7133	17.2978	14.5284	22.8815	16.827	0	NA	not available	not available	NA	NA	NA	NA	NA	PSN_contig_0001408	NA	not available	NA	NA
PSN_contig_0001409	-0.423908	0.350839	1761.76	1897.32	1136.47	2138.58	1967.81	2382.89	0.454892	3,18E-110	P30184	RecName: Full=Leucine aminopeptidase 1; AltName: Full=Leucyl aminopeptidase 1; Short=AtLAP1; AltName: Full=Proline aminopeptidase 1; AltName: Full=Prolyl aminopeptidase 1	K01255	CARP, pepA; leucyl aminopeptidase [EC:3.4.11.1]	Metabolism	Metabolism of other amino acids	Glutathione metabolism [PATH:ko00480]	PSN_contig_0001409	1.728e-113	At2g24200	R_Predicted_aminopeptidase_of_the_M17_family	R
PSN_contig_0001411	0.740511	0.776548	6.77167	4.15852	38.0552	14.5284	0	0	0.109832	0	P49540	RecName: Full=Uncharacterized protein ycf45; AltName: Full=ORF455	NA	NA	NA	NA	NA	PSN_contig_0001411	4.073e-116	At3g10420	NA	NA
PSN_contig_0001412	0.128808	1	13.5433	22.8718	44.9743	26.8776	20.5934	24.3056	0	8,37E-09	Q9SUL1	RecName: Full=Probable cysteine protease RD19C; AltName: Full=RD19-like protein 2; Flags: Precursor	K01373	NA	NA	NA	NA	PSN_contig_0001412	4.551e-12	At4g16190	O_Cysteine_proteinase_Cathepsin_F	O
PSN_contig_0001413	0.223976	0.910066	5055.05	5143.05	6628.52	4462.4	4572.49	5252.82	0.0409272	5,39E-148	P54752	RecName: Full=Acetylornithine aminotransferase; Short=ACOAT	K00818	E2.6.1.11, argD; acetylornithine aminotransferase [EC:2.6.1.11]	Metabolism	Amino acid metabolism	Arginine and proline metabolism [PATH:ko00330]	PSN_contig_0001413	1.029e-85	At1g80600	E_Acetylornithine_aminotransferase	E
PSN_contig_0001414	-0.395564	0.376442	186.221	268.224	257.737	331.248	262.375	348.692	0.424302	NA	not available	not available	NA	NA	NA	NA	NA	PSN_contig_0001414	NA	not available	NA	NA
PSN_contig_0001415	-0.174096	0.846985	3556.25	3129.28	4993.88	5029.01	4336.81	3834.68	0.0721245	8,67E-17	P04146	RecName: Full=Copia protein; AltName: Full=Gag-int-pol protein; Contains: RecName: Full=Copia VLP protein; Contains: RecName: Full=Copia protease	NA	NA	NA	NA	NA	PSN_contig_0001415	3.297e-24	At1g31210	R_FOG:_Transposon_encoded_proteins_with_TYA_reverse_transcriptase_integrase_domains_in_various_combinations	R
PSN_contig_0001416	0.0649056	0.99747	1357.72	1526.18	1183.17	1414.34	1288.23	1188.17	0.00109996	0	Q9R6X4	RecName: Full=Zeta-carotene desaturase; AltName: Full=9,9'-di-cis-zeta-carotene desaturase; AltName: Full=Carotene 7,8-desaturase	K00514	ZDS, crtQ; zeta-carotene desaturase [EC:1.3.5.6]	Metabolism	Metabolism of terpenoids and polyketides	Carotenoid biosynthesis [PATH:ko00906]	PSN_contig_0001416	1.213e-166	At3g04870	Q_Amine_oxidase	Q
PSN_contig_0001417	-0.0520635	1	887.088	1015.72	1133.01	963.961	1063.99	1117.12	0	NA	not available	not available	NA	NA	NA	NA	NA	PSN_contig_0001417	NA	not available	NA	NA
PSN_contig_0001418	-0.493447	0.776363	11.2861	39.5059	38.0552	46.4909	51.8647	31.7843	0.109935	NA	not available	not available	NA	NA	NA	NA	NA	PSN_contig_0001418	NA	not available	NA	NA
PSN_contig_0001419	-0.137353	0.779537	553.019	513.577	534.502	571.693	556.02	635.686	0.108163	1,07E-03	A2Q9N7	RecName: Full=Kynurenine 3-monooxygenase 1; AltName: Full=Biosynthesis of nicotinic acid protein 4-1; AltName: Full=Kynurenine 3-hydroxylase 1	K00486	KMO; kynurenine 3-monooxygenase [EC:1.14.13.9]	Metabolism	Amino acid metabolism	Tryptophan metabolism [PATH:ko00380]	PSN_contig_0001419	NA	not available	NA	NA
PSN_contig_0001420	-0.168728	0.336912	9718.47	8766.16	9307.95	10522.2	10468.3	10261.6	0.472484	0	A0JP85	RecName: Full=CCR4-NOT transcription complex subunit 1; AltName: Full=CCR4-associated factor 1	K12604	CNOT1, NOT1; CCR4-NOT transcription complex subunit 1	Genetic Information Processing	Folding, sorting and degradation	RNA degradation [PATH:ko03018]	PSN_contig_0001420	0	At1g02080	K_Negative_regulator_of_transcription	K
PSN_contig_0001421	-0.153	0.910603	646.694	631.055	980.786	868.073	793.988	848.827	0.0406711	2,75E-38	Q9T050	RecName: Full=SPX domain-containing membrane protein At4g11810	NA	NA	NA	NA	NA	PSN_contig_0001421	2.486e-40	At4g22990_2	R_Predicted_transporter_transmembrane_protein	R
PSN_contig_0001422	-0.107839	1	0	2.07926	3.45956	2.90568	1.52543	1.86966	0	NA	not available	not available	NA	NA	NA	NA	NA	PSN_contig_0001422	NA	not available	NA	NA
PSN_contig_0001423	0.37763	0.663989	41554.3	44121.9	75620.8	46455.4	37399.1	38808.6	0.177839	NA	not available	not available	NA	NA	NA	NA	NA	PSN_contig_0001423	NA	not available	NA	NA
PSN_contig_0001424	0.0460349	1	2533.73	2745.66	2131.09	2283.14	2491.8	2407.19	0	9,22E-56	Q8LF36	RecName: Full=Serine/threonine protein phosphatase 2A 57 kDa regulatory subunit B' theta isoform; Short=AtB' theta; Short=PP2A, B' subunit, theta isoform	K11584	PPP2R5; serine/threonine-protein phosphatase 2A regulatory subunit B'	Cellular Processes	Cell growth and death	Meiosis - yeast [PATH:ko04113]	PSN_contig_0001424	5.014e-59	At1g13460	T_Serine_threonine_protein_phosphatase_2A_regulatory_subunit	T
PSN_contig_0001425	0.190097	0.915019	683.938	738.137	373.633	591.307	491.19	487.047	0.0385699	NA	not available	not available	NA	NA	NA	NA	NA	PSN_contig_0001425	NA	not available	NA	NA
PSN_contig_0001426	-0.259342	0.813245	176.063	253.67	143.572	234.634	208.984	251.47	0.0897783	NA	not available	not available	NA	NA	NA	NA	NA	PSN_contig_0001426	NA	not available	NA	NA
PSN_contig_0001427	-0.278297	0.555424	406.3	340.998	356.335	496.872	386.697	459.937	0.255376	3,88E-10	A7MBI7	RecName: Full=Catechol O-methyltransferase	K00545	COMT; catechol O-methyltransferase [EC:2.1.1.6]	Metabolism	Amino acid metabolism	Tyrosine metabolism [PATH:ko00350]	PSN_contig_0001427	NA	not available	NA	NA
PSN_contig_0001428	-0.618786	0.115716	244.909	240.154	172.978	302.918	342.46	383.281	0.936608	NA	not available	not available	NA	NA	NA	NA	NA	PSN_contig_0001428	NA	not available	NA	NA
PSN_contig_0001429	0.130341	0.940511	664.752	594.668	871.809	695.911	639.157	602.967	0.0266363	1,72E-11	F4JZ24	RecName: Full=Probable prolyl 4-hydroxylase 10; Short=AtP4H10	K00472	E1.14.11.2; prolyl 4-hydroxylase [EC:1.14.11.2]	Metabolism	Amino acid metabolism	Arginine and proline metabolism [PATH:ko00330]	PSN_contig_0001429	3.199e-14	At3g28480	E_Prolyl_4_hydroxylase_alpha_subunit	E
PSN_contig_0001430	0.178195	0.942456	616.222	439.763	645.208	388.635	658.987	445.915	0.0257389	NA	not available	not available	NA	NA	NA	NA	NA	PSN_contig_0001430	NA	not available	NA	NA
PSN_contig_0001431	0.526171	0.657644	1751.6	1271.47	809.537	698.091	1067.04	803.955	0.182009	NA	not available	not available	NA	NA	NA	NA	NA	PSN_contig_0001431	NA	not available	NA	NA
PSN_contig_0001432	-0.0104689	1	639.923	666.402	1475.5	1033.7	925.938	837.609	0	NA	not available	not available	NA	NA	NA	NA	NA	PSN_contig_0001432	NA	not available	NA	NA
PSN_contig_0001433	-0.200367	0.63316	955.934	905.517	1036.14	1061.3	1052.55	1218.09	0.198487	NA	not available	not available	NA	NA	NA	NA	NA	PSN_contig_0001433	NA	not available	NA	NA
PSN_contig_0001434	-0.420264	0.461707	4002.06	3964.11	2343.85	4804.55	4660.2	4469.43	0.335633	3,26E-175	Q54XM6	RecName: Full=Electron transfer flavoprotein-ubiquinone oxidoreductase, mitochondrial; Short=ETF-QO; Short=ETF-ubiquinone oxidoreductase; AltName: Full=Electron-transferring-flavoprotein dehydrogenase; Short=ETF dehydrogenase; Flags: Precursor	K00311	ETFDH; electron-transferring-flavoprotein dehydrogenase [EC:1.5.5.1]	brite_ko01000 Enzymes	NA	NA	PSN_contig_0001434	1.079e-176	At2g43400	C_Electron_transfer_flavoprotein_ubiquinone_oxidoreductase	C
PSN_contig_0001435	1.00771	0.13503	54593.2	37767.7	42760.2	20774.2	25477	16942	0.86957	NA	not available	not available	NA	NA	NA	NA	NA	PSN_contig_0001435	NA	not available	NA	NA
PSN_contig_0001436	0.114909	0.891656	1362.23	1484.59	1250.63	1234.92	1225.69	1323.72	0.0498024	NA	not available	not available	NA	NA	NA	NA	NA	PSN_contig_0001436	NA	not available	NA	NA
PSN_contig_0001437	0.264231	0.754358	100.446	146.588	128.004	100.973	106.78	102.832	0.122423	NA	not available	not available	NA	NA	NA	NA	NA	PSN_contig_0001437	NA	not available	NA	NA
PSN_contig_0001438	-0.0664356	0.988074	962.705	950.221	771.482	947.253	918.311	953.529	0.00521068	0	Q0DHL4	RecName: Full=ATP-dependent zinc metalloprotease FTSH 8, mitochondrial; Short=OsFTSH8; Flags: Precursor	K08956	AFG3; AFG3 family protein [EC:3.4.24.-]	brite_ko01002 Peptidases	brite_ko03110 Chaperones and folding catalysts (54)	NA	PSN_contig_0001438	0	At2g29080	O_AAA+_type_ATPase_containing_the_peptidase_M41_domain	O
PSN_contig_0001439	-0.33663	0.895949	24.8294	18.7133	13.8382	29.0568	26.6951	20.5663	0.0477167	NA	not available	not available	NA	NA	NA	NA	NA	PSN_contig_0001439	NA	not available	NA	NA
PSN_contig_0001440	0.835097	0.718205	6.77167	8.31704	171.248	57.3873	6.10173	1.86966	0.143752	NA	not available	not available	NA	NA	NA	NA	NA	PSN_contig_0001440	NA	not available	NA	NA
PSN_contig_0001441	0.0576906	1	0	5.19815	0	1.45284	1.52543	1.86966	0	NA	not available	not available	NA	NA	NA	NA	NA	PSN_contig_0001441	NA	not available	NA	NA
PSN_contig_0001442	0.72773	0.439908	30.4725	34.3078	55.353	29.0568	15.2543	23.3708	0.356638	NA	not available	not available	NA	NA	NA	NA	NA	PSN_contig_0001442	NA	not available	NA	NA
PSN_contig_0001443	0.567099	0.736676	10.1575	31.1889	22.4871	10.8963	13.7289	15.8921	0.132724	NA	not available	not available	NA	NA	NA	NA	NA	PSN_contig_0001443	NA	not available	NA	NA
PSN_contig_0001444	-0.37733	0.643028	926.59	910.715	709.21	996.65	1319.5	1031.12	0.19177	NA	not available	not available	NA	NA	NA	NA	NA	PSN_contig_0001444	NA	not available	NA	NA
PSN_contig_0001445	-0.177772	0.969251	2362.18	2115.65	799.159	1861.82	1981.54	2175.35	0.0135637	7,05E-07	Q96PE3	RecName: Full=Type I inositol 3,4-bisphosphate 4-phosphatase; AltName: Full=Inositol polyphosphate 4-phosphatase type I	K01109	INPP4; inositol polyphosphate-4-phosphatase [EC:3.1.3.66]	Metabolism	Carbohydrate metabolism	Inositol phosphate metabolism [PATH:ko00562]	PSN_contig_0001445	9.033e-12	CE20024	T_Inositol_polyphosphate_4_phosphatase	T
PSN_contig_0001446	-0.405474	0.184809	1401.74	1241.32	1146.84	1951.89	1535.35	1556.5	0.733277	0	P36428	RecName: Full=Alanine--tRNA ligase; AltName: Full=Alanyl-tRNA synthetase; Short=AlaRS; Flags: Precursor	K01872	NA	NA	NA	NA	PSN_contig_0001446	0	At1g50200	J_Alanyl_tRNA_synthetase	J
PSN_contig_0001447	0.334496	0.0804334	7767.1	8227.63	9304.49	7203.19	6441.14	6380.23	1.09456	6,28E-21	Q570Y6	RecName: Full=Actin-depolymerizing factor 8; Short=ADF-8; Short=AtADF8	K05765	CFL; cofilin	Cellular Processes	Cell motility	Regulation of actin cytoskeleton [PATH:ko04810]	PSN_contig_0001447	7.245e-23	At1g01750	Z_Actin_depolymerizing_factor	Z
PSN_contig_0001448	-0.300294	0.645748	967.22	867.051	885.648	1286.49	1031.19	1050.75	0.189937	1,05E-148	Q54U44	RecName: Full=ABC transporter C family member 12; AltName: Full=ABC transporter ABCC.12	NA	NA	NA	NA	NA	PSN_contig_0001448	4.144e-140	Hs9955958	Q_Multidrug_resistance_associated_protein_mitoxantrone_resistance_protein_ABC_superfamily	Q
PSN_contig_0001449	0.018417	1	3239.11	3286.27	4158.39	3824.61	3248.41	3466.36	0	1,50E-176	B8B0E2	RecName: Full=Stromal processing peptidase, chloroplastic; Flags: Precursor	NA	NA	NA	NA	NA	PSN_contig_0001449	5.493e-176	At5g42390	O_N_arginine_dibasic_convertase_NRD1_and_related_Zn2+_dependent_endopeptidases_insulinase_superfamily	O
PSN_contig_0001450	0.226957	0.681779	902.889	1168.54	788.78	765.648	826.022	850.697	0.166356	NA	not available	not available	NA	NA	NA	NA	NA	PSN_contig_0001450	NA	not available	NA	NA
PSN_contig_0001451	0.0183794	1	2876.83	3045.07	3533.94	3371.32	3364.34	2594.16	0	NA	not available	not available	NA	NA	NA	NA	NA	PSN_contig_0001451	NA	not available	NA	NA
PSN_contig_0001452	-0.147998	0.909899	1660.19	1597.91	2528.94	2445.13	1902.98	2070.65	0.0410069	9,82E-70	Q9RVG1	RecName: Full=Probable 3-hydroxybutyryl-CoA dehydrogenase; AltName: Full=Beta-hydroxybutyryl-CoA dehydrogenase; Short=BHBD	K00074	paaH, hbd, fadB, mmgB; 3-hydroxybutyryl-CoA dehydrogenase [EC:1.1.1.157]	Metabolism	Amino acid metabolism	Phenylalanine metabolism [PATH:ko00360]	PSN_contig_0001452	5.614e-73	CE00852	I_3_hydroxyacyl_CoA_dehydrogenase	I
PSN_contig_0001453	0.337699	0.499597	360.027	377.385	320.009	236.087	275.341	323.452	0.30138	NA	not available	not available	NA	NA	NA	NA	NA	PSN_contig_0001453	NA	not available	NA	NA
PSN_contig_0001454	-0.102344	1	490.946	464.714	686.723	605.109	707.801	449.654	0	NA	not available	not available	NA	NA	NA	NA	NA	PSN_contig_0001454	NA	not available	NA	NA
PSN_contig_0001455	0.208503	0.896693	1416.41	1309.93	2406.12	1553.09	1481.96	1376.07	0.0473562	2,80E-20	P26182	RecName: Full=Actin	NA	NA	NA	NA	NA	PSN_contig_0001455	1.486e-22	Hs4501885	Z_Actin_and_related_proteins	Z
PSN_contig_0001456	0.104516	1	347.612	270.304	261.197	279.672	295.934	240.252	0	6,50E-16	P12431	RecName: Full=Actin, muscle; Flags: Precursor	K05692	ACTB_G1; actin beta/gamma 1	Cellular Processes	Cell communication	Adherens junction [PATH:ko04520]	PSN_contig_0001456	2.588e-18	Hs4501885	Z_Actin_and_related_proteins	Z
PSN_contig_0001457	0.599367	0.0555427	224.594	202.728	219.682	140.199	138.052	144.899	1.25537	2,24E-19	P26182	RecName: Full=Actin	NA	NA	NA	NA	NA	PSN_contig_0001457	3.349e-18	At3g18780	Z_Actin_and_related_proteins	Z
PSN_contig_0001458	0.197949	0.926297	936.747	1116.56	1380.36	589.127	1239.41	1144.23	0.0332496	NA	not available	not available	NA	NA	NA	NA	NA	PSN_contig_0001458	NA	not available	NA	NA
PSN_contig_0001459	-0.0160401	1	32.7297	34.3078	84.7592	51.5759	38.8986	60.7641	0	3,67E-12	P12243	RecName: Full=Thioredoxin-1; Short=Trx-1; AltName: Full=Thioredoxin-M	K03671	trxA; thioredoxin 1	brite_ko03110 Chaperones and folding catalysts	NA	NA	PSN_contig_0001459	2.341e-10	At1g03675	O_Thioredoxin_like_protein	O
PSN_contig_0001460	0.14608	1	25.9581	32.2285	12.1085	15.2548	20.5934	28.045	0	NA	not available	not available	NA	NA	NA	NA	NA	PSN_contig_0001460	NA	not available	NA	NA
PSN_contig_0001461	0.0764661	1	390.499	278.621	302.712	297.106	307.375	317.843	0	NA	not available	not available	NA	NA	NA	NA	NA	PSN_contig_0001461	NA	not available	NA	NA
PSN_contig_0001462	0.467093	0.266195	20804.8	17744.4	15803.3	14032.3	14979.8	9990.55	0.5748	4,00E-25	Q40300	RecName: Full=Fucoxanthin-chlorophyll a-c binding protein F, chloroplastic; Flags: Precursor	NA	NA	NA	NA	NA	PSN_contig_0001462	NA	not available	NA	NA
PSN_contig_0001463	-0.121642	0.815177	588.006	567.638	512.015	626.175	607.122	586.14	0.0887482	1,16E-87	Q8GYN9	RecName: Full=1,4-dihydroxy-2-naphthoyl-CoA synthase, peroxisomal; Short=DHNS; AltName: Full=Enoyl-CoA hydratase/isomerase D; Short=ECHID; AltName: Full=Naphthoate synthase	K01661	menB; naphthoate synthase [EC:4.1.3.36]	Metabolism	Metabolism of cofactors and vitamins	Ubiquinone and other terpenoid-quinone biosynthesis [PATH:ko00130]	PSN_contig_0001463	3.708e-81	At1g60550	I_Enoyl_CoA_hydratase	I
PSN_contig_0001464	-0.0922498	0.914001	774.227	937.746	958.298	886.234	992.294	966.616	0.0390532	5,27E-30	P0DMT5	RecName: Full=Buparvaquone-resistant peptidyl-prolyl cis-trans isomerase NIMA-interacting 1; AltName: Full=Peptidyl-prolyl cis-trans isomerase Pin1; Short=PPIase Pin1; AltName: Full=Rotamase Pin1; Flags: Precursor	NA	NA	NA	NA	NA	PSN_contig_0001464	4.819e-21	7295516	O_Peptidyl_prolyl_cis_trans_isomerase	O
PSN_contig_0001465	0	1	0	0	0	0	0	0	0	0	Q2N5R9	RecName: Full=60 kDa chaperonin 2; AltName: Full=GroEL protein 2; AltName: Full=Protein Cpn60 2	K04077	groEL, HSPD1; chaperonin GroEL	Genetic Information Processing	Folding, sorting and degradation	RNA degradation [PATH:ko03018]	PSN_contig_0001465	0	At3g23990	O_Mitochondrial_chaperonin_Cpn60_Hsp60p	O
PSN_contig_0001466	-0.163629	0.638923	2708.67	2798.68	3117.06	3553.65	2982.22	3126.08	0.194552	1,92E-76	Q8VHT6	RecName: Full=Arsenite methyltransferase; AltName: Full=Methylarsonite methyltransferase; AltName: Full=S-adenosyl-L-methionine:arsenic(III) methyltransferase	K07755	NA	NA	NA	NA	PSN_contig_0001466	3.133e-76	Hs20545091	NA	NA
PSN_contig_0001468	1.34618	0.169392	30.4725	20.7926	136.653	21.7926	23.6442	12.1528	0.771108	NA	not available	not available	NA	NA	NA	NA	NA	PSN_contig_0001468	NA	not available	NA	NA
PSN_contig_0001469	0.116268	0.969141	107.218	124.756	133.193	106.057	115.933	113.115	0.0136128	5,05E-06	O13958	RecName: Full=Serine/threonine-protein kinase srb10; AltName: Full=Cyclin-dependent kinase 8; AltName: Full=Suppressor of RNA polymerase B srb10	K02208	NA	NA	NA	NA	PSN_contig_0001469	3.488e-06	SPAC23H4.17c	RTKL_Serine_threonine_protein_kinase	RTKL
PSN_contig_0001470	-0.206904	0.355259	1428.82	1371.27	1416.69	1741.23	1526.2	1602.3	0.449455	4,39E-05	Q9HDZ8	RecName: Full=Uncharacterized protein C589.06c	NA	NA	NA	NA	NA	PSN_contig_0001470	2.387e-08	SPAC589.06c	P_Protein_involved_in_inorganic_phosphate_transport	P
PSN_contig_0001471	0.598218	0.1723	14993.6	13129.5	9418.65	8218	9785.66	6465.3	0.763715	7,23E-32	Q84XB6	RecName: Full=Photosystem II 12 kDa extrinsic protein, chloroplastic; AltName: Full=PS II complex 12 kDa extrinsic protein; AltName: Full=PSII-U; Flags: Precursor	NA	NA	NA	NA	NA	PSN_contig_0001471	NA	not available	NA	NA
PSN_contig_0001472	1.42811	0.309493	4.51444	2.07926	102.057	7.26421	6.10173	3.73933	0.509349	1,54E-84	Q8A1G1	RecName: Full=TonB-dependent receptor SusC; AltName: Full=Starch-utilization system protein C; Flags: Precursor	K02014	NA	NA	NA	NA	PSN_contig_0001472	NA	not available	NA	NA
PSN_contig_0001473	0.513431	0.0128216	7714.06	8115.35	7583.36	5237.5	5862.24	5241.6	1.89206	4,93E-66	Q93VB2	RecName: Full=Autophagy-related protein 18a; Short=AtATG18a; AltName: Full=Protein PEROXISOME UNUSUAL POSITIONING 2	NA	NA	NA	NA	NA	PSN_contig_0001473	2.126e-65	At3g62770	S_Uncharacterized_conserved_protein_contains_WD40_repeats	S
PSN_contig_0001474	-0.0758713	0.979551	1410.76	1184.14	1437.45	1534.2	1327.13	1387.29	0.00897276	4,65E-47	P62972	RecName: Full=Polyubiquitin; Contains: RecName: Full=Ubiquitin; Flags: Precursor	NA	NA	NA	NA	NA	PSN_contig_0001474	1.562e-49	Hs11024714	OR_Ubiquitin_and_ubiquitin_like_proteins	OR
PSN_contig_0001475	-0.609991	0.206519	99.3178	126.835	81.2997	198.313	125.848	157.052	0.68504	2,82E-16	Q8H0W1	RecName: Full=Chloroplast processing peptidase; AltName: Full=Signal peptidase I-3; Flags: Precursor	K03100	lepB; signal peptidase I [EC:3.4.21.89]	Genetic Information Processing	Folding, sorting and degradation	Protein export [PATH:ko03060]	PSN_contig_0001475	1.266e-18	At2g30440	O_Mitochondrial_inner_membrane_protease_subunit_IMP1	O
PSN_contig_0001476	2.32874	0.0267938	7.90028	7.27741	153.95	5.81137	3.05087	0.934832	1.57197	NA	not available	not available	NA	NA	NA	NA	NA	PSN_contig_0001476	NA	not available	NA	NA
PSN_contig_0001477	0.135594	0.675005	1266.3	1248.59	1177.98	1213.12	1081.53	1066.64	0.170693	8,78E-06	O84435	RecName: Full=Demethylmenaquinone methyltransferase >gi|123606875|sp|Q3KLS2.1|MENG_CHLTA RecName: Full=Demethylmenaquinone methyltransferase	K03183	ubiE; ubiquinone/menaquinone biosynthesis methyltransferase [EC:2.1.1.163 2.1.1.201]	Metabolism	Metabolism of cofactors and vitamins	Ubiquinone and other terpenoid-quinone biosynthesis [PATH:ko00130]	PSN_contig_0001477	NA	not available	NA	NA
PSN_contig_0001478	-0.0595234	1	98.1892	51.9815	53.6232	73.3685	76.2717	64.5034	0	NA	not available	not available	NA	NA	NA	NA	NA	PSN_contig_0001478	NA	not available	NA	NA
PSN_contig_0001479	-0.115618	1	89.1603	169.46	77.8401	104.605	149.492	114.984	0	NA	not available	not available	NA	NA	NA	NA	NA	PSN_contig_0001479	NA	not available	NA	NA
PSN_contig_0001480	0.591752	0.3811	2129.69	2467.04	2848.95	1630.09	1583.4	1614.45	0.418961	3,28E-87	O80585	RecName: Full=Methylenetetrahydrofolate reductase 2; Short=AtMTHFR2	K00297	metF, MTHFR; methylenetetrahydrofolate reductase (NADPH) [EC:1.5.1.20]	Metabolism	Energy metabolism	Carbon fixation pathways in prokaryotes [PATH:ko00720]	PSN_contig_0001480	9.196e-88	At3g59970	E_510_methylenetetrahydrofolate_reductase	E
PSN_contig_0001481	-1.50973	0.178985	1.12861	3.11889	0	10.8963	8.38988	7.47866	0.747183	7,83E-11	Q9SE94	RecName: Full=Methylenetetrahydrofolate reductase 1; AltName: Full=ZmMTHFR1	K00297	metF, MTHFR; methylenetetrahydrofolate reductase (NADPH) [EC:1.5.1.20]	Metabolism	Energy metabolism	Carbon fixation pathways in prokaryotes [PATH:ko00720]	PSN_contig_0001481	5.909e-14	At2g44160	E_510_methylenetetrahydrofolate_reductase	E
PSN_contig_0001483	1.53609	0.2359	15.8006	41.5852	309.631	50.1231	1.52543	7.47866	0.627273	1,34E-83	A0T0A2	RecName: Full=Photosystem I assembly protein Ycf4	NA	NA	NA	NA	NA	PSN_contig_0001483	2.411e-33	AtCh040	NA	NA
PSN_contig_0001484	-0.487481	0.0269195	1236.96	1012.6	1069	1579.97	1468.23	1623.8	1.56993	1,25E-13	Q8VZF6	RecName: Full=Protein ENHANCED DISEASE RESISTANCE 2-like	NA	NA	NA	NA	NA	PSN_contig_0001484	1.062e-19	At3g54800	NA	NA
PSN_contig_0001485	-0.12042	0.883859	615.093	671.601	788.78	726.421	722.293	804.89	0.053617	6,32E-04	Q9FL59	RecName: Full=FT-interacting protein 1	NA	NA	NA	NA	NA	PSN_contig_0001485	3.44e-07	At5g06850	S_Domain-containing_protein	S
PSN_contig_0001487	0.0439989	1	30.4725	29.1096	38.0552	34.1418	31.2714	28.045	0	NA	not available	not available	NA	NA	NA	NA	NA	PSN_contig_0001487	NA	not available	NA	NA
PSN_contig_0001488	-0.19073	0.675609	4674.71	4316.54	4296.77	5016.66	4918.76	5255.62	0.170304	3,66E-83	Q9LV77	RecName: Full=Asparagine synthetase [glutamine-hydrolyzing] 2; AltName: Full=Glutamine-dependent asparagine synthetase 2	K01953	asnB, ASNS; asparagine synthase (glutamine-hydrolysing) [EC:6.3.5.4]	Metabolism	Amino acid metabolism	Alanine, aspartate and glutamate metabolism [PATH:ko00250]	PSN_contig_0001488	1.993e-86	At5g65010	E_Asparagine_synthase_glutamine_hydrolyzing_	E
PSN_contig_0001489	0.0552538	1	2631.92	2655.21	2215.85	2405.18	2441.46	2370.73	0	1,30E-67	Q3T0R7	RecName: Full=3-ketoacyl-CoA thiolase, mitochondrial; AltName: Full=Acetyl-CoA acyltransferase; AltName: Full=Beta-ketothiolase; AltName: Full=Mitochondrial 3-oxoacyl-CoA thiolase	K07508	ACAA2; acetyl-CoA acyltransferase 2 [EC:2.3.1.16]	Metabolism	Amino acid metabolism	Valine, leucine and isoleucine degradation [PATH:ko00280]	PSN_contig_0001489	7.295e-71	Hs22060825	I_Acetyl_CoA_acetyltransferase	I
PSN_contig_0001490	1.07164	0.493433	9.02889	8.31704	98.5975	20.3398	6.10173	11.218	0.306772	0	A0T0H6	RecName: Full=60 kDa chaperonin, chloroplastic; AltName: Full=GroEL protein; AltName: Full=Protein Cpn60	NA	NA	NA	NA	NA	PSN_contig_0001490	0	At2g28000	O_Mitochondrial_chaperonin_Cpn60_Hsp60p	O
PSN_contig_0001491	-0.321933	0.286139	479.66	405.455	468.77	594.939	515.596	584.27	0.543423	NA	not available	not available	NA	NA	NA	NA	NA	PSN_contig_0001491	NA	not available	NA	NA
PSN_contig_0001492	-0.0504798	1	4349.67	3974.5	3494.16	3712.74	4096.55	4440.45	0	2,14E-158	O95340	RecName: Full=Bifunctional 3'-phosphoadenosine 5'-phosphosulfate synthase 2; Short=PAPS synthase 2; Short=PAPSS 2; AltName: Full=Sulfurylase kinase 2; Short=SK 2; Short=SK2; Includes: RecName: Full=Sulfate adenylyltransferase; AltName: Full=ATP-sulfurylase; AltName: Full=Sulfate adenylate transferase; Short=SAT; Includes: RecName: Full=Adenylyl-sulfate kinase; AltName: Full=3'-phosphoadenosine-5'…	K13811	PAPSS; 3'-phosphoadenosine 5'-phosphosulfate synthase [EC:2.7.7.4 2.7.1.25]	Metabolism	Energy metabolism	Sulfur metabolism [PATH:ko00920]	PSN_contig_0001492	2.674e-164	7293733	F_Bifunctional_ATP_sulfurylase_adenosine_5_phosphosulfate_kinase	F
PSN_contig_0001493	0.246481	0.542009	1336.28	1316.17	1070.73	1066.39	1048.74	1019.9	0.265994	2,49E-15	Q9XGX8	RecName: Full=Mitochondrial import inner membrane translocase subunit Tim9	NA	NA	NA	NA	NA	PSN_contig_0001493	1.622e-15	At3g46560	U_Mitochondrial_import_inner_membrane_translocase_subunit_TIM9	U
PSN_contig_0001494	-0.182922	0.961411	187.349	201.688	278.495	278.219	218.137	265.492	0.0170909	NA	not available	not available	NA	NA	NA	NA	NA	PSN_contig_0001494	NA	not available	NA	NA
PSN_contig_0001495	0.13109	0.864633	873.545	956.459	951.379	816.497	836.7	883.416	0.0631679	NA	not available	not available	NA	NA	NA	NA	NA	PSN_contig_0001495	NA	not available	NA	NA
PSN_contig_0001497	0.349634	0.791358	2111.63	2494.07	2918.14	2007.1	2148.57	1652.78	0.101627	8,59E-09	Q9R0L1	RecName: Full=Heat shock factor protein 4; Short=HSF 4; Short=mHSF4; AltName: Full=Heat shock transcription factor 4; Short=HSTF 4	K09417	NA	NA	NA	NA	PSN_contig_0001497	5.387e-12	Hs4557651	K_Heat_shock_transcription_factor	K
PSN_contig_0001500	0.0285009	1	2072.13	1747.62	2271.2	2008.55	1983.06	1973.43	0	2,47E-149	Q7UVG2	RecName: Full=Xylose isomerase	K01805	xylA; xylose isomerase [EC:5.3.1.5]	Metabolism	Carbohydrate metabolism	Fructose and mannose metabolism [PATH:ko00051]	PSN_contig_0001500	1.296e-34	At2g26330	T_LRR_receptor-like_serine_threonine-protein_kinase	T
PSN_contig_0001501	0.307265	0.245591	1213.26	1168.54	1328.47	897.13	956.447	1137.69	0.609787	0	Q5RCD2	RecName: Full=T-complex protein 1 subunit zeta; Short=TCP-1-zeta; AltName: Full=CCT-zeta	K09498	CCT6; T-complex protein 1 subunit zeta	brite_ko03110 Chaperones and folding catalysts	brite_ko04147 Exosome (64)	NA	PSN_contig_0001501	0	Hs4502643	O_Chaperonin_complex_component_TCP_1_zeta_subunit_CCT6_	O
PSN_contig_0001502	0.0351544	1	1277.59	1336.96	1646.75	1307.56	1333.99	1511.62	0	1,48E-04	Q1LWV7	RecName: Full=TLD domain-containing protein 1; AltName: Full=TBC/LysM-associated domain-containing protein 1	NA	NA	NA	NA	NA	PSN_contig_0001502	6.651e-08	At5g06260	S_Uncharacterized_conserved_protein_contains_TLDc_domain	S
PSN_contig_0001503	0.236189	0.870426	1903.97	1754.89	1228.14	1232.74	1629.16	1259.22	0.0602681	NA	not available	not available	NA	NA	NA	NA	NA	PSN_contig_0001503	NA	not available	NA	NA
PSN_contig_0001504	-0.666803	0.211017	408.557	383.623	304.441	727.874	494.24	560.899	0.675683	NA	not available	not available	NA	NA	NA	NA	NA	PSN_contig_0001504	NA	not available	NA	NA
PSN_contig_0001505	0.165972	0.971098	7969.12	7519.64	6896.63	6837.07	6991.82	6002.56	0.012737	NA	not available	not available	NA	NA	NA	NA	NA	PSN_contig_0001505	NA	not available	NA	NA
PSN_contig_0001506	0.909783	0.00319116	17066.9	18171.7	18397.9	8528.18	10592.6	8947.28	2.49605	2,06E-128	Q9LH76	RecName: Full=Trifunctional UDP-glucose 4,6-dehydratase/UDP-4-keto-6-deoxy-D-glucose 3,5-epimerase/UDP-4-keto-L-rhamnose-reductase RHM3; AltName: Full=Probable rhamnose biosynthetic enzyme 3; Short=AtRHM3; Includes: RecName: Full=UDP-glucose 4,6-dehydratase; Includes: RecName: Full=UDP-4-keto-6-deoxy-D-glucose 3,5-epimerase/UDP-4-keto-L-rhamnose 4-keto-reductase	K12450	RHM; UDP-glucose 4,6-dehydratase [EC:4.2.1.76]	Metabolism	Carbohydrate metabolism	Amino sugar and nucleotide sugar metabolism [PATH:ko00520]	PSN_contig_0001506	1.118e-131	At3g14790	G_Putative_NAD+_dependent_epimerases	G
PSN_contig_0001507	0.200759	0.930647	154.62	125.795	72.6508	89.3498	94.5769	124.333	0.0312149	NA	not available	not available	NA	NA	NA	NA	NA	PSN_contig_0001507	NA	not available	NA	NA
PSN_contig_0001508	0.397012	0.492324	416.458	300.453	245.629	202.671	245.595	279.515	0.307749	NA	not available	not available	NA	NA	NA	NA	NA	PSN_contig_0001508	NA	not available	NA	NA
PSN_contig_0001509	1.58309	0.194212	6.77167	7.27741	134.923	11.6227	4.5763	8.41349	0.711724	NA	not available	not available	NA	NA	NA	NA	NA	PSN_contig_0001509	NA	not available	NA	NA
PSN_contig_0001510	-0.130959	1	0	0	0	1.45284	0	0	0	NA	not available	not available	NA	NA	NA	NA	NA	PSN_contig_0001510	NA	not available	NA	NA
PSN_contig_0001511	-0.0822758	1	28.2153	20.7926	34.5956	24.6983	41.9494	21.5011	0	NA	not available	not available	NA	NA	NA	NA	NA	PSN_contig_0001511	NA	not available	NA	NA
PSN_contig_0001512	0.293067	1	4.51444	2.07926	38.0552	17.4341	1.52543	12.1528	0	NA	not available	not available	NA	NA	NA	NA	NA	PSN_contig_0001512	NA	not available	NA	NA
PSN_contig_0001513	0.19889	0.864633	7341.62	5912.37	4969.66	5315.22	6363.35	4135.7	0.0631679	1,85E-11	Q08584	RecName: Full=Fucoxanthin-chlorophyll a-c binding protein A, chloroplastic; Flags: Precursor	NA	NA	NA	NA	NA	PSN_contig_0001513	NA	not available	NA	NA
PSN_contig_0001514	-0.0182313	1	507.875	600.906	719.589	637.798	627.716	584.27	0	1,52E-04	P0AAD4	RecName: Full=Tyrosine-specific transport protein; AltName: Full=Tyrosine permease >gi|77416686|sp|P0AAD5.1|TYRP_SHIFL RecName: Full=Tyrosine-specific transport protein; AltName: Full=Tyrosine permease	K03834	NA	NA	NA	NA	PSN_contig_0001514	NA	not available	NA	NA
PSN_contig_0001515	-0.243407	0.512801	285.539	283.819	311.36	323.984	321.866	398.238	0.290051	NA	not available	not available	NA	NA	NA	NA	NA	PSN_contig_0001515	NA	not available	NA	NA
PSN_contig_0001516	0.62883	0.767418	4.51444	7.27741	24.2169	8.71705	7.62717	2.8045	0.114968	3,77E-17	P0AE93	RecName: Full=Protein CreA; AltName: Full=Catabolite regulation protein A; Flags: Precursor >gi|83287817|sp|P0AE92.1|CREA_ECOL6 RecName: Full=Protein CreA; AltName: Full=Catabolite regulation protein A; Flags: Precursor >gi|83287818|sp|P0AE91.1|CREA_ECOLI RecName: Full=Protein CreA; AltName: Full=Catabolite regulation protein A; Flags: Precursor >gi|83287819|sp|P0AE94.1|CREA_SHIFL RecName: Full=P…	K05805	NA	NA	NA	NA	PSN_contig_0001516	NA	not available	NA	NA
PSN_contig_0001518	0.176553	0.805313	530.447	621.698	740.346	600.75	507.207	559.029	0.0940354	4,20E-04	P48976	RecName: Full=Calmodulin; Short=CaM	NA	NA	NA	NA	NA	PSN_contig_0001518	6.887e-07	At3g43810	T_Calmodulin_and_related_proteins_EF_Hand_superfamily_	T
PSN_contig_0001519	0.756732	0.304165	196.378	223.52	121.085	124.218	123.56	59.8292	0.516891	NA	not available	not available	NA	NA	NA	NA	NA	PSN_contig_0001519	NA	not available	NA	NA
PSN_contig_0001520	-0.412752	0.748656	518.033	644.57	442.824	1136.85	535.427	516.962	0.125718	3,39E-39	O23372	RecName: Full=Histone-lysine N-methyltransferase ATXR3; AltName: Full=Protein SET DOMAIN GROUP 2; AltName: Full=Trithorax-related protein 3; Short=TRX-related protein 3	NA	NA	NA	NA	NA	PSN_contig_0001520	2.07e-29	At4g15180	BK_Histone_H3_Lys4_methyltransferase_complex_subunit_SET1_and_related_methyltransferases	BK
PSN_contig_0001522	0.130192	0.969251	1643.26	1997.13	2601.59	1851.65	1835.1	1997.74	0.0135637	2,99E-93	Q766Z3	RecName: Full=DNA polymerase zeta catalytic subunit; AltName: Full=Protein reversionless 3-like; Short=AtREV3	K02350	POLZ1, rev3; DNA polymerase zeta [EC:2.7.7.7]	Genetic Information Processing	Replication and repair	Fanconi anemia pathway [PATH:ko03460]	PSN_contig_0001522	1.634e-96	At1g67500	L_DNA_polymerase_zeta_catalytic_subunit	L
PSN_contig_0001523	0.181946	0.753309	2068.74	2038.71	2682.89	1940.27	1867.89	2162.27	0.123027	1,54E-30	Q9ZVS8	RecName: Full=Putative DUF21 domain-containing protein At1g03270; AltName: Full=CBS domain-containing protein CBSDUF4	K16302	CNNM; metal transporter CNNM	brite_ko02000 Transporters	NA	NA	PSN_contig_0001523	1.936e-31	At1g03270	S_Predicted_membrane_protein_contains_two_CBS_domains	S
PSN_contig_0001524	0.275198	0.892594	67.7167	38.4663	48.4339	50.8495	35.8477	39.2629	0.0493458	NA	not available	not available	NA	NA	NA	NA	NA	PSN_contig_0001524	NA	not available	NA	NA
PSN_contig_0001525	-0.115674	0.999367	73.3597	55.1004	55.353	62.4722	70.1699	68.2427	0.000274889	NA	not available	not available	NA	NA	NA	NA	NA	PSN_contig_0001525	NA	not available	NA	NA
PSN_contig_0001526	0.780133	0.00263419	750.526	689.274	838.944	469.994	493.478	346.823	2.57935	NA	not available	not available	NA	NA	NA	NA	NA	PSN_contig_0001526	NA	not available	NA	NA
PSN_contig_0001527	-0.283314	0.424235	3055.15	2899.53	2719.21	3482.46	3345.28	3758.96	0.372393	4,63E-94	Q9C5X9	RecName: Full=Histone acetyltransferase HAC1	K04498	EP300, CREBBP, KAT3; E1A/CREB-binding protein [EC:2.3.1.48]	Cellular Processes	Cell communication	Adherens junction [PATH:ko04520]	PSN_contig_0001527	2.821e-97	At1g79000	K_CREB_binding_protein_P300_and_related_TAZ_Zn_finger_proteins	K
PSN_contig_0001528	0.695906	0.00282724	5599.04	5761.63	6557.6	3693.12	3446.72	3839.35	2.54864	NA	not available	not available	NA	NA	NA	NA	NA	PSN_contig_0001528	NA	not available	NA	NA
PSN_contig_0001529	-0.045954	1	63.2022	79.0118	67.4614	87.8969	61.0173	68.2427	0	NA	not available	not available	NA	NA	NA	NA	NA	PSN_contig_0001529	NA	not available	NA	NA
PSN_contig_0001530	0.462661	0.672574	36.1156	29.1096	36.3254	18.1605	27.4578	26.1753	0.17226	NA	not available	not available	NA	NA	NA	NA	NA	PSN_contig_0001530	NA	not available	NA	NA
PSN_contig_0001531	0.191438	0.924186	84.6458	55.1004	67.4614	55.9344	60.2546	64.5034	0.0342405	NA	not available	not available	NA	NA	NA	NA	NA	PSN_contig_0001531	NA	not available	NA	NA
PSN_contig_0001532	1.33227	0.336856	2.25722	0	41.5147	1.45284	1.52543	0	0.472556	NA	not available	not available	NA	NA	NA	NA	NA	PSN_contig_0001532	NA	not available	NA	NA
PSN_contig_0001533	0.951676	0.145918	32.7297	25.9907	39.7849	14.5284	14.4916	18.6966	0.835892	NA	not available	not available	NA	NA	NA	NA	NA	PSN_contig_0001533	NA	not available	NA	NA
PSN_contig_0001534	0.103563	1	182.835	206.886	100.327	171.435	145.679	138.355	0	NA	not available	not available	NA	NA	NA	NA	NA	PSN_contig_0001534	NA	not available	NA	NA
PSN_contig_0001535	0.160385	1	3574.31	3472.36	5917.58	3805.72	3646.55	4014.17	0	NA	not available	not available	NA	NA	NA	NA	NA	PSN_contig_0001535	NA	not available	NA	NA
PSN_contig_0001536	-0.645303	0.235667	195.25	218.322	112.436	326.163	252.459	267.362	0.627701	1,60E-19	Q7XUP6	RecName: Full=Peptide methionine sulfoxide reductase A2-2; Short=OsMSRA2.2; AltName: Full=Peptide-methionine (S)-S-oxide reductase; Short=Peptide Met(O) reductase; AltName: Full=Protein-methionine-S-oxide reductase	NA	NA	NA	NA	NA	PSN_contig_0001536	1.713e-22	At5g07470	O_Peptide_methionine_sulfoxide_reductase	O
PSN_contig_0001537	-0.247491	0.722297	688.453	597.787	463.581	711.893	686.445	691.776	0.141284	8,06E-35	Q5JK68	RecName: Full=Cyclin-dependent kinase C-2; Short=CDKC;2	NA	NA	NA	NA	NA	PSN_contig_0001537	1.488e-36	At5g64960	D_Cdc2_related_protein_kinase	D
PSN_contig_0001538	0.384827	0.213211	4578.78	4225.05	3916.22	2812.7	3847.14	3045.68	0.671191	2,76E-06	Q9C9A9	RecName: Full=Zinc finger protein CONSTANS-LIKE 7	NA	NA	NA	NA	NA	PSN_contig_0001538	1.333e-07	At3g12890	NA	NA
PSN_contig_0001539	0.291227	0.366981	6722.01	5877.03	5357.13	5033.37	4866.13	4741.47	0.435356	0	Q9I2V5	RecName: Full=Aconitate hydratase B; Short=ACN; Short=Aconitase; AltName: Full=(2R,3S)-2-methylisocitrate dehydratase; AltName: Full=(2S,3R)-3-hydroxybutane-1,2,3-tricarboxylate dehydratase; AltName: Full=2-methyl-cis-aconitate hydratase; AltName: Full=Iron-responsive protein-like; Short=IRP-like; AltName: Full=RNA-binding protein	K01682	acnB; aconitate hydratase 2 / 2-methylisocitrate dehydratase [EC:4.2.1.3 4.2.1.99]	Metabolism	Carbohydrate metabolism	Citrate cycle (TCA cycle) [PATH:ko00020]	PSN_contig_0001539	2.206e-11	YLR304c	C_Aconitase_A	C
PSN_contig_0001540	-0.0915242	1	1444.62	1621.82	1568.91	1555.99	1585.69	1806.1	0	6,09E-65	F4I907	RecName: Full=Glyoxylate/succinic semialdehyde reductase 2, chloroplastic; Short=AtGLYR2; Short=AtGR2; Short=SSA reductase 2; Flags: Precursor	K18121	GLYR; glyoxylate/succinic semialdehyde reductase [EC:1.1.1.79 1.1.1.-]	Metabolism	Carbohydrate metabolism	Butanoate metabolism [PATH:ko00650]	PSN_contig_0001540	7.776e-63	At3g25530	R_Predicted_dehydrogenase	R
PSN_contig_0001541	0.268723	0.893279	62.0736	82.1307	64.0019	43.5853	57.9665	70.1124	0.0490127	NA	not available	not available	NA	NA	NA	NA	NA	PSN_contig_0001541	NA	not available	NA	NA
PSN_contig_0001542	0.0650673	1	470.631	497.982	729.967	536.825	512.546	567.443	0	NA	not available	not available	NA	NA	NA	NA	NA	PSN_contig_0001542	NA	not available	NA	NA
PSN_contig_0001543	0.170443	0.950973	102.704	121.637	79.5699	94.4347	80.0853	96.2877	0.0218319	NA	not available	not available	NA	NA	NA	NA	NA	PSN_contig_0001543	NA	not available	NA	NA
PSN_contig_0001544	0.301875	0.790583	1344.18	1222.6	676.344	1001.01	846.616	759.084	0.102053	NA	not available	not available	NA	NA	NA	NA	NA	PSN_contig_0001544	NA	not available	NA	NA
PSN_contig_0001545	0.0752985	1	1317.09	1445.08	947.92	1049.68	1209.67	1265.76	0	1,26E-104	Q70LM4	RecName: Full=Linear gramicidin synthase subunit D; Includes: RecName: Full=ATP-dependent D-leucine adenylase; Short=D-LeuA; AltName: Full=D-leucine activase; Includes: RecName: Full=Leucine racemase [ATP-hydrolyzing]; Includes: RecName: Full=ATP-dependent tryptophan adenylase; Short=TrpA; AltName: Full=Tryptophan activase; Includes: RecName: Full=ATP-dependent glycine adenylase; Short=GlyA; AltN…	NA	NA	NA	NA	NA	PSN_contig_0001545	5.709e-57	YBR115c	Q_Non_ribosomal_peptide_synthetase_alpha_aminoadipate_reductase_and_related_enzymes	Q
PSN_contig_0001546	0.164361	0.91188	177.192	163.222	269.846	180.879	168.56	188.836	0.0400624	NA	not available	not available	NA	NA	NA	NA	NA	PSN_contig_0001546	NA	not available	NA	NA
PSN_contig_0001547	0.131933	1	33.8583	29.1096	25.9467	25.4247	32.0341	23.3708	0	NA	not available	not available	NA	NA	NA	NA	NA	PSN_contig_0001547	NA	not available	NA	NA
PSN_contig_0001548	-0.322527	0.206401	770.841	648.729	856.241	901.489	974.752	968.486	0.685288	4,95E-40	Q66HG4	RecName: Full=Aldose 1-epimerase; AltName: Full=Galactose mutarotase	K01785	galM, GALM; aldose 1-epimerase [EC:5.1.3.3]	Metabolism	Carbohydrate metabolism	Galactose metabolism [PATH:ko00052]	PSN_contig_0001548	8.281e-45	At3g17940	G_Predicted_mutarotase	G
PSN_contig_0001549	-1.03971	1.58357e-06	100.446	126.835	98.5975	236.813	218.9	229.034	5.80036	NA	not available	not available	NA	NA	NA	NA	NA	PSN_contig_0001549	NA	not available	NA	NA
PSN_contig_0001550	0.118509	1	50.7875	51.9815	64.0019	40.6796	61.0173	50.4809	0	NA	not available	not available	NA	NA	NA	NA	NA	PSN_contig_0001550	NA	not available	NA	NA
PSN_contig_0001551	-0.0440999	1	138.819	191.292	100.327	135.114	144.153	169.205	0	NA	not available	not available	NA	NA	NA	NA	NA	PSN_contig_0001551	NA	not available	NA	NA
PSN_contig_0001552	-0.267662	0.764248	198.636	179.856	141.842	244.077	190.679	198.184	0.116765	NA	not available	not available	NA	NA	NA	NA	NA	PSN_contig_0001552	NA	not available	NA	NA
PSN_contig_0001553	-0.25736	0.916839	29.3439	56.14	38.0552	63.9251	42.7121	43.9371	0.0377067	NA	not available	not available	NA	NA	NA	NA	NA	PSN_contig_0001553	NA	not available	NA	NA
PSN_contig_0001554	0.178321	0.78437	1645.52	1631.18	1792.05	1552.36	1526.2	1390.1	0.105479	NA	not available	not available	NA	NA	NA	NA	NA	PSN_contig_0001554	NA	not available	NA	NA
PSN_contig_0001555	0.630722	0.010473	7571.85	8303.52	10255.9	5071.15	6011.73	5677.23	1.97993	NA	not available	not available	NA	NA	NA	NA	NA	PSN_contig_0001555	NA	not available	NA	NA
PSN_contig_0001556	0.406166	0.0127747	2469.4	2466	2622.35	1792.08	1873.23	2026.72	1.89365	8,57E-11	A0JM23	RecName: Full=Nephrocystin-3	K19360	NA	NA	NA	NA	PSN_contig_0001556	4.146e-08	Hs5031831	Z_Kinesin_light_chain	Z
[truncated: 36,691 more rows]

## Sheet: Table S2 FRG
Table S2. Results from the Deseq2 analyzes, and annotations based on KEGG and KOG for Fragilariopsis sp.
[truncated: 63,055 more rows]
[truncated: 2 more columns]
