# Supplementary material for: Transcriptomic responses to grazing reveal the metabolic pathway leading to the biosynthesis of domoic acid and highlight different defense strategies in diatoms
Source: BMC Mol Biol. 2019 Feb 26;20:7. doi: 10.1186/s12867-019-0124-0 (PMC6390554; doi:10.1186/s12867-019-0124-0)
Supplement: Supplementary file 3 — Additional file 3: Table S3. Differentially expressed contigs in Pseudo-nitzschia seriata induced with predator cues compared with P. multistriata under phosphate limiting condition in [25]. Table S4. Differentially expressed contigs in Pseudo-nitzschia seriata induced with predator cues compared with P. multistriata exposed to elevated pCO2 in [25]. Table S5. Differentially expressed contigs in Pseudo-nitzschia seriata compared with Skeletonema marinoi at time point 2 in [14] both specie are exposed to predator cues. Table S6. Differentially expressed contigs in Pseudo-nitzschia seriata compared with Skeletonema marinoi at time point 1 in [14] both specie are exposed to predator cues. Table S7. Results from the sequence comparison by blastx search of contigs from this study with the gene sequences from [25]. Table S8. Results from the sequence comparison by blastn search of contigs from this study with the gene sequences from [14]. Table S9. Functional and structural annotation of the 13 candidate genes we suggest are involved in response to copepod grazers. [file 12867_2019_124_MOESM3_ESM.xlsx]

## Sheet: Add. Table S3. 1 vgl_Brunson_S2
Table S3.1 Differentially expressed contigs in Pseudo-nitzschia seriata induced with predator cues compared with Pseudo-nitzschia multistriata under phosphate limiting condition (Brunson_S2)
Comparison_Brunson_S2		Annotations_Brunson							Annotations_PSN
qseqid	JGI_Gene_ID	JGI Protein ID	KOG_ID	KOG_desc	KOG_class	KOG_group	IPR_ID	IPR_desc	Contig	log2FoldChange	padj	E_value_KOG	KOG_ID / dab_Gene	KOG_Gene	KOG_Cat	Regulation
PSN_contig_0000124	238335	238335					IPR001344	Chlorophyll A-B binding protein	PSN_contig_0000124	1.24191	0.00802924	2.022e-21	At1g18480_1	TR_Serine_threonine_specific_protein_phosphatase_PP1_catalytic_subunit	TR	UP
PSN_contig_0001244	319968	319968	KOG0019	Molecular chaperone (HSP90 family)	Posttranslational modification, protein turnover, chaperones	CELLULAR PROCESSES AND SIGNALING	IPR001404||IPR003594	Heat shock protein Hsp90||ATP-binding region, ATPase-like	PSN_contig_0001244	0.589387	0.043732	1.151e-164	At4g24190	O_Endoplasmic_reticulum_glucose_regulated_protein_GRP94_endoplasmin_HSP90_family	O	UP
PSN_contig_0001880	318648	318648	KOG4145	Allantoicase	Nucleotide transport and metabolism	METABOLISM	IPR015908||IPR005164||IPR008979	Allantoicase region||Allantoicase||Galactose-binding like	PSN_contig_0001880	0.676203	0.00429121	1.269e-53	YIR029w	F_Allantoicase	F	UP
PSN_contig_0004324	241666	241666	KOG2743	Cobalamin synthesis protein	Coenzyme transport and metabolism	METABOLISM	IPR003495||IPR011629	Cobalamin (vitamin B12) biosynthesis CobW-like||Cobalamin (vitamin B12) biosynthesis CobW-like, C-terminal	PSN_contig_0004324	0.656312	0.0323294	2.274e-16	At1g80480	H_Cobalamin_synthesis_protein	H	UP
PSN_contig_0005772	300256	300256	KOG0142	Isopentenyl pyrophosphate:dimethylallyl pyrophosphate isomerase	Secondary metabolites biosynthesis, transport and catabolism	METABOLISM	IPR002667||IPR000086||IPR011876||IPR015797	Isopentenyl-diphosphate delta-isomerase||NUDIX hydrolase, core||Isopentenyl-diphosphate delta-isomerase, type 1||NUDIX	PSN_contig_0005772	1.50518	0.000138676	2.448e-46	SPBC106.15	I_Isopentenyldiphosphate_isomerase	I	UP
PSN_contig_0006293	292203	292203	KOG1216	von Willebrand factor and related coagulation proteins	Extracellular structures	CELLULAR PROCESSES AND SIGNALING	IPR003582	Metridin-like ShK toxin	PSN_contig_0006293	1.3328	8.03405e-13	NA	not available	NA	NA	UP
PSN_contig_0006293	293732	293732	KOG3599	Ca2+-modulated nonselective cation channel polycystin	Inorganic ion transport and metabolism	METABOLISM	IPR003582	Metridin-like ShK toxin	PSN_contig_0006293	1.3328	8.03405e-13	NA	not available	NA	NA	UP
PSN_contig_0006677	69789	69789	KOG0004	Ubiquitin/40S ribosomal protein S27a fusion	Translation, ribosomal structure and biogenesis	INFORMATION STORAGE AND PROCESSING	IPR000626||IPR002906	Ubiquitin||Ribosomal protein S27a	PSN_contig_0006677	0.637268	0.0488048	1.067e-51	7297689	J_Ubiquitin_40S_ribosomal_protein_S27a_fusion	J	UP
PSN_contig_0007588	70420	70420					IPR008949	Terpenoid synthase	PSN_contig_0007588	3.23395	4.3004e-14	NA	dab_A	NA	NA	UP
PSN_contig_0007588	323819	323819							PSN_contig_0007588	3.23395	4.3004e-14	NA	dab_A	NA	NA	UP
PSN_contig_0008484	312307	312307					IPR010788||IPR002345||IPR011038	Violaxanthin de-epoxidase||Lipocalin||Calycin-like	PSN_contig_0008484	0.861386	0.00189865	8.652e-47	At5g03160	O_Molecular_chaperone_DnaJ_superfamily_	O	UP
PSN_contig_0008626	318555	318555					IPR001993	Mitochondrial substrate carrier	PSN_contig_0008626	0.665602	0.0359022	NA	not available	NA	NA	UP
PSN_contig_0008859	214754	214754	KOG0458	Elongation factor 1 alpha	Translation, ribosomal structure and biogenesis	INFORMATION STORAGE AND PROCESSING	IPR000795||IPR004160||IPR009000||IPR009001	Protein synthesis factor, GTP-binding||Translation elongation factor EFTu/EF1A, C-terminal||Translation elongation and initiation factors/Ribosomal, beta-barrel||Translation elongation factor EF1A/initiation factor IF2gamma, C-terminal	PSN_contig_0008859	0.75011	5.86618e-05	1.999e-30	Hs5729864_2	J_Elongation_factor_1_alpha	J	UP
PSN_contig_0009379	292580	292580					IPR003733	Thiamine monophosphate synthase	PSN_contig_0009379	0.799042	1.16866e-06	NA	not available	NA	NA	UP
PSN_contig_0010210	319044	319044	KOG0235	Phosphoglycerate mutase	Carbohydrate transport and metabolism	METABOLISM	IPR013078||IPR005952	Phosphoglycerate mutase||Phosphoglycerate mutase 1	PSN_contig_0010210	0.708709	0.0209428	3.186e-86	Hs4505753	G_Phosphoglycerate_mutase	G	UP
PSN_contig_0010515	283346	283346	KOG4210	Nuclear localization sequence binding protein	Transcription	INFORMATION STORAGE AND PROCESSING			PSN_contig_0010515	0.740259	1.08667e-08	NA	not available	NA	NA	UP
PSN_contig_0011693	327114	327114	KOG1158	NADP/FAD dependent oxidoreductase	Energy production and conversion	METABOLISM	IPR001094||IPR001709||IPR001433||IPR008254||IPR003097	Flavodoxin-like||Flavoprotein pyridine nucleotide cytochrome reductase||Oxidoreductase FAD/NAD(P)-binding||Flavodoxin/nitric oxide synthase||FAD-binding, type 1	PSN_contig_0011693	1.01148	1.46466e-08	2.061e-98	Hs22049499	C_NADP_FAD_dependent_oxidoreductase	C	UP
PSN_contig_0014902	324085	324085	KOG2992	Nucleolar GTPase/ATPase p130	Nuclear structure	CELLULAR PROCESSES AND SIGNALING			PSN_contig_0014902	0.77153	2.99544e-05	NA	not available	NA	NA	UP
PSN_contig_0015669	323820	323820							PSN_contig_0015669	3.61201	2.49442e-15	NA	dab_B	NA	NA	UP
PSN_contig_0016708	324484	324484					IPR008752||IPR006025	Peptidase M11, gametolysin||Peptidase M, neutral zinc metallopeptidases, zinc-binding site	PSN_contig_0016708	0.758148	0.0199608	NA	not available	NA	NA	UP
PSN_contig_0020364	190182	190182	KOG0157	Cytochrome P450 CYP4/CYP19/CYP26 subfamilies	Lipid transport and metabolism	METABOLISM	IPR001128||IPR002401	Cytochrome P450||Cytochrome P450, E-class, group I	PSN_contig_0020364	1.49948	2.52367e-07	6.323e-43	dab_D_CE16163	QI_Cytochrome_P450_CYP4_CYP19_CYP26_subfamilies	QI	UP
PSN_contig_0029114	65021	65021	KOG0143	Iron/ascorbate family oxidoreductases	General function prediction only	POORLY CHARACTERIZED	IPR005123	2OG-Fe(II) oxygenase	PSN_contig_0029114	3.56418	1.42021e-15	NA	dab_C	NA	NA	UP
PSN_contig_0030528	65021	65021	KOG0143	Iron/ascorbate family oxidoreductases	General function prediction only	POORLY CHARACTERIZED	IPR005123	2OG-Fe(II) oxygenase	PSN_contig_0030528	4.03681	7.86422e-15	NA	dab_C	NA	NA	UP
PSN_contig_0000838	327208	327208	KOG1404	Alanine-glyoxylate aminotransferase AGT2	Amino acid transport and metabolism	METABOLISM	IPR005814||IPR015424	Aminotransferase class-III||Pyridoxal phosphate-dependent transferase, major region	PSN_contig_0000838	-0.883435	0.0467792	NA	not available	NA	NA	DOWN
PSN_contig_0000839	327208	327208	KOG1404	Alanine-glyoxylate aminotransferase AGT2	Amino acid transport and metabolism	METABOLISM	IPR005814||IPR015424	Aminotransferase class-III||Pyridoxal phosphate-dependent transferase, major region	PSN_contig_0000839	-0.73836	0.0166973	2.423e-14	At2g38400	E_Alanine_glyoxylate_aminotransferase_AGT2	E	DOWN
PSN_contig_0001616	324434	324434	KOG4297	C-type lectin	Signal transduction mechanisms	CELLULAR PROCESSES AND SIGNALING	IPR005062	SAC3/GANP/Nin1/mts3/eIF-3 p25	PSN_contig_0001616	-0.633708	0.00997721	2.386e-24	SPCC576.05	UD_Nuclear_protein_export_factor	UD	DOWN
PSN_contig_0002862	289028	289028	KOG1944	Peroxisomal membrane protein MPV17 and related proteins	General function prediction only	POORLY CHARACTERIZED	IPR007248	Mpv17/PMP22	PSN_contig_0002862	-0.890044	0.00247418	1.483e-06	YLR251w	R_Peroxisomal_membrane_protein_MPV17_and_related_proteins	R	DOWN
PSN_contig_0003011	9694	9694							PSN_contig_0003011	-0.765842	0.03592	NA	not available	NA	NA	DOWN
PSN_contig_0004941	323755	323755	KOG1035	eIF-2alpha kinase GCN2	Translation, ribosomal structure and biogenesis	INFORMATION STORAGE AND PROCESSING	IPR000719||IPR017442||IPR006575||IPR001245||IPR002290||IPR017441||IPR008271||IPR016135||IPR011009	Protein kinase, core||Serine/threonine protein kinase-related||RWD||Tyrosine protein kinase||Serine/threonine protein kinase||Protein kinase ATP binding, conserved site||Serine/threonine protein kinase, active site||Ubiquitin-conjugating enzyme/RWD-like||Protein kinase-like	PSN_contig_0004941	-0.89054	0.00206124	7.868e-20	SPBC36B7.09	RTKL_Serine_threonine_protein_kinase	RTKL	DOWN
PSN_contig_0005327	70501	70501					IPR016040	NAD(P)-binding	PSN_contig_0005327	-0.606188	0.0431219	NA	not available	NA	NA	DOWN
PSN_contig_0006134	182348	182348							PSN_contig_0006134	-0.820889	0.000352078	3.169e-13	At5g62230	T_LRR_receptor-like_serine_threonine-protein_kinase	T	DOWN
PSN_contig_0006656	318555	318555					IPR001993	Mitochondrial substrate carrier	PSN_contig_0006656	-1.22969	0.000936265	NA	not available	NA	NA	DOWN
PSN_contig_0010800	228634	228634	KOG0327	Translation initiation factor 4F, helicase subunit (eIF-4A) and related helicases	Translation, ribosomal structure and biogenesis	INFORMATION STORAGE AND PROCESSING	IPR011545||IPR001650||IPR014001||IPR014021||IPR014014	DNA/RNA helicase, DEAD/DEAH box type, N-terminal||DNA/RNA helicase, C-terminal||DEAD-like helicase, N-terminal||Helicase, superfamily 1 and 2, ATP-binding||RNA helicase, DEAD-box type, Q motif	PSN_contig_0010800	-1.01456	0.0188494	7.045e-45	At5g19210	J_Translation_initiation_factor_4F_helicase_subunit_eIF_4A_and_related_helicases	J	DOWN
PSN_contig_0012961	16357	16357	KOG3779	Homeobox transcription factor prospero	Transcription	INFORMATION STORAGE AND PROCESSING	IPR000637	HMG-I and HMG-Y, DNA-binding	PSN_contig_0012961	-0.644422	0.0289973	9.652e-51	YFR009w	R_ATPase_components_of_ABC_transporters_with_duplicated_ATPase_domains	R	DOWN

## Sheet: Add. Table S3.2 vgl_Brunson_S3
Table S3.2 Differentially expressed contigs in Pseudo-nitzschia seriata induced with predator cues compared with Pseudo-nitzschia multistriata exposed to elevated pCO2 (Brunson S3)
Comparison_Brunson_S3		Annotations_Brunson							Annotations_PSN
qseqid	JGI_Gene_ID	JGI Protein ID	KOG_ID	KOG_desc	KOG_class	KOG_group	IPR_ID	IPR_desc	Contig	log2FoldChange	padj	E_value_KOG	KOG_ID / dab_Gene	KOG_Gene	KOG_Cat	Regulation
PSN_contig_0005772	300256	300256	KOG0142	Isopentenyl pyrophosphate:dimethylallyl pyrophosphate isomerase	Secondary metabolites biosynthesis, transport and catabolism	METABOLISM	IPR002667||IPR000086||IPR011876||IPR015797	Isopentenyl-diphosphate delta-isomerase||NUDIX hydrolase, core||Isopentenyl-diphosphate delta-isomerase, type 1||NUDIX	PSN_contig_0005772	1.50518	0.000138676	2.448e-46	SPBC106.15	I_Isopentenyldiphosphate_isomerase	I	UP
PSN_contig_0007588	70420	70420					IPR008949	Terpenoid synthase	PSN_contig_0007588	3.23395	4.3004e-14	NA	dab_A_not available	NA	NA	UP
PSN_contig_0007588	323819	323819							PSN_contig_0007588	3.23395	4.3004e-14	NA	dab_A_not available	NA	NA	UP
PSN_contig_0011693	327114	327114	KOG1158	NADP/FAD dependent oxidoreductase	Energy production and conversion	METABOLISM	IPR001094||IPR001709||IPR001433||IPR008254||IPR003097	Flavodoxin-like||Flavoprotein pyridine nucleotide cytochrome reductase||Oxidoreductase FAD/NAD(P)-binding||Flavodoxin/nitric oxide synthase||FAD-binding, type 1	PSN_contig_0011693	1.01148	1.46466e-08	2.061e-98	Hs22049499	C_NADP_FAD_dependent_oxidoreductase	C	UP
PSN_contig_0015669	323820	323820							PSN_contig_0015669	3.61201	2.49442e-15	NA	dab_B	NA	NA	UP
PSN_contig_0016708	324484	324484					IPR008752||IPR006025	Peptidase M11, gametolysin||Peptidase M, neutral zinc metallopeptidases, zinc-binding site	PSN_contig_0016708	0.758148	0.0199608	NA	not available	NA	NA	UP
PSN_contig_0020364	190182	190182	KOG0157	Cytochrome P450 CYP4/CYP19/CYP26 subfamilies	Lipid transport and metabolism	METABOLISM	IPR001128||IPR002401	Cytochrome P450||Cytochrome P450, E-class, group I	PSN_contig_0020364	1.49948	2.52367e-07	6.323e-43	dab_D_CE16163	QI_Cytochrome_P450_CYP4_CYP19_CYP26_subfamilies	QI	UP
PSN_contig_0029114	65021	65021	KOG0143	Iron/ascorbate family oxidoreductases	General function prediction only	POORLY CHARACTERIZED	IPR005123	2OG-Fe(II) oxygenase	PSN_contig_0029114	3.56418	1.42021e-15	NA	dab_C	NA	NA	UP
PSN_contig_0030528	65021	65021	KOG0143	Iron/ascorbate family oxidoreductases	General function prediction only	POORLY CHARACTERIZED	IPR005123	2OG-Fe(II) oxygenase	PSN_contig_0030528	4.03681	7.86422e-15	NA	dab_C	NA	NA	UP
PSN_contig_0006134	182348	182348							PSN_contig_0006134	-0.820889	0.000352078	3.169e-13	At5g62230	T_LRR_receptor-like_serine_threonine-protein_kinase	T	DOWN

## Sheet: Add. Table S3.3 3 vgl_Amato_T2
Table S3.3 Differentially expressed contigs in Pseudo-nitzschia seriata compared with Skeletonema marinoi at time point 2 (Amato_T2) both specie are exposed to predator cues.
Comparison_Amato_T2		Annotations_Amato							Annotations_PSN
qseqid	sseqid	TranscriptNames	logFC	FDR	DescriptionSP	DescriptionUf	CDDesc	Regulation	Contig	log2FoldChange	padj	E_value_KOG	KOG_ID	KOG_Gene	KOG_Cat	Regulation
PSN_contig_0000066	c9605_g1_i1	c9605_g1_i1	1.90149	2.96334e-13	-	Uncharacterized protein	-	UP	PSN_contig_0000066	2.20431	0.0287751	NA	not available	NA	NA	UP
PSN_contig_0000066	c9531_g1_i1	c9531_g1_i1	3.54021	8.40619e-27	-	hydrolase	-	UP	PSN_contig_0000066	2.20431	0.0287751	NA	not available	NA	NA	UP
PSN_contig_0000079	c9605_g1_i1	c9605_g1_i1	1.90149	2.96334e-13	-	Uncharacterized protein	-	UP	PSN_contig_0000079	2.63961	0.00666469	NA	not available	NA	NA	UP
PSN_contig_0000079	c9531_g2_i1	c9531_g2_i1	2.52681	3.16525e-13	-	Putative uncharacterized protein (Fragment)	-	UP	PSN_contig_0000079	2.63961	0.00666469	NA	not available	NA	NA	UP
PSN_contig_0000079	c9531_g1_i1	c9531_g1_i1	3.54021	8.40619e-27	-	hydrolase	-	UP	PSN_contig_0000079	2.63961	0.00666469	NA	not available	NA	NA	UP
PSN_contig_0000080	c9605_g1_i1	c9605_g1_i1	1.90149	2.96334e-13	-	Uncharacterized protein	-	UP	PSN_contig_0000080	2.31918	0.0208461	NA	not available	NA	NA	UP
PSN_contig_0000080	c9531_g2_i1	c9531_g2_i1	2.52681	3.16525e-13	-	Putative uncharacterized protein (Fragment)	-	UP	PSN_contig_0000080	2.31918	0.0208461	NA	not available	NA	NA	UP
PSN_contig_0000080	c9531_g1_i1	c9531_g1_i1	3.54021	8.40619e-27	-	hydrolase	-	UP	PSN_contig_0000080	2.31918	0.0208461	NA	not available	NA	NA	UP
PSN_contig_0000367	c13531_g2_i5	c13531_g2_i5	2.58555	4.04806e-31	-	Uncharacterized protein	-	UP	PSN_contig_0000367	2.22143	0.0348611	NA	not available	NA	NA	UP
PSN_contig_0000367	c13531_g2_i2	c13531_g2_i2	2.2881	3.23572e-21	-	Uncharacterized protein (Fragment)	-	UP	PSN_contig_0000367	2.22143	0.0348611	NA	not available	NA	NA	UP
PSN_contig_0000367	c13531_g2_i1	c13531_g2_i2	2.2881	3.23572e-21	-	Uncharacterized protein (Fragment)	-	UP	PSN_contig_0000367	2.22143	0.0348611	NA	not available	NA	NA	UP
PSN_contig_0000367	c11644_g1_i12	c11644_g1_i12	1.53722	6.28234e-05	-	Putative uncharacterized protein	-	UP	PSN_contig_0000367	2.22143	0.0348611	NA	not available	NA	NA	UP
PSN_contig_0000367	c11644_g1_i11	c11644_g1_i12	1.53722	6.28234e-05	-	Putative uncharacterized protein	-	UP	PSN_contig_0000367	2.22143	0.0348611	NA	not available	NA	NA	UP
PSN_contig_0000487	c7571_g1_i8	c7571_g1_i8	1.68726	1.69202e-12	-	Uncharacterized protein	-	UP	PSN_contig_0000487	2.62902	0.00765981	NA	not available	NA	NA	UP
PSN_contig_0000487	c7571_g1_i6	c7571_g1_i6	2.31961	1.48468e-29	-	Uncharacterized protein	-	UP	PSN_contig_0000487	2.62902	0.00765981	NA	not available	NA	NA	UP
PSN_contig_0000487	c7571_g1_i4	c7571_g1_i4	2.37842	1.14393e-28	-	Uncharacterized protein	-	UP	PSN_contig_0000487	2.62902	0.00765981	NA	not available	NA	NA	UP
PSN_contig_0000487	c7571_g1_i3	c7571_g1_i3	2.38471	9.52505e-28	-	Uncharacterized protein	-	UP	PSN_contig_0000487	2.62902	0.00765981	NA	not available	NA	NA	UP
PSN_contig_0000487	c7571_g1_i2	c7571_g1_i2	1.66812	1.56965e-12	-	Uncharacterized protein	-	UP	PSN_contig_0000487	2.62902	0.00765981	NA	not available	NA	NA	UP
PSN_contig_0000487	c7571_g1_i14	c7571_g1_i2	1.66812	1.56965e-12	-	Uncharacterized protein	-	UP	PSN_contig_0000487	2.62902	0.00765981	NA	not available	NA	NA	UP
PSN_contig_0000487	c7571_g1_i13	c7571_g1_i13	2.44305	1.74175e-26	-	Uncharacterized protein	-	UP	PSN_contig_0000487	2.62902	0.00765981	NA	not available	NA	NA	UP
PSN_contig_0000487	c7571_g1_i11	c7571_g1_i11	1.57844	7.98716e-14	-	Uncharacterized protein	-	UP	PSN_contig_0000487	2.62902	0.00765981	NA	not available	NA	NA	UP
PSN_contig_0000487	c7571_g1_i10	c7571_g1_i10	2.70964	2.86786e-35	-	Uncharacterized protein	-	UP	PSN_contig_0000487	2.62902	0.00765981	NA	not available	NA	NA	UP
PSN_contig_0000487	c7571_g1_i1	c7571_g1_i1	1.59488	9.59848e-13	-	BnaC09g26910D protein	-	UP	PSN_contig_0000487	2.62902	0.00765981	NA	not available	NA	NA	UP
PSN_contig_0000500	c9605_g1_i1	c9605_g1_i1	1.90149	2.96334e-13	-	Uncharacterized protein	-	UP	PSN_contig_0000500	2.09345	0.0151139	NA	not available	NA	NA	UP
PSN_contig_0000500	c3121_g1_i2	c3121_g1_i2	1.96582	6.79763e-07	-	Uncharacterized protein	-	UP	PSN_contig_0000500	2.09345	0.0151139	NA	not available	NA	NA	UP
PSN_contig_0000500	c3121_g1_i1	c3121_g1_i1	5.5766	2.55808e-11	-	Uncharacterized protein	-	UP	PSN_contig_0000500	2.09345	0.0151139	NA	not available	NA	NA	UP
PSN_contig_0000500	c11898_g3_i1	c11898_g3_i1	1.53859	5.29031e-07	-	Uncharacterized protein (Fragment)	-	UP	PSN_contig_0000500	2.09345	0.0151139	NA	not available	NA	NA	UP
PSN_contig_0001176	c11644_g1_i3	c11644_g1_i3	3.21771	1.12269e-37	-	Uncharacterized protein	-	UP	PSN_contig_0001176	2.24024	0.0244392	NA	not available	NA	NA	UP
PSN_contig_0001176	c11644_g1_i12	c11644_g1_i12	1.53722	6.28234e-05	-	Putative uncharacterized protein	-	UP	PSN_contig_0001176	2.24024	0.0244392	NA	not available	NA	NA	UP
PSN_contig_0001176	c11644_g1_i11	c11644_g1_i11	4.38983	4.90294e-12	-	IS1 transposase InsAB (Fragment)	-	UP	PSN_contig_0001176	2.24024	0.0244392	NA	not available	NA	NA	UP
PSN_contig_0001176	c11644_g1_i10	c11644_g1_i10	3.54039	1.91681e-33	-	Uncharacterized protein	-	UP	PSN_contig_0001176	2.24024	0.0244392	NA	not available	NA	NA	UP
PSN_contig_0001342	c13531_g2_i1	c13531_g2_i1	1.67731	1.25199e-11	-	Uncharacterized protein	-	UP	PSN_contig_0001342	2.15657	0.0445489	NA	not available	NA	NA	UP
PSN_contig_0001476	c9605_g1_i1	c9605_g1_i1	1.90149	2.96334e-13	-	Uncharacterized protein	-	UP	PSN_contig_0001476	2.32874	0.0267938	NA	not available	NA	NA	UP
PSN_contig_0003517	c9605_g1_i1	c9605_g1_i1	1.90149	2.96334e-13	-	Uncharacterized protein	-	UP	PSN_contig_0003517	3.13067	0.000170433	NA	not available	NA	NA	UP
PSN_contig_0003667	c7571_g1_i6	c7571_g1_i6	2.31961	1.48468e-29	-	Uncharacterized protein	-	UP	PSN_contig_0003667	3.43565	4.63967e-06	NA	not available	NA	NA	UP
PSN_contig_0003667	c7571_g1_i3	c7571_g1_i3	2.38471	9.52505e-28	-	Uncharacterized protein	-	UP	PSN_contig_0003667	3.43565	4.63967e-06	NA	not available	NA	NA	UP
PSN_contig_0003667	c7571_g1_i14	c7571_g1_i14	2.20706	2.44851e-22	-	Uncharacterized protein	-	UP	PSN_contig_0003667	3.43565	4.63967e-06	NA	not available	NA	NA	UP
PSN_contig_0003667	c7571_g1_i11	c7571_g1_i11	1.57844	7.98716e-14	-	Uncharacterized protein	-	UP	PSN_contig_0003667	3.43565	4.63967e-06	NA	not available	NA	NA	UP
PSN_contig_0003667	c7571_g1_i10	c7571_g1_i10	2.70964	2.86786e-35	-	Uncharacterized protein	-	UP	PSN_contig_0003667	3.43565	4.63967e-06	NA	not available	NA	NA	UP
PSN_contig_0003667	c7571_g1_i1	c7571_g1_i1	1.59488	9.59848e-13	-	BnaC09g26910D protein	-	UP	PSN_contig_0003667	3.43565	4.63967e-06	NA	not available	NA	NA	UP
PSN_contig_0005577	c13531_g2_i5	c13531_g2_i5	2.58555	4.04806e-31	-	Uncharacterized protein	-	UP	PSN_contig_0005577	2.43097	0.0186015	NA	not available	NA	NA	UP
PSN_contig_0005577	c13531_g2_i2	c13531_g2_i2	2.2881	3.23572e-21	-	Uncharacterized protein (Fragment)	-	UP	PSN_contig_0005577	2.43097	0.0186015	NA	not available	NA	NA	UP
PSN_contig_0005577	c13531_g2_i1	c13531_g2_i1	1.67731	1.25199e-11	-	Uncharacterized protein	-	UP	PSN_contig_0005577	2.43097	0.0186015	NA	not available	NA	NA	UP
PSN_contig_0008314	c13531_g2_i1	c13531_g2_i1	1.67731	1.25199e-11	-	Uncharacterized protein	-	UP	PSN_contig_0008314	2.28409	0.0260399	NA	not available	NA	NA	UP

## Sheet: Add. Table S3.4 vgl_Amato_T1
Table S3.4 Differentially expressed contigs in Pseudo-nitzschia seriata compared with Skeletonema marinoi at time point 1 (Amato_T1) both specie are exposed to predator cues.
Comparison_Amato_T1		Annotations_Amato							Annotations_PSN
qseqid	sseqid	TranscriptNames	logFC	FDR	DescriptionSP	DescriptionUf	CDDesc	Regulation	Contig	log2FoldChange	padj	E_value_KOG	KOG_ID	KOG_Gene	KOG_Cat	Regulation
PSN_contig_0000066	c9605_g1_i1	c9605_g1_i1	1.23921	3.44615e-06	-	Uncharacterized protein	-	UP	PSN_contig_0000066	2.20431	0.0287751	NA	not available	NA	NA	UP
PSN_contig_0000066	c9531_g1_i1	c9531_g1_i1	1.97604	5.05183e-10	-	hydrolase	-	UP	PSN_contig_0000066	2.20431	0.0287751	NA	not available	NA	NA	UP
PSN_contig_0000079	c9605_g1_i1	c9605_g1_i1	1.23921	3.44615e-06	-	Uncharacterized protein	-	UP	PSN_contig_0000079	2.63961	0.00666469	NA	not available	NA	NA	UP
PSN_contig_0000079	c9531_g2_i1	c9531_g2_i1	1.56274	2.96218e-07	-	Putative uncharacterized protein (Fragment)	-	UP	PSN_contig_0000079	2.63961	0.00666469	NA	not available	NA	NA	UP
PSN_contig_0000079	c9531_g1_i1	c9531_g1_i1	1.97604	5.05183e-10	-	hydrolase	-	UP	PSN_contig_0000079	2.63961	0.00666469	NA	not available	NA	NA	UP
PSN_contig_0000080	c9605_g1_i1	c9605_g1_i1	1.23921	3.44615e-06	-	Uncharacterized protein	-	UP	PSN_contig_0000080	2.31918	0.0208461	NA	not available	NA	NA	UP
PSN_contig_0000080	c9531_g2_i1	c9531_g2_i1	1.56274	2.96218e-07	-	Putative uncharacterized protein (Fragment)	-	UP	PSN_contig_0000080	2.31918	0.0208461	NA	not available	NA	NA	UP
PSN_contig_0000080	c9531_g1_i1	c9531_g1_i1	1.97604	5.05183e-10	-	hydrolase	-	UP	PSN_contig_0000080	2.31918	0.0208461	NA	not available	NA	NA	UP
PSN_contig_0000367	c13531_g2_i5	c13531_g2_i5	1.46357	2.0991e-11	-	Uncharacterized protein	-	UP	PSN_contig_0000367	2.22143	0.0348611	NA	not available	NA	NA	UP
PSN_contig_0000367	c13531_g2_i2	c13531_g2_i2	1.20944	8.62911e-07	-	Uncharacterized protein (Fragment)	-	UP	PSN_contig_0000367	2.22143	0.0348611	NA	not available	NA	NA	UP
PSN_contig_0000367	c13531_g2_i1	c13531_g2_i1	1.05171	4.84182e-05	-	Uncharacterized protein	-	UP	PSN_contig_0000367	2.22143	0.0348611	NA	not available	NA	NA	UP
PSN_contig_0000367	c11644_g1_i11	c11644_g1_i11	2.80443	7.17248e-06	-	IS1 transposase InsAB (Fragment)	-	UP	PSN_contig_0000367	2.22143	0.0348611	NA	not available	NA	NA	UP
PSN_contig_0000487	c7571_g1_i8	c7571_g1_i8	1.42947	1.23224e-09	-	Uncharacterized protein	-	UP	PSN_contig_0000487	2.62902	0.00765981	NA	not available	NA	NA	UP
PSN_contig_0000487	c7571_g1_i6	c7571_g1_i6	1.57361	7.92704e-15	-	Uncharacterized protein	-	UP	PSN_contig_0000487	2.62902	0.00765981	NA	not available	NA	NA	UP
PSN_contig_0000487	c7571_g1_i4	c7571_g1_i4	1.67977	6.40862e-16	-	Uncharacterized protein	-	UP	PSN_contig_0000487	2.62902	0.00765981	NA	not available	NA	NA	UP
PSN_contig_0000487	c7571_g1_i3	c7571_g1_i3	1.75431	3.72029e-16	-	Uncharacterized protein	-	UP	PSN_contig_0000487	2.62902	0.00765981	NA	not available	NA	NA	UP
PSN_contig_0000487	c7571_g1_i2	c7571_g1_i2	1.38661	2.57257e-09	-	Uncharacterized protein	-	UP	PSN_contig_0000487	2.62902	0.00765981	NA	not available	NA	NA	UP
PSN_contig_0000487	c7571_g1_i14	c7571_g1_i14	1.47608	8.7755e-11	-	Uncharacterized protein	-	UP	PSN_contig_0000487	2.62902	0.00765981	NA	not available	NA	NA	UP
PSN_contig_0000487	c7571_g1_i13	c7571_g1_i13	1.80908	6.20275e-16	-	Uncharacterized protein	-	UP	PSN_contig_0000487	2.62902	0.00765981	NA	not available	NA	NA	UP
PSN_contig_0000487	c7571_g1_i11	c7571_g1_i11	1.34838	2.1643e-10	-	Uncharacterized protein	-	UP	PSN_contig_0000487	2.62902	0.00765981	NA	not available	NA	NA	UP
PSN_contig_0000487	c7571_g1_i10	c7571_g1_i10	1.76694	1.84567e-16	-	Uncharacterized protein	-	UP	PSN_contig_0000487	2.62902	0.00765981	NA	not available	NA	NA	UP
PSN_contig_0000487	c7571_g1_i1	c7571_g1_i1	1.31248	6.38915e-09	-	BnaC09g26910D protein	-	UP	PSN_contig_0000487	2.62902	0.00765981	NA	not available	NA	NA	UP
PSN_contig_0000500	c9605_g1_i1	c9605_g1_i1	1.23921	3.44615e-06	-	Uncharacterized protein	-	UP	PSN_contig_0000500	2.09345	0.0151139	NA	not available	NA	NA	UP
PSN_contig_0000500	c3121_g1_i1	c3121_g1_i1	2.93706	0.000207929	-	Uncharacterized protein	-	UP	PSN_contig_0000500	2.09345	0.0151139	NA	not available	NA	NA	UP
PSN_contig_0000500	c11898_g3_i1	c11898_g3_i1	1.43618	1.00077e-06	-	Uncharacterized protein (Fragment)	-	UP	PSN_contig_0000500	2.09345	0.0151139	NA	not available	NA	NA	UP
PSN_contig_0001176	c11644_g1_i3	c11644_g1_i3	1.88003	4.37555e-17	-	Uncharacterized protein	-	UP	PSN_contig_0001176	2.24024	0.0244392	NA	not available	NA	NA	UP
PSN_contig_0001176	c11644_g1_i11	c11644_g1_i11	2.80443	7.17248e-06	-	IS1 transposase InsAB (Fragment)	-	UP	PSN_contig_0001176	2.24024	0.0244392	NA	not available	NA	NA	UP
PSN_contig_0001176	c11644_g1_i10	c11644_g1_i10	1.93965	2.98223e-13	-	Uncharacterized protein	-	UP	PSN_contig_0001176	2.24024	0.0244392	NA	not available	NA	NA	UP
PSN_contig_0001342	c13531_g2_i1	c13531_g2_i1	1.05171	4.84182e-05	-	Uncharacterized protein	-	UP	PSN_contig_0001342	2.15657	0.0445489	NA	not available	NA	NA	UP
PSN_contig_0001476	c9605_g1_i1	c9605_g1_i1	1.23921	3.44615e-06	-	Uncharacterized protein	-	UP	PSN_contig_0001476	2.32874	0.0267938	NA	not available	NA	NA	UP
PSN_contig_0003517	c9605_g1_i1	c9605_g1_i1	1.23921	3.44615e-06	-	Uncharacterized protein	-	UP	PSN_contig_0003517	3.13067	0.000170433	NA	not available	NA	NA	UP
PSN_contig_0003667	c7571_g1_i6	c7571_g1_i6	1.57361	7.92704e-15	-	Uncharacterized protein	-	UP	PSN_contig_0003667	3.43565	4.63967e-06	NA	not available	NA	NA	UP
PSN_contig_0003667	c7571_g1_i3	c7571_g1_i3	1.75431	3.72029e-16	-	Uncharacterized protein	-	UP	PSN_contig_0003667	3.43565	4.63967e-06	NA	not available	NA	NA	UP
PSN_contig_0003667	c7571_g1_i14	c7571_g1_i14	1.47608	8.7755e-11	-	Uncharacterized protein	-	UP	PSN_contig_0003667	3.43565	4.63967e-06	NA	not available	NA	NA	UP
PSN_contig_0003667	c7571_g1_i11	c7571_g1_i11	1.34838	2.1643e-10	-	Uncharacterized protein	-	UP	PSN_contig_0003667	3.43565	4.63967e-06	NA	not available	NA	NA	UP
PSN_contig_0003667	c7571_g1_i10	c7571_g1_i10	1.76694	1.84567e-16	-	Uncharacterized protein	-	UP	PSN_contig_0003667	3.43565	4.63967e-06	NA	not available	NA	NA	UP
PSN_contig_0003667	c7571_g1_i1	c7571_g1_i1	1.31248	6.38915e-09	-	BnaC09g26910D protein	-	UP	PSN_contig_0003667	3.43565	4.63967e-06	NA	not available	NA	NA	UP
PSN_contig_0005577	c13531_g2_i5	c13531_g2_i5	1.46357	2.0991e-11	-	Uncharacterized protein	-	UP	PSN_contig_0005577	2.43097	0.0186015	NA	not available	NA	NA	UP
PSN_contig_0005577	c13531_g2_i2	c13531_g2_i2	1.20944	8.62911e-07	-	Uncharacterized protein (Fragment)	-	UP	PSN_contig_0005577	2.43097	0.0186015	NA	not available	NA	NA	UP
PSN_contig_0005577	c13531_g2_i1	c13531_g2_i1	1.05171	4.84182e-05	-	Uncharacterized protein	-	UP	PSN_contig_0005577	2.43097	0.0186015	NA	not available	NA	NA	UP
PSN_contig_0008314	c13531_g2_i1	c13531_g2_i1	1.05171	4.84182e-05	-	Uncharacterized protein	-	UP	PSN_contig_0008314	2.28409	0.0260399	NA	not available	NA	NA	UP

## Sheet: Add. Table 5 blastx_Brunson
Table S3.5: Results from the sequence comparison by blastx search of contigs from this study with the gene sequences from the Brunson et al. 2018 publication.
qseqid: query sequence; Pseudo-nitzschia seriata contig ID (this study)
sseqid: best matching hit sequence; Pseudo-nitzschia multistriata gene
pident: percentage identity between the two sequences
length: total lenght of aligned sequences
mismatch: non-identical matches in the alignment
gapopen: alignment gaps
qstart: query sequence start position
qend: query sequence end position
sstart: hit sequence start position
send: hit sequence stop position
evalue: e-value of total alignment
bitscore: Blast bit score
qseqid	sseqid	pident	length	mismatch	gapopen	qstart	qend	sstart	send	evalue	bitscore
PSN_contig_0000026	jgi|Psemu1|199816|e_gw1.245.61.1	89.964	279	28	0	5127	4291	63	341	2.54e-179	549
PSN_contig_0000026	jgi|Psemu1|257788|estExt_Genewise1Plus.C_2450015	66.289	353	109	2	1977	940	7	356	1.28e-157	492
PSN_contig_0000026	jgi|Psemu1|306269|fgenesh1_kg.245_#_15_#_3042_1_CCCI_CCOA_CCOB_CCOC_CFAP_CFAS	62.323	353	120	3	2593	3612	4	356	4.75e-141	444
PSN_contig_0000103	jgi|Psemu1|256986|estExt_Genewise1Plus.C_2030074	95.037	544	27	0	3254	1623	8	551	0	1070
PSN_contig_0000103	jgi|Psemu1|256986|estExt_Genewise1Plus.C_2030074	84.393	173	24	1	1397	888	549	721	7.5e-89	306
PSN_contig_0000103	jgi|Psemu1|319321|estExt_fgenesh1_pm.C_2030018	95.288	191	7	1	7008	7580	1	189	4.36e-111	370
PSN_contig_0000124	jgi|Psemu1|164535|gw1.163.80.1	63.501	337	63	2	4584	3574	1	277	8.27e-126	394
PSN_contig_0000124	jgi|Psemu1|257821|estExt_Genewise1Plus.C_2460046	80.083	241	16	2	1685	966	1	210	8.09e-121	377
PSN_contig_0000124	jgi|Psemu1|238335|estExt_Genewise1.C_950043	46.091	243	89	7	1667	966	4	213	1.31e-55	192
PSN_contig_0000154	jgi|Psemu1|324719|estExt_fgenesh1_pg.C_1730003	53.482	359	111	10	1310	246	298	604	1.22e-89	297
PSN_contig_0000161	jgi|Psemu1|248028|estExt_Genewise1.C_14520001	91.748	206	17	0	1302	685	2	207	2.29e-138	400
PSN_contig_0000203	jgi|Psemu1|282878|fgenesh1_pg.15_#_20	72.473	465	118	3	1666	299	1	464	0	706
PSN_contig_0000249	jgi|Psemu1|261458|estExt_Genewise1Plus.C_5770021	80.11	543	101	2	1962	355	1	543	0	851
PSN_contig_0000249	jgi|Psemu1|302045|fgenesh1_kg.56_#_21_#_665_4_CCCI_CCOA_CCOB_CCOC_CFAP_CFAS	89.892	465	47	0	1746	352	1	465	0	823
PSN_contig_0000249	jgi|Psemu1|172760|gw1.643.19.1	50.459	436	213	3	1920	616	3	436	2.75e-148	437
PSN_contig_0000249	jgi|Psemu1|190997|e_gw1.108.7.1	44.298	456	238	6	1971	643	61	513	1.05e-123	377
PSN_contig_0000249	jgi|Psemu1|311393|fgenesh1_kg.762_#_1_#_6384_2_CCCI_CCOA_CCOB_CCOC_CFAP_CFAS	67.719	285	81	2	1137	316	1	285	2.32e-113	342
PSN_contig_0000249	jgi|Psemu1|295959|fgenesh1_pm.108_#_4	46.97	264	137	2	1653	865	1	262	4.37e-83	263
PSN_contig_0000294	jgi|Psemu1|216466|e_gw1.797.1.1	92.408	382	29	0	279	1424	1	382	0	701
PSN_contig_0000299	jgi|Psemu1|204614|e_gw1.353.6.1	76.22	164	39	0	1393	902	1	164	3.01e-54	188
PSN_contig_0000315	jgi|Psemu1|322805|estExt_fgenesh1_pg.C_420022	80.662	574	111	0	1786	65	7	580	0	944
PSN_contig_0000315	jgi|Psemu1|245705|estExt_Genewise1.C_6260008	45.426	317	162	6	3496	2564	1	312	9.34e-79	263
PSN_contig_0000315	jgi|Psemu1|294160|fgenesh1_pm.9_#_21	30	460	313	5	1534	164	67	520	6.54e-60	215
PSN_contig_0000315	jgi|Psemu1|150176|gw1.235.68.1	29.688	448	308	3	1510	173	223	665	3.97e-53	198
PSN_contig_0000315	jgi|Psemu1|175395|gw1.23.276.1	29.157	439	306	2	1468	152	21	454	8.33e-51	186
PSN_contig_0000383	jgi|Psemu1|256856|estExt_Genewise1Plus.C_1980052	86.62	426	44	2	1709	471	103	528	0	614
PSN_contig_0000383	jgi|Psemu1|300403|fgenesh1_kg.11_#_41_#_6503_1_CCCI_CCOA_CCOB_CCOC_CFAP_CFAS	53.214	280	124	4	1676	846	1	276	4.47e-82	266
PSN_contig_0000383	jgi|Psemu1|212651|e_gw1.608.7.1	40.397	302	154	6	1691	855	104	402	4.8e-61	212
PSN_contig_0000397	jgi|Psemu1|243370|estExt_Genewise1.C_3530006	83.206	917	137	5	5937	3196	1	903	0	1493
PSN_contig_0000397	jgi|Psemu1|67657|estExt_Genemark1.C_3530003	68.651	252	79	0	1310	2065	273	524	1.18e-109	361
PSN_contig_0000456	jgi|Psemu1|224760|e_gw1.1517.10.1	68.602	379	114	4	1351	215	2	375	0	547
PSN_contig_0000456	jgi|Psemu1|239710|estExt_Genewise1.C_1510018	58.713	373	147	5	1324	215	4	372	5.06e-158	471
PSN_contig_0000456	jgi|Psemu1|326262|estExt_fgenesh1_pg.C_3550003	31.95	482	298	18	1615	215	3760	4226	9.35e-62	230
PSN_contig_0000519	jgi|Psemu1|305140|fgenesh1_kg.183_#_24_#_2800_3_CCCI_CCOA_CCOB_CCOC_CFAP_CFAS	74.797	123	31	0	417	49	1	123	7.02e-55	170
PSN_contig_0000539	jgi|Psemu1|204148|e_gw1.342.40.1	76.978	139	27	2	1896	1486	1	136	3.74e-56	191
PSN_contig_0000612	jgi|Psemu1|304469|fgenesh1_kg.153_#_23_#_2202_1_CCCI_CCOA_CCOB_CCOC_CFAP_CFAS	97.778	135	2	1	1177	773	1	134	1.33e-88	266
PSN_contig_0000636	jgi|Psemu1|254409|estExt_Genewise1Plus.C_1000023	89.974	379	34	3	1508	372	14	388	0	645
PSN_contig_0000710	jgi|Psemu1|261458|estExt_Genewise1Plus.C_5770021	90.054	553	50	1	1955	297	3	550	0	984
PSN_contig_0000710	jgi|Psemu1|302045|fgenesh1_kg.56_#_21_#_665_4_CCCI_CCOA_CCOB_CCOC_CFAP_CFAS	79.339	484	86	4	1742	297	1	472	0	756
PSN_contig_0000710	jgi|Psemu1|172760|gw1.643.19.1	49.289	422	206	4	1856	594	23	437	1.32e-140	417
PSN_contig_0000710	jgi|Psemu1|311393|fgenesh1_kg.762_#_1_#_6384_2_CCCI_CCOA_CCOB_CCOC_CFAP_CFAS	73.978	269	68	1	1118	312	1	267	5.02e-138	405
PSN_contig_0000710	jgi|Psemu1|190997|e_gw1.108.7.1	42.977	477	245	8	2012	624	50	513	1.74e-119	365
PSN_contig_0000710	jgi|Psemu1|295959|fgenesh1_pm.108_#_4	47.584	269	133	3	1649	846	1	262	1.96e-82	261
PSN_contig_0000757	jgi|Psemu1|299202|fgenesh1_pm.1043_#_1	91.061	179	14	1	1455	919	43	219	3.25e-117	342
PSN_contig_0000757	jgi|Psemu1|238633|estExt_Genewise1.C_1050048	58.011	181	68	3	1455	931	67	245	8.31e-67	214
PSN_contig_0000757	jgi|Psemu1|242032|estExt_Genewise1.C_2580054	58.889	180	69	4	1455	925	67	244	9.26e-63	204
PSN_contig_0000757	jgi|Psemu1|210371|e_gw1.530.13.1	56.983	179	74	3	1455	922	84	260	7.01e-61	199
PSN_contig_0000757	jgi|Psemu1|247450|estExt_Genewise1.C_10750007	54.494	178	69	3	1455	925	67	233	1.04e-58	192
PSN_contig_0000757	jgi|Psemu1|200419|e_gw1.258.27.1	57.778	180	70	5	1455	925	66	242	3.39e-58	192
PSN_contig_0000757	jgi|Psemu1|321664|estExt_fgenesh1_pg.C_70006	54.144	181	72	5	1455	922	66	238	5.16e-53	178
PSN_contig_0000830	jgi|Psemu1|239293|estExt_Genewise1.C_1320043	83.475	236	37	1	1258	557	1	236	2.62e-142	415
PSN_contig_0000830	jgi|Psemu1|238540|estExt_Genewise1.C_1030007	43.043	230	114	3	1252	569	1	215	7.57e-54	184
PSN_contig_0000838	jgi|Psemu1|327208|estExt_fgenesh1_pg.C_5790001	86.408	103	14	0	309	1	191	293	1.1e-60	192
PSN_contig_0000839	jgi|Psemu1|327208|estExt_fgenesh1_pg.C_5790001	86.175	217	30	0	652	2	1	217	2.92e-140	401
PSN_contig_0000925	jgi|Psemu1|258030|estExt_Genewise1Plus.C_2580028	82.178	101	18	0	303	1	134	234	7.29e-55	186
PSN_contig_0000925	jgi|Psemu1|258030|estExt_Genewise1Plus.C_2580028	76.522	115	27	0	846	502	19	133	7.45e-55	186
PSN_contig_0000964	jgi|Psemu1|64304|estExt_Genemark1.C_590038	64.098	571	168	11	509	2158	1	555	0	570
PSN_contig_0000964	jgi|Psemu1|323170|estExt_fgenesh1_pg.C_590018	72.131	183	46	1	3073	2525	50	227	3.57e-79	258
PSN_contig_0001047	jgi|Psemu1|189239|e_gw1.85.3.1	89.385	179	19	0	3114	2578	1	179	1.66e-112	348
PSN_contig_0001047	jgi|Psemu1|153644|gw1.85.121.1	71.371	248	65	1	1155	1898	1	242	4.97e-112	350
PSN_contig_0001075	jgi|Psemu1|326405|estExt_fgenesh1_pg.C_3790001	65.966	476	147	4	1408	2	11	478	0	625
PSN_contig_0001080	jgi|Psemu1|317619|estExt_fgenesh1_pm.C_200005	96.825	189	6	0	3523	2957	1	189	8.52e-123	377
PSN_contig_0001080	jgi|Psemu1|300844|fgenesh1_kg.20_#_16_#_10195_1_CCCI_CCOA_CCOB_CCOC_CFAP_CFAS	76.033	121	29	0	2173	2535	24	144	1.01e-59	201
PSN_contig_0001083	jgi|Psemu1|178805|e_gw1.6.148.1	71.85	373	102	1	1381	263	8	377	4.71e-161	462
PSN_contig_0001083	jgi|Psemu1|69018|estExt_Genemark1.C_6700004	52.243	379	166	6	1381	272	58	430	2.41e-99	314
PSN_contig_0001091	jgi|Psemu1|35229|gm1.35229_g	62.382	1058	346	15	4828	1751	1	1038	0	1156
PSN_contig_0001091	jgi|Psemu1|216313|e_gw1.791.30.1	68.644	236	69	3	507	1214	2	232	1.22e-89	295
PSN_contig_0001091	jgi|Psemu1|122720|gw1.575.36.1	50.427	234	92	7	507	1142	2	233	4.33e-53	186
PSN_contig_0001135	jgi|Psemu1|242988|estExt_Genewise1.C_3200045	93.197	294	20	0	882	1	1	294	0	569
PSN_contig_0001222	jgi|Psemu1|217046|e_gw1.831.20.1	79.19	1259	215	5	3828	106	1	1230	0	1850
PSN_contig_0001232	jgi|Psemu1|67437|estExt_Genemark1.C_3190023	72.616	409	76	1	2089	863	6	378	0	585
PSN_contig_0001240	jgi|Psemu1|323942|estExt_fgenesh1_pg.C_1050009	89.366	536	57	0	2618	1011	1	536	0	986
PSN_contig_0001240	jgi|Psemu1|251109|estExt_Genewise1Plus.C_250159	56.72	439	180	5	2618	1305	502	931	1.68e-167	520
PSN_contig_0001240	jgi|Psemu1|251109|estExt_Genewise1Plus.C_250159	54.725	455	191	8	2606	1260	18	463	4.21e-158	495
PSN_contig_0001240	jgi|Psemu1|22964|gm1.22964_g	56.982	444	178	6	2609	1290	11	445	4.44e-164	509
PSN_contig_0001240	jgi|Psemu1|22964|gm1.22964_g	50.114	439	210	4	2606	1293	458	888	6.31e-142	451
PSN_contig_0001244	jgi|Psemu1|324747|estExt_fgenesh1_pg.C_1750023	76.138	813	174	6	4375	1991	1	811	0	1120
PSN_contig_0001244	jgi|Psemu1|240224|estExt_Genewise1.C_1750063	82.809	413	54	2	348	1586	1	396	0	685
PSN_contig_0001244	jgi|Psemu1|37474|gm1.37474_g	39.124	708	382	10	4231	2135	99	766	2.03e-139	449
PSN_contig_0001244	jgi|Psemu1|319968|estExt_fgenesh1_pm.C_3530005	37.252	706	387	16	4231	2144	30	689	3.73e-126	410
PSN_contig_0001250	jgi|Psemu1|302161|fgenesh1_kg.59_#_23_#_7655_1_CCCI_CCOA_CCOB_CCOC_CFAP_CFAS	78.462	195	42	0	732	148	33	227	2.7e-102	303
PSN_contig_0001281	jgi|Psemu1|283956|fgenesh1_pg.38_#_29	92.241	232	18	0	2771	2076	1	232	2.31e-142	422
PSN_contig_0001281	jgi|Psemu1|149765|gw1.95.70.1	72.444	225	42	2	537	1211	1	205	5.03e-108	332
PSN_contig_0001283	jgi|Psemu1|328010|estExt_fgenesh1_pg.C_9380001	41.724	580	253	15	4177	2462	479	981	5.57e-95	332
PSN_contig_0001285	jgi|Psemu1|305046|fgenesh1_kg.180_#_20_#_7587_1_CCCI_CCOA_CCOB_CCOC_CFAP_CFAS	78.986	138	29	0	692	279	1	138	2.34e-71	216
PSN_contig_0001325	jgi|Psemu1|293107|fgenesh1_pg.1652_#_1	50.924	487	207	12	1443	4	22	483	1.7e-150	453
PSN_contig_0001325	jgi|Psemu1|31790|gm1.31790_g	50.947	475	205	11	1446	43	20	473	1.33e-147	445
PSN_contig_0001325	jgi|Psemu1|29821|gm1.29821_g	47.853	489	229	11	1461	31	16	490	6.79e-137	420
PSN_contig_0001325	jgi|Psemu1|287523|fgenesh1_pg.196_#_15	41.72	465	220	16	1374	19	87	513	4.49e-100	322
PSN_contig_0001325	jgi|Psemu1|242144|estExt_Genewise1.C_2630032	39.735	453	216	16	1311	55	3	432	6.41e-93	295
PSN_contig_0001325	jgi|Psemu1|37652|gm1.37652_g	46.092	371	171	9	1083	37	260	623	2.7e-90	296
PSN_contig_0001325	jgi|Psemu1|53707|gm1.53707_g	38.703	509	227	18	1371	1	74	549	3.03e-84	288
PSN_contig_0001325	jgi|Psemu1|20881|gm1.20881_g	34.156	527	238	18	1320	1	165	669	2.07e-71	244
PSN_contig_0001325	jgi|Psemu1|26265|gm1.26265_g	34.043	517	256	21	1383	19	58	551	7.1e-66	229
PSN_contig_0001325	jgi|Psemu1|35665|gm1.35665_g	34.227	485	254	22	1383	19	26	475	1.03e-64	224
PSN_contig_0001325	jgi|Psemu1|222703|e_gw1.1244.10.1	41.033	329	154	10	1053	169	77	399	1.33e-63	218
PSN_contig_0001325	jgi|Psemu1|69366|estExt_Genemark1.C_8240005	31.853	518	269	21	1353	1	7	507	4.3e-60	217
PSN_contig_0001325	jgi|Psemu1|254716|estExt_Genewise1Plus.C_1090013	35.47	468	253	21	1377	55	90	535	6.13e-58	207
PSN_contig_0001325	jgi|Psemu1|67402|estExt_Genemark1.C_3140030	29.944	531	286	19	1383	1	47	561	1.8e-56	207
PSN_contig_0001325	jgi|Psemu1|325711|estExt_fgenesh1_pg.C_2710012	31.77	469	265	13	1299	25	2	459	9.34e-56	199
PSN_contig_0001325	jgi|Psemu1|327832|estExt_fgenesh1_pg.C_8430001	36.538	364	202	11	1068	31	76	428	9.37e-55	196
PSN_contig_0001325	jgi|Psemu1|313075|fgenesh1_kg.1087_#_6_#_11643_0_CFAP2481.b1_CCCI_CCOA_CCOB_CCOC_CFAP_CFAS	43.426	251	124	5	1146	415	1	240	4.92e-53	182
PSN_contig_0001325	jgi|Psemu1|39961|gm1.39961_g	33.194	479	267	24	1419	55	11	460	8.31e-51	185
PSN_contig_0001325	jgi|Psemu1|51665|gm1.51665_g	31.878	458	261	18	1353	52	37	467	9.81e-51	184
PSN_contig_0001506	jgi|Psemu1|249678|estExt_Genewise1Plus.C_70048	93.484	353	23	0	1427	369	5	357	0	704
PSN_contig_0001528	jgi|Psemu1|302996|fgenesh1_kg.88_#_17_#_4933_1_CCCI_CCOA_CCOB_CCOC_CFAP_CFAS	75.694	432	105	0	1724	429	5	436	0	687
PSN_contig_0001528	jgi|Psemu1|188615|e_gw1.79.88.1	59.756	164	57	2	914	423	2	156	2.98e-60	199
PSN_contig_0001555	jgi|Psemu1|4253|gm1.4253_g	72.121	165	46	0	2272	1778	75	239	2.48e-78	255
PSN_contig_0001616	jgi|Psemu1|324434|estExt_fgenesh1_pg.C_1450032	77.593	723	133	8	6156	4015	263	965	0	1141
PSN_contig_0001616	jgi|Psemu1|324434|estExt_fgenesh1_pg.C_1450032	64.055	651	220	3	3525	1585	1129	1769	0	802
PSN_contig_0001616	jgi|Psemu1|296337|fgenesh1_pm.145_#_26	61.17	188	51	4	738	1301	55	220	8.31e-58	199
PSN_contig_0001635	jgi|Psemu1|31570|gm1.31570_g	48.416	221	102	4	1357	722	3	220	4.24e-57	189
PSN_contig_0001662	jgi|Psemu1|302912|fgenesh1_kg.85_#_8_#_3651_1_CCCI_CCOA_CCOB_CCOC_CFAP_CFAS	77.642	246	55	0	2232	1495	1	246	1.86e-131	404
PSN_contig_0001687	jgi|Psemu1|251037|estExt_Genewise1Plus.C_230162	77.778	324	70	2	2700	1735	4	327	1.99e-170	499
PSN_contig_0001687	jgi|Psemu1|140877|gw1.23.137.1	78.182	275	59	1	829	1650	5	279	5.65e-160	470
PSN_contig_0001687	jgi|Psemu1|185890|e_gw1.53.102.1	40.506	237	134	2	940	1650	17	246	6.45e-57	196
PSN_contig_0001714	jgi|Psemu1|180065|e_gw1.13.204.1	84.639	332	51	0	1861	866	1	332	0	573
PSN_contig_0001751	jgi|Psemu1|16628|gm1.16628_g	71.001	669	178	7	1998	25	108	771	0	916
PSN_contig_0001772	jgi|Psemu1|200408|e_gw1.257.70.1	75	332	78	1	2129	1134	1	327	0	535
PSN_contig_0001789	jgi|Psemu1|197417|e_gw1.203.81.1	94.523	493	27	0	3937	2459	86	578	0	947
PSN_contig_0001789	jgi|Psemu1|197417|e_gw1.203.81.1	84.84	376	49	2	2227	1121	555	929	0	656
PSN_contig_0001789	jgi|Psemu1|183168|e_gw1.30.204.1	42.822	411	223	4	3919	2693	170	570	4.64e-98	338
PSN_contig_0001880	jgi|Psemu1|318648|estExt_fgenesh1_pm.C_1020004	82.506	423	45	5	1586	330	5	402	0	703
PSN_contig_0002058	jgi|Psemu1|189181|e_gw1.85.59.1	75.381	459	104	2	1363	2	1	455	0	692
PSN_contig_0002058	jgi|Psemu1|302925|fgenesh1_kg.85_#_21_#_3083_1_CCCI_CCOA_CCOB_CCOC_CFAP_CFAS	85.946	185	26	0	4459	3905	39	223	7.94e-109	344
PSN_contig_0002064	jgi|Psemu1|264164|estExt_Genewise1Plus.C_14680003	58.696	276	83	5	775	2	43	305	7.93e-99	298
PSN_contig_0002110	jgi|Psemu1|50012|gm1.50012_g	49.31	290	106	6	953	129	2	265	1.87e-62	200
PSN_contig_0002165	jgi|Psemu1|186093|e_gw1.55.103.1	82.941	340	53	1	1764	760	90	429	0	576
PSN_contig_0002165	jgi|Psemu1|222353|e_gw1.1210.10.1	42.907	289	134	8	1674	829	36	300	1.36e-59	205
PSN_contig_0002316	jgi|Psemu1|205555|e_gw1.380.34.1	65.356	407	60	4	2848	1628	1	326	1.63e-170	502
PSN_contig_0002316	jgi|Psemu1|308088|fgenesh1_kg.380_#_3_#_2414_1_CCCI_CCOA_CCOB_CCOC_CFAP_CFAS	47.181	337	134	5	209	1207	14	310	4.75e-102	322
PSN_contig_0002391	jgi|Psemu1|315171|fgenesh1_kg.1918_#_2_#_597_1_CCCI_CCOA_CCOB_CCOC_CFAP_CFAS	71.014	207	32	2	2732	3352	129	307	1.57e-89	292
PSN_contig_0002391	jgi|Psemu1|154604|gw1.856.38.1	70.115	174	51	1	4210	3689	1	173	4.25e-72	237
PSN_contig_0002436	jgi|Psemu1|186281|e_gw1.57.137.1	77.754	463	101	2	1619	231	1	461	0	724
PSN_contig_0002459	jgi|Psemu1|44545|gm1.44545_g	67.237	409	103	4	454	1587	1	409	1.39e-118	378
PSN_contig_0002459	jgi|Psemu1|44546|gm1.44546_g	59.627	322	65	8	4132	3329	19	329	4.99e-100	323
PSN_contig_0002473	jgi|Psemu1|212046|e_gw1.588.40.1	98.942	189	2	0	718	152	1	189	6.53e-115	332
PSN_contig_0002473	jgi|Psemu1|185610|e_gw1.51.53.1	81.771	192	35	0	730	155	27	218	2.55e-95	284
PSN_contig_0002493	jgi|Psemu1|288235|fgenesh1_pg.247_#_13	61.134	247	89	3	1735	1013	1	246	1.57e-102	316
PSN_contig_0002576	jgi|Psemu1|113075|gw1.174.9.1	84.167	120	19	0	1710	1351	1	120	1.22e-70	224
PSN_contig_0002600	jgi|Psemu1|156424|gw1.73.93.1	90.311	289	28	0	1338	2204	1	289	0	562
PSN_contig_0002600	jgi|Psemu1|302582|fgenesh1_kg.73_#_43_#_6796_1_CCCI_CCOA_CCOB_CCOC_CFAP_CFAS	97.326	187	5	0	3391	2831	1	187	4.66e-122	377
PSN_contig_0002673	jgi|Psemu1|137326|gw1.374.38.1	79.141	163	30	3	1514	1038	1	163	3.67e-84	263
PSN_contig_0002738	jgi|Psemu1|182951|e_gw1.29.159.1	86.052	423	59	0	1872	604	1	423	0	741
PSN_contig_0002782	jgi|Psemu1|202778|e_gw1.306.26.1	93.75	448	27	1	1841	498	1	447	0	834
PSN_contig_0002782	jgi|Psemu1|288992|fgenesh1_pg.306_#_8	77.094	406	74	5	2761	3978	11	397	0	601
PSN_contig_0002782	jgi|Psemu1|325978|estExt_fgenesh1_pg.C_3060007	80.623	289	42	1	5046	4180	166	440	1.03e-139	439
PSN_contig_0002782	jgi|Psemu1|325978|estExt_fgenesh1_pg.C_3060007	81.979	283	37	1	5034	4186	126	394	1.39e-138	436
PSN_contig_0002782	jgi|Psemu1|325978|estExt_fgenesh1_pg.C_3060007	81.139	281	39	1	5028	4186	84	350	1.49e-136	430
PSN_contig_0002782	jgi|Psemu1|216762|e_gw1.814.13.1	31.92	401	239	7	2767	3969	10	376	5.57e-57	202
PSN_contig_0002782	jgi|Psemu1|22272|gm1.22272_g	31.92	401	239	7	2767	3969	10	376	5.57e-57	202
PSN_contig_0002812	jgi|Psemu1|5412|gm1.5412_g	47.328	393	179	10	1526	348	25	389	1.23e-90	289
PSN_contig_0002840	jgi|Psemu1|194977|e_gw1.165.45.1	73.267	202	41	5	4142	3549	1	193	2.01e-79	263
PSN_contig_0002840	jgi|Psemu1|304688|fgenesh1_kg.165_#_36_#_6642_1_CCCI_CCOA_CCOB_CCOC_CFAP_CFAS	61.538	208	58	7	255	851	1	195	7.73e-66	220
PSN_contig_0002855	jgi|Psemu1|193443|e_gw1.142.66.1	69.286	140	42	1	1692	2111	37	175	2.19e-66	211
PSN_contig_0002855	jgi|Psemu1|193443|e_gw1.142.66.1	81.818	33	6	0	1582	1680	1	33	2.19e-66	60.8
PSN_contig_0002862	jgi|Psemu1|289028|fgenesh1_pg.309_#_9	74.219	256	38	5	1735	992	9	244	1.3e-124	371
PSN_contig_0002927	jgi|Psemu1|261458|estExt_Genewise1Plus.C_5770021	79.926	543	102	2	1915	308	1	543	0	874
PSN_contig_0002927	jgi|Psemu1|302045|fgenesh1_kg.56_#_21_#_665_4_CCCI_CCOA_CCOB_CCOC_CFAP_CFAS	88.421	475	55	0	1699	275	1	475	0	874
PSN_contig_0002927	jgi|Psemu1|172760|gw1.643.19.1	50.917	436	211	3	1873	569	3	436	1.62e-146	436
PSN_contig_0002927	jgi|Psemu1|311393|fgenesh1_kg.762_#_1_#_6384_2_CCCI_CCOA_CCOB_CCOC_CFAP_CFAS	66.192	281	91	1	1090	260	1	281	7.56e-129	384
PSN_contig_0002927	jgi|Psemu1|190997|e_gw1.108.7.1	45.175	456	234	6	1924	596	61	513	4.83e-124	380
PSN_contig_0002927	jgi|Psemu1|295959|fgenesh1_pm.108_#_4	47.727	264	135	2	1606	818	1	262	2.77e-80	257
PSN_contig_0003011	jgi|Psemu1|9694|gm1.9694_g	67.064	419	116	3	2073	817	32	428	1.24e-163	483
PSN_contig_0003011	jgi|Psemu1|152449|gw1.71.113.1	82.486	177	27	1	3	533	412	584	2.45e-74	254
PSN_contig_0003053	jgi|Psemu1|25991|gm1.25991_g	70.539	241	46	5	1069	353	120	337	1.42e-99	307
PSN_contig_0003066	jgi|Psemu1|58057|gm1.58057_g	40	380	201	6	1726	602	23	380	2.39e-80	260
PSN_contig_0003066	jgi|Psemu1|915|gm1.915_g	37.853	354	188	5	1429	392	1	330	4.54e-78	209
PSN_contig_0003066	jgi|Psemu1|915|gm1.915_g	60.256	78	31	0	338	105	332	409	4.54e-78	102
PSN_contig_0003066	jgi|Psemu1|43163|gm1.43163_g	36.957	276	131	6	1165	344	324	558	3.67e-63	133
PSN_contig_0003066	jgi|Psemu1|43163|gm1.43163_g	57	100	43	0	338	39	558	657	3.67e-63	127
PSN_contig_0003066	jgi|Psemu1|191192|e_gw1.110.12.1	45.078	193	101	3	913	341	1	190	3.26e-52	145
PSN_contig_0003066	jgi|Psemu1|191192|e_gw1.110.12.1	56.452	62	27	0	338	153	189	250	3.26e-52	79.3
PSN_contig_0003137	jgi|Psemu1|236594|estExt_Genewise1.C_510058	80.299	335	58	2	1100	2104	1	327	2.36e-174	519
PSN_contig_0003137	jgi|Psemu1|64098|estExt_Genemark1.C_510060	69.262	488	116	11	3882	2419	185	638	2.19e-135	429
PSN_contig_0003146	jgi|Psemu1|100002|gw1.1120.5.1	49.425	261	74	2	817	1599	1	203	1.1e-78	252
PSN_contig_0003152	jgi|Psemu1|260807|estExt_Genewise1Plus.C_4970009	70.833	264	75	1	1043	252	184	445	2.09e-105	326
PSN_contig_0003165	jgi|Psemu1|161005|gw1.697.14.1	88.976	127	14	0	998	618	1	127	1.11e-81	254
PSN_contig_0003254	jgi|Psemu1|293399|fgenesh1_pg.2285_#_2	56.863	153	66	0	1168	710	21	173	6e-56	184
PSN_contig_0003263	jgi|Psemu1|99486|gw1.1886.5.1	51.606	436	175	8	865	2142	1	410	1.85e-143	429
PSN_contig_0003263	jgi|Psemu1|328374|estExt_fgenesh1_pg.C_12750001	40.774	439	220	10	862	2157	1	406	3.11e-90	292
PSN_contig_0003263	jgi|Psemu1|234448|estExt_Genewise1.C_160015	34.932	438	250	10	862	2154	2	411	4e-74	248
PSN_contig_0003263	jgi|Psemu1|221401|e_gw1.1120.3.1	33.925	451	263	10	835	2175	16	435	2.23e-72	245
PSN_contig_0003263	jgi|Psemu1|245181|estExt_Genewise1.C_5540027	33.613	476	242	15	862	2184	2	438	3.47e-66	228
PSN_contig_0003263	jgi|Psemu1|223284|e_gw1.1316.17.1	32.072	502	272	14	832	2187	39	521	3.64e-66	230
PSN_contig_0003263	jgi|Psemu1|222074|e_gw1.1184.5.1	32.974	464	258	11	832	2145	8	444	3.25e-64	222
PSN_contig_0003263	jgi|Psemu1|142564|gw1.5.170.1	35.083	362	205	9	1081	2127	3	347	2.69e-62	213
PSN_contig_0003263	jgi|Psemu1|241958|estExt_Genewise1.C_2540014	34.565	460	249	17	847	2151	1	433	9.18e-62	216
PSN_contig_0003263	jgi|Psemu1|251623|estExt_Genewise1Plus.C_320072	31.403	449	259	13	877	2178	43	457	1.29e-60	213
PSN_contig_0003263	jgi|Psemu1|248095|estExt_Genewise1.C_15010010	31.317	463	270	13	862	2211	1	428	1.47e-60	212
PSN_contig_0003263	jgi|Psemu1|398|gm1.398_g	32.45	453	258	12	844	2124	64	494	6.26e-60	213
PSN_contig_0003263	jgi|Psemu1|283735|fgenesh1_pg.33_#_20	34.491	403	222	13	835	1947	10	402	1.78e-58	205
PSN_contig_0003263	jgi|Psemu1|221441|e_gw1.1123.6.1	33.553	456	264	14	838	2187	20	442	6.32e-58	206
PSN_contig_0003263	jgi|Psemu1|97174|gw1.2054.1.1	32.883	444	259	12	841	2148	3	415	1.01e-57	202
PSN_contig_0003263	jgi|Psemu1|247068|estExt_Genewise1.C_9360001	33.11	447	263	12	835	2151	16	434	1.24e-57	204
PSN_contig_0003263	jgi|Psemu1|211550|e_gw1.571.37.1	34.817	382	217	10	835	1953	10	368	1.74e-57	206
PSN_contig_0003263	jgi|Psemu1|245138|estExt_Genewise1.C_5460018	32.08	452	231	16	862	2145	1	400	8.35e-55	197
PSN_contig_0003263	jgi|Psemu1|236728|estExt_Genewise1.C_540002	29.47	509	279	13	844	2187	26	515	1.62e-52	192
PSN_contig_0003263	jgi|Psemu1|201165|e_gw1.273.3.1	34.466	412	225	11	763	1941	13	398	2.83e-52	187
PSN_contig_0003300	jgi|Psemu1|203802|e_gw1.333.9.1	63.102	1515	480	17	4779	268	1	1447	0	1755
PSN_contig_0003328	jgi|Psemu1|286914|fgenesh1_pg.164_#_2	52.099	405	127	12	2266	1082	59	406	1.29e-96	315
PSN_contig_0003328	jgi|Psemu1|47078|gm1.47078_g	51.33	376	124	12	2167	1100	77	413	3.86e-80	275
PSN_contig_0003328	jgi|Psemu1|115129|gw1.94.10.1	90.909	121	11	0	1153	791	1	121	1.65e-64	213
PSN_contig_0003328	jgi|Psemu1|242790|estExt_Genewise1.C_3060016	43.243	296	142	4	1246	365	46	317	7.31e-61	211
PSN_contig_0003328	jgi|Psemu1|133160|gw1.3930.2.1	86.555	119	16	0	1153	797	1	119	1.06e-58	196
PSN_contig_0003337	jgi|Psemu1|305192|fgenesh1_kg.185_#_13_#_6721_1_CCCI_CCOA_CCOB_CCOC_CFAP_CFAS	49.194	248	104	7	878	1582	33	271	5.96e-57	196
PSN_contig_0003338	jgi|Psemu1|234493|estExt_Genewise1.C_160154	93.388	363	22	1	2322	1240	1	363	0	719
PSN_contig_0003338	jgi|Psemu1|166968|gw1.16.186.1	92.115	279	22	0	3306	2470	96	374	4.92e-138	421
PSN_contig_0003338	jgi|Psemu1|243727|estExt_Genewise1.C_3790017	38.275	371	196	8	2301	1258	4	364	3.16e-66	235
PSN_contig_0003338	jgi|Psemu1|196108|e_gw1.182.59.1	37.283	346	172	8	2301	1279	3	308	4.4e-57	199
PSN_contig_0003481	jgi|Psemu1|236301|estExt_Genewise1.C_430077	87.85	321	28	2	2258	3217	1	311	0	568
PSN_contig_0003545	jgi|Psemu1|288513|fgenesh1_pg.266_#_5	49.537	432	168	11	1227	10	42	449	1.78e-93	293
PSN_contig_0003572	jgi|Psemu1|21526|gm1.21526_g	52.021	569	160	11	1	1404	326	882	4.2e-132	416
PSN_contig_0003623	jgi|Psemu1|155308|gw1.3.269.1	88.298	188	22	0	1091	528	1	188	4.07e-112	329
PSN_contig_0003623	jgi|Psemu1|14959|gm1.14959_g	43.662	213	116	3	1175	537	19	227	9.09e-53	177
PSN_contig_0003631	jgi|Psemu1|309141|fgenesh1_kg.477_#_16_#_3582_1_CCCI_CCOA_CCOB_CCOC_CFAP_CFAS	62.928	321	98	7	1894	935	1	301	8.53e-122	365
PSN_contig_0003674	jgi|Psemu1|262039|estExt_Genewise1Plus.C_6700025	90	110	11	0	499	170	1	110	6.02e-53	172
PSN_contig_0003707	jgi|Psemu1|175512|gw1.29.189.1	93.789	161	10	0	1058	576	1	161	4.05e-108	318
PSN_contig_0003824	jgi|Psemu1|234503|estExt_Genewise1.C_170104	63.672	757	205	16	2202	1	131	840	0	824
PSN_contig_0003949	jgi|Psemu1|252730|estExt_Genewise1Plus.C_560007	64.956	565	142	10	2920	1235	19	530	0	669
PSN_contig_0003958	jgi|Psemu1|199026|e_gw1.230.61.1	74.213	508	94	5	346	1818	15	502	0	712
PSN_contig_0003989	jgi|Psemu1|234503|estExt_Genewise1.C_170104	63.932	585	192	6	1	1749	841	1408	0	716
PSN_contig_0003989	jgi|Psemu1|282952|fgenesh1_pg.17_#_11	46.791	483	187	8	3267	1915	88	532	1.12e-114	368
PSN_contig_0004050	jgi|Psemu1|263558|estExt_Genewise1Plus.C_10780004	80.802	474	77	5	1831	434	1	468	0	783
PSN_contig_0004050	jgi|Psemu1|216887|e_gw1.822.4.1	57.908	392	146	6	1558	428	1	388	1.01e-151	444
PSN_contig_0004142	jgi|Psemu1|212234|e_gw1.594.22.1	89.286	336	34	2	2	1006	135	469	0	567
PSN_contig_0004213	jgi|Psemu1|6637|gm1.6637_g	65	680	224	5	107	2134	1	670	0	782
PSN_contig_0004221	jgi|Psemu1|300816|fgenesh1_kg.19_#_40_#_957_1_CCCI_CCOA_CCOB_CCOC_CFAP_CFAS	68.803	234	58	4	776	78	21	240	3.23e-104	316
PSN_contig_0004221	jgi|Psemu1|300815|fgenesh1_kg.19_#_39_#_957_0_CCOA7568.b1_CCCI_CCOA_CCOB_CCOC_CFAP_CFAS	75.598	209	42	2	1493	891	3	210	8e-104	314
PSN_contig_0004248	jgi|Psemu1|196234|e_gw1.183.12.1	94.34	159	9	0	1667	1191	1	159	1.94e-103	314
PSN_contig_0004307	jgi|Psemu1|24398|gm1.24398_g	66.279	344	115	1	1535	504	1	343	1.39e-158	456
PSN_contig_0004324	jgi|Psemu1|241666|estExt_Genewise1.C_2370022	68.211	475	92	7	3758	2355	96	518	0	582
PSN_contig_0004324	jgi|Psemu1|285205|fgenesh1_pg.77_#_13	47.009	234	104	4	3017	2340	463	684	1.31e-55	206
PSN_contig_0004337	jgi|Psemu1|141289|gw1.8.126.1	51.341	261	64	4	1865	1104	1	205	4.53e-63	217
PSN_contig_0004431	jgi|Psemu1|186447|e_gw1.58.97.1	95.335	493	23	0	3984	2506	1	493	0	989
PSN_contig_0004431	jgi|Psemu1|234489|estExt_Genewise1.C_160147	75.72	486	116	1	3957	2500	11	494	0	779
PSN_contig_0004431	jgi|Psemu1|263185|estExt_Genewise1Plus.C_9420002	52.34	470	212	7	3912	2509	32	491	5.75e-161	499
PSN_contig_0004431	jgi|Psemu1|238292|estExt_Genewise1.C_940024	33.192	473	284	13	3906	2503	7	452	9.91e-71	245
PSN_contig_0004431	jgi|Psemu1|264700|estExt_Genewise1Plus.C_21710001	36.256	422	241	13	3873	2644	32	437	3.69e-70	243
PSN_contig_0004431	jgi|Psemu1|238294|estExt_Genewise1.C_940028	34.105	475	283	14	3873	2473	19	471	5.17e-66	234
PSN_contig_0004431	jgi|Psemu1|318705|estExt_fgenesh1_pm.C_1080011	42.697	267	141	5	3876	3088	39	297	1.8e-62	217
PSN_contig_0004431	jgi|Psemu1|189340|e_gw1.87.66.1	42.049	283	148	8	3876	3043	58	329	2.99e-58	206
PSN_contig_0004431	jgi|Psemu1|189895|e_gw1.94.82.1	34.568	405	206	17	3747	2629	1	378	5.72e-54	197
PSN_contig_0004489	jgi|Psemu1|176051|gw1.2810.8.1	78.171	339	69	3	1185	169	1	334	7.72e-164	466
PSN_contig_0004489	jgi|Psemu1|114875|gw1.1015.2.1	41.642	341	162	6	1167	169	1	312	9.47e-73	233
PSN_contig_0004489	jgi|Psemu1|143507|gw1.685.10.1	45.808	334	151	7	1161	163	1	305	3.8e-66	215
PSN_contig_0004629	jgi|Psemu1|261458|estExt_Genewise1Plus.C_5770021	79.592	539	102	2	274	1869	3	540	0	866
PSN_contig_0004629	jgi|Psemu1|302045|fgenesh1_kg.56_#_21_#_665_4_CCCI_CCOA_CCOB_CCOC_CFAP_CFAS	89.507	467	49	0	487	1887	1	467	0	864
PSN_contig_0004629	jgi|Psemu1|172760|gw1.643.19.1	51.147	436	210	3	313	1617	3	436	1.73e-147	441
PSN_contig_0004629	jgi|Psemu1|311393|fgenesh1_kg.762_#_1_#_6384_2_CCCI_CCOA_CCOB_CCOC_CFAP_CFAS	69.403	268	78	1	1096	1887	1	268	6.69e-126	379
PSN_contig_0004629	jgi|Psemu1|190997|e_gw1.108.7.1	44.469	452	235	6	277	1590	64	513	4.28e-122	378
PSN_contig_0004629	jgi|Psemu1|295959|fgenesh1_pm.108_#_4	48.106	264	134	2	580	1368	1	262	5.08e-80	258
PSN_contig_0004637	jgi|Psemu1|247234|estExt_Genewise1.C_10000002	80.684	497	91	3	3172	1694	1	496	0	748
PSN_contig_0004746	jgi|Psemu1|31438|gm1.31438_g	47.396	384	173	8	1699	599	74	445	3.2e-103	319
PSN_contig_0004746	jgi|Psemu1|31438|gm1.31438_g	59.677	62	21	1	1881	1708	1	62	3.2e-103	75.9
PSN_contig_0004746	jgi|Psemu1|51934|gm1.51934_g	40.341	352	172	8	1612	584	176	498	1.4e-98	219
PSN_contig_0004746	jgi|Psemu1|51934|gm1.51934_g	59.091	132	50	1	2112	1729	48	179	1.4e-98	160
PSN_contig_0004746	jgi|Psemu1|11292|gm1.11292_g	44.855	379	161	7	1699	584	115	452	2.22e-80	283
PSN_contig_0004746	jgi|Psemu1|69865|estExt_Genemark1.C_11030014	38.315	368	157	11	1699	665	176	496	9.02e-80	198
PSN_contig_0004746	jgi|Psemu1|69865|estExt_Genemark1.C_11030014	48	125	42	2	2124	1762	65	170	9.02e-80	119
PSN_contig_0004746	jgi|Psemu1|60753|gm1.60753_g	48.75	160	78	2	1699	1226	131	288	6.46e-66	143
PSN_contig_0004746	jgi|Psemu1|60753|gm1.60753_g	50.37	135	47	2	2100	1708	1	119	6.46e-66	127
PSN_contig_0004746	jgi|Psemu1|56891|gm1.56891_g	45.946	259	122	5	1357	608	343	592	4.74e-64	204
PSN_contig_0004746	jgi|Psemu1|56891|gm1.56891_g	62.5	56	21	0	626	459	587	642	4.74e-64	60.1
PSN_contig_0004746	jgi|Psemu1|53796|gm1.53796_g	62.733	161	56	1	2178	1708	379	539	5.55e-64	209
PSN_contig_0004746	jgi|Psemu1|53796|gm1.53796_g	64.286	42	15	0	1699	1574	551	592	5.55e-64	55.1
PSN_contig_0004746	jgi|Psemu1|55134|gm1.55134_g	51.887	212	91	3	1645	1034	1	209	2.99e-63	216
PSN_contig_0004746	jgi|Psemu1|50546|gm1.50546_g	63.636	143	48	1	2178	1762	55	197	9.31e-62	182
PSN_contig_0004746	jgi|Psemu1|50546|gm1.50546_g	63.333	60	20	1	1699	1520	211	268	9.31e-62	73.9
PSN_contig_0004746	jgi|Psemu1|53700|gm1.53700_g	61.491	161	58	1	2178	1708	306	466	8.3e-56	202
PSN_contig_0004746	jgi|Psemu1|38109|gm1.38109_g	59.006	161	62	1	2178	1708	94	254	2.46e-55	193
PSN_contig_0004746	jgi|Psemu1|27079|gm1.27079_g	52.866	157	45	1	2178	1708	89	216	8.23e-55	158
PSN_contig_0004746	jgi|Psemu1|27079|gm1.27079_g	61.194	67	24	1	1699	1499	228	292	8.23e-55	75.1
PSN_contig_0004813	jgi|Psemu1|243405|estExt_Genewise1.C_3530053	93.548	155	10	0	465	1	1	155	9.98e-98	298
PSN_contig_0004941	jgi|Psemu1|323755|estExt_fgenesh1_pg.C_930022	67.66	705	164	6	2086	2	1	651	0	649
PSN_contig_0004986	jgi|Psemu1|204833|e_gw1.358.55.1	99.065	107	1	0	3650	3330	7	113	4.52e-70	229
PSN_contig_0005042	jgi|Psemu1|304523|fgenesh1_kg.157_#_2_#_10150_1_CCCI_CCOA_CCOB_CCOC_CFAP_CFAS	63.793	232	54	4	1564	950	1	229	2.54e-76	241
PSN_contig_0005046	jgi|Psemu1|246208|estExt_Genewise1.C_7430014	89.744	312	31	1	2106	1171	5	315	0	587
PSN_contig_0005160	jgi|Psemu1|252375|estExt_Genewise1Plus.C_440105	80.088	452	38	2	1817	462	1	400	0	741
PSN_contig_0005242	jgi|Psemu1|9284|gm1.9284_g	41.253	463	261	7	1999	626	72	528	9.81e-90	295
PSN_contig_0005318	jgi|Psemu1|62719|estExt_Genemark1.C_70144	82.428	313	52	3	742	1677	701	1011	3.89e-131	421
PSN_contig_0005327	jgi|Psemu1|70501|estExt_Genemark1.C_23640003	56.072	667	194	17	2868	1030	1	622	0	656
PSN_contig_0005340	jgi|Psemu1|297647|fgenesh1_pm.337_#_4	68.724	243	72	3	936	208	1	239	2.17e-73	238
PSN_contig_0005342	jgi|Psemu1|242048|estExt_Genewise1.C_2590018	77.508	329	55	2	1903	917	1	310	7e-176	507
PSN_contig_0005342	jgi|Psemu1|320637|estExt_fgenesh1_pm.C_6850006	34.626	361	209	8	1942	917	5	357	2.07e-67	227
PSN_contig_0005356	jgi|Psemu1|287456|fgenesh1_pg.192_#_9	91.363	741	64	0	6656	4434	17	757	0	1373
PSN_contig_0005356	jgi|Psemu1|196741|e_gw1.192.49.1	84.83	646	51	3	1841	3778	1	599	0	1038
PSN_contig_0005358	jgi|Psemu1|174316|gw1.8.231.1	85.389	527	41	1	2165	585	1	491	0	934
PSN_contig_0005414	jgi|Psemu1|256901|estExt_Genewise1Plus.C_2000033	77.167	473	73	4	2141	762	87	537	0	725
PSN_contig_0005421	jgi|Psemu1|63015|estExt_Genemark1.C_140085	64.093	1036	289	21	5050	2030	358	1339	0	1147
PSN_contig_0005421	jgi|Psemu1|282819|fgenesh1_pg.14_#_31	86.926	566	73	1	233	1930	1	565	0	978
PSN_contig_0005481	jgi|Psemu1|304452|fgenesh1_kg.153_#_6_#_625_1_CCCI_CCOA_CCOB_CCOC_CFAP_CFAS	59.603	302	107	8	1028	135	11	301	1.34e-84	278
PSN_contig_0005527	jgi|Psemu1|308325|fgenesh1_kg.400_#_1_#_2390_1_CCCI_CCOA_CCOB_CCOC_CFAP_CFAS	67.179	195	61	2	2251	2826	1	195	3.72e-72	239
PSN_contig_0005541	jgi|Psemu1|183612|e_gw1.33.90.1	92.857	476	34	0	1549	122	6	481	0	935
PSN_contig_0005601	jgi|Psemu1|256647|estExt_Genewise1Plus.C_1900054	87.759	531	61	2	2087	507	1	531	0	889
PSN_contig_0005601	jgi|Psemu1|258485|estExt_Genewise1Plus.C_2860056	56.313	499	211	6	2054	570	13	508	5.34e-178	523
PSN_contig_0005601	jgi|Psemu1|240985|estExt_Genewise1.C_2050019	49.362	549	251	11	2060	480	5	548	8.99e-160	479
PSN_contig_0005601	jgi|Psemu1|41386|gm1.41386_g	50.731	479	214	8	1952	525	38	497	1.15e-131	402
PSN_contig_0005624	jgi|Psemu1|263030|estExt_Genewise1Plus.C_9060007	81.238	501	88	2	2579	1092	1	500	0	832
PSN_contig_0005624	jgi|Psemu1|218378|e_gw1.906.28.1	90.435	115	11	0	375	719	137	251	7.25e-52	182
PSN_contig_0005652	jgi|Psemu1|282580|fgenesh1_pg.10_#_5	55.89	365	105	7	1437	361	427	741	2.19e-95	320
PSN_contig_0005686	jgi|Psemu1|35665|gm1.35665_g	46.608	457	215	14	1994	657	28	466	1.31e-122	384
PSN_contig_0005686	jgi|Psemu1|26265|gm1.26265_g	44.215	484	212	10	1994	687	60	533	1.26e-119	379
PSN_contig_0005686	jgi|Psemu1|51665|gm1.51665_g	43.805	573	283	17	1994	327	27	577	1.12e-110	351
PSN_contig_0005686	jgi|Psemu1|325711|estExt_fgenesh1_pg.C_2710012	47.162	458	185	16	1907	669	2	447	1.99e-104	335
PSN_contig_0005686	jgi|Psemu1|36759|gm1.36759_g	42.328	567	280	16	1994	324	35	564	2.93e-98	317
PSN_contig_0005686	jgi|Psemu1|39961|gm1.39961_g	40.173	463	229	14	1994	669	25	460	6.95e-94	306
PSN_contig_0005686	jgi|Psemu1|226036|e_gw1.1712.4.1	43.142	401	204	11	1994	816	27	411	9.69e-92	295
PSN_contig_0005686	jgi|Psemu1|42931|gm1.42931_g	38.411	453	238	15	1994	669	33	455	1.59e-79	267
PSN_contig_0005686	jgi|Psemu1|326076|estExt_fgenesh1_pg.C_3250001	35.094	530	230	20	1994	660	44	544	1.11e-74	254
PSN_contig_0005686	jgi|Psemu1|69366|estExt_Genemark1.C_8240005	34.274	496	252	13	1967	669	6	490	6.98e-69	249
PSN_contig_0005686	jgi|Psemu1|67402|estExt_Genemark1.C_3140030	34.185	509	256	15	1994	669	48	544	7.64e-69	249
PSN_contig_0005686	jgi|Psemu1|293107|fgenesh1_pg.1652_#_1	32.981	473	250	19	1997	669	32	467	5.57e-61	220
PSN_contig_0005686	jgi|Psemu1|222703|e_gw1.1244.10.1	34.752	423	204	12	1850	765	1	412	1.16e-56	202
PSN_contig_0005686	jgi|Psemu1|313075|fgenesh1_kg.1087_#_6_#_11643_0_CFAP2481.b1_CCCI_CCOA_CCOB_CCOC_CFAP_CFAS	42.085	259	128	5	1724	999	1	254	2.66e-56	194
PSN_contig_0005686	jgi|Psemu1|53707|gm1.53707_g	32.927	492	252	19	1976	660	76	542	7.8e-56	209
PSN_contig_0005686	jgi|Psemu1|29821|gm1.29821_g	32.79	491	269	18	2045	669	21	482	2.67e-55	205
PSN_contig_0005686	jgi|Psemu1|37652|gm1.37652_g	37.666	377	177	14	1670	669	256	617	4.83e-55	203
PSN_contig_0005686	jgi|Psemu1|10341|gm1.10341_g	34.817	382	206	14	1784	669	62	410	1.07e-52	191
PSN_contig_0005696	jgi|Psemu1|257577|estExt_Genewise1Plus.C_2310049	83.582	268	44	0	804	1	1	268	1.39e-163	486
PSN_contig_0005696	jgi|Psemu1|306048|fgenesh1_kg.231_#_22_#_7582_1_CCCI_CCOA_CCOB_CCOC_CFAP_CFAS	93	100	7	0	2675	2376	1	100	1.48e-56	189
PSN_contig_0005735	jgi|Psemu1|190009|e_gw1.95.99.1	78.115	626	80	4	1849	2	1	579	0	902
PSN_contig_0005751	jgi|Psemu1|1726|gm1.1726_g	76.658	407	88	3	181	1398	1	401	0	617
PSN_contig_0005751	jgi|Psemu1|300309|fgenesh1_kg.9_#_39_#_1231_1_CCCI_CCOA_CCOB_CCOC_CFAP_CFAS	83.448	145	24	0	4947	4513	1	145	2.76e-65	217
PSN_contig_0005772	jgi|Psemu1|300256|fgenesh1_kg.8_#_41_#_4133_1_CCCI_CCOA_CCOB_CCOC_CFAP_CFAS	77.188	320	62	1	1411	452	7	315	5.7e-177	499
PSN_contig_0005772	jgi|Psemu1|156063|gw1.1929.11.1	48.291	234	110	7	1246	560	3	230	5.24e-57	189
PSN_contig_0005795	jgi|Psemu1|306141|fgenesh1_kg.237_#_8_#_4329_1_CCCI_CCOA_CCOB_CCOC_CFAP_CFAS	68.365	373	108	6	1256	165	4	375	1.68e-180	525
PSN_contig_0005795	jgi|Psemu1|188547|e_gw1.79.113.1	39.347	521	249	14	1586	174	32	535	1.39e-113	358
PSN_contig_0005799	jgi|Psemu1|188031|e_gw1.73.141.1	73.62	326	60	3	4459	3482	2	301	8.75e-144	444
PSN_contig_0005799	jgi|Psemu1|169431|gw1.73.126.1	82.192	146	26	0	1553	1116	3	148	6.51e-75	244
PSN_contig_0005799	jgi|Psemu1|257123|estExt_Genewise1Plus.C_2100062	44.218	294	132	5	4357	3476	3	264	5.09e-66	225
PSN_contig_0005833	jgi|Psemu1|309680|fgenesh1_kg.544_#_6_#_6182_1_CCCI_CCOA_CCOB_CCOC_CFAP_CFAS	94.904	157	8	0	473	3	1	157	1.4e-111	315
PSN_contig_0005895	jgi|Psemu1|198282|e_gw1.216.45.1	79.225	284	38	2	958	107	163	425	1.4e-142	428
PSN_contig_0005895	jgi|Psemu1|198282|e_gw1.216.45.1	70.175	171	30	5	1951	1439	2	151	9.67e-64	220
PSN_contig_0005898	jgi|Psemu1|6938|gm1.6938_g	60.201	299	101	5	2503	1640	3	294	3.68e-101	320
PSN_contig_0005918	jgi|Psemu1|174172|gw1.1283.6.1	75.735	136	33	0	2985	2578	1	136	2e-66	219
PSN_contig_0005952	jgi|Psemu1|200370|e_gw1.257.67.1	76.203	395	86	5	3935	2757	269	657	2.78e-175	544
PSN_contig_0005966	jgi|Psemu1|323541|estExt_fgenesh1_pg.C_780017	50.998	802	306	13	3491	1308	1	789	0	693
PSN_contig_0005987	jgi|Psemu1|235132|estExt_Genewise1.C_240087	73.799	229	56	2	1129	449	11	237	3.41e-113	336
PSN_contig_0006114	jgi|Psemu1|200905|e_gw1.267.40.1	76.744	258	60	0	1045	272	58	315	2.89e-145	414
PSN_contig_0006114	jgi|Psemu1|285618|fgenesh1_pg.95_#_11	63.846	260	89	3	1045	272	111	367	5.31e-119	349
PSN_contig_0006114	jgi|Psemu1|177981|e_gw1.3.253.1	62.687	268	89	2	1045	272	51	317	3.23e-118	345
PSN_contig_0006114	jgi|Psemu1|198554|e_gw1.221.67.1	61.373	233	88	2	1063	371	43	275	1.66e-97	293
PSN_contig_0006114	jgi|Psemu1|295246|fgenesh1_pm.56_#_12	47.451	255	132	2	1048	287	76	329	1.66e-78	245
PSN_contig_0006114	jgi|Psemu1|322730|estExt_fgenesh1_pg.C_390036	47.967	246	126	2	1048	314	75	319	2.75e-76	239
PSN_contig_0006114	jgi|Psemu1|321336|estExt_fgenesh1_pm.C_26610001	42.802	257	141	3	1048	281	62	313	1.82e-70	223
PSN_contig_0006114	jgi|Psemu1|216425|e_gw1.796.27.1	43.726	263	139	3	1048	284	55	316	6.05e-70	222
PSN_contig_0006114	jgi|Psemu1|306869|fgenesh1_kg.287_#_3_#_2358_1_CCCI_CCOA_CCOB_CCOC_CFAP_CFAS	44.13	247	136	2	1048	311	61	306	7.56e-69	219
PSN_contig_0006114	jgi|Psemu1|236186|estExt_Genewise1.C_410131	38.976	254	148	5	1057	314	177	429	2.31e-52	180
PSN_contig_0006134	jgi|Psemu1|118124|gw1.128.19.1	63.533	617	207	8	4679	2853	1	607	0	809
PSN_contig_0006134	jgi|Psemu1|140711|gw1.2763.1.1	36.534	802	373	12	4679	2313	1	679	2.34e-150	487
PSN_contig_0006134	jgi|Psemu1|220980|e_gw1.1078.1.1	35.862	725	398	12	4682	2526	60	723	4.7e-149	479
PSN_contig_0006134	jgi|Psemu1|216542|e_gw1.800.32.1	35.308	827	439	18	4781	2310	29	762	3.92e-144	467
PSN_contig_0006134	jgi|Psemu1|231649|e_gw1.4123.1.1	35.553	841	442	20	4781	2271	29	773	2.81e-141	459
PSN_contig_0006134	jgi|Psemu1|143582|gw1.80.78.1	40	625	344	15	4679	2847	3	610	3.99e-138	445
PSN_contig_0006134	jgi|Psemu1|228107|e_gw1.2252.4.1	32.917	881	433	19	4781	2337	29	817	6.47e-136	446
PSN_contig_0006134	jgi|Psemu1|143023|gw1.247.51.1	38.315	629	358	10	4682	2847	2	617	2.75e-135	437
PSN_contig_0006134	jgi|Psemu1|188705|e_gw1.80.74.1	37.209	731	369	19	4709	2565	92	748	8.8e-133	435
PSN_contig_0006134	jgi|Psemu1|222833|e_gw1.1262.7.1	35.006	777	406	20	4679	2376	13	699	5.73e-132	430
PSN_contig_0006134	jgi|Psemu1|216239|e_gw1.787.18.1	34.615	832	434	21	4847	2376	5	734	4.84e-129	424
PSN_contig_0006134	jgi|Psemu1|10360|gm1.10360_g	34.897	725	383	17	4679	2517	275	914	1.72e-128	427
PSN_contig_0006134	jgi|Psemu1|226437|e_gw1.1807.2.1	35.583	652	368	16	4781	2850	29	636	1.1e-123	405
PSN_contig_0006134	jgi|Psemu1|182348|e_gw1.25.2.1	32.143	756	408	17	4736	2520	23	690	2.34e-121	399
PSN_contig_0006134	jgi|Psemu1|209266|e_gw1.493.44.1	35.648	648	373	20	4781	2850	29	636	1.5e-117	389
PSN_contig_0006134	jgi|Psemu1|14933|gm1.14933_g	32.411	759	415	22	4781	2517	209	873	1.02e-111	377
PSN_contig_0006134	jgi|Psemu1|65849|estExt_Genemark1.C_1570041	35.096	624	295	13	4040	2313	4	565	1.06e-103	355
PSN_contig_0006134	jgi|Psemu1|184676|e_gw1.41.118.1	35.2	500	292	8	4679	3192	30	501	1.52e-94	317
PSN_contig_0006134	jgi|Psemu1|248640|estExt_Genewise1.C_23270002	34.971	509	277	13	4565	3132	2	487	1.83e-81	277
PSN_contig_0006134	jgi|Psemu1|116984|gw1.3244.2.1	37.192	406	225	9	4565	3411	2	398	8.03e-73	248
PSN_contig_0006134	jgi|Psemu1|37772|gm1.37772_g	34.772	417	230	8	4634	3402	212	592	5.08e-72	253
PSN_contig_0006134	jgi|Psemu1|58395|gm1.58395_g	32.373	451	254	14	4190	2850	4	407	3.1e-68	239
PSN_contig_0006134	jgi|Psemu1|18472|gm1.18472_g	32.84	405	228	9	4190	2991	4	369	5.74e-65	228
PSN_contig_0006134	jgi|Psemu1|55421|gm1.55421_g	37.722	395	191	14	4565	3432	380	736	1.08e-60	223
PSN_contig_0006134	jgi|Psemu1|14638|gm1.14638_g	42.627	434	202	10	113	1408	373	761	2.35e-58	216
PSN_contig_0006134	jgi|Psemu1|58677|gm1.58677_g	30.201	447	228	15	3842	2508	4	368	4.31e-54	194
PSN_contig_0006134	jgi|Psemu1|20835|gm1.20835_g	26.763	553	301	17	4190	2544	4	456	1.95e-52	191
PSN_contig_0006165	jgi|Psemu1|262278|estExt_Genewise1Plus.C_7350015	93.478	92	6	0	276	1	39	130	6.51e-58	182
PSN_contig_0006175	jgi|Psemu1|187138|e_gw1.65.12.1	83.333	288	40	2	3086	2247	1	288	6.62e-159	472
PSN_contig_0006175	jgi|Psemu1|9096|gm1.9096_g	93.81	210	13	0	410	1039	1	210	3.49e-92	293
PSN_contig_0006232	jgi|Psemu1|304216|fgenesh1_kg.139_#_27_#_3442_1_CCCI_CCOA_CCOB_CCOC_CFAP_CFAS	95.545	202	8	1	1216	614	1	202	4.04e-139	399
PSN_contig_0006293	jgi|Psemu1|292203|fgenesh1_pg.955_#_1	55.911	313	108	4	1076	1930	1	311	1.55e-101	324
PSN_contig_0006293	jgi|Psemu1|293732|fgenesh1_pg.3548_#_1	51.873	347	135	5	974	1930	40	382	1.28e-98	319
PSN_contig_0006353	jgi|Psemu1|319821|estExt_fgenesh1_pm.C_3060011	91.571	1400	118	0	4721	522	1	1400	0	2670
PSN_contig_0006353	jgi|Psemu1|262607|estExt_Genewise1Plus.C_8030002	37.395	952	498	24	4628	1860	26	908	7.68e-174	572
PSN_contig_0006353	jgi|Psemu1|260237|estExt_Genewise1Plus.C_4380015	31.295	834	472	22	4238	1938	240	1039	2.14e-101	360
PSN_contig_0006395	jgi|Psemu1|64030|estExt_Genemark1.C_480015	65.737	251	72	4	2263	1511	3	239	1.8e-97	314
PSN_contig_0006453	jgi|Psemu1|210992|e_gw1.550.28.1	74.444	270	65	1	2172	1363	187	452	4.45e-146	434
PSN_contig_0006453	jgi|Psemu1|250005|estExt_Genewise1Plus.C_110057	46.909	275	141	2	2175	1360	227	499	1.25e-80	265
PSN_contig_0006581	jgi|Psemu1|307902|fgenesh1_kg.362_#_11_#_3268_2_CCCI_CCOA_CCOB_CCOC_CFAP_CFAS	67.105	228	75	0	684	1	96	323	2.26e-109	318
PSN_contig_0006637	jgi|Psemu1|196983|e_gw1.196.30.1	62.021	574	93	6	2262	541	9	457	0	657
PSN_contig_0006656	jgi|Psemu1|318555|estExt_fgenesh1_pm.C_910013	65.704	277	66	3	1267	437	35	282	9.99e-110	329
PSN_contig_0006658	jgi|Psemu1|120832|gw1.6.84.1	87.712	236	29	0	802	95	56	291	5.26e-158	451
PSN_contig_0006674	jgi|Psemu1|204118|e_gw1.341.10.1	74.342	304	61	1	1773	2684	1	287	3.48e-156	460
PSN_contig_0006677	jgi|Psemu1|312895|fgenesh1_kg.1051_#_1_#_10378_1_CCCI_CCOA_CCOB_CCOC_CFAP_CFAS	88.755	249	27	1	1380	2126	1	248	2.63e-156	466
PSN_contig_0006677	jgi|Psemu1|263500|estExt_Genewise1Plus.C_10510003	94.156	154	9	0	3349	2888	1	154	6.49e-83	266
PSN_contig_0006677	jgi|Psemu1|69789|estExt_Genemark1.C_10510004	93.75	144	9	0	3319	2888	4	147	1.03e-75	246
PSN_contig_0006703	jgi|Psemu1|287783|fgenesh1_pg.213_#_14	59.255	805	263	19	3816	1549	1	789	0	744
PSN_contig_0006703	jgi|Psemu1|198026|e_gw1.213.50.1	60.944	233	41	5	656	1315	1	196	1.93e-81	265
PSN_contig_0006759	jgi|Psemu1|216627|e_gw1.805.20.1	71.635	416	92	6	1716	478	5	397	2.09e-176	515
PSN_contig_0006773	jgi|Psemu1|65414|estExt_Genemark1.C_1250008	80.547	329	64	0	38	1024	664	992	4.51e-175	541
PSN_contig_0006773	jgi|Psemu1|303829|fgenesh1_kg.125_#_3_#_6278_1_CCCI_CCOA_CCOB_CCOC_CFAP_CFAS	83.544	158	26	0	2409	1936	5	162	2.59e-70	231
PSN_contig_0006817	jgi|Psemu1|318693|estExt_fgenesh1_pm.C_1070012	92.199	282	19	1	3	848	439	717	6.97e-153	473
PSN_contig_0006817	jgi|Psemu1|322215|estExt_fgenesh1_pg.C_220016	63.281	256	91	1	3	761	388	643	1.53e-87	296
PSN_contig_0006817	jgi|Psemu1|320611|estExt_fgenesh1_pm.C_6620002	55.926	270	114	3	3	806	404	670	3.68e-74	259
PSN_contig_0006817	jgi|Psemu1|143773|gw1.5.181.1	70.44	159	47	0	2037	1561	1	159	6.03e-69	227
PSN_contig_0006817	jgi|Psemu1|67017|estExt_Genemark1.C_2640047	57.43	249	104	2	3	743	365	613	6.12e-64	229
PSN_contig_0006817	jgi|Psemu1|176742|gw1.151.99.1	45.228	241	120	4	2241	1555	1	241	3.66e-60	206
PSN_contig_0006817	jgi|Psemu1|237036|estExt_Genewise1.C_600020	56.872	211	85	3	3	635	348	552	8.67e-56	204
PSN_contig_0006817	jgi|Psemu1|249633|estExt_Genewise1Plus.C_60193	38.413	315	173	9	2304	1402	21	328	2e-51	186
PSN_contig_0006956	jgi|Psemu1|308731|fgenesh1_kg.440_#_3_#_6834_1_CCCI_CCOA_CCOB_CCOC_CFAP_CFAS	75.357	280	58	2	631	1437	1	280	1.58e-145	441
PSN_contig_0006956	jgi|Psemu1|100907|gw1.440.12.1	67.683	164	52	1	3608	3120	1	164	1.75e-59	204
PSN_contig_0007120	jgi|Psemu1|314066|fgenesh1_kg.1402_#_1_#_3180_1_CCCI_CCOA_CCOB_CCOC_CFAP_CFAS	75.949	79	19	0	295	59	141	219	3.37e-54	130
PSN_contig_0007120	jgi|Psemu1|314066|fgenesh1_kg.1402_#_1_#_3180_1_CCCI_CCOA_CCOB_CCOC_CFAP_CFAS	97.778	45	1	0	428	294	70	114	3.37e-54	96.7
PSN_contig_0007133	jgi|Psemu1|47829|gm1.47829_g	53.586	502	181	8	2336	849	237	692	2.18e-154	474
PSN_contig_0007306	jgi|Psemu1|293581|fgenesh1_pg.2772_#_2	51.555	611	196	16	2937	1159	66	594	3.48e-173	521
PSN_contig_0007311	jgi|Psemu1|116825|gw1.78.21.1	65.75	400	125	3	1200	1	35	422	3.36e-164	477
PSN_contig_0007311	jgi|Psemu1|223518|e_gw1.1344.8.1	65.5	400	94	3	1200	1	83	438	1.62e-153	452
PSN_contig_0007311	jgi|Psemu1|187586|e_gw1.69.40.1	65	400	96	4	1200	1	82	437	3.83e-149	441
PSN_contig_0007311	jgi|Psemu1|315395|fgenesh1_kg.2091_#_2_#_1806_1_CCCI_CCOA_CCOB_CCOC_CFAP_CFAS	56.825	315	126	3	936	1	1	308	4.51e-122	367
PSN_contig_0007311	jgi|Psemu1|323818|estExt_fgenesh1_pg.C_970001	56.021	191	75	2	564	1	1	185	4.08e-63	209
PSN_contig_0007311	jgi|Psemu1|138197|gw1.142.47.1	38.182	440	210	10	1254	1	44	443	3.93e-59	204
PSN_contig_0007338	jgi|Psemu1|55475|gm1.55475_g	56.911	246	74	8	1614	889	104	321	1.95e-64	216
PSN_contig_0007352	jgi|Psemu1|203400|e_gw1.321.59.1	57.037	540	174	9	2048	531	2	517	3.35e-160	478
PSN_contig_0007354	jgi|Psemu1|322849|estExt_fgenesh1_pg.C_430050	79.912	453	91	0	1912	554	16	468	0	777
PSN_contig_0007354	jgi|Psemu1|262545|estExt_Genewise1Plus.C_7950003	44.444	396	186	7	1744	569	19	384	2.37e-107	332
PSN_contig_0007354	jgi|Psemu1|256225|estExt_Genewise1Plus.C_1750033	41.584	404	199	9	1765	569	52	423	1.66e-89	286
PSN_contig_0007354	jgi|Psemu1|154062|gw1.226.73.1	37.678	422	224	10	1750	575	14	426	1.25e-80	262
PSN_contig_0007370	jgi|Psemu1|153584|gw1.499.41.1	76.73	159	29	3	3864	4340	2	152	2.17e-69	229
PSN_contig_0007588	jgi|Psemu1|70420|estExt_Genemark1.C_20910001	78.402	463	93	1	1700	312	1	456	0	725
PSN_contig_0007588	jgi|Psemu1|323819|estExt_fgenesh1_pg.C_970002	68.456	149	40	1	1700	1254	1	142	1.9e-58	197
PSN_contig_0007602	jgi|Psemu1|186443|e_gw1.58.76.1	65.108	1989	642	18	11	5968	568	2507	0	2511
PSN_contig_0007602	jgi|Psemu1|236948|estExt_Genewise1.C_580073	62.895	380	140	1	7878	6742	4	383	5.34e-168	523
PSN_contig_0007602	jgi|Psemu1|319739|estExt_fgenesh1_pm.C_2870017	39.891	366	194	10	7848	6790	44	396	4.4e-68	253
PSN_contig_0007625	jgi|Psemu1|10596|gm1.10596_g	53.113	514	191	8	2095	3618	426	895	1.11e-131	448
PSN_contig_0007640	jgi|Psemu1|301946|fgenesh1_kg.52_#_14_#_1916_1_CCCI_CCOA_CCOB_CCOC_CFAP_CFAS	74.269	684	67	9	3277	1226	12	586	0	980
PSN_contig_0007640	jgi|Psemu1|187077|e_gw1.64.64.1	37.459	606	296	12	3031	1235	87	616	1.37e-110	362
PSN_contig_0007640	jgi|Psemu1|318686|estExt_fgenesh1_pm.C_1070001	33.721	602	321	10	3025	1247	107	639	2.39e-86	296
PSN_contig_0007640	jgi|Psemu1|206315|e_gw1.405.19.1	31.281	601	339	11	3049	1247	108	634	5.71e-76	256
PSN_contig_0007640	jgi|Psemu1|206315|e_gw1.405.19.1	36.508	63	40	0	1137	949	646	708	5.71e-76	48.5
PSN_contig_0007679	jgi|Psemu1|249906|estExt_Genewise1Plus.C_90109	71.2	875	223	7	5454	2860	1	856	0	1253
PSN_contig_0007679	jgi|Psemu1|233997|estExt_Genewise1.C_90167	42.251	1084	508	21	6057	2869	60	1046	0	787
PSN_contig_0007679	jgi|Psemu1|245534|estExt_Genewise1.C_6000021	41.033	1104	568	24	6054	2860	62	1121	0	740
PSN_contig_0007679	jgi|Psemu1|233682|estExt_Genewise1.C_60183	44.549	853	401	17	5277	2830	8	825	0	676
PSN_contig_0007679	jgi|Psemu1|251665|estExt_Genewise1Plus.C_330084	46.178	641	308	10	4728	2872	60	685	3.46e-169	535
PSN_contig_0007679	jgi|Psemu1|243039|estExt_Genewise1.C_3250021	44.146	632	281	8	4704	2839	423	992	1.5e-163	531
PSN_contig_0007679	jgi|Psemu1|67367|estExt_Genemark1.C_3080026	40.403	745	380	14	5370	3277	604	1331	1.08e-147	500
PSN_contig_0007679	jgi|Psemu1|148997|gw1.466.42.1	55.446	202	80	2	4719	4144	1	202	1.23e-72	240
PSN_contig_0007811	jgi|Psemu1|26265|gm1.26265_g	44.527	539	218	15	1672	272	15	544	7.62e-126	387
PSN_contig_0007811	jgi|Psemu1|35665|gm1.35665_g	44.842	475	237	11	1678	284	3	462	1.52e-124	380
PSN_contig_0007811	jgi|Psemu1|325711|estExt_fgenesh1_pg.C_2710012	44.15	453	207	9	1513	278	2	449	1.2e-105	330
PSN_contig_0007811	jgi|Psemu1|39961|gm1.39961_g	39.387	457	241	13	1603	284	23	460	1.62e-88	285
PSN_contig_0007811	jgi|Psemu1|36759|gm1.36759_g	38.581	451	250	12	1600	266	35	464	2.88e-83	271
PSN_contig_0007811	jgi|Psemu1|69366|estExt_Genemark1.C_8240005	38.367	490	233	17	1564	281	9	491	2.43e-77	267
PSN_contig_0007811	jgi|Psemu1|67402|estExt_Genemark1.C_3140030	37.652	494	235	18	1564	281	59	545	2.6e-77	267
PSN_contig_0007811	jgi|Psemu1|42931|gm1.42931_g	37.844	473	268	15	1669	266	10	461	2.14e-73	244
PSN_contig_0007811	jgi|Psemu1|51665|gm1.51665_g	37.214	481	260	18	1657	284	5	466	3.76e-72	242
PSN_contig_0007811	jgi|Psemu1|226036|e_gw1.1712.4.1	36.321	424	233	13	1657	443	5	410	4.91e-67	223
PSN_contig_0007811	jgi|Psemu1|53707|gm1.53707_g	34.576	483	251	13	1588	284	74	539	1.4e-65	233
PSN_contig_0007811	jgi|Psemu1|287523|fgenesh1_pg.196_#_15	34.368	451	230	15	1570	284	94	500	2.24e-65	228
PSN_contig_0007811	jgi|Psemu1|37652|gm1.37652_g	38.889	342	166	9	1201	284	283	617	8.59e-65	226
PSN_contig_0007811	jgi|Psemu1|222703|e_gw1.1244.10.1	32.944	428	221	11	1462	341	1	416	2.1e-64	219
PSN_contig_0007811	jgi|Psemu1|327832|estExt_fgenesh1_pg.C_8430001	43.175	315	151	10	1174	293	101	408	3.93e-64	221
PSN_contig_0007811	jgi|Psemu1|31790|gm1.31790_g	35.368	475	263	18	1687	326	1	452	2.7e-63	221
PSN_contig_0007811	jgi|Psemu1|293107|fgenesh1_pg.1652_#_1	32.34	470	280	13	1675	314	7	454	3.88e-60	213
PSN_contig_0007811	jgi|Psemu1|326076|estExt_fgenesh1_pg.C_3250001	33.524	525	237	18	1597	281	44	542	3.75e-59	206
PSN_contig_0007811	jgi|Psemu1|313075|fgenesh1_kg.1087_#_6_#_11643_0_CFAP2481.b1_CCCI_CCOA_CCOB_CCOC_CFAP_CFAS	52.764	199	81	4	1180	623	56	254	1.28e-56	191
PSN_contig_0007811	jgi|Psemu1|242144|estExt_Genewise1.C_2630032	33.85	452	237	17	1516	278	6	434	1.69e-51	184
PSN_contig_0007864	jgi|Psemu1|398|gm1.398_g	56.569	548	207	10	256	1863	49	577	0	566
PSN_contig_0007864	jgi|Psemu1|178163|e_gw1.3.112.1	85.903	227	32	0	3784	3104	3	229	9.29e-115	356
PSN_contig_0007864	jgi|Psemu1|328374|estExt_fgenesh1_pg.C_12750001	38.761	436	209	15	337	1605	7	397	2.45e-72	248
PSN_contig_0007864	jgi|Psemu1|29150|gm1.29150_g	33.902	528	228	13	337	1611	39	548	1.82e-66	238
PSN_contig_0007864	jgi|Psemu1|142564|gw1.5.170.1	36.413	368	190	10	562	1629	21	356	4.59e-62	215
PSN_contig_0007864	jgi|Psemu1|245181|estExt_Genewise1.C_5540027	35.412	449	232	16	337	1611	8	422	4.4e-61	216
PSN_contig_0007864	jgi|Psemu1|251623|estExt_Genewise1Plus.C_320072	31.293	441	242	10	337	1605	44	441	8.15e-61	217
PSN_contig_0007864	jgi|Psemu1|247068|estExt_Genewise1.C_9360001	34.921	441	229	12	337	1611	31	429	4.73e-58	208
PSN_contig_0007864	jgi|Psemu1|234448|estExt_Genewise1.C_160015	33.568	426	227	13	337	1569	8	392	1.2e-57	205
PSN_contig_0007864	jgi|Psemu1|99486|gw1.1886.5.1	34.028	432	245	14	337	1605	6	406	3.98e-57	203
PSN_contig_0007864	jgi|Psemu1|245138|estExt_Genewise1.C_5460018	31.624	468	256	16	337	1695	7	425	1.1e-56	204
PSN_contig_0007864	jgi|Psemu1|248095|estExt_Genewise1.C_15010010	33.871	434	230	13	337	1602	7	395	1.3e-56	203
PSN_contig_0007864	jgi|Psemu1|221401|e_gw1.1120.3.1	33.102	432	241	12	337	1611	31	421	5.83e-52	190
PSN_contig_0007878	jgi|Psemu1|119137|gw1.24.74.1	85.816	141	20	0	734	312	1	141	3.18e-87	260
PSN_contig_0007878	jgi|Psemu1|178096|e_gw1.3.46.1	62.424	165	60	1	740	246	9	171	1.48e-70	219
PSN_contig_0007919	jgi|Psemu1|260237|estExt_Genewise1Plus.C_4380015	82.823	1764	224	10	7635	2413	8	1715	0	2912
PSN_contig_0007919	jgi|Psemu1|194874|e_gw1.163.74.1	92.537	201	15	0	810	1412	7	207	7.3e-107	339
PSN_contig_0007919	jgi|Psemu1|262607|estExt_Genewise1Plus.C_8030002	32.24	732	406	15	6552	4402	230	886	1.01e-98	354
PSN_contig_0007919	jgi|Psemu1|319821|estExt_fgenesh1_pm.C_3060011	33.012	727	411	17	6552	4399	269	928	2.18e-98	350
PSN_contig_0007963	jgi|Psemu1|243992|estExt_Genewise1.C_4080020	54.014	872	329	12	2487	1	464	1306	0	694
PSN_contig_0007963	jgi|Psemu1|243992|estExt_Genewise1.C_4080020	57.367	638	212	8	4380	2473	1	580	2.21e-169	555
PSN_contig_0008133	jgi|Psemu1|296687|fgenesh1_pm.184_#_19	85.809	303	40	1	3709	2810	1	303	5.7e-180	544
PSN_contig_0008133	jgi|Psemu1|324904|estExt_fgenesh1_pg.C_1840026	57.306	438	155	10	898	2154	1	425	5.83e-119	382
PSN_contig_0008189	jgi|Psemu1|298157|fgenesh1_pm.490_#_1	81.105	344	62	1	454	1485	1	341	0	598
PSN_contig_0008200	jgi|Psemu1|307015|fgenesh1_kg.297_#_14_#_401_1_CCCI_CCOA_CCOB_CCOC_CFAP_CFAS	96.838	253	8	0	1041	283	1	253	2.34e-180	499
PSN_contig_0008245	jgi|Psemu1|66979|estExt_Genemark1.C_2610015	85.185	432	64	0	1427	132	1	432	0	764
PSN_contig_0008255	jgi|Psemu1|298461|fgenesh1_pm.580_#_4	35.565	478	288	7	465	1841	38	514	4.84e-74	256
PSN_contig_0008255	jgi|Psemu1|295367|fgenesh1_pm.63_#_2	35.193	466	285	9	471	1823	53	516	1.77e-67	238
PSN_contig_0008255	jgi|Psemu1|240136|estExt_Genewise1.C_1710029	33.575	414	255	8	633	1820	1	412	1.04e-60	214
PSN_contig_0008255	jgi|Psemu1|241326|estExt_Genewise1.C_2190023	34.649	456	279	9	480	1820	17	462	4.94e-57	205
PSN_contig_0008278	jgi|Psemu1|255859|estExt_Genewise1Plus.C_1560073	89.143	350	38	0	2422	1373	365	714	0	650
PSN_contig_0008280	jgi|Psemu1|164774|gw1.711.27.1	78.032	742	111	5	2329	167	78	788	0	1140
PSN_contig_0008311	jgi|Psemu1|66635|estExt_Genemark1.C_2240052	60.045	443	154	3	19	1287	154	593	1.1e-167	510
PSN_contig_0008335	jgi|Psemu1|149833|gw1.1096.11.1	61.674	227	80	2	327	1007	3	222	1.87e-95	289
PSN_contig_0008356	jgi|Psemu1|318447|estExt_fgenesh1_pm.C_750001	70.609	575	109	11	2471	825	1	541	0	741
PSN_contig_0008409	jgi|Psemu1|311942|fgenesh1_kg.857_#_2_#_1190_1_CCCI_CCOA_CCOB_CCOC_CFAP_CFAS	69.205	302	84	1	1517	2422	194	486	6.27e-173	389
PSN_contig_0008409	jgi|Psemu1|311942|fgenesh1_kg.857_#_2_#_1190_1_CCCI_CCOA_CCOB_CCOC_CFAP_CFAS	64.804	179	55	2	961	1497	1	171	6.27e-173	239
PSN_contig_0008421	jgi|Psemu1|322787|estExt_fgenesh1_pg.C_410046	90.57	456	40	2	1707	340	2	454	0	797
PSN_contig_0008484	jgi|Psemu1|327962|estExt_fgenesh1_pg.C_9170006	78.119	489	98	3	4265	2814	1	485	0	744
PSN_contig_0008484	jgi|Psemu1|312307|fgenesh1_kg.917_#_5_#_10210_1_CCCI_CCOA_CCOB_CCOC_CFAP_CFAS	89.72	214	22	0	1201	1842	1	214	5.31e-134	411
PSN_contig_0008484	jgi|Psemu1|43169|gm1.43169_g	76.19	147	30	1	3356	2931	1	147	3.43e-66	226
PSN_contig_0008538	jgi|Psemu1|214341|e_gw1.685.19.1	73.522	423	63	6	10	1275	126	500	0	597
PSN_contig_0008559	jgi|Psemu1|302173|fgenesh1_kg.59_#_35_#_2700_2_CCCI_CCOA_CCOB_CCOC_CFAP_CFAS	62.411	141	50	1	1154	732	1	138	7.6e-55	181
PSN_contig_0008576	jgi|Psemu1|194179|e_gw1.154.88.1	54.015	548	203	6	2750	1116	128	629	1.3e-157	484
PSN_contig_0008576	jgi|Psemu1|117398|gw1.154.11.1	70.259	232	44	3	860	198	1	218	2.35e-109	340
PSN_contig_0008622	jgi|Psemu1|291589|fgenesh1_pg.752_#_6	45.526	380	198	6	1426	302	220	595	5.29e-90	300
PSN_contig_0008622	jgi|Psemu1|261447|estExt_Genewise1Plus.C_5760043	52.041	294	84	3	1171	290	2	238	4.12e-80	261
PSN_contig_0008622	jgi|Psemu1|195096|e_gw1.167.67.1	44.84	281	106	2	1120	287	1	235	9.7e-65	218
PSN_contig_0008626	jgi|Psemu1|263141|estExt_Genewise1Plus.C_9310005	92.958	284	19	1	564	1412	14	297	7.18e-152	459
PSN_contig_0008626	jgi|Psemu1|233934|estExt_Genewise1.C_90029	44.086	279	119	3	669	1394	58	336	5.18e-61	212
PSN_contig_0008626	jgi|Psemu1|318555|estExt_fgenesh1_pm.C_910013	46.154	273	122	5	666	1418	61	330	3.36e-53	189
PSN_contig_0008638	jgi|Psemu1|288028|fgenesh1_pg.230_#_12	52.305	499	185	9	4516	3026	114	561	3.08e-124	400
PSN_contig_0008638	jgi|Psemu1|212260|e_gw1.595.13.1	38.995	418	192	14	1072	2307	15	375	2.55e-75	254
PSN_contig_0008638	jgi|Psemu1|212260|e_gw1.595.13.1	40.659	364	175	12	1330	2418	22	345	3.12e-68	234
PSN_contig_0008638	jgi|Psemu1|293328|fgenesh1_pg.2133_#_1	37.471	427	225	13	1114	2394	51	435	5.51e-73	251
PSN_contig_0008638	jgi|Psemu1|293328|fgenesh1_pg.2133_#_1	37.43	358	190	10	1117	2190	116	439	7.32e-61	216
PSN_contig_0008638	jgi|Psemu1|258380|estExt_Genewise1Plus.C_2810032	36.288	361	199	10	1108	2190	4	333	6.31e-66	226
PSN_contig_0008638	jgi|Psemu1|258380|estExt_Genewise1Plus.C_2810032	37.006	354	191	10	1342	2394	5	329	4.49e-64	221
PSN_contig_0008638	jgi|Psemu1|233029|e_gw1.5900.4.1	38.244	353	172	10	1126	2184	1	307	5.82e-65	223
PSN_contig_0008638	jgi|Psemu1|233029|e_gw1.5900.4.1	39.368	348	166	11	1357	2394	1	305	3.26e-64	220
PSN_contig_0008638	jgi|Psemu1|328579|estExt_fgenesh1_pg.C_16240001	37.366	372	189	13	1093	2193	449	781	3.4e-57	213
PSN_contig_0008638	jgi|Psemu1|328579|estExt_fgenesh1_pg.C_16240001	34.043	470	223	17	1108	2394	353	776	4.51e-56	209
PSN_contig_0008638	jgi|Psemu1|195990|e_gw1.180.27.1	34.835	333	185	8	1204	2190	1	305	7.05e-54	190
PSN_contig_0008638	jgi|Psemu1|195990|e_gw1.180.27.1	36.145	332	184	9	1435	2418	1	308	8.99e-52	184
PSN_contig_0008638	jgi|Psemu1|190101|e_gw1.96.74.1	38.112	286	152	8	1345	2193	1	264	1.94e-53	188
PSN_contig_0008638	jgi|Psemu1|190101|e_gw1.96.74.1	38.542	288	151	9	1561	2415	2	266	4.61e-52	184
PSN_contig_0008638	jgi|Psemu1|186623|e_gw1.60.20.1	30.446	404	243	10	1204	2394	74	446	9.02e-51	186
PSN_contig_0008664	jgi|Psemu1|251054|estExt_Genewise1Plus.C_230183	74.249	466	109	2	3028	1643	5	463	0	723
PSN_contig_0008776	jgi|Psemu1|314127|fgenesh1_kg.1425_#_1_#_2516_2_CCCI_CCOA_CCOB_CCOC_CFAP_CFAS	63.866	357	119	5	2188	1124	49	397	7.74e-154	451
PSN_contig_0008776	jgi|Psemu1|308971|fgenesh1_kg.462_#_1_#_16_1_CCCI_CCOA_CCOB_CCOC_CFAP_CFAS	36.901	355	180	8	2188	1163	20	343	9.5e-65	219
PSN_contig_0008776	jgi|Psemu1|243405|estExt_Genewise1.C_3530053	37.859	383	208	11	2188	1085	23	390	2.73e-64	219
PSN_contig_0008776	jgi|Psemu1|248987|estExt_Genewise1.C_35550001	47.573	206	101	5	1801	1202	1	205	3.29e-55	189
PSN_contig_0008859	jgi|Psemu1|214754|e_gw1.707.19.1	82.075	212	33	2	80	715	210	416	1.55e-110	343
PSN_contig_0008987	jgi|Psemu1|258741|estExt_Genewise1Plus.C_3000007	55.083	423	98	7	371	1633	19	351	1.41e-127	379
PSN_contig_0009041	jgi|Psemu1|68589|estExt_Genemark1.C_5340022	66.667	336	103	4	1016	33	1	335	9.02e-145	447
PSN_contig_0009062	jgi|Psemu1|317573|estExt_fgenesh1_pm.C_180032	82.075	212	35	3	829	197	27	236	1.3e-110	322
PSN_contig_0009065	jgi|Psemu1|234475|estExt_Genewise1.C_160126	92.982	228	15	1	2534	1854	1	228	1.9e-139	413
PSN_contig_0009111	jgi|Psemu1|321047|estExt_fgenesh1_pm.C_11460001	80.66	636	119	2	2133	238	15	650	0	918
PSN_contig_0009128	jgi|Psemu1|313281|fgenesh1_kg.1140_#_2_#_6199_1_CCCI_CCOA_CCOB_CCOC_CFAP_CFAS	75.758	99	24	0	64	360	1	99	2.45e-52	160
PSN_contig_0009128	jgi|Psemu1|303048|fgenesh1_kg.90_#_3_#_6199_1_CCCI_CCOA_CCOB_CCOC_CFAP_CFAS	75.758	99	24	0	64	360	1	99	3.85e-52	159
PSN_contig_0009128	jgi|Psemu1|303536|fgenesh1_kg.110_#_2_#_6199_1_CCCI_CCOA_CCOB_CCOC_CFAP_CFAS	76.768	99	23	0	64	360	1	99	4.06e-52	159
PSN_contig_0009159	jgi|Psemu1|204450|e_gw1.350.46.1	77.961	726	105	7	2073	1	1	706	0	1091
PSN_contig_0009197	jgi|Psemu1|42778|gm1.42778_g	84.921	126	19	0	893	516	173	298	1.69e-67	214
PSN_contig_0009213	jgi|Psemu1|287673|fgenesh1_pg.208_#_5	65.176	313	86	4	981	1850	1	313	2.23e-122	384
PSN_contig_0009213	jgi|Psemu1|325124|estExt_fgenesh1_pg.C_2080004	81.407	199	31	2	3959	3381	29	227	2.38e-100	325
PSN_contig_0009322	jgi|Psemu1|610|gm1.610_g	48.747	359	108	8	1010	3	50	355	3.66e-94	290
PSN_contig_0009371	jgi|Psemu1|127414|gw1.116.29.1	87.719	171	21	0	1128	616	29	199	4.37e-94	294
PSN_contig_0009379	jgi|Psemu1|292580|fgenesh1_pg.1138_#_3	57.276	323	97	8	1528	653	3	315	4.81e-96	298
PSN_contig_0009408	jgi|Psemu1|180583|e_gw1.15.23.1	59.35	246	95	2	2596	3318	2	247	2.1e-89	293
PSN_contig_0009670	jgi|Psemu1|208354|e_gw1.466.49.1	76.385	1101	144	8	3652	416	333	1339	0	1594
PSN_contig_0009670	jgi|Psemu1|208354|e_gw1.466.49.1	71.777	287	45	2	5362	4502	28	278	4.56e-116	400
PSN_contig_0009798	jgi|Psemu1|260161|estExt_Genewise1Plus.C_4250015	89.254	335	34	2	3731	2727	1	333	0	596
PSN_contig_0009896	jgi|Psemu1|196774|e_gw1.192.60.1	94.318	440	25	0	1361	42	1	440	0	820
PSN_contig_0009896	jgi|Psemu1|66279|estExt_Genemark1.C_1920026	64.465	439	143	7	1346	48	63	494	0	545
PSN_contig_0010034	jgi|Psemu1|234404|estExt_Genewise1.C_150090	60.8	625	93	7	2686	869	1	492	0	681
PSN_contig_0010071	jgi|Psemu1|321405|estExt_fgenesh1_pg.C_20011	76.522	115	27	0	350	6	12	126	1.22e-57	186
PSN_contig_0010210	jgi|Psemu1|193503|e_gw1.143.80.1	95.019	261	13	0	1572	790	24	284	0	523
PSN_contig_0010210	jgi|Psemu1|241581|estExt_Genewise1.C_2320006	60.547	256	101	0	1557	790	2	257	2.14e-109	329
PSN_contig_0010210	jgi|Psemu1|319044|estExt_fgenesh1_pm.C_1600003	42.146	261	145	2	1551	784	19	278	4.93e-62	208
PSN_contig_0010210	jgi|Psemu1|251776|estExt_Genewise1Plus.C_340116	44.444	225	121	2	1551	889	31	255	2.05e-58	202
PSN_contig_0010210	jgi|Psemu1|247306|estExt_Genewise1.C_10190016	44.843	223	121	1	1569	907	37	259	7.11e-57	204
PSN_contig_0010221	jgi|Psemu1|299956|fgenesh1_kg.4_#_23_#_0_0_CFAP14326.b1_CCCI_CCOA_CCOB_CCOC_CFAP_CFAS	88.333	180	21	0	3125	2586	1	180	6.19e-109	339
PSN_contig_0010221	jgi|Psemu1|321528|estExt_fgenesh1_pg.C_40044	62.5	232	79	2	155	850	138	361	2.3e-81	270
PSN_contig_0010234	jgi|Psemu1|285279|fgenesh1_pg.79_#_35	65.741	216	70	2	2371	1724	1	212	4.33e-87	275
PSN_contig_0010236	jgi|Psemu1|193034|e_gw1.135.81.1	80.997	863	125	6	337	2886	16	852	0	1205
PSN_contig_0010288	jgi|Psemu1|68589|estExt_Genemark1.C_5340022	68.17	377	102	2	1131	1	313	671	1.13e-180	537
PSN_contig_0010307	jgi|Psemu1|326874|estExt_fgenesh1_pg.C_4830001	52.607	633	204	13	2482	773	22	621	6.59e-168	503
PSN_contig_0010339	jgi|Psemu1|307139|fgenesh1_kg.305_#_6_#_2558_1_CCCI_CCOA_CCOB_CCOC_CFAP_CFAS	48.048	333	130	7	1080	148	8	319	1.49e-86	279
PSN_contig_0010365	jgi|Psemu1|149150|gw1.1269.14.1	85.366	205	30	0	1916	1302	10	214	1.25e-113	345
PSN_contig_0010367	jgi|Psemu1|321401|estExt_fgenesh1_pg.C_20007	57.38	542	204	8	3170	1572	15	538	0	569
PSN_contig_0010434	jgi|Psemu1|196397|e_gw1.186.40.1	56.122	392	109	8	1293	286	1	385	8.16e-131	386
PSN_contig_0010446	jgi|Psemu1|198051|e_gw1.213.10.1	66.892	148	42	1	599	156	1	141	1.34e-62	200
PSN_contig_0010482	jgi|Psemu1|68285|estExt_Genemark1.C_4730021	95.1	653	32	0	3612	1654	1	653	0	1295
PSN_contig_0010482	jgi|Psemu1|320252|estExt_fgenesh1_pm.C_4730007	79.581	191	38	1	308	877	1	191	3.07e-94	301
PSN_contig_0010515	jgi|Psemu1|283346|fgenesh1_pg.24_#_37	70.036	277	61	5	1786	977	1	262	6.71e-96	306
PSN_contig_0010735	jgi|Psemu1|190972|e_gw1.108.9.1	73.575	386	100	2	1484	330	114	498	0	596
PSN_contig_0010774	jgi|Psemu1|156385|gw1.8.156.1	95.798	119	5	0	328	684	1	119	4.36e-75	242
PSN_contig_0010774	jgi|Psemu1|282508|fgenesh1_pg.8_#_47	66.25	240	61	3	2860	2168	18	246	4.93e-71	242
PSN_contig_0010800	jgi|Psemu1|228634|e_gw1.2412.12.1	81.356	472	71	5	2180	789	55	517	0	671
PSN_contig_0010815	jgi|Psemu1|207876|e_gw1.450.28.1	84.314	153	24	0	2369	1911	1	153	9.4e-87	273
PSN_contig_0010948	jgi|Psemu1|47212|gm1.47212_g	49.322	369	155	6	2007	979	174	536	2.91e-73	256
PSN_contig_0010972	jgi|Psemu1|223518|e_gw1.1344.8.1	54.386	513	184	4	412	1926	41	511	5.17e-163	506
PSN_contig_0010972	jgi|Psemu1|116825|gw1.78.21.1	56.421	475	171	4	436	1821	1	452	3.98e-162	501
PSN_contig_0010972	jgi|Psemu1|187586|e_gw1.69.40.1	53.204	515	191	4	412	1932	40	512	1.25e-160	500
PSN_contig_0010972	jgi|Psemu1|315395|fgenesh1_kg.2091_#_2_#_1806_1_CCCI_CCOA_CCOB_CCOC_CFAP_CFAS	66.929	381	117	5	802	1941	2	374	5.56e-154	476
PSN_contig_0010972	jgi|Psemu1|323818|estExt_fgenesh1_pg.C_970001	68.511	235	70	1	1237	1941	21	251	1.48e-92	300
PSN_contig_0010972	jgi|Psemu1|69039|estExt_Genemark1.C_6830007	50.367	409	132	7	5275	4259	1	408	1.72e-80	287
PSN_contig_0011045	jgi|Psemu1|70508|estExt_Genemark1.C_23850003	72.376	181	46	1	98	628	364	544	1.45e-75	243
PSN_contig_0011110	jgi|Psemu1|285514|fgenesh1_pg.91_#_22	72.899	476	108	7	2224	806	18	475	0	650
PSN_contig_0011113	jgi|Psemu1|53007|gm1.53007_g	44.24	434	154	10	2747	1668	418	837	3.08e-64	235
PSN_contig_0011113	jgi|Psemu1|61606|gm1.61606_g	44.313	422	146	12	2714	1668	1	406	1.77e-63	221
PSN_contig_0011119	jgi|Psemu1|101525|gw1.67.31.1	82.775	209	36	0	350	976	1	209	9.07e-123	374
PSN_contig_0011119	jgi|Psemu1|162966|gw1.67.127.1	89.209	139	15	0	2549	2133	1	139	1.27e-82	264
PSN_contig_0011119	jgi|Psemu1|286172|fgenesh1_pg.123_#_6	40.346	347	143	8	203	1150	47	360	2.63e-62	218
PSN_contig_0011153	jgi|Psemu1|25626|gm1.25626_g	73.292	483	112	6	237	1634	12	494	0	657
PSN_contig_0011235	jgi|Psemu1|290602|fgenesh1_pg.523_#_16	58.525	651	200	15	587	2491	132	728	0	679
PSN_contig_0011305	jgi|Psemu1|318615|estExt_fgenesh1_pm.C_970006	69.828	232	33	2	3402	2707	1	195	3.96e-101	318
PSN_contig_0011308	jgi|Psemu1|322944|estExt_fgenesh1_pg.C_490008	55.289	501	152	12	3062	1593	42	481	7.46e-144	441
PSN_contig_0011380	jgi|Psemu1|247447|estExt_Genewise1.C_10750004	88.636	308	35	0	1998	1075	1	308	7.62e-172	493
PSN_contig_0011391	jgi|Psemu1|290444|fgenesh1_pg.499_#_6	37.529	437	201	9	1316	2452	405	827	1.2e-66	238
PSN_contig_0011406	jgi|Psemu1|327108|estExt_fgenesh1_pg.C_5490005	40.977	471	216	18	1866	535	51	486	1.04e-85	281
PSN_contig_0011408	jgi|Psemu1|68589|estExt_Genemark1.C_5340022	51.506	697	234	17	5294	3474	664	1346	0	647
PSN_contig_0011440	jgi|Psemu1|1678|gm1.1678_g	42.938	531	256	6	1917	346	1	491	3.28e-111	346
PSN_contig_0011591	jgi|Psemu1|63977|estExt_Genemark1.C_440019	67.674	331	94	4	4655	3666	9	327	1.11e-148	460
PSN_contig_0011591	jgi|Psemu1|322865|estExt_fgenesh1_pg.C_440002	63.057	314	83	3	1711	2652	451	731	7.5e-99	337
PSN_contig_0011591	jgi|Psemu1|322865|estExt_fgenesh1_pg.C_440002	48.698	384	133	11	523	1515	81	453	1.74e-80	283
PSN_contig_0011693	jgi|Psemu1|327114|estExt_fgenesh1_pg.C_5510006	80.769	650	116	5	4335	2392	70	712	0	1044
PSN_contig_0011693	jgi|Psemu1|195502|e_gw1.173.50.1	71.429	161	37	2	264	728	23	180	1.03e-61	207
PSN_contig_0011776	jgi|Psemu1|248934|estExt_Genewise1.C_31930004	52.323	495	188	6	2570	1224	71	563	1.86e-148	448
PSN_contig_0011823	jgi|Psemu1|292120|fgenesh1_pg.925_#_3	64.337	558	169	11	2875	1253	18	562	0	572
PSN_contig_0011823	jgi|Psemu1|209806|e_gw1.512.6.1	85.59	229	31	1	172	852	1	229	6.78e-133	402
PSN_contig_0011848	jgi|Psemu1|233312|estExt_Genewise1.C_30017	87.2	250	32	0	428	1177	7	256	3.41e-124	371
PSN_contig_0011848	jgi|Psemu1|178214|e_gw1.3.228.1	65.091	275	71	5	1970	1194	1	266	1.23e-107	328
PSN_contig_0011849	jgi|Psemu1|302646|fgenesh1_kg.75_#_18_#_10139_1_CCCI_CCOA_CCOB_CCOC_CFAP_CFAS	65.934	364	111	5	561	1634	1	357	3.08e-126	384
PSN_contig_0011891	jgi|Psemu1|212748|e_gw1.612.9.1	68.085	235	58	4	3351	2647	3	220	1.06e-105	335
PSN_contig_0011897	jgi|Psemu1|202414|e_gw1.298.37.1	73.966	653	145	9	3533	1629	1	646	0	873
PSN_contig_0011897	jgi|Psemu1|307021|fgenesh1_kg.298_#_5_#_659_1_CCCI_CCOA_CCOB_CCOC_CFAP_CFAS	81.169	308	57	1	483	1403	1	308	1.55e-157	472
PSN_contig_0011930	jgi|Psemu1|317263|estExt_fgenesh1_pm.C_40005	71.613	155	16	2	33	413	34	188	4.28e-64	210
PSN_contig_0012116	jgi|Psemu1|261633|estExt_Genewise1Plus.C_6030021	67.678	758	148	13	2352	109	122	792	0	945
PSN_contig_0012156	jgi|Psemu1|253479|estExt_Genewise1Plus.C_700083	61.554	502	135	8	1708	221	2	451	0	577
PSN_contig_0012156	jgi|Psemu1|187725|e_gw1.70.25.1	46.52	273	140	5	1057	248	8	277	3.08e-74	246
PSN_contig_0012156	jgi|Psemu1|253481|estExt_Genewise1Plus.C_700085	47.234	235	119	4	937	233	1	230	5.37e-63	212
PSN_contig_0012156	jgi|Psemu1|146043|gw1.236.24.1	50.538	186	89	2	943	395	1	186	1.15e-54	187
PSN_contig_0012207	jgi|Psemu1|253394|estExt_Genewise1Plus.C_680072	91.857	307	25	0	1338	418	1	307	0	592
PSN_contig_0012245	jgi|Psemu1|318278|estExt_fgenesh1_pm.C_630008	77.219	338	48	5	1093	161	1	336	1.56e-170	483
PSN_contig_0012335	jgi|Psemu1|212052|e_gw1.588.12.1	32.576	396	208	11	1901	726	18	358	1.5e-61	200
PSN_contig_0012335	jgi|Psemu1|212052|e_gw1.588.12.1	36.559	93	52	3	726	454	359	446	1.5e-61	55.5
PSN_contig_0012401	jgi|Psemu1|117379|gw1.121.37.1	59.797	296	118	1	288	1172	1	296	1.03e-127	394
PSN_contig_0012401	jgi|Psemu1|284627|fgenesh1_pg.59_#_4	50.327	306	140	5	297	1178	35	340	9.91e-83	280
PSN_contig_0012401	jgi|Psemu1|328905|estExt_fgenesh1_pg.C_29730002	56.863	306	96	6	3563	2730	36	333	5.7e-77	258
PSN_contig_0012490	jgi|Psemu1|50352|gm1.50352_g	100	137	0	0	884	474	1	137	4.48e-92	275
PSN_contig_0012490	jgi|Psemu1|211670|e_gw1.575.80.1	100	137	0	0	884	474	1	137	4.48e-92	275
PSN_contig_0012490	jgi|Psemu1|256853|estExt_Genewise1Plus.C_1980049	98.54	137	2	0	884	474	1	137	3.83e-91	273
PSN_contig_0012490	jgi|Psemu1|24264|gm1.24264_g	94.161	137	8	0	884	474	299	435	1.13e-83	264
PSN_contig_0012529	jgi|Psemu1|185823|e_gw1.52.10.1	75.439	969	191	9	4062	1171	113	1039	0	1394
PSN_contig_0012529	jgi|Psemu1|185718|e_gw1.52.114.1	93.403	288	19	0	136	999	1	288	0	575
PSN_contig_0012529	jgi|Psemu1|223477|e_gw1.1337.11.1	62	300	112	1	100	999	46	343	1.58e-128	405
PSN_contig_0012529	jgi|Psemu1|289705|fgenesh1_pg.394_#_3	59.211	152	61	1	130	582	73	224	1.2e-55	194
PSN_contig_0012565	jgi|Psemu1|297562|fgenesh1_pm.318_#_6	74.011	177	45	1	1667	2197	1	176	1.08e-78	256
PSN_contig_0012565	jgi|Psemu1|258969|estExt_Genewise1Plus.C_3180023	77.733	247	50	3	730	2	1	246	1.98e-72	255
PSN_contig_0012604	jgi|Psemu1|296358|fgenesh1_pm.148_#_1	77.793	707	140	8	221	2329	18	711	0	1011
PSN_contig_0012604	jgi|Psemu1|16033|gm1.16033_g	66.078	283	65	8	4667	3834	85	341	2.48e-73	258
PSN_contig_0012702	jgi|Psemu1|46345|gm1.46345_g	41.492	429	153	9	2890	1616	496	830	1.66e-63	234
PSN_contig_0012753	jgi|Psemu1|253854|estExt_Genewise1Plus.C_800041	43.73	311	174	1	934	5	21	331	1.08e-63	206
PSN_contig_0012753	jgi|Psemu1|253854|estExt_Genewise1Plus.C_800041	42.947	319	180	2	952	2	39	357	3.32e-63	205
PSN_contig_0012753	jgi|Psemu1|253856|estExt_Genewise1Plus.C_800046	42.812	313	177	2	934	2	44	356	2.52e-60	198
PSN_contig_0012753	jgi|Psemu1|301636|fgenesh1_kg.41_#_1_#_11044_0_CCCI2436.b1_CCCI_CCOA_CCOB_CCOC_CFAP_CFAS	48.536	239	99	1	862	146	6	220	3.1e-59	189
PSN_contig_0012753	jgi|Psemu1|301636|fgenesh1_kg.41_#_1_#_11044_0_CCCI2436.b1_CCCI_CCOA_CCOB_CCOC_CFAP_CFAS	53.881	219	101	0	730	74	2	220	3.99e-58	186
PSN_contig_0012753	jgi|Psemu1|301636|fgenesh1_kg.41_#_1_#_11044_0_CCCI2436.b1_CCCI_CCOA_CCOB_CCOC_CFAP_CFAS	45.679	243	108	1	946	218	2	220	3.06e-56	182
PSN_contig_0012753	jgi|Psemu1|301636|fgenesh1_kg.41_#_1_#_11044_0_CCCI2436.b1_CCCI_CCOA_CCOB_CCOC_CFAP_CFAS	49.479	192	91	1	970	395	24	209	8.03e-51	167
PSN_contig_0012753	jgi|Psemu1|326394|estExt_fgenesh1_pg.C_3750007	38.095	378	185	4	988	2	30	407	2.65e-56	191
PSN_contig_0012753	jgi|Psemu1|326394|estExt_fgenesh1_pg.C_3750007	43.269	312	147	4	919	2	4	291	8.83e-54	184
PSN_contig_0012753	jgi|Psemu1|264641|estExt_Genewise1Plus.C_20530003	37.539	317	195	3	946	2	68	383	6.06e-52	177
PSN_contig_0012753	jgi|Psemu1|253514|estExt_Genewise1Plus.C_710036	38.728	346	207	1	1024	2	5	350	1.72e-51	180
PSN_contig_0012753	jgi|Psemu1|253514|estExt_Genewise1Plus.C_710036	40.323	310	179	2	949	38	54	363	3.21e-51	179
PSN_contig_0012778	jgi|Psemu1|263057|estExt_Genewise1Plus.C_9130003	65.517	609	141	5	2364	538	40	579	0	742
PSN_contig_0012829	jgi|Psemu1|250367|estExt_Genewise1Plus.C_150136	67.143	210	62	4	808	194	1	208	9.99e-62	195
PSN_contig_0012900	jgi|Psemu1|65088|estExt_Genemark1.C_1010090	52.913	206	87	1	999	382	1	196	3.73e-55	188
PSN_contig_0012900	jgi|Psemu1|303365|fgenesh1_kg.101_#_28_#_834_1_CCCI_CCOA_CCOB_CCOC_CFAP_CFAS	58.523	176	73	0	879	352	5	180	2.65e-52	181
PSN_contig_0012961	jgi|Psemu1|261223|estExt_Genewise1Plus.C_5480026	83.913	690	95	6	7136	5082	1	679	0	1085
PSN_contig_0012961	jgi|Psemu1|285520|fgenesh1_pg.91_#_28	53.279	610	228	15	7145	5331	29	586	6.66e-170	536
PSN_contig_0012961	jgi|Psemu1|16357|gm1.16357_g	55.714	210	80	4	3247	3837	931	1140	3.48e-56	215
PSN_contig_0012973	jgi|Psemu1|209371|e_gw1.497.49.1	82.819	227	39	0	1413	733	1	227	3.73e-113	350
PSN_contig_0012973	jgi|Psemu1|209371|e_gw1.497.49.1	75.824	182	35	1	519	1	255	436	1.17e-79	263
PSN_contig_0013121	jgi|Psemu1|207775|e_gw1.447.33.1	59.889	359	103	4	3679	2606	1	319	1.52e-136	424
PSN_contig_0013163	jgi|Psemu1|292209|fgenesh1_pg.956_#_5	62.61	797	193	15	3002	645	262	964	0	792
PSN_contig_0013289	jgi|Psemu1|324841|estExt_fgenesh1_pg.C_1810024	59.382	421	166	2	2352	1093	376	792	2.59e-130	422
PSN_contig_0013289	jgi|Psemu1|196045|e_gw1.181.42.1	74.483	145	37	0	218	652	1	145	4.53e-70	230
PSN_contig_0013432	jgi|Psemu1|32804|gm1.32804_g	48.12	399	166	9	1387	206	17	379	4.06e-93	290
PSN_contig_0013442	jgi|Psemu1|180583|e_gw1.15.23.1	76.263	198	44	1	2	586	235	432	1.89e-99	297
PSN_contig_0013566	jgi|Psemu1|253837|estExt_Genewise1Plus.C_790084	79.433	282	23	1	1341	496	1	247	2.15e-147	422
PSN_contig_0013603	jgi|Psemu1|316963|fgenesh1_kg.4852_#_2_#_2151_1_CCCI_CCOA_CCOB_CCOC_CFAP_CFAS	92.771	166	11	1	2068	1571	43	207	9.15e-92	285
PSN_contig_0013745	jgi|Psemu1|293107|fgenesh1_pg.1652_#_1	51.863	644	271	17	2205	313	37	654	0	616
PSN_contig_0013745	jgi|Psemu1|31790|gm1.31790_g	49.376	721	304	15	2190	124	45	736	0	604
PSN_contig_0013745	jgi|Psemu1|29821|gm1.29821_g	44.733	693	307	20	2205	280	40	707	2.21e-174	525
PSN_contig_0013745	jgi|Psemu1|287523|fgenesh1_pg.196_#_15	40.716	587	291	18	2208	484	87	628	6.19e-129	405
PSN_contig_0013745	jgi|Psemu1|37652|gm1.37652_g	43.992	491	210	14	1881	565	273	750	8.21e-121	384
PSN_contig_0013745	jgi|Psemu1|53707|gm1.53707_g	37.48	635	318	20	2205	439	74	675	3.23e-106	358
PSN_contig_0013745	jgi|Psemu1|242144|estExt_Genewise1.C_2630032	40.44	455	206	18	2133	877	7	432	5.89e-90	293
PSN_contig_0013745	jgi|Psemu1|26265|gm1.26265_g	33.667	600	302	23	2187	595	69	641	3.82e-77	265
PSN_contig_0013745	jgi|Psemu1|69366|estExt_Genemark1.C_8240005	33.386	635	323	29	2187	520	7	620	3.07e-72	259
PSN_contig_0013745	jgi|Psemu1|20881|gm1.20881_g	37.376	404	172	14	1872	814	299	672	1.42e-71	249
PSN_contig_0013745	jgi|Psemu1|35665|gm1.35665_g	34.395	471	250	15	2208	901	29	475	1.97e-70	244
PSN_contig_0013745	jgi|Psemu1|67402|estExt_Genemark1.C_3140030	32.045	621	320	27	2187	562	57	654	7.54e-70	252
PSN_contig_0013745	jgi|Psemu1|325711|estExt_fgenesh1_pg.C_2710012	34.426	488	248	17	2133	820	2	467	1.22e-63	224
PSN_contig_0013745	jgi|Psemu1|327832|estExt_fgenesh1_pg.C_8430001	33.6	500	293	19	1899	466	76	558	2.17e-60	216
PSN_contig_0013745	jgi|Psemu1|222703|e_gw1.1244.10.1	40.061	327	155	8	1878	1003	79	399	3.13e-59	209
PSN_contig_0013745	jgi|Psemu1|254716|estExt_Genewise1Plus.C_1090013	29.897	582	304	24	2190	625	97	634	3.75e-57	209
PSN_contig_0013745	jgi|Psemu1|313075|fgenesh1_kg.1087_#_6_#_11643_0_CFAP2481.b1_CCCI_CCOA_CCOB_CCOC_CFAP_CFAS	43.651	252	124	7	2010	1261	5	240	3.83e-55	190
PSN_contig_0013756	jgi|Psemu1|301561|fgenesh1_kg.38_#_14_#_3111_1_CCCI_CCOA_CCOB_CCOC_CFAP_CFAS	67.277	382	125	0	4253	3108	2	383	1.77e-147	457
PSN_contig_0013975	jgi|Psemu1|228595|e_gw1.2399.2.1	78.599	257	46	2	257	1024	16	264	7.62e-135	405
PSN_contig_0013975	jgi|Psemu1|287052|fgenesh1_pg.172_#_5	95.699	93	4	0	2417	2139	215	307	1.87e-55	196
PSN_contig_0013995	jgi|Psemu1|68589|estExt_Genemark1.C_5340022	78.788	1056	185	9	3931	785	1	1024	0	1628
PSN_contig_0014002	jgi|Psemu1|256554|estExt_Genewise1Plus.C_1840084	95.909	220	9	0	1	660	173	392	8.52e-133	394
PSN_contig_0014002	jgi|Psemu1|319388|estExt_fgenesh1_pm.C_2140001	53.271	214	99	1	1	642	195	407	1.8e-58	205
PSN_contig_0014015	jgi|Psemu1|161352|gw1.185.63.1	83.142	261	42	1	1214	432	1	259	5.54e-136	394
PSN_contig_0014092	jgi|Psemu1|307566|fgenesh1_kg.338_#_13_#_10742_1_CCCI_CCOA_CCOB_CCOC_CFAP_CFAS	75.602	332	81	0	166	1161	25	356	0	528
PSN_contig_0014159	jgi|Psemu1|325255|estExt_fgenesh1_pg.C_2190003	68.232	362	82	9	1869	2945	423	754	2.36e-129	409
PSN_contig_0014159	jgi|Psemu1|325255|estExt_fgenesh1_pg.C_2190003	69.565	46	14	0	3004	3141	772	817	2.36e-129	73.9
PSN_contig_0014161	jgi|Psemu1|289375|fgenesh1_pg.351_#_3	62.845	689	217	10	2353	398	1	687	0	815
PSN_contig_0014223	jgi|Psemu1|294161|fgenesh1_pm.9_#_22	60.424	283	75	4	1631	783	389	634	5.12e-103	330
PSN_contig_0014223	jgi|Psemu1|294161|fgenesh1_pm.9_#_22	83.206	131	22	0	2234	1842	227	357	4.74e-69	239
PSN_contig_0014227	jgi|Psemu1|62488|estExt_Genemark1.C_20267	80.597	402	65	2	3540	2374	1	402	0	647
PSN_contig_0014227	jgi|Psemu1|192013|e_gw1.121.88.1	36.968	376	207	10	3474	2377	2	357	1.64e-67	231
PSN_contig_0014258	jgi|Psemu1|209003|e_gw1.485.50.1	76.557	546	99	7	1989	379	1	526	0	712
PSN_contig_0014264	jgi|Psemu1|161761|gw1.144.56.1	81.657	507	62	2	2831	1311	2	477	0	822
PSN_contig_0014321	jgi|Psemu1|327804|estExt_fgenesh1_pg.C_8320002	44.627	670	317	20	2616	691	68	711	7.67e-160	487
PSN_contig_0014321	jgi|Psemu1|130270|gw1.911.23.1	59.684	253	91	4	2694	1936	14	255	2.47e-89	285
PSN_contig_0014321	jgi|Psemu1|202592|e_gw1.303.21.1	61.836	207	78	1	2571	1954	14	220	2.46e-85	273
PSN_contig_0014321	jgi|Psemu1|229928|e_gw1.2903.2.1	53.333	240	95	6	2616	1933	31	265	5.26e-75	246
PSN_contig_0014321	jgi|Psemu1|126178|gw1.1030.5.1	52.282	241	97	7	2616	1933	1	236	1.37e-71	236
PSN_contig_0014321	jgi|Psemu1|326878|estExt_fgenesh1_pg.C_4850002	47.744	266	128	7	2625	1855	53	316	1.96e-66	236
PSN_contig_0014321	jgi|Psemu1|312346|fgenesh1_kg.931_#_1_#_5935_1_CCCI_CCOA_CCOB_CCOC_CFAP_CFAS	45.161	310	138	10	2259	1399	1	301	2.34e-65	224
PSN_contig_0014321	jgi|Psemu1|303897|fgenesh1_kg.127_#_12_#_6193_1_CCCI_CCOA_CCOB_CCOC_CFAP_CFAS	46.61	236	119	4	2556	1864	6	239	2.29e-62	212
PSN_contig_0014321	jgi|Psemu1|132965|gw1.1203.16.1	45.344	247	112	6	2616	1927	1	241	7.35e-57	195
PSN_contig_0014321	jgi|Psemu1|59589|gm1.59589_g	46.122	245	114	6	2583	1888	44	283	2.01e-53	189
PSN_contig_0014321	jgi|Psemu1|327108|estExt_fgenesh1_pg.C_5490005	32.867	429	231	15	2703	1549	6	421	3.35e-51	187
PSN_contig_0014336	jgi|Psemu1|282208|fgenesh1_pg.4_#_14	74.702	419	92	4	3489	2269	3	419	0	603
PSN_contig_0014336	jgi|Psemu1|265142|estExt_Genewise1Plus.C_37000001	50.872	344	133	7	3267	2269	12	330	4.58e-94	307
PSN_contig_0014381	jgi|Psemu1|306147|fgenesh1_kg.238_#_5_#_423_1_CCCI_CCOA_CCOB_CCOC_CFAP_CFAS	84.328	134	21	0	403	2	45	178	2.74e-69	238
PSN_contig_0014400	jgi|Psemu1|168325|gw1.23.239.1	68.973	896	232	7	3318	640	75	927	0	1159
PSN_contig_0014400	jgi|Psemu1|251020|estExt_Genewise1Plus.C_230138	92.571	175	13	0	525	1	1	175	1.82e-107	341
PSN_contig_0014483	jgi|Psemu1|257892|estExt_Genewise1Plus.C_2500034	60	395	114	4	2218	1040	3	355	6.72e-154	454
PSN_contig_0014484	jgi|Psemu1|188547|e_gw1.79.113.1	75.547	548	117	7	2078	483	1	547	0	806
PSN_contig_0014484	jgi|Psemu1|306141|fgenesh1_kg.237_#_8_#_4329_1_CCCI_CCOA_CCOB_CCOC_CFAP_CFAS	38.786	379	196	9	1595	522	8	371	6.28e-73	242
PSN_contig_0014497	jgi|Psemu1|114878|gw1.1156.4.1	75	256	63	1	3117	2353	1	256	3.51e-115	363
PSN_contig_0014497	jgi|Psemu1|221775|e_gw1.1156.5.1	66.327	196	60	3	2151	1576	1	194	4.93e-86	278
PSN_contig_0014510	jgi|Psemu1|209470|e_gw1.500.28.1	98.187	331	6	0	3	995	489	819	0	666
PSN_contig_0014510	jgi|Psemu1|290465|fgenesh1_pg.500_#_13	85.185	216	32	0	2234	1587	1	216	1.34e-93	291
PSN_contig_0014608	jgi|Psemu1|306813|fgenesh1_kg.283_#_4_#_8336_1_CCCI_CCOA_CCOB_CCOC_CFAP_CFAS	55.466	247	87	4	938	219	1	231	6.81e-70	224
PSN_contig_0014608	jgi|Psemu1|24257|gm1.24257_g	63.333	180	58	3	1607	1074	1	174	3.97e-67	215
PSN_contig_0014648	jgi|Psemu1|324603|estExt_fgenesh1_pg.C_1600015	83.186	565	67	5	2125	443	39	579	0	890
PSN_contig_0014747	jgi|Psemu1|327887|estExt_fgenesh1_pg.C_8810005	71.691	272	74	2	3115	2303	11	280	1.78e-133	410
PSN_contig_0014747	jgi|Psemu1|42458|gm1.42458_g	57.284	405	142	9	164	1351	2	384	2.89e-130	405
PSN_contig_0014902	jgi|Psemu1|324085|estExt_fgenesh1_pg.C_1190008	61.524	525	150	7	1972	455	228	719	0	602
PSN_contig_0014976	jgi|Psemu1|202281|e_gw1.295.26.1	74.26	338	58	4	1769	759	82	391	1.23e-157	456
PSN_contig_0014976	jgi|Psemu1|202996|e_gw1.311.31.1	55.655	336	93	5	1766	759	84	363	3.88e-114	343
PSN_contig_0014976	jgi|Psemu1|184230|e_gw1.38.172.1	39.058	361	153	9	1718	672	36	341	5.1e-64	213
PSN_contig_0014976	jgi|Psemu1|178938|e_gw1.6.175.1	41.896	327	140	7	1718	741	65	342	1.62e-60	204
PSN_contig_0014995	jgi|Psemu1|35033|gm1.35033_g	49.922	637	250	10	5648	3801	212	800	2.39e-167	535
PSN_contig_0014995	jgi|Psemu1|164284|gw1.1448.15.1	66.575	362	117	2	1493	2572	1	360	8.77e-146	457
PSN_contig_0014995	jgi|Psemu1|101609|gw1.366.12.1	53.63	427	149	7	1517	2794	1	379	1.02e-125	402
PSN_contig_0014995	jgi|Psemu1|325524|estExt_fgenesh1_pg.C_2510007	31.765	595	300	15	5492	3801	38	557	1.6e-81	280
PSN_contig_0015030	jgi|Psemu1|237680|estExt_Genewise1.C_740071	83.435	984	149	2	3059	108	1	970	0	1545
PSN_contig_0015038	jgi|Psemu1|327242|estExt_fgenesh1_pg.C_5930008	84.234	888	139	1	3113	453	300	1187	0	1503
PSN_contig_0015131	jgi|Psemu1|67324|estExt_Genemark1.C_3040032	56.631	558	194	13	3921	2362	761	1308	5.6e-140	460
PSN_contig_0015143	jgi|Psemu1|234934|estExt_Genewise1.C_220010	71.146	506	133	4	1900	383	18	510	0	734
PSN_contig_0015143	jgi|Psemu1|165441|gw1.433.57.1	37.103	504	233	10	1840	560	12	508	2.58e-94	304
PSN_contig_0015196	jgi|Psemu1|152882|gw1.296.50.1	68.486	403	103	6	1276	140	1	403	2.55e-175	501
PSN_contig_0015333	jgi|Psemu1|247007|estExt_Genewise1.C_9250011	68.153	157	46	1	1114	644	156	308	1.98e-74	233
PSN_contig_0015343	jgi|Psemu1|322817|estExt_fgenesh1_pg.C_430013	74.728	368	90	2	1474	374	74	439	0	524
PSN_contig_0015412	jgi|Psemu1|173497|gw1.528.32.1	58.398	387	115	8	962	2104	3	349	2.05e-146	449
PSN_contig_0015412	jgi|Psemu1|320376|estExt_fgenesh1_pm.C_5280002	58.924	353	84	4	3395	2337	13	304	1.5e-124	389
PSN_contig_0015538	jgi|Psemu1|324882|estExt_fgenesh1_pg.C_1830028	52.199	864	319	20	3275	744	42	831	0	678
PSN_contig_0015569	jgi|Psemu1|292419|fgenesh1_pg.1044_#_4	55.512	254	103	3	619	1353	7	259	1.32e-72	243
PSN_contig_0015575	jgi|Psemu1|202002|e_gw1.289.47.1	87.817	197	24	0	4	594	167	363	3.05e-130	372
PSN_contig_0015618	jgi|Psemu1|301266|fgenesh1_kg.28_#_45_#_4207_1_CCCI_CCOA_CCOB_CCOC_CFAP_CFAS	76.087	276	57	2	956	129	1	267	1.09e-143	421
PSN_contig_0015669	jgi|Psemu1|323820|estExt_fgenesh1_pg.C_970003	62.302	252	83	5	770	45	1	250	3.14e-98	290
PSN_contig_0015869	jgi|Psemu1|285551|fgenesh1_pg.93_#_11	74.186	430	95	7	1423	134	1	414	0	557
PSN_contig_0015899	jgi|Psemu1|297463|fgenesh1_pm.294_#_5	62.455	277	78	5	1172	378	208	470	1.05e-89	287
PSN_contig_0015960	jgi|Psemu1|217220|e_gw1.841.32.1	99.052	211	2	0	1130	498	1	211	1.8e-154	439
PSN_contig_0015979	jgi|Psemu1|193602|e_gw1.145.108.1	85.965	399	52	1	1669	485	1	399	0	709
PSN_contig_0016086	jgi|Psemu1|67829|estExt_Genemark1.C_3760015	43.155	336	189	2	1047	40	303	636	3.2e-96	239
PSN_contig_0016086	jgi|Psemu1|67829|estExt_Genemark1.C_3760015	47.802	182	70	2	1570	1025	126	282	3.2e-96	132
PSN_contig_0016086	jgi|Psemu1|67829|estExt_Genemark1.C_3760015	44.745	333	182	2	1032	34	258	588	1.12e-73	255
PSN_contig_0016086	jgi|Psemu1|67829|estExt_Genemark1.C_3760015	42.135	356	179	4	1032	40	158	511	5.15e-71	247
PSN_contig_0016086	jgi|Psemu1|67829|estExt_Genemark1.C_3760015	44.954	327	178	2	1014	34	139	463	6.23e-70	244
PSN_contig_0016086	jgi|Psemu1|67829|estExt_Genemark1.C_3760015	42.651	347	191	5	1038	4	110	450	2.75e-67	237
PSN_contig_0016086	jgi|Psemu1|67829|estExt_Genemark1.C_3760015	45.249	221	90	5	1603	1025	240	457	2.72e-66	148
PSN_contig_0016086	jgi|Psemu1|67829|estExt_Genemark1.C_3760015	41.143	175	103	0	1047	523	478	652	2.72e-66	119
PSN_contig_0016086	jgi|Psemu1|67829|estExt_Genemark1.C_3760015	57.143	21	9	0	1665	1603	219	239	2.72e-66	25.4
PSN_contig_0016086	jgi|Psemu1|202293|e_gw1.295.8.1	40.988	344	180	4	1011	34	1	339	5.4e-68	230
PSN_contig_0016086	jgi|Psemu1|202293|e_gw1.295.8.1	42.771	332	165	6	1032	94	19	344	6.52e-65	221
PSN_contig_0016086	jgi|Psemu1|202293|e_gw1.295.8.1	41.796	323	163	5	1032	121	44	360	2.95e-61	211
PSN_contig_0016229	jgi|Psemu1|31854|gm1.31854_g	63.557	343	103	7	1831	809	611	933	8.22e-120	377
PSN_contig_0016235	jgi|Psemu1|68288|estExt_Genemark1.C_4730024	83.609	604	98	1	504	2312	7	610	0	981
PSN_contig_0016235	jgi|Psemu1|260575|estExt_Genewise1Plus.C_4730029	93.305	463	31	0	4188	2800	15	477	0	855
PSN_contig_0016238	jgi|Psemu1|294475|fgenesh1_pm.21_#_3	63.756	1672	549	9	5332	470	6	1671	0	2091
PSN_contig_0016326	jgi|Psemu1|190515|e_gw1.101.140.1	75.984	254	60	1	171	929	1	254	1.9e-134	409
PSN_contig_0016326	jgi|Psemu1|165773|gw1.101.139.1	90.728	151	14	0	2949	2497	1	151	2.14e-90	286
PSN_contig_0016425	jgi|Psemu1|291475|fgenesh1_pg.711_#_3	89.367	442	47	0	2808	1483	1	442	0	804
PSN_contig_0016425	jgi|Psemu1|291474|fgenesh1_pg.711_#_2	73.741	278	61	3	110	910	1	277	1.2e-144	430
PSN_contig_0016432	jgi|Psemu1|321865|estExt_fgenesh1_pg.C_120024	85.395	849	106	5	3101	576	8	845	0	1459
PSN_contig_0016432	jgi|Psemu1|326405|estExt_fgenesh1_pg.C_3790001	29.481	675	389	24	2699	771	287	906	8.02e-57	213
PSN_contig_0016432	jgi|Psemu1|216064|e_gw1.776.25.1	33.854	384	241	9	1745	612	216	592	3.27e-52	197
PSN_contig_0016497	jgi|Psemu1|294363|fgenesh1_pm.17_#_3	52.515	497	166	10	2395	917	5	435	1.38e-157	468
PSN_contig_0016708	jgi|Psemu1|324484|estExt_fgenesh1_pg.C_1490007	59.798	694	259	4	3564	1492	25	701	0	819
PSN_contig_0016708	jgi|Psemu1|213896|e_gw1.663.14.1	44.356	505	228	11	3507	2086	3	485	1.49e-125	403
PSN_contig_0016708	jgi|Psemu1|53707|gm1.53707_g	36.441	472	262	14	3465	2137	77	539	4.65e-64	239
PSN_contig_0016708	jgi|Psemu1|35665|gm1.35665_g	35.772	369	207	13	3345	2284	59	412	1.43e-53	198
PSN_contig_0016708	jgi|Psemu1|313075|fgenesh1_kg.1087_#_6_#_11643_0_CFAP2481.b1_CCCI_CCOA_CCOB_CCOC_CFAP_CFAS	47.393	211	93	5	3072	2476	38	242	8.27e-52	182
PSN_contig_0016736	jgi|Psemu1|298979|fgenesh1_pm.861_#_2	68.421	114	34	1	3	344	59	170	1.61e-52	164
PSN_contig_0016737	jgi|Psemu1|297327|fgenesh1_pm.279_#_7	73.63	967	232	6	201	3083	1	950	0	1295
PSN_contig_0016737	jgi|Psemu1|319685|estExt_fgenesh1_pm.C_2790006	75.373	134	33	0	3898	3497	6	139	1.05e-62	209
PSN_contig_0016745	jgi|Psemu1|283483|fgenesh1_pg.28_#_13	87.5	208	26	0	2364	1741	33	240	2.96e-127	384
PSN_contig_0016964	jgi|Psemu1|199515|e_gw1.239.7.1	52.123	683	195	12	2055	109	33	617	0	604
PSN_contig_0017080	jgi|Psemu1|192051|e_gw1.122.8.1	64.334	443	102	2	4325	2997	1	387	0	571
PSN_contig_0017087	jgi|Psemu1|169767|gw1.156.96.1	76.007	571	111	4	4203	2524	1	556	0	844
PSN_contig_0017092	jgi|Psemu1|178558|e_gw1.5.97.1	85.87	368	52	0	2385	1282	1	368	0	654
PSN_contig_0017092	jgi|Psemu1|178553|e_gw1.5.98.1	74.494	247	63	0	1080	340	1	247	5.17e-126	387
PSN_contig_0017303	jgi|Psemu1|1685|gm1.1685_g	44.625	307	123	7	1201	290	850	1112	3.59e-66	233
PSN_contig_0017319	jgi|Psemu1|298924|fgenesh1_pm.827_#_1	88.626	211	24	0	635	3	1	211	2.35e-140	401
PSN_contig_0017426	jgi|Psemu1|119699|gw1.8.81.1	72.852	291	31	1	1151	2023	1	243	3.02e-145	425
PSN_contig_0017511	jgi|Psemu1|97824|gw1.11.21.1	63.043	322	111	3	3497	2541	22	338	1.14e-123	386
PSN_contig_0017511	jgi|Psemu1|1980|gm1.1980_g	51.654	393	136	9	448	1494	1	383	3.6e-109	349
PSN_contig_0017547	jgi|Psemu1|69549|estExt_Genemark1.C_9080019	75.361	901	206	6	2923	224	65	950	0	1310
PSN_contig_0017548	jgi|Psemu1|167326|gw1.155.86.1	89.498	219	23	0	1181	525	1	219	4.3e-134	390
PSN_contig_0017548	jgi|Psemu1|62528|estExt_Genemark1.C_30199	41.803	244	125	6	1181	456	87	315	1.06e-53	185
PSN_contig_0017608	jgi|Psemu1|322938|estExt_fgenesh1_pg.C_480041	64.659	249	76	4	3	737	345	585	3.3e-64	229
PSN_contig_0017614	jgi|Psemu1|251711|estExt_Genewise1Plus.C_340021	95.455	286	13	0	1370	513	7	292	0	565
PSN_contig_0017614	jgi|Psemu1|328274|estExt_fgenesh1_pg.C_11510001	57.651	281	108	5	1337	528	206	486	7.19e-101	312
PSN_contig_0017627	jgi|Psemu1|321481|estExt_fgenesh1_pg.C_30024	83.663	202	28	2	1860	1270	1	202	6.88e-116	349
PSN_contig_0017735	jgi|Psemu1|185204|e_gw1.47.118.1	88.127	379	45	0	1612	476	1	379	0	662
PSN_contig_0017819	jgi|Psemu1|29698|gm1.29698_g	59.207	353	115	6	1895	888	975	1315	8.58e-114	395
PSN_contig_0017826	jgi|Psemu1|212485|e_gw1.602.4.1	86.207	145	17	1	497	72	52	196	8.6e-82	253
PSN_contig_0017864	jgi|Psemu1|66345|estExt_Genemark1.C_1980049	63.591	1192	311	25	4175	888	143	1307	0	1377
PSN_contig_0017937	jgi|Psemu1|178975|e_gw1.7.189.1	82.201	309	49	3	1014	94	69	373	2.53e-173	490
PSN_contig_0018102	jgi|Psemu1|246942|estExt_Genewise1.C_9080021	93.865	163	10	0	491	3	44	206	2.96e-109	322
PSN_contig_0018118	jgi|Psemu1|63686|estExt_Genemark1.C_340036	40.116	516	229	15	1793	438	86	585	4.85e-69	244
PSN_contig_0018241	jgi|Psemu1|176429|gw1.1226.18.1	77.58	281	58	2	1332	490	1	276	5.55e-149	426
PSN_contig_0018303	jgi|Psemu1|304255|fgenesh1_kg.142_#_18_#_2457_1_CCCI_CCOA_CCOB_CCOC_CFAP_CFAS	90.476	315	24	2	534	1460	1	315	0	557
PSN_contig_0018327	jgi|Psemu1|202997|e_gw1.311.8.1	54.654	419	148	8	42	1208	161	567	5.03e-117	366
PSN_contig_0018357	jgi|Psemu1|199737|e_gw1.244.58.1	75.214	468	61	4	2066	663	207	619	0	693
PSN_contig_0018357	jgi|Psemu1|199737|e_gw1.244.58.1	59.174	218	64	2	2939	2286	1	193	7.26e-64	228
PSN_contig_0018459	jgi|Psemu1|291237|fgenesh1_pg.653_#_4	41.099	455	173	9	1279	2	302	690	8.71e-82	281
PSN_contig_0018467	jgi|Psemu1|285664|fgenesh1_pg.97_#_7	74.396	414	96	7	1581	358	1	410	0	583
PSN_contig_0018508	jgi|Psemu1|27674|gm1.27674_g	57.963	540	181	8	1833	214	210	703	0	609
PSN_contig_0018517	jgi|Psemu1|321391|estExt_fgenesh1_pm.C_50940001	90.728	151	14	0	458	6	2	152	4.74e-90	273
PSN_contig_0018517	jgi|Psemu1|320141|estExt_fgenesh1_pm.C_4220001	78.378	111	9	1	335	3	1	96	1.86e-54	180
PSN_contig_0018573	jgi|Psemu1|245441|estExt_Genewise1.C_5880032	76.02	196	41	1	738	151	13	202	7.87e-96	290
PSN_contig_0018964	jgi|Psemu1|328898|estExt_fgenesh1_pg.C_29040001	75.758	165	35	2	671	192	405	569	5.1e-77	261
PSN_contig_0018976	jgi|Psemu1|254453|estExt_Genewise1Plus.C_1010021	82.746	568	40	4	3317	1614	1	510	0	929
PSN_contig_0018976	jgi|Psemu1|97742|gw1.101.13.1	86.364	176	24	0	755	1282	3	178	4.23e-97	307
PSN_contig_0019065	jgi|Psemu1|70131|estExt_Genemark1.C_14450010	65.712	1117	350	14	3902	627	1	1109	0	1382
PSN_contig_0019273	jgi|Psemu1|328446|estExt_fgenesh1_pg.C_14020002	81.081	259	49	0	1016	240	163	421	2.1e-156	456
PSN_contig_0019273	jgi|Psemu1|328446|estExt_fgenesh1_pg.C_14020002	70.37	162	42	3	1892	1425	1	162	3.27e-69	231
PSN_contig_0019323	jgi|Psemu1|282887|fgenesh1_pg.15_#_29	89.437	142	15	0	1073	648	121	262	6.77e-69	221
PSN_contig_0019585	jgi|Psemu1|187644|e_gw1.70.43.1	61.684	475	88	6	489	1913	31	411	2.82e-171	497
PSN_contig_0019871	jgi|Psemu1|298263|fgenesh1_pm.516_#_1	73.27	737	175	6	82	2280	33	751	0	994
PSN_contig_0019927	jgi|Psemu1|311098|fgenesh1_kg.719_#_7_#_8542_1_CCCI_CCOA_CCOB_CCOC_CFAP_CFAS	67.662	201	40	3	545	18	1	201	3.37e-75	231
PSN_contig_0019954	jgi|Psemu1|179750|e_gw1.11.57.1	79.31	145	28	2	435	1	1	143	2.78e-69	229
PSN_contig_0020339	jgi|Psemu1|94957|gw1.210.2.1	86.81	326	43	0	1735	758	203	528	0	586
PSN_contig_0020339	jgi|Psemu1|287733|fgenesh1_pg.210_#_36	47.059	357	168	7	1735	683	183	524	7.59e-93	294
PSN_contig_0020339	jgi|Psemu1|39955|gm1.39955_g	38.769	325	182	8	1729	779	228	543	5.52e-62	213
PSN_contig_0020364	jgi|Psemu1|190182|e_gw1.97.82.1	85.59	229	27	1	1394	708	1	223	5.89e-141	417
PSN_contig_0020364	jgi|Psemu1|130274|gw1.835.14.1	48.815	211	103	2	1340	708	1	206	2.75e-69	228
PSN_contig_0020430	jgi|Psemu1|57708|gm1.57708_g	65.035	286	63	4	788	3	1	273	7.65e-109	317
PSN_contig_0020430	jgi|Psemu1|154136|gw1.125.95.1	61.654	266	68	3	788	3	1	236	1.59e-90	281
PSN_contig_0020489	jgi|Psemu1|283160|fgenesh1_pg.21_#_21	88.127	379	44	1	893	2026	192	570	0	635
PSN_contig_0020694	jgi|Psemu1|249469|estExt_Genewise1Plus.C_50128	69.692	584	158	4	370	2079	297	875	0	700
PSN_contig_0020708	jgi|Psemu1|300259|fgenesh1_kg.8_#_44_#_6249_1_CCCI_CCOA_CCOB_CCOC_CFAP_CFAS	75.203	492	118	3	2020	557	1	492	0	675
PSN_contig_0020708	jgi|Psemu1|178176|e_gw1.3.226.1	33.443	607	268	23	2320	560	1	491	5.55e-82	274
PSN_contig_0020708	jgi|Psemu1|249819|estExt_Genewise1Plus.C_80122	35.565	478	216	14	2398	1037	81	490	2.08e-66	235
PSN_contig_0021498	jgi|Psemu1|206660|e_gw1.412.66.1	85.326	184	27	0	1011	460	5	188	2.51e-106	338
PSN_contig_0021657	jgi|Psemu1|244892|estExt_Genewise1.C_5120013	56.107	262	63	6	462	1244	1	211	7.72e-82	266
PSN_contig_0021665	jgi|Psemu1|286235|fgenesh1_pg.125_#_22	60.988	587	199	10	2232	496	1	565	0	566
PSN_contig_0021912	jgi|Psemu1|216762|e_gw1.814.13.1	85.6	250	35	1	752	6	1	250	1.85e-165	463
PSN_contig_0021912	jgi|Psemu1|22272|gm1.22272_g	85.6	250	35	1	752	6	1	250	1.85e-165	463
PSN_contig_0021912	jgi|Psemu1|241812|estExt_Genewise1.C_2460060	78	250	38	2	752	6	1	234	1.54e-146	414
PSN_contig_0021912	jgi|Psemu1|239296|estExt_Genewise1.C_1320063	45.66	265	116	5	734	3	19	276	1.18e-73	230
PSN_contig_0022019	jgi|Psemu1|154136|gw1.125.95.1	58.333	396	113	8	1414	326	237	613	7.91e-140	414
PSN_contig_0022134	jgi|Psemu1|1854|gm1.1854_g	41.29	465	249	6	1381	5	186	632	4.33e-105	335
PSN_contig_0022134	jgi|Psemu1|3999|gm1.3999_g	37.691	459	218	5	1381	5	186	576	1.95e-88	288
PSN_contig_0022134	jgi|Psemu1|206507|e_gw1.409.75.1	51.923	260	124	1	784	5	4	262	2.22e-87	276
PSN_contig_0022134	jgi|Psemu1|50148|gm1.50148_g	49.615	260	130	1	784	5	4	262	2.14e-84	267
PSN_contig_0022134	jgi|Psemu1|124460|gw1.97.27.1	51.6	250	120	1	754	5	1	249	1.86e-82	262
PSN_contig_0022134	jgi|Psemu1|43815|gm1.43815_g	35.924	476	253	8	1396	5	181	616	1.15e-81	271
PSN_contig_0022134	jgi|Psemu1|35367|gm1.35367_g	48.462	260	119	2	784	5	4	248	2.25e-76	248
PSN_contig_0022134	jgi|Psemu1|227241|e_gw1.1991.2.1	50.87	230	112	1	694	5	2	230	3.37e-75	240
PSN_contig_0022134	jgi|Psemu1|208777|e_gw1.478.21.1	51.351	222	106	2	751	89	1	221	4.8e-67	218
PSN_contig_0022134	jgi|Psemu1|36281|gm1.36281_g	46.275	255	99	3	763	5	378	596	6.8e-67	230
PSN_contig_0022134	jgi|Psemu1|196121|e_gw1.182.41.1	48.879	223	112	2	751	86	1	222	3.97e-66	215
PSN_contig_0022134	jgi|Psemu1|18018|gm1.18018_g	41.638	293	133	4	865	5	237	497	2.12e-63	219
PSN_contig_0022134	jgi|Psemu1|41747|gm1.41747_g	34.501	371	192	5	1111	5	25	346	1.82e-62	211
PSN_contig_0022134	jgi|Psemu1|22091|gm1.22091_g	51.892	185	88	1	556	5	1	185	6.3e-58	193
PSN_contig_0022134	jgi|Psemu1|59156|gm1.59156_g	41.379	261	123	2	787	5	265	495	1.34e-57	202
PSN_contig_0022134	jgi|Psemu1|29641|gm1.29641_g	52.261	199	94	1	598	5	123	321	3.27e-55	192
PSN_contig_0022134	jgi|Psemu1|30335|gm1.30335_g	41.199	267	104	3	805	5	341	554	3.76e-54	195
PSN_contig_0022134	jgi|Psemu1|28213|gm1.28213_g	39.924	263	138	4	820	32	265	507	1.16e-51	189
PSN_contig_0022336	jgi|Psemu1|220058|e_gw1.1012.21.1	76.099	364	83	3	1755	673	1	363	0	537
PSN_contig_0022602	jgi|Psemu1|182688|e_gw1.27.206.1	73.353	334	76	4	1539	577	1	334	3e-94	295
PSN_contig_0022610	jgi|Psemu1|303441|fgenesh1_kg.105_#_24_#_4724_1_CCCI_CCOA_CCOB_CCOC_CFAP_CFAS	79.193	322	57	4	1419	481	1	321	0	537
PSN_contig_0022641	jgi|Psemu1|66301|estExt_Genemark1.C_1930026	45.499	411	190	10	1277	114	364	763	2.81e-82	279
PSN_contig_0022790	jgi|Psemu1|221229|e_gw1.1102.17.1	67.5	120	39	0	303	662	24	143	1.47e-58	188
PSN_contig_0022857	jgi|Psemu1|286542|fgenesh1_pg.142_#_7	52.295	719	214	13	614	2437	80	780	0	681
PSN_contig_0022857	jgi|Psemu1|193421|e_gw1.142.71.1	51.781	365	99	4	4471	3377	41	328	2.21e-119	378
PSN_contig_0023056	jgi|Psemu1|293611|fgenesh1_pg.2916_#_1	49.418	601	213	18	3476	1701	52	570	1.43e-142	448
PSN_contig_0023130	jgi|Psemu1|47558|gm1.47558_g	52.721	294	112	6	2228	1395	187	469	6.16e-63	219
PSN_contig_0023448	jgi|Psemu1|193470|e_gw1.143.81.1	51.22	328	118	4	1261	287	223	511	6.8e-95	308
PSN_contig_0023585	jgi|Psemu1|303658|fgenesh1_kg.116_#_36_#_2612_1_CCCI_CCOA_CCOB_CCOC_CFAP_CFAS	57.279	419	120	9	1345	104	1	365	1.29e-130	390
PSN_contig_0023599	jgi|Psemu1|179511|e_gw1.9.179.1	71.336	464	98	7	2201	846	1	441	0	596
PSN_contig_0023755	jgi|Psemu1|40468|gm1.40468_g	67.63	346	95	4	1427	441	1	346	1.25e-148	432
PSN_contig_0023820	jgi|Psemu1|234111|estExt_Genewise1.C_110165	75.535	654	138	8	3017	1107	180	828	0	786
PSN_contig_0023820	jgi|Psemu1|250049|estExt_Genewise1Plus.C_110162	91.87	123	10	0	633	1001	87	209	3.23e-56	193
PSN_contig_0023966	jgi|Psemu1|287316|fgenesh1_pg.184_#_8	66.613	617	158	10	2273	552	270	881	0	703
PSN_contig_0024067	jgi|Psemu1|153510|gw1.1197.18.1	62.347	409	120	6	1755	571	1	389	1.35e-174	503
PSN_contig_0024067	jgi|Psemu1|70718|estExt_Genemark1.C_40350001	50.107	469	168	9	1743	433	81	515	3.14e-140	420
PSN_contig_0024248	jgi|Psemu1|20704|gm1.20704_g	71.505	186	46	3	1173	616	162	340	1.48e-82	256
PSN_contig_0024328	jgi|Psemu1|240781|estExt_Genewise1.C_1940027	53.057	458	169	6	1287	1	1	441	2.57e-143	426
PSN_contig_0024328	jgi|Psemu1|245181|estExt_Genewise1.C_5540027	32	450	211	12	1338	1	5	363	1.28e-59	206
PSN_contig_0024431	jgi|Psemu1|196463|e_gw1.188.15.1	48.754	281	133	4	2099	1257	1	270	6.87e-74	247
PSN_contig_0024431	jgi|Psemu1|196463|e_gw1.188.15.1	42.16	287	148	6	2327	1470	1	270	9.54e-61	209
PSN_contig_0024431	jgi|Psemu1|196485|e_gw1.188.64.1	70.861	151	42	1	261	713	1	149	6.46e-71	233
PSN_contig_0024431	jgi|Psemu1|233029|e_gw1.5900.4.1	40.449	356	163	12	2318	1254	1	308	5.74e-61	211
PSN_contig_0024431	jgi|Psemu1|258380|estExt_Genewise1Plus.C_2810032	38.736	364	185	12	2336	1254	4	332	2.39e-60	210
PSN_contig_0024431	jgi|Psemu1|293328|fgenesh1_pg.2133_#_1	40.11	364	177	14	2336	1254	113	438	3.35e-57	206
PSN_contig_0024431	jgi|Psemu1|293328|fgenesh1_pg.2133_#_1	36.939	379	194	13	2327	1197	52	387	2.62e-54	197
PSN_contig_0024431	jgi|Psemu1|212260|e_gw1.595.13.1	37.673	361	173	13	2327	1254	29	340	3.46e-57	202
PSN_contig_0024431	jgi|Psemu1|212260|e_gw1.595.13.1	40.061	327	151	11	2327	1350	93	375	1.71e-55	197
PSN_contig_0024557	jgi|Psemu1|235504|estExt_Genewise1.C_290120	60.932	279	77	5	1195	422	1	268	2.24e-99	303
PSN_contig_0024763	jgi|Psemu1|155661|gw1.140.97.1	69.286	280	61	4	1361	528	1	257	7.24e-128	375
PSN_contig_0024763	jgi|Psemu1|230564|e_gw1.3267.3.1	69.258	283	63	3	1541	699	1	261	2.31e-124	366
PSN_contig_0024796	jgi|Psemu1|41926|gm1.41926_g	54.642	377	127	8	313	1323	7	379	2.3e-92	293
PSN_contig_0025166	jgi|Psemu1|220746|e_gw1.1062.3.1	53.881	219	100	1	1351	695	1	218	1.38e-116	238
PSN_contig_0025166	jgi|Psemu1|220746|e_gw1.1062.3.1	58.427	178	65	2	707	174	215	383	1.38e-116	200
PSN_contig_0026430	jgi|Psemu1|5430|gm1.5430_g	63.235	136	49	1	408	1	205	339	2.76e-53	172
PSN_contig_0026544	jgi|Psemu1|181197|e_gw1.19.165.1	75.272	368	80	2	1331	231	1	358	0	525
PSN_contig_0026719	jgi|Psemu1|319675|estExt_fgenesh1_pm.C_2780003	76.66	467	103	2	1547	165	10	476	0	654
PSN_contig_0027115	jgi|Psemu1|188610|e_gw1.79.57.1	74.172	604	137	8	175	1968	1	591	0	819
PSN_contig_0027593	jgi|Psemu1|228775|e_gw1.2471.6.1	85.246	183	27	0	551	3	1	183	8.81e-115	346
PSN_contig_0028206	jgi|Psemu1|186452|e_gw1.58.24.1	77.404	208	35	4	764	141	1	196	2.68e-114	327
PSN_contig_0028331	jgi|Psemu1|265142|estExt_Genewise1Plus.C_37000001	86.176	340	44	1	734	1753	1	337	0	593
PSN_contig_0028331	jgi|Psemu1|231149|e_gw1.3700.4.1	93.798	258	16	0	3036	2263	1	258	1.86e-176	517
PSN_contig_0028331	jgi|Psemu1|282208|fgenesh1_pg.4_#_14	44.522	429	169	10	620	1729	3	421	6.56e-97	315
PSN_contig_0028377	jgi|Psemu1|191192|e_gw1.110.12.1	64.122	131	41	1	752	360	140	264	3.96e-71	159
PSN_contig_0028377	jgi|Psemu1|191192|e_gw1.110.12.1	58.716	109	45	0	1071	745	34	142	3.96e-71	127
PSN_contig_0028377	jgi|Psemu1|43163|gm1.43163_g	66.443	149	50	0	752	306	509	657	7.8e-70	196
PSN_contig_0028377	jgi|Psemu1|43163|gm1.43163_g	51.22	82	37	2	972	730	437	516	7.8e-70	85.5
PSN_contig_0028377	jgi|Psemu1|25220|gm1.25220_g	50.299	167	65	4	752	264	953	1105	4.83e-63	137
PSN_contig_0028377	jgi|Psemu1|25220|gm1.25220_g	53.271	107	50	0	1071	751	847	953	4.83e-63	122
PSN_contig_0028377	jgi|Psemu1|98512|gw1.1171.2.1	62.385	109	41	0	1071	745	34	142	1.05e-58	140
PSN_contig_0028377	jgi|Psemu1|98512|gw1.1171.2.1	73.171	82	22	0	752	507	140	221	1.05e-58	104
PSN_contig_0028377	jgi|Psemu1|103881|gw1.1778.7.1	71.681	113	32	0	641	303	1	113	6.15e-58	182
PSN_contig_0028377	jgi|Psemu1|227444|e_gw1.2051.6.1	69.912	113	34	0	641	303	1	113	1.9e-56	179
PSN_contig_0028377	jgi|Psemu1|100682|gw1.164.15.1	72.321	112	31	0	641	306	1	112	3.47e-55	176
PSN_contig_0028377	jgi|Psemu1|227914|e_gw1.2193.2.1	67.424	132	43	0	680	285	1	132	1.02e-53	172
PSN_contig_0028377	jgi|Psemu1|146355|gw1.1355.8.1	69.369	111	34	0	641	309	1	111	1.18e-53	172
PSN_contig_0028377	jgi|Psemu1|180551|e_gw1.15.67.1	67.521	117	37	1	647	300	12	128	8.27e-52	167
PSN_contig_0028377	jgi|Psemu1|121578|gw1.1904.14.1	77	100	23	0	641	342	1	100	1.98e-51	166
PSN_contig_0028377	jgi|Psemu1|232444|e_gw1.4882.1.1	71.028	107	31	0	647	327	12	118	2.36e-51	166
PSN_contig_0028424	jgi|Psemu1|119491|gw1.31.48.1	66.757	367	117	4	1657	557	1	362	1.35e-135	404
PSN_contig_0028470	jgi|Psemu1|212263|e_gw1.595.31.1	60.881	386	102	7	1635	478	151	487	3.56e-141	431
PSN_contig_0028494	jgi|Psemu1|258682|estExt_Genewise1Plus.C_2950038	70.091	438	80	8	1488	214	1	400	0	582
PSN_contig_0029114	jgi|Psemu1|65021|estExt_Genemark1.C_970012	92.414	145	11	0	582	148	230	374	3.06e-79	240
PSN_contig_0030134	jgi|Psemu1|288155|fgenesh1_pg.240_#_3	74.587	303	75	1	1231	323	172	472	4.69e-158	454
PSN_contig_0030360	jgi|Psemu1|284103|fgenesh1_pg.42_#_25	57.805	410	140	12	1294	140	157	558	2.98e-129	384
PSN_contig_0030376	jgi|Psemu1|137482|gw1.2805.1.1	81.277	235	38	2	1354	650	1	229	3.57e-114	343
PSN_contig_0030528	jgi|Psemu1|65021|estExt_Genemark1.C_970012	88.506	87	10	0	261	1	149	235	1.02e-51	164
PSN_contig_0030701	jgi|Psemu1|293633|fgenesh1_pg.3039_#_1	52.425	433	127	8	1428	142	82	439	1.8e-130	394
PSN_contig_0031255	jgi|Psemu1|174308|gw1.468.52.1	58.14	215	43	2	1251	607	1	168	5.06e-77	239
PSN_contig_0033459	jgi|Psemu1|39765|gm1.39765_g	57.614	394	138	4	2370	1273	202	594	3.8e-161	483
PSN_contig_0033994	jgi|Psemu1|20016|gm1.20016_g	86.122	245	34	0	993	259	1	245	1.91e-162	456
PSN_contig_0036689	jgi|Psemu1|304094|fgenesh1_kg.135_#_1_#_3905_1_CCCI_CCOA_CCOB_CCOC_CFAP_CFAS	72.266	256	70	1	912	1679	1	255	1.1e-131	388
PSN_contig_0036689	jgi|Psemu1|292587|fgenesh1_pg.1142_#_1	36.219	439	256	9	339	1628	22	445	2.59e-79	261
PSN_contig_0036689	jgi|Psemu1|248095|estExt_Genewise1.C_15010010	31.448	442	259	13	366	1619	3	424	2.87e-55	195
PSN_contig_0036689	jgi|Psemu1|328374|estExt_fgenesh1_pg.C_12750001	32.692	416	256	10	378	1595	7	408	4.16e-53	189
PSN_contig_0037204	jgi|Psemu1|119319|gw1.216.17.1	47.34	188	97	2	905	348	24	211	6.06e-51	174
PSN_contig_0038395	jgi|Psemu1|282774|fgenesh1_pg.13_#_45	59.394	330	99	7	907	2	20	342	1.78e-105	318
PSN_contig_0041215	jgi|Psemu1|288547|fgenesh1_pg.270_#_3	54.73	444	136	13	1254	1	11	415	1.58e-118	358
PSN_contig_0051966	jgi|Psemu1|304112|fgenesh1_kg.135_#_19_#_7439_1_CCCI_CCOA_CCOB_CCOC_CFAP_CFAS	68.293	123	39	0	3	371	1	123	1.74e-51	161
PSN_contig_0054590	jgi|Psemu1|313128|fgenesh1_kg.1102_#_3_#_1873_1_CCCI_CCOA_CCOB_CCOC_CFAP_CFAS	82.258	124	22	0	456	85	1	124	1.69e-57	175

## Sheet: Add. Table 6 blastn_Amato
Table S3.6: Results from the sequence comparison by blastn search of contigs from this study with the gene sequences from the Amato et al. 2018 publication.
qseqid: query sequence; Pseudo-nitzschia seriata contig ID (this study)
sseqid: best matching hit sequence; Skeletonema marinoi gene
pident: percentage identity between the two sequences
length: total lenght of aligned sequences
mismatch: non-identical matches in the alignment
gapopen: alignment gaps
qstart: query sequence start position
qend: query sequence end position
sstart: hit sequence start position
send: hit sequence stop position
evalue: e-value of total alignment
bitscore: Blast bit score
qseqid	sseqid	pident	length	mismatch	gapopen	qstart	qend	sstart	send	evalue	bitscore
PSN_contig_0000008	c11000_g1_i2	83.697	595	80	15	4	588	610	23	1.03e-154	545
PSN_contig_0000008	c11000_g1_i4	82.689	595	78	22	4	588	602	23	1.75e-142	505
PSN_contig_0000008	c11000_g1_i1	81.008	595	93	17	4	588	607	23	1.78e-127	455
PSN_contig_0000008	c1945_g1_i1	89.328	253	21	6	146	395	250	1	1.14e-84	313
PSN_contig_0000011	c11000_g1_i2	83.636	660	94	14	133	784	654	1	1.78e-173	608
PSN_contig_0000011	c11000_g1_i4	79.794	678	117	16	114	784	665	1	1.89e-133	475
PSN_contig_0000011	c11000_g1_i1	78.829	666	112	27	133	784	651	1	2.49e-117	422
PSN_contig_0000011	c1945_g1_i1	83.594	256	31	9	318	568	250	1	1.62e-59	230
PSN_contig_0000066	c9605_g1_i1	96.39	277	6	4	197	471	1	275	4.59e-127	453
PSN_contig_0000066	c11898_g2_i4	88.55	262	28	2	5	265	208	468	6.28e-86	316
PSN_contig_0000066	c11898_g2_i2	88.55	262	28	2	5	265	203	463	6.28e-86	316
PSN_contig_0000066	c8443_g1_i2	88.235	187	16	6	12	195	188	371	1.82e-56	219
PSN_contig_0000066	c8443_g1_i1	88.235	187	16	6	12	195	248	431	1.82e-56	219
PSN_contig_0000066	c9531_g1_i1	90.164	122	12	0	1	122	148	269	1.12e-38	159
PSN_contig_0000079	c11898_g2_i2	85.61	410	59	0	51	460	463	54	2.1e-120	431
PSN_contig_0000079	c11898_g2_i4	83.942	411	64	2	51	460	468	59	9.89e-109	392
PSN_contig_0000079	c8443_g1_i2	86.347	271	31	6	121	388	371	104	3.71e-78	291
PSN_contig_0000079	c8443_g1_i1	86.347	271	31	6	121	388	431	164	3.71e-78	291
PSN_contig_0000079	c9531_g1_i1	84.758	269	37	4	194	460	269	3	6.26e-71	267
PSN_contig_0000079	c9531_g2_i1	86.802	197	22	4	264	458	242	48	6.39e-56	217
PSN_contig_0000079	c9605_g1_i1	98.319	119	2	0	1	119	119	1	1.07e-53	209
PSN_contig_0000080	c9531_g1_i1	89.113	248	21	6	157	401	269	25	4.12e-82	303
PSN_contig_0000080	c8443_g1_i2	86.545	275	33	4	84	356	371	99	5.33e-81	300
PSN_contig_0000080	c8443_g1_i1	86.545	275	33	4	84	356	431	159	5.33e-81	300
PSN_contig_0000080	c11898_g1_i2	81.707	328	53	6	14	337	370	46	5.41e-71	267
PSN_contig_0000080	c11898_g1_i1	81.707	328	53	6	14	337	490	166	5.41e-71	267
PSN_contig_0000080	c9531_g2_i1	91.071	112	6	4	227	336	242	133	2.04e-35	148
PSN_contig_0000080	c9605_g1_i1	98.78	82	1	0	1	82	82	1	7.35e-35	147
PSN_contig_0000367	c13531_g2_i3	84.924	1121	144	23	64	1172	1679	572	0	1110
PSN_contig_0000367	c13531_g2_i1	87.11	481	58	4	693	1172	1049	572	2.44e-153	542
PSN_contig_0000367	c13531_g2_i5	87.705	366	37	8	810	1171	934	573	1.19e-116	420
PSN_contig_0000367	c11644_g1_i12	81.465	437	66	15	1	431	428	1	7.39e-94	344
PSN_contig_0000367	c11644_g1_i11	81.905	420	57	14	1	411	410	1	1.24e-91	337
PSN_contig_0000367	c13531_g2_i2	86.547	223	24	5	952	1172	675	457	9.97e-63	241
PSN_contig_0000386	c11644_g1_i7	83.061	490	75	7	128	613	529	44	2.5e-122	438
PSN_contig_0000386	c11644_g1_i5	82.851	449	65	12	171	613	486	44	1.97e-108	392
PSN_contig_0000386	c11644_g1_i6	81.391	489	75	15	128	608	481	1	3.3e-106	385
PSN_contig_0000386	c11644_g1_i4	80.992	484	86	5	128	608	481	1	1.54e-104	379
PSN_contig_0000386	c11644_g1_i14	80.579	484	88	5	128	608	481	1	3.32e-101	368
PSN_contig_0000386	c13531_g2_i3	81.558	385	53	12	1	368	1951	1568	3.42e-81	302
PSN_contig_0000386	c13531_g2_i3	79.204	452	76	13	452	895	1380	939	4.42e-80	298
PSN_contig_0000386	c11644_g1_i1	77.376	442	91	9	171	608	437	1	9.71e-67	254
PSN_contig_0000386	c10607_g1_i1	90.647	139	13	0	757	895	1	139	3.59e-46	185
PSN_contig_0000487	c7571_g1_i3	94.012	167	10	0	71	237	1	167	2.39e-67	254
PSN_contig_0000487	c7571_g1_i10	92.814	167	12	0	71	237	1	167	5.18e-64	243
PSN_contig_0000487	c7571_g1_i6	92.814	167	12	0	71	237	1	167	5.18e-64	243
PSN_contig_0000487	c7571_g1_i14	90.419	167	16	0	71	237	1	167	2.43e-57	220
PSN_contig_0000487	c7571_g1_i13	90.446	157	15	0	71	227	1	157	1.89e-53	207
PSN_contig_0000487	c7571_g1_i5	92.414	145	11	0	93	237	1	145	1.89e-53	207
PSN_contig_0000487	c7571_g1_i8	90.506	158	12	3	71	228	1	155	6.79e-53	206
PSN_contig_0000487	c7571_g1_i4	90.506	158	12	3	71	228	1	155	6.79e-53	206
PSN_contig_0000487	c7571_g1_i2	90.506	158	12	3	71	228	1	155	6.79e-53	206
PSN_contig_0000487	c11000_g1_i3	87.861	173	21	0	14	186	426	254	2.44e-52	204
PSN_contig_0000487	c7571_g1_i11	95.69	116	5	0	71	186	1	116	2.46e-47	187
PSN_contig_0000487	c7571_g1_i1	95.69	116	5	0	71	186	1	116	2.46e-47	187
PSN_contig_0000500	c9605_g1_i1	82.67	427	68	6	1	424	136	559	4.33e-103	374
PSN_contig_0000500	c13531_g2_i3	76.596	470	98	9	88	551	2265	1802	2.74e-65	248
PSN_contig_0000500	c11898_g3_i1	81.757	296	51	3	124	417	1	295	3.54e-64	244
PSN_contig_0000500	c3121_g1_i1	87.442	215	19	8	123	333	1	211	4.58e-63	241
PSN_contig_0000500	c11898_g2_i3	81.507	292	52	2	127	417	2	292	1.65e-62	239
PSN_contig_0000500	c3121_g1_i2	86.854	213	24	4	123	333	1	211	2.13e-61	235
PSN_contig_0000649	c10607_g1_i1	91.878	197	16	0	654	850	1	197	1.97e-73	276
PSN_contig_0001176	c13531_g2_i3	94.25	713	40	1	1	712	1919	1207	0	1088
PSN_contig_0001176	c11644_g1_i10	78.859	596	107	16	110	695	587	1	2.72e-106	385
PSN_contig_0001176	c11644_g1_i12	79.01	505	87	17	110	605	495	1	4.66e-89	327
PSN_contig_0001176	c11644_g1_i11	78.689	488	81	19	110	585	477	1	7.85e-82	303
PSN_contig_0001176	c11644_g1_i3	77.273	506	99	14	110	607	498	1	1.02e-75	283
PSN_contig_0001176	c11644_g2_i1	85.987	157	20	2	588	743	217	62	1.07e-40	167
PSN_contig_0001177	c13531_g2_i3	82.736	307	44	8	10	312	1910	1609	1.49e-70	265
PSN_contig_0001342	c13531_g2_i1	80.198	202	39	1	17	218	797	597	3.38e-36	150
PSN_contig_0001342	c13531_g2_i6	79.703	202	40	1	17	218	323	123	1.57e-34	145
PSN_contig_0001356	c11000_g1_i2	86.926	283	35	2	183	464	654	373	6.18e-86	316
PSN_contig_0001356	c11000_g1_i1	84.342	281	40	4	183	461	651	373	1.36e-72	272
PSN_contig_0001476	c9605_g1_i1	81.019	216	36	5	54	267	65	277	4.03e-41	167
PSN_contig_0002143	c13566_g5_i1	91.483	317	27	0	2	318	1414	1098	4.65e-122	436
PSN_contig_0003517	c9605_g1_i1	79.226	491	88	13	9	491	75	559	1.08e-89	329
PSN_contig_0003517	c912_g1_i1	91.388	209	17	1	186	393	1	209	2.37e-76	285
PSN_contig_0003517	c13531_g2_i3	73.132	562	128	22	9	557	2414	1863	1.15e-44	180
PSN_contig_0003667	c11000_g1_i3	78.107	338	65	8	411	744	580	248	2.68e-52	206
PSN_contig_0003667	c7571_g1_i3	80.952	252	38	7	623	870	1	246	7.5e-48	191
PSN_contig_0003667	c7571_g1_i14	79.6	250	45	5	623	870	1	246	7.56e-43	174
PSN_contig_0003667	c7571_g1_i10	78.715	249	39	11	623	865	1	241	9.84e-37	154
PSN_contig_0003667	c7571_g1_i6	78.715	249	39	11	623	865	1	241	9.84e-37	154
PSN_contig_0003667	c7571_g1_i11	83.704	135	22	0	623	757	1	135	5.97e-29	128
PSN_contig_0003667	c7571_g1_i1	83.704	135	22	0	623	757	1	135	5.97e-29	128
PSN_contig_0004928	c13566_g1_i1	79.31	377	71	5	1	376	308	678	3.04e-68	257
PSN_contig_0005577	c13531_g2_i5	82.039	206	34	3	15	219	553	350	1.48e-42	172
PSN_contig_0005577	c13531_g2_i3	83.815	173	21	7	15	184	553	385	4.14e-38	158
PSN_contig_0005577	c13531_g2_i1	83.815	173	21	7	15	184	553	385	4.14e-38	158
PSN_contig_0005577	c13531_g2_i2	83.636	165	26	1	56	219	396	232	5.36e-37	154
PSN_contig_0005577	c13531_g2_i2	84.553	123	17	2	363	484	140	19	5.44e-27	121
PSN_contig_0005829	c13566_g5_i1	80.144	418	56	20	5	399	1169	756	4.13e-77	287
PSN_contig_0007203	c13566_g2_i1	80.784	510	84	10	23	527	378	878	5.81e-107	387
PSN_contig_0008314	c13531_g2_i6	80.451	266	43	8	111	372	383	123	2.75e-49	195
PSN_contig_0008314	c13531_g2_i1	83.085	201	34	0	172	372	797	597	5.95e-46	183
PSN_contig_0008748	c13566_g5_i1	86.506	541	70	3	1	540	1634	1096	1.32e-168	592
PSN_contig_0009006	c13566_g4_i1	90.463	367	27	6	1	366	373	14	2.38e-134	477
PSN_contig_0012490	c8457_g2_i1	85.584	437	59	4	473	908	435	2	3.17e-128	459
PSN_contig_0012490	c15618_g1_i1	81.25	288	52	2	544	830	287	1	7.52e-60	231
PSN_contig_0016602	c13566_g5_i1	78.545	275	48	9	1	268	41	311	2.84e-42	171
PSN_contig_0020497	c13566_g5_i1	87.778	270	32	1	71	340	1661	1393	1.6e-85	315
PSN_contig_0021656	c13566_g1_i1	94.268	314	17	1	1	313	182	495	4.89e-135	479
PSN_contig_0024401	c13566_g5_i1	97.436	117	3	0	159	275	1093	1209	4.12e-51	200
PSN_contig_0032674	c13566_g5_i1	79.583	480	77	17	61	522	761	1237	4.18e-88	324
PSN_contig_0032674	c14860_g1_i1	81.951	205	29	8	231	430	1	202	7.46e-41	167
PSN_contig_0033820	c13566_g5_i1	88.35	103	10	2	2	103	1572	1673	5.99e-28	122
PSN_contig_0036944	c13566_g5_i1	82.979	282	47	1	1	282	1393	1673	3.3e-67	254
PSN_contig_0039084	c3373_g1_i1	84.359	601	82	10	5	599	722	128	1.16e-164	579

## Sheet: Add. Table 7 Grazing_Genes
Table S3.7: Functional and structural annotation of the 13 candidate genes involved in response to copepod grazers.
Query sequence: Input sequence
Hit: best hit sequence
Description: description of best hit sequence
E-value: signifiance of alignment to best hit
Score: blast score of best hit
HSP start: hit sequence start position
HSP end: hit sequence end position
HSP length. Alignment lenght
Query start: query sequence start position
Query end: query sequence end position
Funtional annotations by blast search of the genes commonly (this study and Amato et al.) identified in response to copepod grazers
Query sequence	Hit	Description	E-value	Score	HSP start	HSP end	HSP length	Query start	Query end
PSN_contig_0000066_ORF_translated	AGV18029	cell wall-associated hydrolase [Vibrio alginolyticus NBRC 15630 = ATCC 17749]	1,67E-60	485,00	26	144	119,00	1	119
PSN_contig_0000079_(-2)	EFO51271	cell wall-associated hydrolase, partial [Vibrio parahaemolyticus K5030]	1,69E-75	585,00	1	120	120,00	34	153
PSN_contig_0000080_(-1)	EPE37173	cell wall-associated hydrolase [Candidatus Photodesmus katoptron Akat1]	1,21E-61	494,00	1	107	107,00	27	133
PSN_contig_0001476_(+3)	KPC97162	Cell wall-associated hydrolase [Geobacillus sp. BCO2]	1,20E-37	339,00	104	177	74,00	20	93
PSN_contig_0003517_(+2)	SUX89036	Cell wall-associated hydrolase [Chromobacterium violaceum]	8,43E-51	439,00	115	228	114,00	12	125
Structural annotations only (screening for transmembrane helices)
Sequence comparison of the genes commonly (this study and Amato et al.) identified in response to copepod grazers
Query sequence	Hit	E-value	HSP start	HSP end	HSP length	Query start	Query end	lenght query	lenght hit
PSN_contig_0000066	PSN_contig_0000079	2,77E-142	315	1	315	1	315	471	460
PSN_contig_0000066	PSN_contig_0000080	6,11E-119	267	1	267	12	278	471	401
PSN_contig_0000066	PSN_contig_0000500	1,26E-51	1	140	140	332	471	471	551
PSN_contig_0000066	PSN_contig_0001476	1,88E-49	58	263	206	264	469	471	292
PSN_contig_0000066	PSN_contig_0003517	2,00E-55	9	206	198	271	469	471	623
PSN_contig_0000079	PSN_contig_0000066	2,71E-142	315	1	315	1	315	460	471
PSN_contig_0000079	PSN_contig_0000080	1,60E-151	1	360	360	38	397	460	401
PSN_contig_0000080	PSN_contig_0000066	5,17E-119	278	12	267	1	267	401	471
PSN_contig_0000080	PSN_contig_0000079	1,39E-151	38	397	360	1	360	401	460
PSN_contig_0000367	PSN_contig_0001176	2,14E-129	235	743	509	58	569	1172	743
PSN_contig_0000367	PSN_contig_0001342	7,03E-47	7	241	235	936	1168	1172	247
PSN_contig_0000367	PSN_contig_0008314	2,15E-53	2	374	373	776	1149	1172	424
PSN_contig_0000487	PSN_contig_0003667	1,55E-59	554	756	203	1	204	551	870
PSN_contig_0000500	PSN_contig_0000066	1,48E-51	332	471	140	1	140	551	471
PSN_contig_0000500	PSN_contig_0001176	5,52E-38	1	118	118	434	551	551	743
PSN_contig_0000500	PSN_contig_0001476	1,93E-37	126	292	167	1	167	551	292
PSN_contig_0000500	PSN_contig_0003517	7,15E-138	69	618	550	1	551	551	623
PSN_contig_0001176	PSN_contig_0000367	1,35E-129	58	569	512	235	743	743	1172
PSN_contig_0001176	PSN_contig_0000500	7,50E-38	434	551	118	1	118	743	551
PSN_contig_0001342	PSN_contig_0000367	1,42E-47	936	1168	233	7	241	247	1172
PSN_contig_0001342	PSN_contig_0008314	1,51E-72	156	399	244	1	245	247	424
PSN_contig_0001476	PSN_contig_0000066	1,14E-49	264	469	206	58	263	292	471
PSN_contig_0001476	PSN_contig_0000500	1,00E-37	1	167	167	126	292	292	551
PSN_contig_0001476	PSN_contig_0003517	1,93E-40	13	210	198	69	267	292	623
PSN_contig_0003517	PSN_contig_0000066	2,66E-55	271	469	199	9	206	623	471
PSN_contig_0003517	PSN_contig_0000500	8,11E-138	1	551	551	69	618	623	551
PSN_contig_0003517	PSN_contig_0001476	4,22E-40	69	267	199	13	210	623	292
PSN_contig_0003667	PSN_contig_0000487	5,93E-59	1	204	204	554	756	870	237
PSN_contig_0008314	PSN_contig_0000367	7,64E-54	776	1149	374	2	374	424	1172
PSN_contig_0008314	PSN_contig_0001342	2,66E-72	1	245	245	156	399	424	247
