# Supplementary material for: Transcriptomic responses to grazing reveal the metabolic pathway leading to the biosynthesis of domoic acid and highlight different defense strategies in diatoms
Source: BMC Mol Biol. 2019 Feb 26;20:7. doi: 10.1186/s12867-019-0124-0 (PMC6390554; doi:10.1186/s12867-019-0124-0)
Supplement: Supplementary file 4 — Additional file 4. Expression profile of Pseudo-nitzschia seriata. [file 12867_2019_124_MOESM4_ESM.fa]

>PSN_contig_0000001
ACCATCATCACCAAATATATTTCAGATTCAGACGACTTGCTTCCATTCTTTTCCATTATT
CCCGCATTGTTCCCACCAGGGGGGTTTGTAATTGAGATATATTTATTGTGCGTTATAGGA
AGAGGTAATGACATAATGTTGCTGGAAGGAGATTGGATCCGTCGTTGATTGGAAGGGTCT
GAGTCAATGCTGTTGTTTGAAGGGACATCAATTGAATCCGTCGTGATCTAAGATCGTGCC
TCCAACAATTACTTGAGTATTGGATATCAATCGCGACTCCGTCTGTTGAGTATCAAATTG
ATCGTGCCTTCGACGATTCCTCGACTATCAATCGCGCCTCCGTCTGTTGAATATCGAATG
TCGATCACACCTCCAATTCGTTGAGTATCGAATGTTGGTCGCGCCTCTGTTTCGTTGAGT
ATCGAATGTCGATCGTGCCTCCGTCTGTTGAGTATCAAATTGATCGTGCCTCCAATTCGT
TGAATATCAAA
>PSN_contig_0000002
ACACGTACTGACAGAGTCTTTCGCTCCACGACGCTCTTCGGATCTAGTACTGTAGATTTG
ATTTCGTTTCGTCCTTGTCACTTCTGATCGTCCTCTTTGGTTCTCCGGGTGATTGTATTA
CTACGTACGGTATCATTGTGTGAACAAAGTGGATTGGAAAACCGTCGCTTGCTTGCTTCC
CCAGGGTAGTGTTGTATAGTATAATATTGTATTTGGATGGTGTTGCGCCCGGTTGCTTTC
CGGGATCGATGTAAATACCAGAGGGACGACATTCGTCCGATCGTTATTTTGGTTGTTCGT
CTACCTCTTTGGTGATGGGTGTAATATAAGATTTTTTTGTTCGTCCGTTTCTCATTTTCT
TGTGTTGTCATAGCATCGACTGTATTCGTTCACCACATTACATTGCGTTGCAGTACTTAA
TTGAAGGCAGAGGCCGTTGCGACCTCCGCCGTGTCAACATTCAAGTCAACGATTGGATTG
TGGCAAACGTCTTCCGAGAACAAATCCAGCTTGCAGGACGAACTGAACCAGCCAAAGACT
TCTTCTTCCTTCTGGCTCTTGGTGGGCATGGCACAAGCCGCCGTCGATTTGGTGGGCAAT
GCCGTGTCAACGCCAGCAATGTATCGAAAGCCGACCATGGGATAGTAGCAAACATCGTTG
TTGGGATTCTCGTTGTCGTAGCTGTTACCGTTGTTGCCACTACCTCGTTCCAGTGGATGC
AAGACGGAGGGTCCCTGCATGATGCGCGAGAGAATGTTCTTGGAGACGGCAATGGTGCTG
GCTTTCCAGTCTTCCTTGACGATTCCGATGGAAGCGGCGGCGGCTGTATCAGCTGCTCCG
GCCTTGGATTTCGCCGCCTTGGATTCTTTGCGCTGGGTTTCGCTAAAGGCATTGTAGGCG
GCCACCAATTGGTTGCCCTGGTCCGGGAGCAGATTCAACGAAGACGAAGATGTTTGTGAC
ATTCGTTGCGTGGTGGAGGAGAGAGTCGTAAAGGCCTCGCTGTTGCCCACCAAGAGGACG
GCAGACAGCACTCGGAATAAAGTGCTCGTGGTGGTAGATGTTTGGTGGTTCGTCATGGTT
TCAAAGTATAGTGCGTTGTTACTTCCAGATAAAGTGCTGTGATCCTGTAATGTGCTGTAG
TTATTGAATGGAAATACAGAACGAGGATTATGCGAGCGATTGAGAACGAGTGAGTGACGG
TTTTTTATCCTTCTTTTCTGTTGCACATTCGTTTGTTGTGATGGGATAACGGTAAAATTT
ATTATTAGTGTTTTTATTTACTATATTTTGTATTTTCTACTCAAACACACACGTTGGTGG
GTGGTGGTTGCACATTGTTCTGTTCTTTCACAAGAAGTTGTTCGTACCGTACCGTACGGT
ACGGAATAGTTGCTGAGTGCTTGGTGTGGATCCATCCGTCCAAAGCACAGAAAAGGAACA
TCAATGTCGAATATTCTTGGTAACAGCAGATGGATTTCTTTCTCGTTTCATGTTAATTCA
CTATAAAATTCCTTAATTATGTGTGACGTAATTCCAAAACGGAATCCGTGGGAACGAATT
CAGAGGTGGTTACTCGTATGAATAGTAACAAACACCACGAACAATGAGTTTTGGAAATTC
CTGTCCAAAACCGACCCCGGACTGACATCGGCATGCGAACCCCACTAGTCTACGGTACTA
CGTAGTAGAGTACAGTAATAGGACGCCTATCCCCGATCGGAACACCATACGAACCAACAA
CGTTACTAC
>PSN_contig_0000003
ACACATACAACATAAACCAACCAACACACAACACACCACAACACAACACAACACAACACA
ACACAAACCTAAACAACACTACAAGAATGATTTTTGATTTCAAAAGCTTTTCGAGATGGC
TTGCGGTAACAGCAGCCATCTCGGCTTGTGCCGTTCAGATTCACGGCGGTCCAACCACAG
CGGATGCCTTTGCCTTTCATCCCGTGTCGTCGTCGTCGTCAAATGCACGAACCTTGTCCA
GAACAGCAACAGCAACAGCAACGATTGGTTTGCCTCGCACGGCACAACTTCAGCAACAAC
TTCAGCAACAGCAACGCCCATTGACCGTCATGTACCGAATCCGCTGCGAAAACAAATACT
ACCAGCTGGAAGAACTGGAGGACGCCGACAACTGCACCACCGAACTCTTCCTGAAAGACG
ACGGGACCGTCGACGTCATGGAAACGGACGGCCCCCTCTTCAGCAAGGCCGTCGGCAACT
GGGAGATCAAGGAGAACCAGTTCGCCATGACCATCACCAAGACGTTCGCCACGGGAACCA
ACAACAAGAGCGACCCGACCGGCATGGGCGAGTTCACCTTCGCGGTGGAGCGCGTCTTCG
AGGGAGAAATGACCGTGGTGGGCGGGACGGAGGTCGCCATCAACGGGAAGATCTTTGCGG
AGGACATTGTCACCGACAAGATGGAAAAGGAGGTCGGCTTTTTCAACATGATCGACGGGA
CCGAGCTGCGCCTGGAACGCCGTCCGGACGCAAGGCCCAAGAACATCGGGGTGGTGCCCA
GCCCGATCGACTCGAACGACGTCAAGGGGCACAACGGGATTCCATCGGAGTGGGTGGAAC
CACAGGCAGTAGCACAACAGGAATGGGTTGAGCCGCAGCAACAGGAATGGGTCGAGCCGC
AGGCAGTAGCACAACAGGAATGGGGGGAGCAGCAGCAACAACAACAACAGGAATGGGGGG
AGCAGCAGCAGGAATGGGTGGACCCACAACAACAGCAGCAGCAACAGCAGCAGGAATGGG
GATCGGGAGACACCGCAGGATACGGGCAGAAAGAGCACGGGTCGGACGATCCTGGTCCTT
CCTTTGCCGATTATTACGGACAACAGCCACAGCCACAGCAACAGGACTATTCCCAGCAGC
AACAGCAACAAACAGACCAAGGAAACGTTGGCGGTGGCACCACCTGGGACGATTACTACA
AATCGCCGGGTGGCAACTAACTAACTAACTAATATTGATTTGAGATGGTGTGTCGTGTCG
TATCGTGGAAGGTGGAGGTGGAGGAGGAGGAGGACACAACCCGTGGCCGTGGTCGTAATA
TGAGTTGCTCACGTGACGTGACGTGACGTGACGTGAGATTTATAATACATACAGTATCGC
ACATACATATTGTTTTTGAATAACGTACCGTACCGTACCGTACCATACAATAATAAATTA
ATGATAATAATACACTACTAATAGAAAACAACACGAAACCAGCATGGAAAAAGCAAGTGC
GATAGTGGATTTGCCGCTACGATATCGATATCGTACTGCCTTTCACTGCTCTCGATTTCA
GTTTGCTTCGTATTGTATTGTATTGTATTGCATTCCCTCTTTTTATGCATGGCGGAAACC
GTACACGTACCATCAGCGGGAGCAAAGGAATAGTTTTGCATACTAAAGTTGTTTCTTGGA
TGATCGCCACATCCCTCTAGAAACGAATGTGTACATAATGTTATAATAGTAGGTATTACG
TATTGCGGTATTGATGGAAAAACTCCCGCCTATGGTTTTGTGCCGTGTTGCGTTGTGCAT
GGCCTACACTACACTGCCGTACCATCTATATCCCCTCTCTCACTCGAGAGCTCCCTGAAA
CTAGTAGAAGTGATTTCTACTCGAATACGTACCTAATTCAGTAATCGCAATCGCAATTGC
AATCGCAATTCATTCATTCGGTGCGTAACGCAACGATGCGTGTACGAGTACGGCATCGTT
TGGTGTACCGTATGTGTGCCTCTTTCCTCCAAACAACAATCGCAATACTAGACTAGACTA
CTAGTATTCATACCGTACAACGAAACAGTTTTGCAACGAAAATTGAGTTGTGCTTTTGAA
ATAATAACTAGAGGACTAGGTTCGAGCACGCGGTGGACTAGGTCCGTTGCCGTGGTTTGC
ATTGCATTCGGAAGGTTCATTACTTTTCTGTACTAGAAATAACACCCAGGCAGTTCCCAG
TACGGTCGTTGGGTGTTTATTCCGTTCCAATGAATGACACAAGCACGAACATTATATCCT
TCCTTGGAGCGAGATATCGTCCCAAATGAAAGCTCTTGACGTATCAGCAGCACCGTACCG
CAGCACAGTTGCGCTCCGCAGTAAGAAGGTGTCTGAACCTAACCTGCCCCGTGACAGTGA
CTATATTTTTGTATGCCGCACAAAACCAATATCATCCAGAAGTTTCACGTGTTCTTTCTT
TTCGCATCGATATCGTTGTACGTAGACCCATTCTCCAAGCGAGGGATCTTCGGTCCATCT
AAGCGGTATAGTTGTTGATCCGTGCTTCTCTTTGTAGGAGCAGAGTTGACGATACATATG
CATCCAATTGTTTTCGGATCTATCAAACACAAATCCAATAGATTCCAAACGCAAGACACG
ATCGCTCGACAATTTTTTCTTAGAATACAGTGTTCTTTGCGTCTCCGCCCATGTTCCAAG
TTGAGGATCTTTGTCATAATTTTGTGGAACCAGTGTGTTGCCGTGTTGCGCTTTAAATTC
TAGGAGCGATTGAAACTTTGATTCCCATGGCACCTGTCTCTGCAAGCACCATACAAATCC
AATAGATTCCAAACGCAAGACACGATTGCTCAATAACTTTTTAGTTAAATGCAGACGTCT
TTGGTTGTTCGCCCATGTCCCAAGTTGAGGATTTTTGTCGTATCTACTTGGAACCAGTGT
GTTGCCGTGCTGGGCTTTGTATTCTATGAGCAATTGAAACATTGATTCCCATGGCACCTT
TTTACGGCAGCACCATACAAATCCAATAGATTCCAAACTCAAGATACGCTTCCGTGATAA
CTGTTTCCTTGAATGCATTATTCTTTGCGTGAGCACCCATGTTCCAAGTTGAGGATTCTT
GTCGTATCTACTTGGAACCAGTGTGTTGCCGTGCTGGGCTTTGTATTCTATGAGCAATTG
AAACATTGATTCCCATTGCACCCGTTTATGGTATGGCGCCTGTTTACGGCAGCACCATAC
AAATCCAATGGATTCCAGACGCAAGACACGATTGCTCAGCAACTCTTTCTTTGAATGCAG
TGTTTTCTGTGTTTGCACCCAGTTTCCAAGCTGAGGATTTTTGCCATATTTTTGTGGAAC
CAGTGTGTTGCCGTGTTGGGCTTTGTATTCTTGGAGCAGTTGAAACATTGATTCCCATGG
AAGCTTTTTGTACAAGCCCCATACAAATCCAATGGATTCCAAATGCACGACACGATTGCT
TGACAACTGCTTCTTTGAATGCAGATTTCTTTGATACTTCACCCATTTTCCAAGTTGAGG
ATTTATGTCATATTTTTGTGGAACCAGTGTGTTGCCCTGTTGGGCTTTGTATTCCAGGAG
CAATTGAAACATTGATTCCCATGGCAATTGCGTCTGCCATGCAAATCCAATAGATTCCAA
ACGCAAGACACGATCGCTCGACATTTTTTTTCTGAAATGATTTGTTCTTTGCATGTTCAC
CCATGTTCCAAGTTGAGGATTTTTGTCATACTTTTGTGGAACCAGTGTGTTGCC
>PSN_contig_0000004
TTCGATGTCTCCCACCTATCCTACACATTATTTATCCAAAGCCAATACGAAGCTATAGTA
AAGGTTCACGGGGTCTTTTCGTCCCACAGCGGGTAACCGGCATCTTCACCGATACTACAA
TTTCACCGAGCTCATGGCCGAGACAGTGTCCAGATCGTTGCACCATTCGTGCAGGTCGGA
ACTTACCCGACAAGGAATTTCGCTACCTTAGGACCGTTATTGTTACGGCCGCCGTTTACC
GGGGCTTCAATTCAGATCTTCGCCGAAGCTAAACCCTCCTCTTAACCTTCCGGCACCGGG
CAGGTGTCAGGCCCTATACTTCATGTTTCCATTTAGCAGAGCCCTGTGTTTTTGATAAAC
AGTCGCCTGGACCTCTTCACTGCGGCCCATCTAAAAGATGGGCGACCCTTCTCCCGAAGT
TACGGGTCGATTTTGCCTAGTTCCTTAGCCATGAATCTCTCGAGCACCTTAGAATTCTCA
TCCCAACCACCTGTGTCGGTTTACGGTACAGGCTGCTTCACTTGCTTTTCTTGGAACTCG
ATTTGCTGGATTATCACCGCAGCCGTAGCCTTAGTGTACTATCGGGAGGTTACCCTTCCC
TTCAACGCACAATTCCGTCTGTGCGCACCAACTTTTCGAATCCGTCACTTTTAGCGTGAG
CAGGTACGGGAATATTAACCCGTTGTCCATCCACTACCCCGTTCGGGTTCGCGTTAGGCC
CTGACTAACCCTCAGCTGATTAGCATAGCTGAGGAAACCTTGGTCTTTCGGTGTGCGGGT
TTCTCGCCCGCATTATCGTTACTTATGCCTACATTTTCTTTTCTAACCGTTCCAGCATGC
CTCACAGCACACCTTCAACACAATTAGAATGCTCCCCTACCGATCACTGCTCTTGCAGGA
TCCCATAGCTTCGGTAGTATGTTTATGCCCGATTATTATCCATGCCGAACCGCTCGACTA
GTGAGCTGTTACGCACTCTTTAAATGAATGGCTGCTTCCAAGCCAACATCCTAGCTGTCT
AAGCAGTTCAACCGCGTTTTTTCAACTTAACATACATTTGGGGACCTTAGCTGATGGTCT
GGGTTCTTTCCCTCTCGGACATGGACCTTAGCACCCATGCCCTCACTGCTGATTAACATT
TTATAGCATTCGGAGTTTGTCAGGAATTGGTAGGCGGTGAAGCCCCCGCATCCAATCAGT
AGCTCTACCTCTATAAAACTATAAATCAACGCTGCACCTAAATGCATTTCGGGGAGTACG
AGCTATTTCCGAGTTTGATTGGCCTTTCACCCCTACCCACAGGTCATCGGAACACTTTTC
AACGTATATCCGTTCGGTCCTCCACTGTATGTTACTACAGCTTCAACCTGCCCATGGGTA
GATCACACGGTTTCGC
>PSN_contig_0000005
GGACGTTTTCAAAAACAAGTGATTAACACTATCTTTAAAGGAGGTGATCCAGCCCCAGGT
TCCCCTCGGGCTACCTTGTTACGACTCACCCCAGTCATGAATCACACCGTGGTGACCGCC
ATCCCGAAGGTTAAGCTAGCCACTTCTGGTACAACCCACTCCCATGGTGTGACGGGCGGT
GTGTACAAGGCCCGGGAACGTATTCACCGCGGCATTCTGATCCGCGATTACTAGCGATTC
CAACTTCATGCACTCGAGTTGCAGAGTGCAATCCGGACTACGAAAAGTTTTCTGAGATTA
GCTCCACCTCGCGGTATTGCAGCCCTCTGTAGTTCCCATTGTAGCACGTGTGTAGCCCTA
CCCATAAGGGCCATGATGACTTGACGTCGTCCCCACCTTCCTCCGGTTTGTCACCGGCAG
TCTCCTTAGAGTCCCCGCCATTACGCGCTGGCAACTAAGGACAAGGGTTGCGCTCGTTAC
GGGACTTAACCCAACATCTCACGACACGAGCTGACGACAGCCATGCAGCACCTGTTTTCA
AGGCCCGAAGGCACTCCCGTATCTCTACAGGATTCTATCAATGTCAAGGGTAGGTAAGGT
TCTTCGCGTTGCATCGAATTAAACCACATGCTCCACCGCTTGTGCGGGCCCCCGTCAATT
CCTTTGAGTTTTAATCTTGCGACCGTACTCCCCAGGCGGTCAACTTATCGCGTTAGCTGC
GCCACTAAGAGGTAACCCCCCCAACGGCTAGTTGACATCGTTTACGGCGTGGACTACCAG
GGTATCTAATCCTGTTTGCTCCCCACGCTTTCGCACCTCAGTGTCAGTATTGGTCCAGGA
AGTCGCCTTCGCCACTGGTGTTCCTCCACATCTCTACGCATTTCACCGCTACATGTGGAA
TTCCACTTCCCTCTACCATACTCTAGTCGCCCAGTTTTAAATGCAATTCCTAGGTTAAGC
CCAGGGCTTTCACATCTAACTTAAACGACCACCTACGCGCGCTTTACGCCCAGTAATTCC
GATTAACGCTTGCACCCTCCGTATTACCGCGGCTGCTGGCACGGAGTTAGCCGGTGCTTC
TTCTAAAGGTACCGTCAAGATATAAGCATATTAAACTTACACCCTTCGTCCCAATTGAAA
GTGCTTTACAACCCTAAGGCCTTCTTCACACACGAGGTATTGCTGGATCAGGCTTGCGCC
CATTGTCCAATATTCCCCACTGCTGCCTCCCGTAGGAGTCTGGGCCGTGTCTCAGTCCCA
GTGTGGCTGATCATCCTCTCAGACCAGCTACGGATCGTCGCCTTGGTAGGCCATTACCCC
ACCAACAAGCTAATCCGACGCAGGCTCATCTAAATGCAAGAGCTTTCAAGAAGAGGCCCT
CTTTACCCCGTAGGGCGTATGCGGTATTAGCATGAATTTCTCCATGTTATCCCCCACACT
TAGGTAGATTCCTACGCGTTACTCACCCGTCCGCCACTCTAATAGCTCCCGAAGGAACGT
TCGCGTTCGACTTGCATGTGTTAAGCATACCTCCAGCGTTCAATCTGAGCCAGGATCAAA
CTCTCCAGTTCAATCTAATTACTAAAGGAATTTTTTGTTTTACAGCCAAAAATAATAAAA
GCTGGGTCTCTCAAGTTTCTCGGAATGAGCTGCCATCTTGCGATAACATAAAACTTGGTT
TACCGGTTTTTGTGCAACCTATTCATTTAAGAAAACGTCCACACAAATTGTTTGGTTTGA
TTTTTAAAAGAGCGGCGTTTGATTTTAAGGGTTAACCTAATTTCAAACTCTAGCGCCTTA
TTGGCGCTTCTTGAGTTGCCTCAAGGGAGGTGAATCATACTCGCTTGAAAAGCTTTGTCA
ACAACTTTTTGAAATAATTCAAACCGTTGCAAACCGTTACAAGTGCTTAGTTTCAAGCCC
TTGCTTCGCTGTCTCAAGGTTGGTGCATTCTACTCATTCTAGCCAGCCCGTCAACACCTT
TCGTAAACTTATTTTTGATCAAGTTTTAAAGCTGTTTTCGAAGCCGTTTTCAACACTTTA
AAAGCGTATCTGCTGTCTCGAGGTCGGTGCATTCTACTCATTCTAGCCA
>PSN_contig_0000006
CTAACCACTTCTGGTGCAATCCACTCCCATGGTGTGACGGGCGGTGTGTACAAGGCCCGG
GAACGTATTCACCGTGACATTCTGATTCACGATTACTAGCGATTCCGACTTCACGGAGTC
GAGTTGCAGACTCCGATCCGGACTACGATGCGTTTTGTGAGATTAGCTCCCCCTCGCGGG
TTTGCAACCCTCTGTACGCACCATTGTAGCACGTGTGTAGCCCTGGCCGTAAGGGCCATG
ATGACCTGACGTCATCCCCACCTTCCTCCGGTTTGTCACCGGCAGTCTCCCTAGAGTTCT
CAGCATTACCTGCTAGCAACTAGGGATAGGGGTTGCGCTCGTTACGGGACTTAACCCAAC
ATCTCACGACACGAGCTGACGACGGCCATGCAGCACCTGTGTCTGAGCTCCCGAAGGCAC
CGATCCATCTCTGGAAAGTTCTCAGCATGTCAAGGCCAGGTAAGGTTCTTCGAGTTGCGT
CGAATTAAACCAAATGCTCCACCGCTTGTCCGGGCCACCGTCAATTCATTT
>PSN_contig_0000007
GTAGCACGTGTGTAGCCCTACCCATAAGGGCCATGATGACTTGACGTGGTCCCCACCTTC
CTCCGGTTTGTCACCGGCAGTCTCCTTAGAGTGCCCAACTTAAGGCTGGCAACTAAGGAC
AGGGGTTGCGCTCGTTGCGGGACTTAACCCAACATCTCACGACACGAGCTGACGACAGCC
ATGCAGCACCTGTATCTAGATTCCCGAAGGCACCAATTCATCTCTGAAAAGTTTCTAGTA
TGTCAAGAGTAGGTAAGGTTCTTCGCGTTGCATCGAATTAAACCACATGCTCCACCGCTT
GTGCGGGCCCCCGTCAATTCATTTGAGTTTTAACCTTGCGGCCGTACTCCCCAGGCGGTC
TACTTATCGCGTTAGCTTCGCTACTCACGGATTAAATCCACAAACAGCTAGTAGACAGCG
TTTACGGTGTGGACTACCAGGGTATCTAATCCTGTTCGCTACCCACACTTTCGCACATGA
GCGTCAGTCTTTGGCCAGGGAGTCGCCTTCGCCACTGATGTTCCTTCTGATATCTACGCA
TTTCACCGCTACACCAGAAATTCCACTCCCCTCTCCAAGACTCTAGTTAACCAGTTTCAA
ATGCAATTCCCAGGTTGAGCCCGGGGCTTTCACATCTGACTTAATTAACCGCCTGCGTGC
GCTTTACGCCCAGTAATTCCGATTAACGCTCGGACCCTCCGTATTACCGCGGCTGCTGGC
ACGGAGTTAGCCGGTCCTTCTTCTGTTGCTAACGTCACAGCTAATGGGTATTAACCATCA
ACCTTTCCTCACAACTGAAAGTG
>PSN_contig_0000008
CGACTTCATGGAGTCGAGTTGCAGACTCCAATCCGGACTACGACGCACTTTATGAGGTCC
GCTTGCTCTCGCGAGGTCGCTTCTCTTTGTATGCGCCATTGTAGCACGTGTGTAGCCCTG
GTCGTAAGGGCCATGATGACTTGACGTCATCCCCACCTTCCTCCGGTTTGTCACCGGCAG
TCTCCTTAGAGTGCCCAACTTAATGATGGCAACTAAGGACAGGGGTTGCGCTCGTTGCGG
GACTTAACCCAACATCTCACGACACGAGCTGACGACAGCCATGCAGCACCTGTGTTACGG
TTCCCGAAGGCACAGCTCTATCTCTAAAGCCTTCCGTACATGTCAAGGCCAGGTAAGGTT
CTTCGCGTTGCATCGAATTAAACCACATGCTCCACCGCTTGTGCGGGCCCCCGTCAATTC
ATTTGAGTTTTAGTCTTGCGACCGTACTCCCCAGGCGGGATGCTTAATGCGTTAGCTGCG
CCACTGAACAGTATACTGCCCAACAGCTAGCATCCATCGTTTACGGCGTGGACTACCAGT
GTATCTAATCCTGTTCGCTCCCCACGCTTTCGTCCATCAGTGTCAGTATATTGTTAGTAA
TCTGCCTTCGCAATTGGTATTCTATGTAATATCTATGCATTTCACCGCT
>PSN_contig_0000009
ACCTGTTACATCAGTTGTACGAACGTAGAATTGTGGACGATAACCAGTGAAGAATGGAGT
TGAACGGCCACCTTCATCATTTGTTAAAACGTATACTTCTGATTCGAAAATTGTATGTGG
AGTAATTGTACCTGGTTTTGATAGTACCATTCCACGTTCGATTTCTTCACGAGTAACACC
ACGTAATAAAATACCAACGTTATCACCAGCAAAACCTTCATCTAAAGTTTTTTGGAACAT
TTCAATTCCTGTAATAGTTGTTGTTTGTGTCGCACCTACACCAACAACCTCAACGTTTTC
ACCTACTTTTACAACCCCACGTTCAATACGTCCTGTTGCAACAGTACCTCGTCCAGTAAT
TGAGAAAACATCCTCAATTGCCATTAAGAAAGTTTTTTCAGTGTCACGTTCTGGTGTTGG
AATATACTCATCAACAGCATCCATTAATGTAAAGATTTTATCAACCCACTCGTTATCACC
ACGTTTAAGGTCTGAGTTTGCTGTAATAGCTTCAATAGCTTGTAATGCTGAACCTGGACA
GATTGGAATATCATCACCTGGGAAATCGTAAGCAGATAATAACTCACGAACTTCTAATTC
AACTAATTCTAATAATTCCTCATCATCAACTTGATCTTGTTTATTTAAAAATACAACAAT
ATCTGGAACACCTACTTGTTTTGATAGTAAAATGTGCTCACGAGTTTGAGGCATTGGACC
ATCAGCTGCTGATACAACTAGAATAGCACCATCCATCTGTGCTGCTCCAGTAATCATGTT
TTTTACATAATCAGCGTGTCCTGGACAATCTACGTGTGCATAGTGACGTGTTTGAGTTTC
ATACTCAACGTGTGCTGTGTTAATTGTAATACCACGAGCACGTTCTTCAGGTGCTCCATC
GATATCAGAATAATCTTTCATCATTGAGCCACCTTCTAAGGATAAAGCTGCAGTAATTGC
TGCAGTTAATGTTGTTTTACCATGATCAACATGACCAATTGTTCCAATATTAACATGTGG
TTTTGTACGTTCAAATTTTTCACGTGCCATTATAAAATTCCTTTAAGTTTTAAAAAATTA
CAATTAAATTTTTAGCTTGTAGCGAGATCAGTTTTAGTTTGGAATGGAAATTAATATCTA
AAATGTGCAAAAGCTTTATTAGCTTCTGCCATTTTATGAGTTTCTTCCTTTTTCTTAATA
GTATTACCAATTTCGTTAGCAGTGTCAATAATTTCATTTGCTAATTTGATAGCCATACTT
CTTCCAACTCTTTGTTTTGAGTATTGGATAATCCATCGTAATGAAAGATTTGTTGCTCTA
AAGCGACTTACTTCAATAGGTACTTGATACGTTGAACCACCAACTCGTCGTGCTTTAACT
TCAACAACAGGGCTAGCATTTCGAATTGCATTTTCAAATACTTTTAATGGATCATCATTT
GTTTTTTGTTGGATGATTTCGAATGCATCATATACAATCTTTTTCGAAATTGTTTTTTTC
CCTGATTTTAAAATTCGTGTAATAAGTAAACTAACTAGATAACTATTATAAATAGAATCA
GTTTCTGGAAAACGTTTTTTGGAAATATTTCTACGTGACATAAATTTAATAACTTATTAT
TTATTAAGCTTTCGGTTTTTTAACACCGTATTTCGAACGACCTTGTCGTCTATCTTTAAC
ACCACCTGTATCTAAAGCTCCTCGAACAATATGATATCTTACCCCGGGTAAATCTTTTAC
TCGACCACCACGAATTAATACAACTGAATGTTCTTGTAAATTGTGTCCAATTCCAGGTAT
ATAAGCTGTTACCTCAAAACCTGAAGTTAAACGAACTCGAGCAACTTTTCGAATTGCTGA
GTTTGGTTTTTTAGGTGTTGTTGTATAAACACGTGTACAAACTCCTCGTCGCTGTGGACA
ATTTAGAAGAGCTGGAGATTTTGTTTTCTTTTTAATCGCGAAACGTCTCGCACGGACTAA
TTGCTGAATAGTTGGCATAAAAATTTTAAAGTACTTTTAAATATGTTATTGATCAGTTGA
ATTTAAACCATATTTTTTCATGAATCGTTCAACGCGCCCTTCACTATCAATCATAACTTG
TGATTTTGTGTAGAAAGGGTGGTTTGCTAACCACATATCAACTTGAAGTTCTGGTTTTGT
TGAACCAATTAAACCTAACGGTTTCCCATCACATAAAAGGGGAGTCTGTGAAAACCATTC
AGGATGTAAATCTGTTTTTGGCATAATAGTTTGTTGTAATAGAATTTTAACGTTTTGAAT
ACTGAGGAGCTTTTCTCGCTTTTCTTAATCCATATTTTTTACGTTCTTTAATTCGTGAAT
CACGAGTTAAAAATCCGTGTGGTTTTAAAGCGATTCTATGCTGTTCATTGATTTTGCATA
ATTGTCTAGCAACACCTAATTGGATTGCTTCTGCTTGTCCTGTAAGACCACCACCTTTTA
CAAATGCAACGATATCGAATTGCGTATTTAAATTAACAGTTTTTAAAGGAGCTAAAACTG
TTGATAAATATGTATCATTATATTGTAAGTAGTGATTTCCAGAACCTTTATTAATTGTAA
TGTTTCCTTCACCTGGTACTAAGAAAACTCTTGCAACCGCTTGTTTTCGTTTTCCAAGTC
CAATATCAGCTTTTTGAAAAATTAACTTTGTCATAAGTATTTCGTATTATTTTAGTTACT
TACTTTGTGTTTTTAATACTTGAATGTAGATTTGTAATATCGATCTCAATTGGATTTTGA
GCTTGATGAACATGGGTATCCCCATTATAAATCTTTAATCGTCTCATTAATCTTTTTGTT
TCTGTTTGTGATAACATTCCTTTTACAGCGCGTTCAATTGTGAAACGTGGAAGACAATCC
ACAACGTTTCGAATTTTTAATGAACGACCTACTCTACCAGGATGTGTAACAATATAATGT
TTACTATTTTCATTCAAAACAATTGCTTCTGCATTAATTAAAACTACATAATCACCTGTA
TCTACAGATGGGTGGTATTGTGATTTATTTTTACCTTTTAGTAAACCTGTAATTACGGTT
GCTAATCGACCTAATGTTTGTCCACTGCAATCAATAAGATACCAATTACAGTTCTTATAA
TCTTGAGTTGGTAAGAATGTTTTATTTAGTGAGTTCATAATTTTTTTTAATAACTAAAAA
TAATCATCTAAAAGTATTATTGTAAAATAATACCTAATTTATTTTTTAATGTCGAAAAGA
CTTCGATGGATGATTTTCGACCAAAATTTTTAAGTTCTTGAAGTTTTTCAGGTGAATATT
GTAATAAATCTCCCACTGTATTTATCTGAGCTTTTTTCAAACAATTATAAGCTCGAACCG
ATAATTGTAATTCTTCAATTGCAATATTGGTATATGGTTCGATACTTAGAGATTGAACTT
TAGGTTCTAATTTATTAATTTTTGTAGACTGTTTCTTTTCAACTAATAAATTAAACAAAT
CAATAGTAACTTGAGCTGCTGATTTAAATGCTTCATCTGGTGAAATACTACCATTTGTCC
AAATATCTAAAAATAATCTTTCAGTTATGTTGTTTTCTTTATCGTAAATGTTTTCAATCT
TAAAATCAACTTTTTGAACAGGCATAAAAATTGCATCAAGTTGAAGATAATGTTCATCAT
CATCATTATCATCTTCTTCTAAAAATGTTTGGGATGCTAATTTATATCCAGTACCATATT
CAAATTTAAATTCAATTTCAATTACATTAGCAGTTGAAATTGTCATAATATAATGATTTG
GATTTACCAATTCTAAATCTGATGGTAACTGAATTGAATCGGCTGTAACTACCATTGGTC
CTTGAATCTTCAAACGACCAAATTGTGGTGATTGAGAATTACCCCGTAAAATAACACCTT
TTAAATTTAGTAAAATTTCAAGAATATCTTCACGAACACCAGGAATAGTTGAAAATTCAT
GACTTACTCCAGCAATTCGAACTGCAGTGATAGCAATTCCACCTAAATCATTTAGTAGTA
CTCGTCGTAATTGATTACCAATCGTAATTCCTTGACCAGATTTTAAAGAATTTATTAAAA
ATTGTCCATGACAAGCCCCTGATTCGATCTTGTCAGATTTAAGGCATTTTACTGAAATGT
TATTTATCATTTGATTTTTTAAAACTAAATTCTAAACGCGACGACGTTTAGGAGGTCGAC
ACCCGTTATGTGGAACAGATGTGATATCTTGAATCGATGTTATTTCTAACCCTGCTCCTT
CAATGGCTCTAATTGCAGTTTCACGACCTGAACCTTGTCCTTTTACTAAAATATCTACAC
TTTTTAGTCCAATACTAACGGCGTCAAGGGCTGCTTTCTCAGCAGCAGTTTGCGCAGCAA
ATGGTGTACTTTTTCGTGCCCCTTTAAATCCTGAACTTCCAGCCGATGCCCATGAAACTG
TGTCACCATTTGTATTTGTGATAGTTACAATGGTATTATTAAAAGTTGATTGAATATGGA
CAACGCCATTTCTTAAATTACTTTTGTCTTTTCTAATTGTTGATTTTCTAGTTTTTTGTG
GCATATAAAAATTTCAAATAAATCCAATGCTAGTATAAAATTATTTCTTTTTACCTGTAA
CAGTCTTTTTAGCTCCACGTCTACTACGTGCATTTGTTCGAGTTCGTTGACCCCGAACTG
GTAAACTGTTTCGATGTCTCTTTCCTCTATGACAATTGATTTCATTTAATCGTTTAATAT
TTAAACCATTAAATCTTCTTAAATCACCTTCAAGTTTTAAATCACTACTTTCTAACGTTT
GACGTAAAGCGACTGATTGTTCTGTTGTTAAATCATAAACACGTGTATCAAAATCAATAC
CGGCAATCTCAACAATTTTTGTTGCCGATGTAAGACCGATTCCATGAATATAAGTCAATG
CGTATGCAACTTTTTTATTTCTGGGTAAATCGACACCAACTAATCTTACCATTTTAAAAA
CTCCTTTATACTATTATCCTTGACGTTGTTTATGTTTCGGATTGGGACAAATTACCATAA
TTTTACCATGACGTTTAATTACGCGACATTTTTCACACATTTTTTTTACGGAAGGGCGAA
CTTTCATGTTTTAATTTTTAAATAATAATTTTTATTTTATCGATAAATCTCTGAGTAGTA
AATGTTACTAATCTCACGTTTTAAATCTAGAATTACACCCCCTAGAATTAAAAAAGATGT
TGTACTTAAACCACTCAAACTTGTAATATTCAATGTAGATTCAATAAAATTAGGCACAAT
CGTTATGAATGCAAGTAATGTAGCACCCATTAACGTAATTCTTTGAATTTCCTGTTTTAA
GTAAAATATTGTTTGAACACCAGGTCGAACACCAGGAATTTTAACAGCTGATTTTTGCAG
TTGATCGGAAATATCTTTTGGATTGAGAACAATTGATGAGTAAAATGAACTAAAGGCTAA
AATTAAAACAAAATAGCCGATCCAGTAAATCCACTTAAAATTTGTAAGAAAATTTAACGA
TTGAAATATACCTAAATTAATAAGATAATTTGGAATTACTAAAAAACTAGTTGTCAAAAT
AATAGGCATCACACCCGCTTGATTAAATCGTAATGGGAGATAACTTCGGCTTTTTTTCTT
CCCAGAAGAACGTTCATAATCCGAAGAACTTCGGCTTAAACGCTTTGATGAAATCAAGTT
AATAATAAGTGTAGAATTTTGTAATAATACAATCGCATAGAGTGCAAACAAGATTAAACT
CACAAGTCCAAACATTGACATAACTGAAAGAACTGCAGTATTACCACGATTTTCATTAAT
GATCTTGTCAATAAGATTTGGTAAATTTGAAACAATGTTTATATAAACTAATACGGAAGT
ACCATTTCCTAATCCATAATCTGTAATTACTTCACTTAACCACAATACAATCATGGCTCC
ACCAGTTAACCAGGTAATAATTTGACTTGCTAAAACAATATTCCAATCAAATAAAATTGG
ACGAAGATAAAGAGTAAGCCCAATACTTTGGATAATTGCTAAAACTACTGTAATGTTTCG
GGTTAAACGACTAATTTCACGTCGACCTTGAAAATCACCTTCTTTTTGTAATTTAGCTAA
TTGTGGAGAAAAACCAATCAGAAATTGAAGAATAATTGTTGCATTAATTGCTGGGAAGAT
ATTTAAAGTAAATAACCCAATAATAATAATCTTATCTCCTAAAAATGTACGTATCAAATT
TTTAGCAACTAAATTTTGTTGAATTGCAGCTGCTAATTCATTGTGATCAATTCCAGGAAC
TGGAAGAAAGGTACCAGCTCGGATAAATAGGAGTATGACAAACGTAATTAAAATACGTGG
TAATAAAGCTTTTAGAAGCTGAAAACTAAATTTAATTCTCACAGTTTATTTTTTTAAATT
TTATAAATTATTTTAATTTAAGTCCCGGATTTTTGCGACTTGTGATTGAGTTGTTAAATT
TTGTAACGCACAAATTGATGCTCGAGCATTATTTAACAAGTTATTAGAACCTAATTGTTT
TGCAATTACATTTTTAACACCTGCAACTTCTAATACGATTCGAACTGCTCCGCCTGCAAT
TACTCCGGAACCTTCAATTGAAGGTCTCATAATTACTTTACAGGCTCCATAGTTTCCAGT
AACATTATGTGGAATACTTAAAGATTTTGTAATCGGTAATTCAATTAAATTTTTCTGACC
ATCTGCTTTTGCTTTTTTAAAAGCATTTACTACATCATCTGCCTTTGCAACACCAACACC
AACTTTTCCTTTTTCATCACCAATTACAACAATCGCACGGAAACTTAATTTTTTCCCACC
TTTTGTTACTTTTGAAACACGACTAATTTTAATTAATCGTTCTACAAGTTTTGGTTGACG
ACGTGAATTTCCTCTACGTTGTTTTCTTACATCAGTACTATTATCACTCATAACATTTAA
TTGATCTATATTGTATAAATTTTAAAGTTAAAATTTTAACCCACCTGCTCTTGCTCCATC
TGCTAAAGCTTTGATACGACCATGATATAAGTAAGGACCACGATCAAAAACAATTTTTGT
AATGTTTTTTTCTAAACTCAGTTCAGCTAATTTTTCTCCTATAAGTCTAGACGCATCACA
AGTACGGCCAGTCGATAAGGTAAGTTTAATGGAACGATCTAATGTAGAACAAGTTAATAA
AGTTTTTGATGTTGTATCATCAATAATTTGTGCATAAATATTTTCATTAGAACGGTAAAC
TGATAAACGTGGTCGGTCTAATGTACCTTTTATATTTCCACGTAATGCTTGACGTTTTAA
TTTTCTATATTTATTGGGTTTTAATCTTTTGTTTTTGTTTTTTAATTTTAATAAAGTTCG
TCTAGAAAGTTTCATAATTTTGTGGGGTTTGATTTAAAATTTTGAGAATTCACTAAAAAG
TAGCAAAGTTTACTGATCCGACTTATGACAAGTAATCTAAAGTTATTTTCCAGCTTTTCC
AGCTTTACGAAGAATTTGTTCATTTTTATAAAGAATTCCTTTTCCTTTATAAGGTTCTGG
GCGTCTCCAAGAACGGATATTAGAAGCAAATAAACCTAATAATTCCTTATCACATGACTT
TAAATTGATTGTTGTATTTTGAACAACTTCAACTGAAACTACTTCGGGAATATCAATGTT
AACAGGATGACTATAACCTAAACTTAAAACAATTTGTTTTCCTTGAACTACTGCTCGATA
TCCAACACCTTTTAAAACTAAAGTCAGTTCAAATTGTTCTGAAACTCCAATCATCATGTT
ATTAATTAGTGTTCTATATAATCCATGTATAGAACGAAGACTTCGAGTCTCATTTTTTAA
ACTAACTTTTAAGATATTTTCATTTTGTTGAATATCAATGGTTTGAGGAATTACCGTTTC
TAAAGTTCCAAATTTGCCTTTTACGATAATTGCTTCACCGTTCCAATTTACATCAACATT
AGCAGGGATAATAATTGGTAATTTTCCTATACGTGACATTGTTGAAACTCCTTATTTACC
AAATATAACATAATACTTCACCACCAATCCCAAGTTCTTTTGCTTTTAAGTTTGTCATTA
CGCCGCTTGATGTAGACATAATTGCAATACCTAAATTGTTTAAAACTTTTGGTAATTCTT
TCGAATTTGTATATACACGCAATCCTGGTTTACTTACTCGTTTAATTTTACTAATTACAG
GTTTTTTAGATTTTCCTGTGTATTTTAAGAAAAGTAGTAAGTATTTGCGATTTTCTTCTT
GATAATCTTCAAAATCTACAATAAAACCTTCTTCTTTTAAAATATTTGCAATAGCTACTG
ACATCTTTGTAACAGGAATCTGAACAATTTGATGTCTTACCATAGTAGCATTGCGAATTC
TTGTTAACATGTCTGAAATCGTATCTGTTACCACAATTTTCTCCTTATCAAATATAGTTT
TATTTATTCTTGTGACCAACGTTTTCGTTTTAAATGTTTCTTACGATCCCAAACTTGACT
AACTTCCGAAAACGAAGAATATTTGTCATAGTAACCACAATCATTTAATGGAAAACGTAA
GAATTTGAAAAGAATCATTCCATTTAAAATTTTGTCCATTGATTTTGACTGGTATTTTGG
AGAAGAGTGTTCTAAAACAATCGTAATTGTAAATCCTCGTGCTTGATCTACATCATCATA
ATTGATTTCTGGAAAAATTAATTGTTCTTTTAAACCAAATGTGTAATTTCCAGCTTTATC
AAAACTTCTTAATGATAAACCACGAAAATCACGAATTTGAGCAAATGTAAAGAATAATAG
TTTTGTTAAAAAAGCATACATCTTTTCGCCACGTAAAGTAACACTTAAGCCTAATTCCAT
GTCTTCACGAATTTTAAACCCAGCAATTGCTTTTTTCGATCTTGTAATAAGTGGCTTTTG
CCCGCTAATTTTTTCAAATTCTTCAATATTTTTTTTCAAAACACTTGTATTTTGTGCTGC
TAAGCCAAGACCGCGATTAATTTGAATTTTTTTTAATTTTGGAACCGTATGAGGATTTTT
AAATCGAGAAGGACTATTATTAATTAAAATTGGTTTAATACCTTCTTCATATTCTTTTTT
TATATCTTGCAATAGATTATGAATATCACCAATTTCTTCTAGTGAATGTTGATTTAGCAT
ATTAAATTCTTTTTACTTTATTTTTACATTAGAATGATCAATTGGAGCTTCAAATTGCTT
AATTTCACCAATTTCATTCTCGGTATTTGGTTTCACATGTTTAAATTTTAAGTTAATTCC
TTGAACAATAACTTTTTTAGTTTGTAGATCTACTTTAATAACTTCGCCAGTTTCATTTTT
ATAAAAACCAGAAATAATAATTACTTGATCACCAACTTTTACATGAAGTTTTTGTTTTTG
TGCCATTTATAAAACCTCCGGAGCTAATGAAACAATTTTTGAAAGATTCTTATCGCGAAT
TTCACGCGCTACAGGCCCAAAGACTCTAGTACCACGAGGATTATTTTCAGGATTTACAAT
TACTGCAGCATTATCATCAAATCTAATATACATCCCGTCTGGTCGACGGATAGTTTTTTT
AGTTCTTACAATGACTGCTCTAACTACATCAGAACGTTTAATAGGCATATTTGGGATTGC
TTCTTTCACAACGGCAATAATAGTATCACCGATTTCAGCATATTTTTTATTTCCACCTAA
TATTCGAATACACATTACTTTTTTCGCACCTGTGTTATCAGCTACGGTTAAAATTGTTTG
AGGATAAATCATAAAATACTATTTAACTGATTAACGATGATTTTGAAAGAATTTCAACTA
ACTTCCAACGTTTTCTTTTACTTAATGGTCGACATTCTTGAACTAACACTTCATCTCCAA
TATTACACTTTTCTAATTCATCATGAGCTAAATATTTTTTAGTTTTGATTAATGTTTTAG
CGTACATTGGGTGAGGATATCTATTTTCAACTTTAACTACAATCGTCTTTTGCATTTTAT
TACTAACGACAATACCAACTTGTTGTTTAACTGGCATTTTTTAACTCCTTAAGAATTATT
TATTAATTTCTTCTATTTTCTCTATGTTTTCTAAACGTAATGTTAAAAGAGTTTTTAAAT
GAGCTAACTCACGTTTTGCATATTTAATTTCATGTGACTTCAGATTTTGTCGTGTCGCTT
TTTTGAATCGTAAATTAAACAATTTGCTTTCAGTTTCAATAATCGCTTTTGATATTTCTA
CATTTGAAAGCGAAAGAATATCTGTGAATTGAGGTAAACTCATAGCTTATTTAATATTGT
CTTTATTAATAAATTTTGTTTTTAAAGGTAGTTTATAAGCAGCTAAAGTTAATGCAGCTT
TAGCAATTTCTACAGGAACTGAACTAATTTCAAAAATAATTGTTCCGGGTTTTACTACCG
CTACCCAATAGTCTACAGTACCTTTACCAGATCCCATTCTTGATTCAGCAGCTCGTGCAG
TAACACTCTTATCTGGGAAGATCCGAATCCATAATTTTGCTCCACGTTTTGTATAACGTG
TAATTGTTCGTCGAGATGCTTCAATTTGACGTGAGGTAATCCAAGTTGGTTCCAAAGCTT
GTAAACCAAAACTACCAAAGCAAATCTCATTACCACGTGTAGCTTTTCCTCTCATACGTC
CACGGTGGTACTTTCTATATTTTGTTCTTTTTGGACTTAACATAACAAATTATTGTAATA
AAAATATAAGTTGCCTTAATAAACCTTAGTTATTTAGATAAAATTTCACTTTTAAAAAGC
CAAACCTTAATTCCTAAAACGCCATAGATTGTATTGGCTTCTGTTGTTGCATAATCAATA
TCAGCACGTAACGTTTGTAACGGAACACGACCTTCACGAACCCATTCACTTCGAGCAATT
TCTGCTCCATTTAAGCGACCAGAAACTTGAATTTTAATTCCATTTACATTTTGTCGTTGT
GCTCGTTGTAAAACAGTTCTTGTAGCACGTTTAAATGCAATACGTTTTTCTAATTGCTTA
GCAATTAAATCAGCTAAAAGTTTTGCTTCTAAATCTTCGAATTCGATTTCAGAAACTTTA
ATTGTTAACTGACGACCTACTGGTAATAATTTTTTAAGATTTTTTAATAAATTTTTCAAT
CCATTACCCATATCATCTACTAAAATTCCTGGTTTTCCAGTTTCAATAATTAATTGAATA
TGGTCTTGCAATACATTTCGGCAAATTTTAACATTTGAAATGTAGTTTGCTCTTGAAATT
GTATTGATGTAAGTCCGAATTTTATCATCTTCTTCTAAAATACTAGCGTACTGATTAAAA
TTAGCATACCATACAGACTTATGCTCTTGTACAATACCTAATCGAAATCCTAAAGGATGT
GTTTTTTGACCCATATACGAATTGTTTTAATTTAAAATCATCAATTTATAATTTAATTGT
TCTCTGTCATAACCACTGTAATGTGACATGTTGGTTTTAAAATTTTATATGCTCGTCCTT
GTGCACGAGGGCGGATTCTTTTTAATTTTGGTCCTTCATCCGCGAAAATTTCATTAATAA
TTAATTTCTTTTTATCTAATCCATAATTATGTTTTGCATTTGCAGCGGCAGAATGAACTA
CTTGCCAAATGGGTCCACCAGCATCATATGGTAGAAATTCTAAAATCATTAATGCTTCTT
GATATGAGCGACCTCGGATTTGATCGATCACTCGTCTAATTTTGTGCGGAGACATCCGAA
TATATTTTGCTACTGCTTTTACTGATTGCGAATTGGCCATAGTAAGTTAATTAATACATG
TATTTTAGTTTATAAAAGTAACTTTCTTTTTGTGAAACCCAAGCTTTACCATAGAGGTTC
AGGTTTTTTCACAGGAAGTTTAGTTGTATACAAAAATTTAATAGTTATATAGCTAAAAGA
TTCTAAACGGGAACTATCTTTCGTTAAAAATTTGTTAACTTTTGACTGTTGGTGAATGTA
AATTTCATCAACCCAAATATCAAAAAAATCAATCGAAAAATTATTTTGTAAATAAAGAAC
AGGTGAATAAAGAATAGTTAATAAATTATCTCGCTCAACGTTTTTAGCTTTTAACGAATA
GATAATATCATCAATAATATGATAAAAATATTTATTCTGAAAATTATTTAACATAATTTT
ATCCACAACTGATAATTCATTCTTATATTTTATGTAAAACGTTTTTGATTTAATCTCATT
CGAATTGGGATAAGAATGCGTCCACCGGGTAAATAATTGTCTACCTTCATATGGTAACTT
TAATTTTTCATTCATCTCAATACGCTCAAGAGTTTTAAAACTTTTTTTGTCCAGAGATAA
TGATATCCAGTCACCCACACTATTTTCGTTTTGTAGGTAGACATCATTTTTAGTTTCTTT
TTGTCTATTAGAAATAGAGGATTGTTCCAGACATTTACATTGATGTTCATGTAAATTTCG
AAAAGTTGTGGCCGGATCTCCAATTAATTGTACAAGATAACGAAATAAATTCAAATTCAT
TAGTTTTGAGTAATTAACGTTGTGCTTTTCTATCAGCTTTAATATGAGTTTTAAAATTTC
TTGTCGAAACAAATTCCCCTAATTTATGTCCTACTAATTGATCGGAAATAAAAATTGGTA
CATGCTGTTTTCCATTATAGACTGCAATTGTCAAACCAATCATATTTGGTAAAATTGTTG
AAGATCTTGACCAAGTAGTAATTGTATCTTTTTTAGTTTCCTTATTCATCTTATCAATTT
TTTTTAATAAATGATAAGCAACAAAGGGACTTTTTTTTAATGATCTTGCCATTTTTTAAA
TCTTTTTGTTAATAATCGTAAATAATTATCCTAAACAGGACGTCTTCTAAGGATATAGTT
ATCGCTTAAGTTCTTCTTTTTTCTTGTTTTCTTACCTAACGCTGGTTTACCCCATGGTGT
TAGAGGGCGTGTACGACCAATAGGTGCTCTCCCTTCACCACCACCATGTGGGTGATCACA
TGGATTCATAACTGATCCACGAACTGCTGGACGTTTTCCAAGCCAACGTGTTCTACCAGC
TTTACCACTTTGAACTAAAAAAGCATCGTTATTACTAATTTCTCCAATTGTTGCGAAACA
TTCTTTTCGTAATAATCGAATTTCTTTCGATGGTAAACGTAAGGTAATGTAATCACCTTC
TTTAGCTAAAATTTTTGCCGATGTACCAGCTGCTCGCACAAGTTGGCCACCTTTGTTTGG
AATTAATTCAAGATTATGAACCGAAGTACCTAAAGGAATTTCACTTAATGGTAATGTATT
ACCAATACTCATAGGTGATCCAGATCCAGATAAAATAGTGTCACCAACATTTAAACCTTT
TGAGTGTAAAATGTAACGTTTTTCACCATCAGTATAGCAAACTAATGAAATGCGGGCATT
TCGATTTGGATCATATTCGATGCTTTTTACGCTTCCACTAATTCCATATTTATTACGTTT
AAAATCAATTAAACGGTAGCGGCGTTTATGACCACCACCACGATGTCGAATTGTAATAAC
ACCGCGATTATTACGTCCTTTATTACGATGGTTTTTTTTAATTAAAATTCTTTCCGGTTT
AGCTTTTGTAATTTCGGTAAAAGCTGAAAGAGCACGGTGTCGTGTTCCGGGTGTATATGA
TTTATAAAGACGGATACTCATAAACTTTTCTTTTTATATTTATTAATTTTCGGTAAATAA
GTCTATTACATCACCTTTGGCTAAACTCACAATTGCTTTTTTATATTGTGGTTTCCAACC
AATATATTTGCCAACACGCTTCTTTTTACGGGGAAGACGACAACTATTAACTTTTATAAC
TTTGACATCAAATAAATATTCAATTGTATTTTTAATTGTAATTTTATCGGAATTTCGATC
TACAATAAAAGTATATTGATTATTTTCTAAAAGTCTTGTTGCTTTGTCAGTTATAAGAGG
ATATTTAATAATATTTGCATTACTAAGATTCGAAGAATTAGTCACAATAAGTTTCCTTTA
TATCATTTATTGACGATGAGCTTAATACAATTTGCTTCGTTTTTAATAAACTATAAGTAT
TTAAATTTGAGGCTAAAATTAATTCTACATTTTTAATATTTTGAGTTGCTAATTTCAATG
AATCAGTTTTTTTTGAAACAACGACTAAAACTTTTTGATTAGAATCAATATTACAATTTT
CACACATTTTTAAAAAACTTTTAGTTTTTGATTCAATAAGTGTGTTTTCTAAATCTTCAA
TAATTATAACATTATTTTTTTTGTTATATAACAAAGTTTGTAAAGCTAATTGACGTTCTT
TTTTATTTAACTTTAATGTAACTGATTTTGGTTTAGGACCAAAAATTACACCCCCACCTT
TCCATAAAGGTGATCGGCTAGAACCAGCACGTGCTCGTCCAGTTCCTTTTTGTTGCCATG
GTTTGCGACCCCCACCTCGAACTTCACTTCGAGTTTTTGTTGACACTGTACCTTGTCTTT
TAGAATTTAAATGGCGTAAAAGATCTTTATGTAGTACATAATTACCTGAATTATCCAGAA
TATTTAGTGTTAATTCATAGGTAGTATCTATGGGTTTTCCACTAATATCTACTGGATTAT
ATTTTATAAACTTTTGAACGGTCATACTTAATTTTGCTAATATAATTTTCTTAATTAGAA
GGAGTAATACTTAATAAATTTCCAGGTTTTCCAGGGACTGAACCTTTAATGATTAAAATG
TTTTCTTCAGAATTTAATTGAATAACTTTCAGCTTTTTAATCGTTGTAAGTTTATTTCCT
AATTGACCTGCCATTTTTTTAAATGGTAAAACACGTCCTGGTGTTGTACCCATACCAATC
GAACCAGGTGCTCTATGGTTCTTTGAACCATGTGTCATTGGCCCACGTGTGAAATTATGA
CGTTTTTGTAATCCAGAAAATCCTTTACCAACTGTCTTACCTTTGATGTTAACTAATTCA
TTTACTGAAAGTAAATCAACGTTTAAAACTTGGCCAACTTCAAATTCTGCGACATCAGTA
ACTCGAAATTCTTTTAAATACTTTAAGGGTTGAATATTTGATTTCTGTAAATGACCTAAC
TCAGATTGAGTTAAAGATTTATTTGACGTATTACTATAACCTACTTGAATAGCATTATAA
CCGTCTTTTAATTCTGTTTTAATTTGCGTGATCATACAAGGCCCAACTTTCAGAATTGTC
ACAGGAATAATATTCCCTGACTCATCAAAAATTTGCGTCATCCCAATTTTATTACCTAAT
AAACCTATACTCACGATAGTCCTCCCAATATTTTTATTATGTTTCATTTACACGACGTCA
ACTCACGATTAGAATTTAATAAACTAACTAAAATTAGTAAATTATGAACCTAGTTTAAGA
ATCTTCCTATTTTTTTGTCTATATAAGGTATATTAACACTGTTAGTCGAAATAATATTTA
TTAATGAAATAATTATTACTAACTAACTAATTATTCTTACATCTATAGATAAAAAATAGA
TTTTTAATTCATAGTTAAGACATTTTACTTCTAAATTGGCTCCACTTATTTTTTTGAGTG
ATTTTATGAAAAAAATAGGCTCTTAGAAATACACTTTTATTTTTTTAATTAATACGGCTA
TTCCTCTTACAAAAATAAATTAAACGGTTTATAATTATAAACAAGGTATTACATTTAAAT
AATTTTAGGAGAAAAAACTATGTCAAAAGTTGTTGGTATTGATTTAGGTACAACAAATTC
CGTTGTAGCAGCAATTGAAGGTGGTCAACCAAGTGTTATTATTAATAGTGAAGGGTTACG
TACAACTCCATCTATCGTAGCATATACAAAGAAACAAGAATTATTAGTAGGTCAAATTGC
AAAACGACAAGCTGTAATTAATCCAGAAAATACATTCTTTTCAGTAAAAAGGTTCATTGG
TTCAAAAGAAACAGAAGTTTCAGCAGAAGCAAGACAATTACCTTATCAAATTACGAATGA
TTCAAAGGATAATATTAAGATTAAATGTCCAGCTTTAGGAAAAGAATTTAGTCCAGAAGA
AATTTCTGCGCAAATTTTACGAAAATTAATCAATGATGCATCTGAGTATTTAAAACAAGA
AGTAAAACAGGCTGTTATTACTGTACCAGCTTATTTTAATGACTCGCAACGTCAAGCAAC
GATGGATGCAGGAAAAATTGCCGGGGTCGAAGTTCTAAGAATTCTTAATGAACCAACAGC
GGCATCTTTAGCTTATGGATTAGATAAAAAACAAAATGAAACAATCTTAGTTTTTGATCT
AGGTGGTGGAACTTTTGATGTTTCAATTTTAGAGGTTGGTGATGGAATTTTTGAAGTTTT
ATCTACAGCAGGAGATACTAAATTAGGTGGTGATGATTTTGATAAGGTTTTAGTGAATTG
GTTAATGCAAAACTTTAAAGATAAAGAGGGTATTGATCTATCCACTGATATTCAAGCATT
ACAACGTTTAACAGAAGCAGCTGAAAAAGCAAAAATGGAATTATCAACCGTTCAAGAAAC
AAAAATTTCTTTACCATTCATTACTGCTGATGCATCGGGACCAAAACATATCGATCAAGA
GTTAACGCGAGATGTTTTTGAAGTTTTATGTGAAGATTTAATTGAACGCTGTAGAATCCC
TGTTGAAAAATCAATTAATGATGCTAGATTAGACAAATCAGATATTGATGAGATTGTATT
AGTTGGAGGTTCTACTCGTATTCCAGCAATTCAAAATTTGGTAGAATCATTAACTGGTAA
AAAACCAAACCAATCTGTAAACCCTGATGAAGTAGTTGCAATTGGAGCTGCAGTTCAAGC
AGGTATTTTAGCTGGAGAAATTAAAGATATTTTATTATTAGACGTAACGCCACTTTCATT
AGGTGTTGAAACACTTGGTGGTGTAATGACAAAAATTATTGCAAGAAACACAACTATTCC
TGTAAAAAAATCAGAAATGTTCTCAACAGCAGTAGATAATCAAACAAATGTAGAAATTCA
CATTTTACAGGGTGAAAGAGAATTAGTTTCTGCAAATAAAAGTCTTGGAAATTTCCGTCT
AGATGGTATTCCGGCTGGAAATCGTGGAGTTCCACAAATTGAAGTAACGTTTGATATTGA
TGTAGATGGAATCTTATCAGTAACAGCAAAAGAAAAGGAAACAGGTGTAGAACAGTTTGT
AACTATTCAAGGTGCTTCAACATTAAGTGAAAGCGAAGTTCAAACTATGTTAGAAGAAGC
TGAAAAAAATGCAGCTGCTGATCAAATCAAACGAGAAAATATTGATTTAAAAAATCAAGC
TGACTTATTATGTTCAGAAGTAGAAAAGGAACTTCCAAATGTAACTTTGTCTGAAGATGA
ACAACAAGCAATTACTAAATTAATCGGAGAGATTAAAGAGAATATTCAAGCTGATAATAT
TGATACATTAAAGGTATTGATTGAAGATCTAAAAGAAAAATTAAATAGTATGAAATCTCA
GGATCCAGTGAATCCATAACAAGTTGAATGCCAGTCATCACATCTTTTTAATTACACTAA
ATAGTCAACGTATAAAATTAATTTTTATAATTATAAAAATTAATTTTATACTTTTAGAAG
TTTAAGAACACTGAAATAATCACTAATTATAAGTTAGTTTTACATACGTAATCTTTTGAT
TTGAAAGGTTTGGTAATTATAATTGATATTTGTGATAAAAAATTTACCCAATTTATAAGT
GTACAATATAGAAATTCAGTTTCAGAGCATTTCTATAATTTTAAAAAAGAAATTATCATT
AGACTTTAAAATTATTCATCACTAAATAGAACTAAGCTCTAGATTGGTAGTTTATAAAAA
AGCTCTTTACTTTCTTTATTTGATATCTATGATCTAGTAAAAGACTCACATTAGGATACT
ATTAGATTGAAATTTAATAAAATTACCAACTCTGAATACAATTCGATGGTCAGACAAATT
TGTGTAAATAATTCATAATATAATTGTCTAAATTCTTTACAAAACTAATAAATGGAAATC
AACTGTTAACTTACTTTGTAGTAATCATGTTTGTGTTTTATGAATAAGTCGTAATGTTCT
GATAAACTATTCAGTATAGTGGAAATAAAGGGGTTTAGTTAAGATAAGATTATTTACTTT
CAATTCTTTGGGTAGGAAGTTGGGGTTGGGTAAAACGAAAAGTTATCATTAATTAGAATT
CTTACTCATTAACTCAATTTAGCTTATAGTGTAGATTTAAAATAAGCATTTAAAAGTAGA
TTGCAGTTCTAACTCCATTAATTTTATGAAAATGAAAGTTGTTTAGGGTAAAATAGAAAG
GAAGTATTACAATCTTTTAATGATAATTTTAATTGAAGAAAATCAAAACAAATGAAAAGA
ATTTTAGAAACGAAACTGTGTCACAAAACTTAGAATTTCTCTACTGGCTGTTTTATACAT
TAGCTTAACTTCTATTACTTCTCCTAGTAATGGATGAAGGACCTAACTTAAGATCCTCTT
AAATTGATTGTTAAGGTCTTTTTAAAGCATATTTTAATTTAAGTAAAATAAAAATCTATC
AAAATTATTATTTGGGATATACTTTATTATATGAGATATGCATATACAAATAGATACATT
ACTATCAAAAGTCACTATACTATAAATTATCTAAAATCGGTCTTTATTAAAACTTTGGCA
TTGAACTATTTTCCCAGGAGGTGTCCCTCCAAGTATTTTCGTCGATTTATAACGTTTCAC
TACTGAGTTCGAGATGGATCAGCGTGGTTCCGTTGAATACACTAAAAACACCAAAGCAAA
AATAGTTACTAATAAGATATTAGTAACTATAAGTTTATTTAAAAATTCAAGTCCTCGGTC
TATTAGCACATCTCAGCTCATATATTACTATACTTATACTTGATGCCTATCAAACGGTTA
GTCTTACCGTGACCTTACTCACATTATGTGATGAGAATACTTATCTTGAGGTGGGCTTCC
CACTTAGATGCTTTCAGCGGTTATCCACTCCGTACATAGCTACCCAGCGTTTACCGTTGG
CACGATAACTGGTACACCAGAGGTACGTCCTTCTCGGTCCTCTCGTACTAAAGAAGGCTT
CTCTCAATATTCTAACGCCTACACCGGATATGGACCGAACTGTCTCACGACGTTCTGAAC
CCAGCTCGCGTACCGCTTTCATGGGCGAACAGCCCAACCCTTGGGACGTACTACCGCCCC
AGGATGCGATGAGCCGACATCGAGGTGCCAAACCTCCCCGTCGATGTGAACTCTTGGGGG
AGATCAGCCTGTTATCCCTAGAGTAACTTTTATCCGTTGAGTGACGGCCTTTCCACTCAG
CACCGTCAGATCACTAAGACCGACTTTCGTCCCTGCTCGACTTGTAGGTCTCACAGTCAA
GCTTCCTTATGCCTTTACACTCTAGATACGATTTCTACACGTTCAGAGGAAACCTTTGTA
CGCCTCCGTTACCATTTAGGAGGCGACCGCCCCAGTCAAACTGCCCGCCTGAAACTGTCC
TTTGACCAGATCATGATCCAAAGTTAGAAATCTAACATTACCAGAGTGGTATCTCACTGA
TGGCTCCTAAATTCCCGCAAGAATAAACTCAACACCTCCCACCTATGCTGCGCAAGTAAA
GTCCAATTTCAATTTCAAGTTACAGTAAAGCTTCATAGGGTCTTTCTGTCCAGGTGCAGG
TAGTCCGCATCTTCACAGACAAGTCTATTTCACCGAGCCCCTCTCCGAGACAGTATCCAA
ATCATTACGCCTTTCGTGCGGGTCGGAACTTACCCGACAAGGAATTTCGCTACCTTAGGA
CCGTTATTGTTACGGCCGCCGTTCACCAGGGCTTCAGTTATCAGCTTCGCTAATGCTAAC
CAACTTCTTTAACCTTCTGGCACTGGGCAGGCGTCAGCCCCCATACATCGTCTTACGACT
TAGCGGAGACCTGTGTTTTTGGTAAACAGTTGCTTGGATCTTGTTATTGCAACCTTATAA
ATAAGGCACTCCTTCTCCCGAAGTTACGGAGTCATTTTGCCGAGTTCCTTAGAGAGAGTT
ATCTCGCGCCCCTTAGTATACTCTACCTACCCACCTGTGTCGGTTATGGTACAGGCATTA
TTTATTTACGACAGTGCGAGCTTTTCTTGGAAGTCTGACATCGACTGCTTCAATGCCGTA
GCATCTCGTCATCACGCCTCAACTCAAAACGTTTTCTCCGTTTCTCAACATCTCGAACGC
TTAAACCGGTAACCAACATCCGGCCAGCTTAGCCTCCTTCGTCCCTCGTTATCAATAAAT
AATGGTACGGGAATATTAACCCGTTGTCCATCGACTACGCTTTTCAGCCTCGCCTTAGGT
CCTGACTTACCCTCCGCGGACGAGCCTTCCAGAGGAAACCTTGGGTTTTCGGGGTATAGG
ATTCTCACCTATATTTTCGTTACTCAAGCCGACATTCTCACTTCTGCTTCGTCCATATCC
GCTTACGCTAATACTTCAATCTACAACAGAACGCTCCCCTACCGATATATGTTCTATATA
TCGCACAGTTTCGGCAAATTACTTAGTCCCGTACATTTTCGGCGCAGGTTTACTCGATCA
GTGAGCTATTACGCACTCTTTAAAGGATTGCTGCTTCTAAGCAAACCTCCTGATTGTTTT
TGCACTCCCACCTCCTTTATCACTTAGTAATTATTTGGGGGCCTTAACTGGTGCTCTGGG
CTGTTTCCCTCTTGACAATGGAGCTTATCCCCCACAGTCTCACTGATAAACTGTTCACTT
AGTATTCTTAGTTTGCAACGATTTGGTACCGAATTACCAGCCCGCATACGTAACAGTGCT
TTACCCCTAAGTTATAATATTTATCGCTGCGCCAAAACGCATTTCGGGGAGAACCAGCTA
GCTCTGGATTCGATTGGCATTTCACCCCTAACCACAATTCATCCGCTGATTTTTCAACAT
CAGTCGGTTCGGTCCTCCACTTAGTATTACCTAAGCTTCAACCTGACCATGGTTAGATCA
TCCAGGTTCGGGTCTATAACCAATGACATATGCCCTATTCAGGCTCGCTTTCACTATGGC
TCCAGTATTCTCTACCTTAACCTGCCACTACCTATAAGTCGCCGGCTCATTCTTCAACAG
GCACGAAGTCAGACGATTTAGTCGTCCTCCTACTGATTGTAAGTTTATGGTTTCATGTTC
TTTTCACTCCCCTCCCGGGGTTCTTTTCACCTTTCCCTCACGGTACTATTTCACTATCGG
TCATTCAGGAATATTTAGCCTTACGAGGTGGTCCTCGCAGATTCACACGGAATTTCACGT
GCTCCATGCTACTTGGGATAAGATTTGATTATTTCAATTTTCAACTACAAGACTATCACT
TTCTTTGGTTAAGCATTCCAGCTTATTCGTCTAATTGTCCTAATCGATTTACAATCGTCC
CACTACCCTTAGTTAAAAACTAAGTTTAGGCTTCTCCCGTTTCGCTCGCCGCTACTAAGG
GAATCGTTTTTTACTTTCTTTTCCTCTAGGTACTAAGATGTTTCAGTTCCCTAGGTTTGC
TCTTGCTTATCTATGAATTCAATAAGTAGTATAAAAAGTTTCCTCATTCGGATACCTCCG
GATCATAGCTTTTTTCCAGCTCCCCGAAGCGTTTCGCCGGTAAACGCGTCCTTCATCGCT
TCTGAATGCCAAGGTATTCCCCATAAACTCTTAATTCCTTGAATTTAAGACGTTTCTTAA
AAATTGAGTTGTTTTCTCATGTGGAGGTAAGCGGATTCGAACCGCTGACAACCGCCGTGC
AAAGGCGGTGCTCTACCAGCTGAGCTATACCCCCGCTGGGCCATTCTGGATTTGAACCAG
AGACCTCACCCTTATCAGGGGTGCGCTCTAACCAACTGAGCTAATAGCCCGTAAACCATT
GTTCTGATCTACAAATAAGTAACTTTTGATTTTGGATTCATTAAAATGAATCTATCGACC
TTATATTTAAAAATTTCTTTTTAAAAGGAGGTGATCCAACCGCACCTTCAGTACGGTTAC
CTTGTTCCGACTTCACCCTAGTCACTAATTCTACCTTAGGCATCCTCCTCCAAACGGTTA
GAGTGACGACTTCGGGTATAACCAGCTTCCATGGTGTGACGGGCGGTGTGTACAAGGCCC
GGGAACGAATTCACCGCTGTATAGCTGACCAGCGATTACTAGCGATTCCAACTTCATGCA
GGCGAGTTGCAGCCTACAATCCGAACTTAGATAGAGTTTATAGATTAGCTTGTCTTCGCA
GATTAGCATCTCATTGTCTCCACCATTGTAGCACGTGTGTAGCCCAGGGTGTAAGGGGCA
TGCTGACTTGACGTCATCCCCGCCTTCCTCCGGTTTATAACCAGCAGTCTTTCTAGAGTT
CCAAAATAGGCAACTAAAAATGAGGGTTGCGCTCGTTGCGGGACTTAACCCAACATCTCA
CGACACGAGCTGACGACAGCCATGCACCACCTGTGTATACGTTCCATAAGGCACTTTCTT
CTTTCAAAGAAATTCGTATCATGTCAANNCAATTCCTTTGAGTTTCACTCTTGCGAGCAT
ACTTCCCAGGCGGGATACTTAACGCGTTAGCTTTGATACTGCACAGGTCGATCTGTTCAA
CATCTAGTATCCATTGTTTACAGCTAGGACTACTGGGGTATCTAATCCCATTTGCTACCC
TAGCTTTCGTCTCTGAGTGTCAGTAATAGCCCAGTAAAGTGCCTTCGCCATCGGTGTTCT
TTCCAATATCTACGCATTTCACCGCTCCACTGGAAATTCCCTTTACCCCTACTATACTCT
AGTCTAACAGTTTCGACTGCGATTTTGAAGTTGAGCTTCAAGATTTAACAGTTGACTTAT
TAAACAACCTACAGACGCTTTACGCCCAGTGATTCCGGATAACACTTGCATCCTCCGTAT
TACCGCGGCTGCTGGCACGGAGTTAGCCGATGCTTATTCTTCAGGTACACGTCATTTATT
CCTCCCTGAAAAAAGAGGTTTACAACCCATAGGCAGTCATCCCTCACGCGAGATTGCTCC
GTCAGGCTTTCGCCCATTGCGGAAAATTCCCCACTGCTGCCTCCCGCAGGAGTCTGGACC
GTGTCTCAGTTCCAGTGTGTCTGATCATCCTCTCAAACCAGATACTGATCGTCGCCTTGG
TAAGCCATTACCTTACCAACAAGCTAATCAGCCGCAAGCTTCTCTCTAGGCGGAAAAATC
CGTTTCACTCGAAAGCATATGGGGTATTAGCAGCCGTTTCCAGCTGTTGTCCCCCTCCTA
AAGGCAAATTCTTACGTGTTACTCACCCGTCCGCCACTTGAGTCAAAGACTCTCGTATGA
CTTGCATGTGTAAAGCATCTCGCCAGCGTTCATCCTGAGCCAGGATCAAACTCTCTTTAA
ATTTCCATAAATTTTTTGTTCAACTTCGGTTGAAGTTTGTTTCATAAAGTTGATTTATAT
CTTAGCTCATGAATTAAAGCATCCAGGGTTTTCAAGAATATAAATAGTTTAAACTTAAAA
TTTTTAATAACTTAAAAATAAAAATACAACAGCCTAACACGGAACATACAAACTATTAGA
ATTATTAATCGATGAAAATACTAAGATTAATAATTCTATGATCAACTCAATAAACTTAAA
AAATACTATAGAAGTTATCAGTCAAAAAACTAAAACCAACCATTTCTTGTTGGTGAAGTA
TGTAACTGTCAGTGAAGAGATTTAGATCTAAATGACCGTAAGCGGTTTTCATATATTCTA
AAATATCTGGTCGTTCCGTAAACCAAAATTCTCGTATATCATTTGGAATAGGATGTTTAT
ACCACAAGGCAGGTAAATAATGGAAAACGAGCACATCTTTTAATTGATTGTTAATGACTA
ATTGTGTCGGTTCACCCTCACTTGGTAGAAATGGCATAGTAAAGACTAAATGGTTCAAAC
TATCAGCCAATGCACCAATTGCTCCAAGGATAAGACCTCCCGTAATATTTACACCGAATA
CACCAGGTATAATTCCTTGTAAAGTATCATCAAGCCAATCTACAGCTGTTACTAGATAAG
ACCATGGAAATAAATAAGGATTAATAGTAATAAACCAAGCTAGTAGAAGTCGATAAACTA
CTATTTGTGAGTAACAAACTAATGCAATAAATAGAACCTCGCGAATAACCTCAAGAGTAC
TAATGTCTAAACAAATATTTAATTTTACTTGAATAAACTCAGATATTGAATCAGGTAAAA
AGAAAAGATTCTTATAATTTTCAATATAGAAGTTATAAAAACCTTCATCTTGAGTTTCAT
ATATATACCGGGGGAGTGGCTCAACTCTTGGTGCTGGTCCAAAGATCATTTCAAACCAGG
TTTCAGGACACTGGTCTGGAGGAAAATATGTTATCCGTTTTGGGAGACTATCCATTGATG
GAAATCTTTCTTGCCCTTCAGTTAAAACTTTAGTAATTGTTGGCATACCCGAATTGCCTG
GATATCCAAACTGAGAAGCAATTATTTTAAATAATTCTCCAACTTTATCATAGAAGACAG
TTCGAACAGAAGCAAATTTTTCATCTAAACCCATTTTGAATTCGTATTAAGTTAATAAGT
ATTTGATTACTAAAAAAATATAGGACATAATATCGTACATTAGTATGATAATATAAAATA
AAAATATTTGAAAGGATAAATTTGAAGAAAATTCAGGAATTTTCTTCGACAATTGTCAAT
AATGATAAACTGTATAGTATTACGTTATTATTTTCTACTTTTTTAAAGAAGAATATTAGT
AACTTTATAACGATTAATTATAAGAAATGTTTTTAAAAAAATTAAGAAGCATTACTTT
>PSN_contig_0000010
CGACTTAGCCCTAGTTATCGGTTTTACCCTAGGCGGATCCTATATGGTTTCCGACTTTAG
GCACTCCCAACTTCCATGGCTTGACGGGCGGTGTGTACAAGGCCCGGGAACGTATTCACC
GCATCATGGCTGATATGCGATTACTAGCGATTCCAACTTCATGAAGTCGAGTTTCAGACT
TCAATCCGAACTGAGATGAGTTTTATAGATTAGCAAACTTGTCACCAAGTAGCAACCATC
TGTACTCACCATTGTAGCACGTGTGTAGCCCTGGACGTAAGGGCCGTGATGATTTGACGT
CATCCCCACCTTCCTCCCGTTTACACGGGCAGTCTCTTTAAAGTCCCCGACATTACTCGC
TGGCAACTAAAGATAAGGGTTGCGCTCGTTATGGGACTTAACCCGACACCTCACAGCACG
AGCTGACGACAACCATGCAGCACCTTGAGACCAGTCCGAAGAAAGGCTGTTTTCACAGCT
TGTCCGGTCACATTTAAGCCCAGGTAAGGTTCCTCGCGTATCATCGAATTAAACCACATG
CTCCACCGCTTGTGCGGGCCCCCGTCAATTCCTTTGAGTTTCACTCTTGCGAGCGTACTC
CCCAGGTGGATTACTTATCACTTTCGCTTAGGCACTAGTTAAACTAATACCGAGTAATCA
TCGTTTACGGCATGGACTACCAGGGTATCTAATCCTGTTCGCTCCCCATGCTTTCGTCCC
TCAGCGTCAATATTACATTAGTGAGCTGCCTTCGCAATTGGTGTTCTGCGTCATATCTGT
GCATTTCACCGCTACATGACGCATTCCGCCCACTTCATATAAATTCAAGAAAAACAGTAT
CAATGGCAGTTCTACAGTTGAGCTGTAGGCTTTCACCACTGACTTATTTTCCCGCCTACG
GACCCTTTAAACCCAATAAATCCGGATAACGCTTGCATCCTCCGTATTACCGCGGCTGCT
GGCACGGAGTTAGCCGATGCTTATTCTTATAGTAATGTCAGCTCTGGATAAATCCAGAGG
TTTCTTCCTATATAAAAGAAGTTTACAACCCATAGGGCATTCATCCTTCACGCGGCATGG
CTGGATCAGGCTTTCGCCCATTGTCCAATATTCCTCACTGCTGCCTCCCGTAGGAGTCTG
GTCCGTGTCTCAGTACCAGTGTGGGGGATCATCCTCTCAGACCCCCTAGATATCGTTGCC
TTGGTAAGCCGTTACCTTACCAACTAGCTAATATCACGCAT
>PSN_contig_0000011
GCTACCTTGTTACGACTTCACCCCAGTCATGAACCACACCGTGGTGATCGTCCTCCCGAA
GGTTAGACTAACCACTTCTGGTGCAATCCACTCCCATGGTGTGACGGGCGGTGTGTACAA
GGCCCGGGAACGTATTCACCGCGACATTCTGATTCGCGATTACTAGCGATTCCGACTTCA
CGGAGTCGAGTTGCAGACTCCGATCCGGACTACGATGCGTTTTGTGAGATTAGCTCCCCC
TCGCGGGTTTGCAGCCCTCTGTACGCACCATTGTAGCACGTGTGTAGCCCTGGCCGTAAG
GGCCATGATGACCTGACGTCATCCCCACCTTCCTCCGGTTTGTCACCGGCAGTCTCCCTA
GAGTTCTCAGCCGAACTGCTAGCAACTAGGGATAGGGGTTGCGCTCGTTACGGGACTTAA
CCCAACATCTCACGACACGAGCTGACGACGGCCATGCAGCACCTGTGTCAGAGTTCCCGA
AGGCACCAATCCATCTCTGGAAAGTTCTCTGCATGTCAAGGCCAGGTAAGGTTCTTCGCG
TTGCGTCGAATTAAACCACATGCTCCACCGCTTGTGCGGGCCCCCGTCAATTCATTTGAG
TTTTAACCTTGCGGCCGTACTCCCCAGGCGGTCAACTTAGTGCGTTAGCTGCGCCACTAA
GACTTCAAGAGTCCCAACGGCTAGTTGACATCGTTTACAGCGTGGACTACCAGGGTATCT
AATCCTGTTTGCTCCCCACGCTTTCGCACCTCAGTGTCAGTATTGCTCCAGGAAGTCGCC
TTCGCCACTGGTGTTCCTCCACATCTCTACGCATTTCACCGCTACATGTGGAATTCCACT
TCCCTCTACCATACTCTAGTCGCCCAGTTTTAAATGCAATTCCTAGG
>PSN_contig_0000012
GAATTTACCACCAAATTAGAGCTGCAATCCCAAACAACTCGACTCGTTGACAAATGACTC
ACTCTACCAGGCGGACGGGAGTCTCACCCTCTCAGCTGTCCTTTTCCAAGGAACTTGGCC
CGGCAGATAATGTCAAAGTCTACAGACCACAATTCGGCGCCATAAAAGCGCAGATTCACA
TCCTGAGCTAGTCCCGCTTCACTCGCCGTTACTGAGGGAATCCTAGTTAGTTTCTTTTCC
TCCGCTTAATTATATGCTTAAATTCGGCGGGTCCTCTTGCTTGATCTGAGATCCGGAATT
GGATAGCTAGCTAATACAGGAAAGTATAGCTAGCTAGATCTAGTGACACTCAATCGAAAA
GTTTCAAACAGCTGAACATGACAATCTTAACAAACTCCAGATATTTGTAATAAATACAAG
CTACCAGAGATAGACAAGAGTGTCAACGCCGTCTTGACAAGACAGGTTGAGGTAACTAAA
TCTATGCACGTACGATACCGTAGAACTTAAGCAGAGACAGCTACTAGTAGCTGTCAAGGC
CAAAACAACCAGCGACCGGCCTAAACCAGCGCTGAGTGGGATCCACAGACACTCAGACAA
GCATGCTACCGGGAAAATCCCGAAAGCGCAATGTGCGTTCAAAATCTTAATGATTCACGA
GGTCTTGCAATTCGCATTACGTATCGCATTTCGCTGCGTTCTTCATCGTTGTGGGAACCT
AGACATCCACCGCTGAAAGTTGTAATGAATTGATATAATGTACAGGGCGGTGTTGGCACG
AGGCGCAACACCAGACCACTGCATTTTAGCTTTAGGTCATTTGGTTCTTTCCAGTTACCA
ATCGTTAAGAATGGGGGGTTGTGATACACTAGTAAATAGCATATCACTGAAAATAGTTTG
ACGACAGCGACGGAGAGCTTTAAAAGCAAGCCGCCTCTGAAATCAGATTCACAATGAAGA
CTGATCTTGGATCGGTGTGGTAATGATCCTTCCGCAGGTTCACCTACGGAAACCTTGTTA
CGACTTCACCTTCCTCTAAATGATAAGGTTTAGACAGGTTCTCGTGACTACCTTCCAATA
AAGGAAACTAACCACAATCCCGAGGCTTCACCGGACCATTCAATCGGTAGGTGCGACGGG
CGGTGTGTACAAAGGGCAGGGACGTAATCAATGCAGATTGATGATCTGCGTTTACTAGGA
ATTCCTCGTTCAAGATTAATAATTGCAATAATCTATCCCTATCACGATGCAAGTTCAAAA
GATTGCCCAGGCCTCTCGGCCAAGGTAGAACTCGTTGAATGCATCAGTGTAGCGCGCGTG
CGGCCCAGAACATCTAAGGGCATCACAGACCTGTTATTGCCCCTATCTTCCTGCGTCTAA
TAGAACGCACGTCCCTCTAAGAAGCACTACACAGTGATAAACACTATGCGTGCTATTTAG
CAGGCAGGGGTCTCGTTCGTTAACGGAATTAACCAGACAAATCACTCCACCAACTAAGAA
CGGCCATGCACCACCACCCATAGAATCAAGAAAGAGCTCTCAATCTGTCAATCCTCACTA
TGTCTGGACCTGGTAAGTTTTCCCGTGTTGAGTCAAATTAAGCCGCAGGCTCCACTCCTG
GTGGTGCCCTTCCGTCAATTTCTTTAAGTTTCAGCCTTGCGACCATACTCCCCCCGGAAC
CCAAAGACTTATGATTTCTCACAAGGTGCTGACGGAGACGTAACGTCGTTCCGCCAATCC
CTTGTCGGCATAGTTTATGGTTAAGACTACGATGGTATCTAATCATCTTCGATCC
>PSN_contig_0000013
TCACTGGATCCTGAGATTTCATACCAAGTCTCTTATTTATTAATTCTAGAAATTAGAAAT
AAAAGGATTCTATTTTATATTTCTAGTATAGTAAAATGTTACTATACTATTATTTTTAAA
TATTAAATTTAAGGGTTAGACCCTTAAATTTAATAGTAGATGTTCGATTAAAAAATTAAC
CGTTAACAGCTGGAGCTGTTAAAGCTACTGGTAATACTTCACCTGAAGCTAAATCTAATG
GGAAGTTGTGTGCGTTACGTTCGTGCATTACTTCCATACCTAAATCAGCACGGTTGATGA
TGTCAGCCCATGTGTTAATAACACGACCTTGAGAATCAACAACTGATTGGTTGAAGTTAA
AACCGTTTAAGTTGAACGCCATTGTGCTAATACCCATAGCAGTTAACCAGATACCTAAAA
CTGGCCATAAAGCTAAGAAGAAGTGTAAAGCACGAGAGTTGTTGAACGAAGCGTATTGGA
AGATTAAACGACCAAAGTAACCGTGTGCAGCAACGATGTTGTAAGTTTCTTCTTCTTGAC
CGAATTTGTAACCGTTGTTAGTAGATTCGTTTTCAGTTGTTTCACGAATTAAAGAAGAAG
TTACTAATGAACCGTGCATAGCTGAGAATAAAGAACCACCAAATACACCAGCAACACCAG
CCATGTGGAATGGGTGCATTAAAATGTTGTGCTCAGCTTGGAATACAAGCATGAAGTTGA
AAGTACCAGAGATACCTAAAGGCATACCATCAGAGAAAGAACCTTGTCCGATTGGGTAAA
CTAAGAATACAGCAGATGCTGCAGCTACTGGAGCTGAGAATGCTACGAAAATCCAAGGAC
GCATACCTAAACGGTAAGATAATTCCCACTCACGACCCATGTAAGAAGCTACACCTAATA
AGAAGTGCATAACTACTAATTGGTAAGGACCACCATTGTATAACCACTCGTCGATTGAAG
CTGCTTCCCAGATTGGGTAGAAGTGCATACCGATAGCGTTAGAACTTGGGATAACTGAAC
CAGTGATGATGTTGTTACCGTATAATAAAGAACCTGCAACAGGCTCACGGATACCATCGA
TATCAACTGGAGGTGCCGCGATGAACGCGATGATGTAACAAGATGTAGCTGTTAATAATG
TAGGGAACATTAAACAACCAAACCAACCGATGTATAAACGGTTTTCTGTACTAGTAATCC
AAGCAGAGAAACGTTCCCATACTGAAACGCTTTCACGTCTTTCTAAAGTTGCTGTCATAA
AAAATTTTATTATTATAAATCTTCCCAAATGTTTAGTTTGTTAATTGTAATTATATAAGA
TTCCAACAAGCTTCATAAATTAACCTTTTAATAGTTTTTAACTATATTTAAAAATTCTAT
TTCAAAGTCAAATAGTGCCCGATTAGTATTACCACCAATAAAAAGTTTCTGATCTTTTTT
AAACATCCAAATTTGTGAATAAGTAATATAACTCATTAACGTACTAATCATCAAGAAGAA
AAATCCTAAATATATTAATGGAATACCTGGATCAAGTTTAACTTGTAAGCCTGTAGAACT
TAAAATTTCTAATAACGTTAAGTTTTGATTAAAGTTTAATCTTTCATTAACTTCCATATT
CCCTAAAAATTGACCACCTTCATTGTAAATTGAACAATAACCTTCAAGATTATCAATTAA
TAAAATGATTCCATTTTGTGTGAGTTGAGTATTTGAAATCCAGGTTAACCAAATCTTTTC
TTGATTTGGGAAAACATTGACTAATGGGTATTCTATATTTTGATTAGTATTTGTTTTAAA
TCTTAATCCTACTAAATTCCAATCAGTTTGGTAATAGTATATTCCTTTATGTGTTAAAGG
AGAATTAACAGAAATAGTTTTTCGTTGGATTTCATTTCCATGATTATTTAAAATAGAAAT
ATCTGAATAGAATTGAGAAACTGTTTTATTCTTTGTGTAGGTTATCCAAAAATCATTCAC
ACGTGCTGAATTTTGGGGAATGATAGTTAGTCCTCCATTTGATAAAATATTTTGAATATG
AAAATTTTCTGTTTTTGGAACAATTTCTTGGGCTTTGAAACCAAATAATGAACTTATAAC
TGTACCAACCAAAACTAAAATCATACTAAAGTGAACGATAATAGGGGCAATTCTACCAAT
TAAACCCTTGTACGAATAAACTATGTTTTTTTGTTGAAACATAGAATATTTTTTCATTTT
AACAGAAGCTAAAATTTTTGGGAAAGAAGGTTTTATTAGGATTGTATAATTCTTTAATTT
ATAAAAGGAACCATTTGTTCTAAAAAATTGACAACGACGTGCAATCTTTAGAGAAGGTAA
TTGTTGTAAAAAACTACAAAGAACTAAACTACAACCAAATAAGAATATTAAAGATAAAAA
CCACCATGTTTTATAGACATGATCTAACCCAAAATAGAGAATTTTATCCCATGTAAGAAA
TCCAAATATAGGACTTGATAAAGGATAATTTATTTTATACATTTCAATAGACTGATCTTG
CTCGATTACGGTTCCAATAATACTACAGGAACTAATTAAAAGGAGTGTAAAAATTGAAAA
TCTTAAATCTGCAAATAATCGAAAAATTTGTCTTTTCATTAAAAATAAAAATTTTAACTT
AAATATATATAGGCTCCGACGATGCTAGACGAATCTGACCGGAGGTTGCCCAATTTTGTA
ATTTTAACATTTGATTACTTTCTAAATTAGCTAAGGGTATACAGTCTTTCAAAGCTAGTG
AAATATCTTCTGTGGTAACCTCACGTTTTTCATAAAATGCTTGATACATTCCTTCAATAA
TACTTTGTCGAATTTCAGCACCGGAAAAAGATTCTGATAATTGTGCTAATTTTTCACAAT
TAAACAATTCCCAACTATTTGGTCTAAATTCTTGAATATGAATTTTGAAGATTTCTTCTC
GTTCCTTTAATTTTGGTAAATCTAAAAAAAAAATTTCATCAAATCTTCCCTTTCGAATAA
>PSN_contig_0000014
GCGCCGAAGCTCCCACTTATTCTACACCTCATAAGTCATTTCACAACGTCGGACTAGAGT
CAAGCTCAACAGGGTCTTCTTTCCCCGCTGATTCTTCCAAGCCCGTTCCCTTGGCTGTGG
GTTCGCTAGATAGTAGATAGGGACAGTGGGAATCTCATTCATCCATTCATGCGCGTCACT
AATTAGATGACGAGGCATTTGGCTACCTTAAGAGAGTCATAGTTACTCCCGCCGTTTACC
CGCGCTTGGTTGAATTCCTTCACTTTGACATTCAGAGCACTGGGCAGAAATCACATTGCG
TCAACACCTTTTCAGGCCCTCGCAATGCTTTGTTTTAATTAAACAGTCGGATTCCCCTTG
TCCGCTCCAGTTCTGAGCTGGTTGTTCATCGCCGCGGCATTCTCAAGGCACACGAAGGGC
CGCCTGGAAGGTCCGCAGTTACCCGCAGTCCCTCCTAGCAGCCGCAACGCTAAACCAAGA
GACCCCTAGGCCCAACCCT
>PSN_contig_0000015
TGGATGGATGGATGGATGGAAAATATAAAGACTTCTGCCGACCATCTTTGTCAAAACACC
ATGTGTGTACTAACCGTATCTCTTACGGCATTCGTAATACTATTACGAGTACGAGTACCT
GTAACGTAATGCAAGGTTGCTTCGTGGTAGACTACAATGTAAAGGGTTATTCTGGACGTA
AAATTAGATCACAACCTGGTCTGTTAGACTGATGGCTTCATGGGATGTGAGCTTTGGAAC
GTATCGTACAAAGTAATTGTAGCATTACTGCTCCATTTGCAGTATTTATAGTTGTTATAT
AAAGTAAAGTAGTGCGTAAACCCCCCGAAAGGAAGAAAAATTAATGTATAAAGTATTATG
TTCTACAGTGTAGTTAGTCGTATCCATAGTAGCGGTGCGCCGCTGTCCATCCAATCCAGT
ATACCATTCAAATATCTTCTTTCGAGCTGCATATGCATATCGTAGTAGTTCAGTTAAAGT
TCATATCGTAATTCAGTTCAAGTTCTCTCCCATCTTCTTCAATTATTATTAGTACTATTT
CTCCCCTGCCTTTTGAGTCTTGCGATGTTGCGTTTGCGGTGTGTCACGCGAAAAGTCAAG
TCTTGTAAGCTCAGCTCAGTTTCGTTCAGTCCAGTCAGTAAACAATTAATCAATGTCGCA
CACACACCTACACACAAACAAAAAATAAGGTCTGTTGTGGATATGTGATGATTGCTTGCG
AATCATAACTGATTAGGACCATTGTTGACCACCAGCAGGGCCTTGCTGGTAATCGGCACC
GCCGGCACCTCCTTGCTGGTAACCGGCGTTAGGATCACCGCCTCCGTAGCCGGGGTTACC
ACCAGCTTGAGGGTATCCACCTTGTCCTTGCTGGTAGTTACCGCCACCTCCTTGTTGGTA
GTTACCGCCTCCACGACCACCACCGTAGCCACCTCCTTGGTGACCACCTCCGTAGTGAGC
GCCACCGCCACGACCACCACCGGCGGGTCTTTGTGGTCGTTGGACACCATCTCCCGATCC
CGTCACGTTGCTAGCCGACCACTTTTGCTTTGCCTCGTCAAACTGCTTGTCAAATGTGAC
AGACTCGCCTTCGTTCAAGGATTTGTAACCTTCCTTGTTGACATGGCTGTAATGGACAAA
GACATCCTCCGTGCCATCGGTCGGGGTGATGAAACCGAACCCTTTGTTGCTAAAGAACTT
AACCGTTCCTTGGAATGACATGGTGGCTGGCGAATTACTTGGTTATTTGGTTGTTTTCGT
GATTTGATACAACTATAAGAATTGTTATAGGGGAAGCTAGCCTACGGTACGAACGGTTCG
AGAACAAAGCAAGATTGAATGCCGCATACTAGTCTACTACATACTAGTATTCATGGTAAA
CTTTTCTTGCGCTGTAGTCTACTAGTATATCCTCGTGTAAATGCTCGTACGGCAGAAACA
ACAAAGTACTACGGGGATAACGCGAAGATCGGTGACAGGTGCCCAGTCCAGTCGATTTGA
ATCCTACCAAATTTTTCACTGTCTCCAAAAATTCGAAACGGGGCACAGCGAGAACCAACC
GTGTACGACCATTTTCGAAAGAATCCAGGAATGGCTCTGGGAGAAAAACTGAAAAGAACT
CTAAAACAGCTGTCTTTTCCTATTGTTATTGTAACGGTACCGTACCGTACCGTACGGTAC
>PSN_contig_0000016
CCGTATTACCGCGGCTGCTGGCACGGAGTTAGCCGATCCTTATTCTTACAGTACCGTCAA
GCTCCCTCACGAGGGAGTGTTTCTTCCTGTATAAAAGCAGTTTACAACCCATAGGGCAGT
CTTCCTGCACGCGGCATGGCTGGATCAGAGTCTCCTCCATTGTCCAATATTCCTCACTGC
TGCCTCCCGTAGGAGTCTGGTCCGTGTCTCAGTACCAGTGTGGGGGATCCCCCTCTCAGG
GCCCCTACCTATCGTAGTCTTGGTAAGCCGTTACCTTACCAACAAACTAATAGGACGCAT
ACTCATCTCTTACCGTAACCTTTAATCATAAATACGATGCCGTAATATGATACTATATGA
TATTAATCCAAATTTCTCTGGGCTATCCCATAGTAAGAGGTAGATTGTATACGCGTTACG
CACCCGTGCGCCGGTCGTCAGCAGAAGCAAGCTCCCCTGTTACCCCTCGACTTGCATGTG
TTAAGCCTGCCGCTAGCGTTCATCCTGAGCCAGGATCAAACTCTTCATCTTTAATTTTTG
TGTGTTAATATTATATAAATACAATGTAACAACTTTAACAACTAATTAGAATCTCTAGTA
CTCAAAATAATCTATTCTCTTTGTTGAT
>PSN_contig_0000017
GCACCTTGTAAATTGTCCGAAGAAAAGTCTATCTCTAAACCTGTCAATCTACATTTAAGC
CCTGGTAAGGTTCCTCGCGTATCATCGAATTAAACCACATGCTCCACCGCTTGTGCGGGC
CCCCGTCAATTCCTTTGAGTTTCATTCTTGCGAACGTACTCCCCAGGTGGGATACTTATC
ACTTTCGCTTAGCCACTGAGCCGAAGCCCAACAGCTAGTATCCATCGTTTACGGCGTGGA
CTACCAGGGTATCTAATCCTGTTCGCTACCCACGCTTTCGTCCATCAGTGTCAGTATATT
GTTAGTAATCTGCCTTCGCAATTGGTATTCTATGTAATATCTATGCATTTCACCGCTACA
CTACATATTCTAACTACTTCACAATAACTCAAGATAACCAGTATCAAAGGCAATTTTACA
GTTGAGCTGCAAACTTTCACCTCTGACTTAATTATCCACCTACGGACCCTTTAAACCCAA
TGATTCCGGATAACGCTTGGATCCTCCGTATTACCGCGGCTGCTGGCACGGAGTTAGCCG
ATCCTTATTCTTACAGTACCGTCAAGCTCCCTCACGAGGGAGTGTTTCTTCCTGTATAAA
AGCAGTTTACAACCCATAGGGCAGTCTTCCTGCACGCGGCATGGCTGGATCAGAGTTGCC
TCCATTGTCCAATATTCCTCACTGCTGCCTCCCGTAGGAGTCTGGTCCGTGTCTCAGTAC
CAGTGTGGGGGATCCCCCTCTCAGGGCCCCTACCTATCGTAGTCTTGGTGTGCCGTTACC
ACACCAACAAACTAATAGGACGCATACTCATCTTTTGCCGTAATCTTTAATGTAATCTTC
ATGAGAAGTCTACATGCTATAAGGTATTAATCCAAATTTCTCTGGGCTATCCCTTAGCAA
AAGGTAGATTGTATACGCGTTACGCACCCGTGCGCCGGTCGTCATCTGGTGCAAGCACCA
ATGTTACCCCTCGACTTGCATGTGTTAGGCCTGCCGCTAGCGTTCATCCTGAGCCAGGAT
CAAACTCTTCATCGTTAATTTTTGTGTGTTACTATCATATAAATACAATGCAACATCTTT
AACAACTAATTAGAATCTCTAGTACTCAAAATAATCTATTCTCTTTGTTGATTAAAACCG
TTTCCAGTTTCAATCTTACGCTGTCAATTCAATATGTTTATGAACTTTTTTTACTTTCTC
TTAACGCGTTTCCTTGCTAAGCGGGTGCAAATATAAAACCC
>PSN_contig_0000018
GTGGATGCGCAATGCAGGCAGCACCAGCGACGGTAACAATATAAATAGCAATAACAATAA
CAATAACAATAGCGACATTGAAAACGTTCACAACAATCGAACGAACAGCAACATTAACAT
TAACATTACAAGCGGCAACCACAAGAACAACCAGCGTGGTCTGGAACCCATGGCGAGTCT
CGAAAGTCTTCGCGAGAGCATGAAGAAGATGGGCCTTTCTTCCGACAAACTCAAACAGGT
ACGGTTTGCCGATTAGATGAACCAACGCATTTTAAGCAACAGCAATACACAAAATGAAGG
AATACGGAACGAACGAAAGATTTGAACGAACGAACAATTTCAGGAACGAATCGAATCATC
AACTCATCAATTAACGAATCAATGAATGATCCATCGCAATACAAACGAGAATAAGAAATC
GATTAATTGTTTTAAAAAAACACAGGATGTATGCGTGCCTACAGATAAACATACTGCACG
TCTTCAAAATTTCTGTGTTTCCTTTCTTCCTTCTTGTTCTGTCGAGAGGTGACAAGGAAT
ATTGAACGGAATAGAATGAAATGAAAACAAAATTTAAGGTACTAAACAATCATGCGACAG
GGTTACGTTAGGTTAGGTTAGGTTGCCGGTCGATCCATCCATTGATCAATCCTCCAATCG
ATCGATCGATCATTGAATCAATCGGGCCAATTCATCGATCAATGTTTTACGTAACACTAA
TGCACAATTAGAATAGAAAAATTAAAAAACACTTTACTCACGTACGGTACGTACGCAGTG
TCTATTGGAATCAGATTTTCAAAAGTCACCTCAACCGGCAGGTCGAGACGTAATAGAAGT
TCAATCAACCAACAAATTTTACGATACAATAATGATATCTATTGTACTAGTAGTATATAC
CGTGTACGGAATGAAGTGCATTCCGAGAAAGGAACACACTTTCTACAAGAAACAAACACC
ATGGGGTACGATGCAATGCAATGCGATGCGACGCAGTATTGTACACGAGCACGCAATGCA
TCCACAAAGCAGTGCAAATACAACACGGAAACGAAACACGGGGTGCGTTGGTTGGTTGGT
GGGTTTGCGTTTTGAGCTTTGCGTACTGTATCACATCGCTTTTTGTTCGTTTGGAAAAGC
GAATGAACGAACAACCAACGACCAATCTATGTTATAGTACGTAGAGGTCCAAACAATATT
TTGTACGTGTAGGCGTTCGTTTGGACGTTCGTTTTTTAGTAGGAAAACAAAGCCAAAAAA
CTGGCGTTACTTCCAACATAGCACAGCACAGTCATTCTTCACTCCACGCGCGAAACGCAT
CTTCCGATAACAAACTAATAAACAAACGAATAATTCATTCATTGATTATTTTGGTGTGTC
CGTACTTGTTGTTTGCAAAAATGCGCGTGCTGTCGTTTAGAAACAAACAATTATAGTATG
GTTGTATTACTTGGTACAATCTAGTTGTCGGCTGTTTCCGTCGGTGTCGAATCCAAAAGA
TGGACCAGCCACTGGTGCGAGAGATGGTACGTCACGTTTTTGTTCGTGCCATTCGCATTC
GTACCCGTGGTTGTTGCGTCGGGAGGATCAATGGAAAATCGAAGGGCCTGCAGGTTGTAA
ATCCCCGCTCTTGGAATCAGGACCTCCAGGGGGATTGTGATTTGTGCGTTCGCATCTAGT
TCCAGATGCTGCTGGCAGGTTCCGATCAATTCAAAATCACCAAAGGGTGACGACGACGAC
GACAAGAGCGGAGCCGGGGGATCCCAGCTCCACGAAAACTTCACGGGGGTTTCCAGCATA
CGGTTTTTCAGCGTCACTCCGATCGGAACCCGCGCCAGAGGGCTCTTGGAAAAATCGTGC
TCCATTTTGGATGCATGCTCCGCCGAGGCGGCGATCGGGCATCCCCGAAAGAAGGTTACG
GGACGGATCGGGATTGCACGGAGGTAGTGTTCGCCAAAGACGACCTCTTGACCCAAAATA
GCGCGCCACGAACAGGTCAGATGTATCTTGGAATCACTCGTTGATGGCGGACACAAACTT
CCAATGGATGTGGGGTGGTTCTCTATCTTGAGAGAGTTCGAGTCGCCACGAAGATCAGAG
GTATTCGCTCGACGAATCGAATGAATGGATCGTGGATGTTCCTTCTCACCATCCGGAATA
TTTTCTAGTCGCACCATCTCCTGTTCATGCGCTTTCCATGCGGACTGGAACGAGGCATAT
GCATTGTCTAAACACAGATAATTAGTCGCAGAAGAAGAGACACATTCTTTCGCAGTAGTG
CATCCAGATTCCGAGAACGGACACTCGCTCAAAATAATATTCCTGTTGTTGTCCTCGCTT
TTGCTTTCCTCCGTCTCGGGCAAAACAACTCGGTAAAACATGGTGACCCGCTCTTGCCAT
CCTATCTGTAGGACGTCGCCAAATTCTTTGCTCTTGGTGAATTGTCCGGGCAATGCTTCG
AGACGATACCTGCCACTCGTCAAGCTTAGACGATCGAGAGTGACGTATAAATCCGTTGGA
CGATCCATGCGATCGTTCGTCAATTCCACGGACACCAGTGAATCTTTTCCTTTGTAAAAC
GTCGCTAGTGGGTTGGCGGTAAACGACAGGGAAATATAAACCGGCACTTGATACATTTGT
CGCAACCATCGACTTCGGCGACGACCACTACTCTTCGAGAGCTGCCCTCCTCCCGCAACC
AAAGTATCGCAAAGGTCGTACCTGTACAACATGTAAAAGTCTTGCTTTTTCTTGCCGGAT
GTTCGAATCCTTATTTGGATATCCAAGCTATCACCCGGACCAATGCTGCCTTTGGTGATG
GGCAAAGCCATCAATGTTCCCGACGGACCAATACAATGTGAAATTGACTTTGATTCTCTT
TCCTCGATTGTGGTGTTGGTATTATTGTTGTTGTTGTTGTTATCGTTATCAACAATATCG
ATCCACGGCAGGTTTGTTTTGAGAGTAATCGCCGAAGCCGGTGCGGTCCCGACGTTGCGC
AACCGAATCGTCCAGGTACTTATTTGTCCTTCGAGCATGGGGCCATCGTCCATCTCGAGA
GCTGGTGATTCGGGAGGCAACCTCTTGATTAGTTCCGCCGTGAGGCATGGCATGTCGCAC
TCAATCTTCGACCTGAGATACTTGGATTCACCCCGCACTTTGTTCATGATATTGGTTCTA
GTGTCTTTCAAAAAGGGCCCGGGGATTTCAAATGCGTGATACAGCCACACTTTATCCAGA
AGTTTGCACCGGACACCCAATATTTCGAGGTTTCCTTCGATCAGTGGTGCGATGCTAGCC
AAAACGACCATTTCTCCTTCCGCGGGTAGCTCGACTTCCTGCTTGGTGACAACAAAAAAT
GGGTTGGACCGAGCCGACGTGCACCCCTTGACATTGGGTTCGGACATTCTACAAAACTGT
GGGACTTTAAATTGCAAGTCGTCGGTACACGCAAACGTCCATTCGCTTTGACGATAAGCG
CGGGTTTCCGTAGTTTCATCGTTGAGCTCGATAGCAAATTCATTTGTACACGTCTTATTG
TTGTCGATGCCGTCGTCTTCTGAACTAGTAGTAGTGTCTACTGCAGCTACCATCCGAGCC
ACCAATTGTAGTTCGGTGATTTTGACTTGGATACCCAATGGATTTTTCATTCGAAAGTCA
CAAAAGATGGGTTCTCCCCTAGAACGAACGACCGGTTGAGATTTTTGGTGTTTTCGTTTG
TTTCGTTCCGCCAGGGATCTATTTTGTTTTTCCTTGTCGATTTCGGCTATAAATCGTCGG
TGTACGGGGTCCTCGATTTTGGCCAAGGCCGCTGTTGTTGTTTCTTCCGACTGGTTGTTT
TTGTTGCCGTGTGTTTTGTCCTTTGCTGCCGCCGCGGCGTTGTTAACTTCGGCTACCGTC
ATGAGTTCTAGTTCTTCCCAAACCTTTTCGTCTCCCCTGGCGGGTGTTCCGAATAGACAG
CCTTTTTTCATACTACTAGCAGTACTACCGAGGGGTTGCTTCTGTTTCTTGCCGTCGCCA
TCCCCGGTCGCTTCCCCTATTTCCACGGCCGAACGTGAACTCGAACTTGTATTAGTATTA
TTATCGTCGCCGTCGTCGACGGGGTGGAACCGGCCGTCCGCATCCTCGGGCTTGCGCTTA
TCGTCGGACTTTGTCCACACCCTTACACTGGAATCGGCAATCCTTGGACAATCCACGTTG
GGCAATTCCAGAACGCGGGACGCACCCCTTGTGTATCGGATCACGTTCACCACTTGTTCC
AGCCGCTGGTTTCGAAATTGTTCCCGTCGGTTTCTGGGAACACCGGAAGGAACCGCCATG
CGATCGGCTCCCGCCAACGCGGCCTTTTTGTGTTCCTGGCATATTTCTACCAGGTGCAAA
AGAAATTTTTGCTGCGATTGGACCGAGACTTTCCCTCCGGCGGTGGTCCCGATCAATTTT
GCGTACAGAATTAAAGCGACCGACATTCGTCCCATGATGTAGAGCTGTGCCGCCAGGGCT
GTCTTCAGGTGGTTGTAGAGGTTGTCCCACATCTCGGTGCGATAAATGTAGAGGGCGCTG
GCGAAGCAACGAAAGGCGTGGTGGTTTTGTCCCGCCTTTTGAAACATGTGTCCACTCATG
AGCATGTGAAAGGCGTATTTGCGGCACATGCCGGCTTTGAAATAAAACACACTGGACTGT
TCCATCAACACCGCGGCACCGAGACTGGATTCGTACGAACTGACGCTGGCCAACAAATCG
GCGCATTCCAGATCGCGACCCCTGGCTAGCGTATCCGATGCGACCGCCAAGACCAGACTC
AACCGGCACGCCAACCGCGTTATGTACGATCTGTGGGTTGTTTGCGTTTGCTGTTGATGT
TGCTGTGTTTGCACGGTAGCATTGTCGGCACCCAATTGCTGCCGTGCCATGGAACCGTTT
CGAACCCGTTCTTCTTCGGCAGCGCGTGTGTAAATGACCAAGGCTTGTTCCAAGAGAGAG
AAAATTTCCCGTGGTCTTGTGTAGGGGTCCAATTGATACATGCACAGGGCAATCATTTCT
AGGACGTTTCCATAGTGCACCCATGCCTTGTCGGATTTGTAATCGTCTCGAATCAATCGA
TACATGGACATGGCGTTGTCGTAGTCTTCCATTAAAAAGAGTGTGTCGGCCAAAAGAAGG
GTTTGCGATTCGATGGAATCGTAACGATACTTGACTTCTTCCATAGAACTACTACCGCCG
TTGTTTCCATCTCCCGTCATTTTTCCACCACTGGGACCGGACGACGCTTGGCCGTGGCCG
TGTATGTCCTTGTTGCTGCCGACATTGCTGCAACCGGCACCGGTACTAGACGTTGTTGCC
GATGCTAGTGCTGTTGTTGTTGTCGCTGCTGTGGCGGATGTGGATGTGGATGCACTCGTA
CCCGTAGTCGTATCCTCCTTGGGTTTTCTCCAAAACGACTTGACTAGGTTTCTCATTCCC
TTTTTCCGATCGTTGACAATCGTGTTGAGATCCACGATCCTTCGTTCCAAAGAGGGCAGC
AGGGCCGTGGTCAACAAGGACTGAAAATAGCGGCGCAACACGACCCGGTCGTTGTCGCTC
AGAAACGTTCCCAGTTGTCCCTTGCCACCCCATGGATCGTATGTTTCTTGCTGTGCCAGG
GCCGCCGCGGTTTCCGGCGTGGAGCTATTGATGCGCAATATTGTGGCGTTGGTACCAAAT
CTCGACCGCAGCGATTGGCGCAGGCGATTCTCATCGAACGGAGTAGCAGTAGTGGTGGTA
TTGTTTGCGCCGTCGTGGTTGTCGTGCAGCACCAAAACTTCTTGCCGAATGGTGGAAGGG
TCGTAGAGACCTCGCTTGTAGACATTGGGCAGGACGTGATTGGATTGATAGAATTCCTGT
AGGACATTTTCCGGCGCCGTGATTTCTTTGGTAGCCGTGCAGACCAACAAAACCAAGGGC
GGGCAGTTGATGAGATCGTGTGGCAAGCTATCGGTGGATTGATCCAGGGCGTGCCGGTAC
CGCACCAGCCACGGCATGGAGTCCAGTGGACTGGTCAACCGATATGCCTCCCTGGCAACC
TCGTCGAGGGATTCTCCTTGCTCTTTTTGTTCTTCGTAACTAGTGGTGTTGTGATTCTTG
TTGTTCTTGCTCTGCTGCAATAGATCGTCTATGCGATCCTCCAACAAGGTCAGGTCTTGA
TCGATGTCACCGTCTTCTTCCTTTAGAGAGACGTGTTCCGCCATCATCGCTTGCGTATCT
TGGTGCGAAAAGGAATAGGGGCTATCGAGCTGCGTGGGCGTTTTGAATTGAACCCTGACG
TCCTTCAAGAAAAGGGAACGACCGACGCTCCGAAAGGGTGTCATGGTTTGCAGACTGGGT
TTGATTTCTTCGACCACACCCTGGAACAAATCCGAGAGCTGCAGGCCGTTCTTCCACGCC
AATTGATTGGCGGCCTCCGTGGCAATGATGAGTACCGGAACGTGTGTTTGCCGGCGGGCC
AAGACCGACCTCAAGCGTTGTTGCTGCTTCTGCTGTTTGTTCAATTTTTTGTTGTGTTGT
TGGGATGCCGGTGTTGGTATGTTGCAAAACGTGGTCACTGGCAAAAAGGGAGGTTCCGTG
ATTGTTGGCTGTTGTTGTTGCTTCTGTTGTTGTTGGTGATGCTGGTACTGTTGTTGATGT
GACGACGACGAGGACGAGGACGAGGACG
>PSN_contig_0000019
TCGCTGAACCCACCGTGGTTGGCTGCCTCTCTTGCGAGTTAGCGCACCAGCTTCGGGTTG
ATCCAACTCCCATGGTGTGACGGGCGGTGTGTACAAGGCCTGGGAACGTATTCACCGCGG
CATGCTGATCCGCGATTACTAGCGATTCCGCCTTCATGCTCTCGAGTTGCAGAGAACAAT
CCGAACTGAGACGGTTTTTAGAGATTAGCATCTTCTCGCGAAGTAGCTGCCCACTGTCAC
CGCCATTGTAGCACGTGTGTAGCCCAGCGTGTAAGGGCCATGAGGACTTGACGTCATCCC
CACCTTCCTCCGGCTTATCACCGGCGGTCTCTTTAGAGTGCCCAACTAAATGGTAGCAAC
TAAAGATAGGGGTTGCGCTCGTTGCGGGACTTAACCCAACATCTCACGACACGAGCTGAC
GACAGCCATGCAGCACCTGTCACTGATCCAGCCGAGCTGAAGGAAACCATCTCTGGAATC
CGCGATCAGGATGTCAAACGCTGGTAAGGTTCTGCGCGTTGCGTCGAATTAAACCACATG
CTCCACCGCTTGTGCAGGCCCCCGTCAATTCCTTTGAGTTTTAATCTTGCGACCGTACTC
CCCAGGCGGATAACTTAATGCGTTAGCTGCGCCACCAAAGCCCTGTGGGCCCTAGCAGCT
AGTTATCATCGTTTACGGCGTGGACTACCAGGGTATCTAATCCTGTTTGCTCCCCACGCT
TTCGCACCTCAGCGTCAATACTTGTCCAGCGAGTCGCCTTCGCCACTGGTGTTCTTCCGA
ATATCTACGAATTTCACCTCTACACTCGGAATTCCACTCGCCTCTCCAAGATTCTAGTCA
CCTAGTTTCAAAGGCAGTTCCGGAGTTGAGCTCCGGGCTTTCACCTCTGACTTGAGTAAC
CGACTACGCGCGCTTTACGCCCAGTAATTCCGAACAACGCTAGCTCCCTCCGTATTACCG
CGGCTGCTGGCACGGAGTTAGCCGGAGCTTATTCTCCAGGTACTGTCATTATCATCCCTG
GTAAAAGAGCTTTACAACCCTAAGGCCTTCATCACTCACGCGGCATTGCTGGATCAGGCT
TTCGCCCATTGTCCAATATTCCCCACTGCTGCCTCCCGTAGGAGTCCGGACCGTGTCTCA
GTTCCGGTGTGACTGATCATCCTCTCAGACCAGTTACGGATCGTCGCCTTGGTGGGCCTT
TACCCCACCAACTAGCTAATCCGAC
>PSN_contig_0000020
CGACAATGGAATACAAATACCCCCAACTGTCCCTCTTAATCATTACCTTAGTGCGCAAAC
CAACAAAATAGTACCAAGGTCCTATATCATTATTCCATGCTAATATATTCAACGGCATAA
GCCTGCTTTGAACACTCTAATTTTTTTCACAGTAAACGATGGGCATCCCCTGCACGACAA
CTTAATGCCACACAGATTCCACCCAAACATGGCAGACCAGTACAGCGCAATCACTCAAAG
AGCAAAGGCCGACTGGACACACCACAAATCCAACTACGAGCTTTTTAACTGCAACAACTT
TAATATACGCTATTGGAGCTGGAATTACCGCGGCTGCTGGCACCAGACTTGCCCTCCAAT
AGATACTCGATAAGGGGTTTAAATTGTTCTCATTCCAATTGCCAGACCTAAGAAGGCCCG
GCATTGTTATTTATTGTCACTACCTCCCTGTGTCAGGATTGGGTAATTTACGCGCCTGCT
GCCTTCCTTGGATGTGGTAGCCGTCTCTCAGGCTCCCTCTCCGGAATCAAACCCTAATTT
CCCGTTACCCGTTAAAGCCATGGTAGGCCAATACCCTACCATCCAAAGCTGATAGGGCAG
AAACTTGAATGATCCATCGCCGCCAGAGGCATGCGATCCGCAAGCTTATTATGAATCACC
ACATCACCCCGAAGGGGTTGGTTTCAATCTAATAAATACTTCCCCAGAAGGGAATTGACG
CATGTATTAGCTCTAGAATTACTACGGGTATCCAAGTAGTAAGGGACTATCAAATAAACT
ATAACTGATATAATGAGCCGTTCGCAGTTTCAAAGTAAAATATTTATACTTAGACATGCA
TGGCTTAATCTTTGAGACGAGCGTATGACTACTGGCAGAATCAACCAGGTTGCTAAAGTG
AAACAAACCAACACTGGCACATGCCGAAGCTAGTGCACAACAAGACACGAGTGTCTCGAG
TGAAGGAGGGTCAAAATCTTTGAGCAGTTTGTAAAACGGCGATTGTATGCATCACCGTCG
TAGACAGTGGTGATAAACCAAGTTGAACAAGTTCATCCTCCGAGTAAGGAGTCATCAGGA
CTAGTCGGTTACAACTAGACGCATCTGATCCCCTACCGGAGAATTGGTGCTACAGTTTCC
CACGGTAGTTAGCTCGTTAAGAGCTCACCACGTGGTTCCAGTAACTATCTGATTTAGAGA
TACTATTTGCATTGCAGAACAGTATATCAACAAAGATCGGCGCGGGTTGCAGAAGCAACC
CAGCTTAATCATGGTTTTGAGCAAGTCAAAACTGAGTGTCTTCTCTTCTGTCGCTTCCGT
AAACGAAAGGGCAGCAAGAGGAGACAGGCCGTATTTTGCAACTGCTACTAAATGTAGTAG
TCACAGTAATACCGAGTGTGAAACTATTTACACGTTCTGCGCACGTTTCGTAACTGTGAA
TGAACACGCGAATTACTAGAGCAGGAATACTAACTACACATTTGGTACTAGAAACACAGT
CGAGACTCAACTTGCTCGCACTAATTTTACTTAGTACGAGAGGAATATAACGTCGTGTTC
GTTTCTCGTGAGTTTTTCACATCCTACTTTTTCATTCTGGCTACTACTTGTTTGATTACT
AGTAGGAAAAAGCTTCGAAAGGTTAACCATACGATTCACAGTGTCAACTGATTTTCGAGA
ACGGAATAGCACACGTCTGACATCCAC
>PSN_contig_0000021
GCCCAACCCTTGGGACCTTCTCCAGCCCCAGGATGTGACGAGCCGACATCGAGGTGCCAA
ACCCCCCCGTCGATATGAGCTCTTGGGGGAGATCAGCCTGTTATCCCCGGCGTACCTTTT
ATCCTTTGAGCGATGGCCCTTCCATGCGGAACCACCGGATCACTATGCTCTACTTTCGTA
CCTGATCGACTTGTAGGTCTCTCAGTCAAGCTCCCTTATGCCATTGCACTCTACGCACGA
TTACCAACCGTGCTGAGGGAACCTTTAGAAGCCTCCGTTACTCTTTTGGAGGCGACCACC
CCAGTCAAACTACCCACCAAGCACTGTCCCTTCGTAAGAAGGTTAGACTCTAGATAAGCA
AAGGGTGGTATTTCAACAATGACTCCACAACGCCTAGCGACGCCACTTCAAAGTCTCCCA
CCTATCCTACACATTACTTATCCAAAACCAATACTAAGCTATAGTAAAGGTGCACGGGGT
CTTTTCGTCCCACAGCGGGTAATCGGCATCTTCACCGATACTACAATTTCACCGAGCTCA
TGGCTGAGACAGTGTCCAGATCGTTGCACCATTCGTGCAGGTCGGAACTTACCCGACAAG
GAATTTCGCTACCTTAGGACCGTTATTGTTACGGCCGCCGTTTACTGGGGCTTCATTTGA
GATCTTCGAAGTAAACTTCTAAACCCTCCACTTAACCTTCCAGCACCGGGCAGGTGTCAG
GCCATATACGTCATCTTTCAATTTAGCATAGCCCTGTGTATTTGATAAACAGTCGCCTGG
ACCTTTTCACTGCGGCCACCCCGAAGGGTGGCGACTCTTCTCCCGAAGTTACGAGTCTAT
TTTGCCTAATTCCTTAGCCATGAATCTCTCGAGCGCCTTAGAATTCTCATCCCAACTACC
TGTGTCGGTTTAGGGTACGGGCTGCTTCTCTCGCTTTTCTTGGAAGTTGCTTTTCTGGAT
TATCACCTTGACCGAAGTCTCAGTGTACTATCGCGGTATCACTACTCGCTTCAACGTACT
ATTCCGTCAGTACGCACCAAATTTACACCTCCGTCACTTTTAATGAGAGCAGGTACAGGA
ATATTAACCTGTTGTCCATCCACTACCCCTTTCGGGTTCGCGTTAGGTCCCGACTAACCC
TCAGCTGATTAGCATAGCTGAGGAAACCTTAGTCTTTCGGCGTGCGGGTTTCTCGCCCGC
ATTATCGTTACTTATGCCTACATTTTCTTTTGTAGCTTCTCCAGCATGCCTCACAGCACA
CCTTCGACGACACTACAATGCTCCCCTACCGATATTTCTATCCCATAGCTTCGGTAATAT
GTTTATGCCCGATTATTATCCATGCCGAACCGCTCGACTAGTGAGCTGTTACGCACTCTT
TAAATGAATGGCTGCTTCCAAGCCAACATCCTAGCTGTCAAAGCAGTTCAACCTCGTTAG
TTCAACTTAACATATATTTTGGGACCTTAGCTGATGGTCTGGGTTCTTTCCCTCTCGGAC
ATGGACCTTAGCACCCATGCCCTCACTGCTGATCAACATTTTATAGCATTCGGAGTTTNN
NNNNNCCTACCCACAGGTCATCGGAACACTTTTCAACGTATATCCGTTCGGTCCTCCACT
GTATGTTACTACAGCTTCAACCTGCCCATGGGTAGATCACACGGTTTCGCGTCTACCACT
ACTAACTAAAGCGCCCTGGTCAGACTCGCTTTCGCTACGGATCCGGACCTGAAGTCCTTA
ACCTTGCTAGCAACGGTAACTCGTAGGCTCATTATGCAAAAGGCACGCCGTCACAGATCA
AGTCTGCTCCGACCGCTTGTAAGCGTATGGTTTCAGGTTCTATTTCACTCCCTTATTTAG
GGTTCTTTTCACCTTTCCCTCACGGTACTAGTTCACTATCGGTCTCTCAGGAGTATTTAG
CCTTATCGGATGGTCCCGACTGATTCATACAGGATTACTCGTGTCCCGCACTACTCAGGA
TACCACTATATCCACAATCTTTACTTATACCGGGCTATCACCGTCTATGGCTTGTCTTTC
CAAACAATTCTAATTCATCATGCTTCTAATGTCGTGGTCCTACAACCCCAGTATTGCCGT
AACAACACTGGTTTGGGCTAATCCAATTTCGCTCGCCGCTACTATCGGAATCACTTTTGT
TTTCTTCTCCTCCGGGTACTTAGATGTTTCAGTTCTCCGGGTTTGCTTGCCTTGCGGCAT
ACTATATCTTCAATATAGTGGGTTGCCCCATTCGGATATCTGCGGATCAATTCATGTGTG
CTGATCCCCGCAGCTTTTCGCAGCTTATCACGTCCTTCATCGCCTCTGAGAGCCTAGGCA
TTCCCCATACGCCCTTATTTAGCTTATTGTACTTTTTGCTTTTTTAATGAGTTAACTA
>PSN_contig_0000022
GAACAGCCCAACCCTTGGGACCTTCTCCAGCCCCAGGATGTGACGAGCCGACATCGAGGT
GCCAAACCCCCCCGTCGATATGAGCTCTTGGGGGAGATCAGCCTGTTATCCCGGCGTACC
TTTTATCCTTTGAGCGATGGCCCTTCCATACGGAACCACCGGATCACTATGCTCTACTTT
CGTACCTGATCGACCTGAATGTCTCTCAGTCAAGCTCCCTTATGCCATTGCACTCTACGC
ACGGTTACCAAGCGTGCTGAGGGAACCTTTAGAAGCCTCCGTTACTCTTTTGGAGGCGAC
CACCCCAGTCAAACTACCCACCAAGCACTGTCCTTCTCTCGAAGTTAGACTCTAGATAAG
CAAAGGGTGGTATTTCAACAATGACTCCACAGCGCCTAGCGACGCCACTTCAAAGTCTCC
CACCTATCCTACACATTACTTATCCAAAACCAATACTAAGCTATAGTAAAGGTGCACGGG
GTCTTTTCGTCCCACTGCGGGTAATCGGCATCTTCACCGATACTACAATTTCACCGAGCT
CATGGCTGAGACAGTGTCCAGATCGTTACACCATTCGTGCAGGTCGGAACTTACCCGACA
AGGAATTTCGCTACCTTAGGACCGTTATTGTTACGGCCGCCGTTTACTGGGGCTTCATTT
CAGATCTTCGCCGAAGCTAAACCCTCCACTTAACCTTCCAGCACCGGGCAGGTGTCAGGC
CATATACGTCATCTTTCAATTTAGCATAGCCCTGTGTTTTTGATAAACAGTCGCCTGGAC
CTTTTCACTGCGGCCACCCCGAAGGGTGGCGACTCTTCTCCCGAAGTTACGAGTC
>PSN_contig_0000023
GGAGGACTTGAACCTCCGACCTCACGCTTATCAGGCGTGCGCTCTAACCACCTGAGCTAC
AAGCCCCAACATTACTCGGGGATTGCCCTGGCGCCGAACGCCGGCCACAGGCCTCCTCCG
CTGCTCTGCTTTCCTTCATCGTTGCAGCATAGGACAGATTGTTTGTAACGAACTACTTAT
GGTAGTTGTGTAGGTTCATCGCTTGCCGGTGTATATATACCCGGCTAGCAAGGCTCTCCT
TGAAAGGAGGTGATCCAGCCGCACCTTCCGGTACGGCTACCTTGTTCCGACTTAGCGCCA
GTTACCAGGCTTACCCTAGGCACCCCTTATTGGGGCGACATCAGGTACTCCTGACTTCCA
TCGCTTGACGGGCGGTGTGTACAAGGCCCGGGAACGTATTCACCGCGTCATTGCTGATAC
GCGATTACTAGCGATTCCAACTTCACGGAGTCGAGTTGCAGACTCCGATCCGAACTGAGA
ATGGTTTTAAAGATTTGCGCCCTATTGCTAGGTGGCGACCTTCTGTACCATCCATTGTAG
CACGTGTGCAGCCCTGGACGTAAGGGCCATGATGACTTGACGTCGTCCCCACCTTCCTCA
CTACTTGCGTAGGCAGTCTGGCTAGAGTCCCCACCATTATGTGCTGGTAACTAACCACAG
GGGTTGCGCTCGTTGCGGGACTTAACCCAACACCTCACGGCACGAGCTGACGACAGCCAT
GCAGCACCTTCTATAGCGTCTCATAGAGAACCCTCTGTTTCCAGAGGTAGCGCTGTAGAT
TTAGCCCAGGTAAGGTTCCTCGCGTTGCATCGAATTAAGCCACATGCTCCACCGCTTGTG
CGGGCCCCCGTCAATTCCTTTGAGTTTCATCGTTGCCGACGTACTCCCCAGGTGGCATAC
TTAATGCGTTAACTGCAGCACTGGCCCCGAAAGACCAACACCTAGTATGCATCGTTTACA
GCGTGGACTACCAGGGTATCTAATCCTGTTCGCTCCCCACGCTTTCGTGCCTCAGCGTCA
GTTGTAGACCAGTAAGCCGCCTTCGCCACTGATGTTCTTCGTAATATCTATGCATTTCAC
CGCTACACTACGAATTCCACTTACCTCTTCTACACTCAAGACGCCCAGTATCCAAGGCCA
TTTTACCGTTAAGCGGCAAGATTTCACCCCAGACTTAGACGCCCGCCTACGCACCCTTTA
CACCCAATGATTCCGGACAACGCTTGCAACCTCCGTATTACCGCGGCTGCTGGCACGGAG
TTAGCCGGTGCTTATTCAAGGAGTACCGTCACTACAAGTCGAAACTCGTACGTTCTTCCT
CCTTAAAAGCCGTTTACAACCCATAGGGCCTTCATCCGGCACGCGGCGTGGCTGCGTCAG
GCTTTCGCCCATTGCGCAAGATTCCTCACTGCTGCCTCCCGTAGGAGTCTGGGCCGTGTC
TCAGTCCCAGTGTGGGGGATCATCCTCTCAGCCCCCCTAGATATCGTTGCCTTGGTAAGC
CGTTACCTTACCAACTAGCTAATATCACGCATACCCATCTCTTATCGAAATTCTTTAATC
TTTAAACCATGCGGCTTTAAGATGTTATAAGGTATTAATTCAAATTTCTCTGAGCTATTC
CTTAATAAGAGGTAGGTTGTATACGCGTTACGCACCCGTTCGCCACTCGTCATCTGATGC
AAGCACCAATGTTACCGTTCGAGTTGCATGTGTTAAGCCT
>PSN_contig_0000024
AATTGGTAGGCGGTGAAGCCCCCGCATCCAATCAGTAGCTCTACCTCTATAAAACTATAA
ATCAACGCTGCACCTAAATGCATTTCGGGGAGTACGAGCTATTTCCGAGTTTGATTGGCC
TTTCACCCCTACCCACAGGTCATCCGAACACTTTTCAACGTATATCGGTTCGGGCCTCCA
CTGTGTGTTACCACAGCTTCACCCTGCCCATGGGTAGATCACACGGTTTCGCGTCTACCA
CTACTAACTAAAGCGCCCTATTCAGACTCGCTTTCGCTACGGCTGCGGACCTGAAGTCCT
TAACCTTGCTAGCAACGGTAACTCGTAGGCTCATTATGCAAAAGGCACGCCGTCACCCCA
AAGGGCTCCGACCGCTTGTAAGCGTATGGTTTCAGGATCTTTTTCACTCCTTTATTCAAG
GTTCTTTTCACCTTTCCCTCACGGTACTAGTTCACTATCGGTCTCTCAGGAGTATTTAGC
CTTAACGGATGGTCCCGCCAAATTCATACAGGGTTTCACGTGCCCCGCACTACTCAGGAT
ACCACTATTGATAACGTTCTTTACTTATACGGGACTATCACCCTCTATGGTCACTTTTTC
CAAAGTGTTCTAATTCATTACGCATCAAATATTGTGGTCATAAAACCCCAGTATTGCCGT
AACAATACTGGTTTGGGCTAATCCGATTTCGCTCGCCGCTACTATCGGAATCACTTTTGT
TTTCTTCTCCTCCGGGTACTTAGATGTTTCAGTTCTCCGGGTTCGCCTCCTTGCGGATAA
CATATCTTCAATATGCTGGGTTGCCCCATTCGGATATCTGCGGATCGATTTGTATGTGCC
AATCCCCGCAGCTTTTCGCAGCTTATCACGTCCTTCATCGCCTCTGAGAGCCTAGGCATT
CAAGAGCGGAAGAGCACACTGATGAAATCCCGTCACCGCTCATTATGGCGTATGCCGT
>PSN_contig_0000025
AATTTGAAATCTAATTAAACCTCCTGGAATTGAACAACGTAAACTACTGCAACATTTACA
GTCCGAGAGTTCCTCGTACTAGGTTCTACTGTGTTGGTTATTCTTGTTCTACTTCACGAA
CTCGTGCAGTAGTCTGTCTACTACAGTATTTATTAGAGCAGGCAGGACGAGAATCTAGAA
TTGTGTATAACCTTGTTACGTTGAATAGTTAGTTTAAATAAAGTTGTGCTTTGTTGCAAT
GAATGGCAACATGTTTCAAGCCAGTTTGTTTATTCCCTCGAGAGGTGGGTCATTGCTTGT
GGATGCTGCGGGACAATATGATAACTTTTGTTGGGTGTGGTGGTGTGGTGTGGCGCGACA
AATAAATGATGGTGATTATGATGATGTTGTTGTTGGTGTTGTTGTTGGTGTTGATGTAGA
AACAAACAGGTAGAAAAAGTAATGTGGAGAGAAGATTCCACTCCTTGAATAAATGATAAA
TAAATGATAACAGAGGAAGCATGTTATCAACGACGTGCACGATCACGACCGAAGATCCAC
TCTGCTTTCAAGACAGGCATGGTTGTCGGGATGCATATATTTTGTTTTCTTCTTTTCTCG
ATCTCCCCTTTTCTTATACCTCGGTGATCTTGCCATCCGGCTCCAACATGGCTTCGAGTC
TGCGCTTTCGGTTGTTGAGGTCGTCGTTGGCTTTGTTGTTTCCTTGTTGTTCCGAAGCGT
CTTCGACCAATCCATCGGTTCCAAAGAACTTGGCGTCGGTCATGGCGCGTTCGTCAAAGA
ACATTTCGTCGCTGATGAAGAACTCATCGGCATCGACTTCGGCGGACTCTGCCTCGGCTT
CGAGATTGCGGCCGTAATAAGAACGTTGGACACTGCCCGTGCTGTAATACTCGCTGTGGC
GTGGGTTTCGTGCTCTGTTGCCCACCCTGCTGGCACCCTTGTAGCCCTTGTAGCCCTTGT
TCTTCTTGTTTTTCTTGTCGTATTTTTCATAGTAGTAAGCACCACCGTAGTATTCATTTT
TGTTAGCGGTAGATACACCGGAACCGTAGTATTTTCCGCTGCTCTTGGATCCGTAGTACA
AACTGCTGGGCAAACCACCTCCACCCGAGGATCCGTAGTATCGATTGGCATTGCCACCGC
CACTACCTTTGGATCCGTAGTACAAACCCTGGGGGAAACCGGGGGTAGATCCTTGCCCGA
TAGAAGAAGCGAACCCGTTGTTGCCGGGGAGGAGAACTTCGTCGATAACGTGGATGACAC
CGTTGCAGGCAACAATGTCCTGGCTGAACGTATAAGTGTTCTTGTCGTCGCTGTTTCCCT
TGTTGTTGAAGTTCATGATGAACTCCGTTTGGTATTCAAAGGCCTTGGCACTGAAAACAT
TGTCGGGAACTCCGATGGTTGGGTTCAGGCCGTTTTTGGAGTTGCCGGGACCAACTTGTT
GTGCTCGCGACGCGTTGATACACCTGGTTTTCGATCGCTGGTTGAATCGTCGGTCTTGCT
CGGTGTTGATCGTGCGGTAGGTCTGGCCGCATCGCAGATCCCGTGTCAAACGCGCCTGTG
GAAGGACGTGGAGCTCCAACACTCGGTCGCTGTCCAGCCTGCCCAAGAGACCCTCAATCT
TGGCGAACGCGGCATCGGTGGGTGCGAAGATGGTGTGGGGTGAGTTCCCGGAATACATCA
GGTTTAGGACGTTGGGGTTCTCGTCGATGATGTCACAGAGTCGTCGGAACTGATCCCCGA
TTCGGGAGTCGATTTCACCCGTACCTTGCTGGCTGGTAGTGGAACTCGATCCGTTGTCCG
TGTAGTACCTGCTACCGGTACAGAGATTACCGTAAGTTCGTCTCTGCGAACCACTTCTGT
TCTCATCGAAATTTTGATCCTGTCCGTCGCTGTTGTCGTCCTTGTTGCGGTAATCAATAG
CACGCTTGCACTGGTCGTAGTTAAGGCTTGTTTGTCCCATTGCAAACGGGGAGAGTAGTG
CGGTCAACACCAGGGCAAAGCTCGAGTTTTTGATTATTGCCATGTTTGAAATTGTAGATT
GTTGTCGAGTTTTTATTGTGATTGGGTTTGTGTGATTGTGCGATTGTGCAATTGTGTGCT
TGTATGATTGCGATTGCGATTGCGATTGGGTTTGTGATTGTGATTGTGATTGTGACCTGT
TCGTAATGCCAAACCTGTTGCTTCGTTCGTGTTTCGATTCGATTATTGTGTGCGGTGAAT
AAGTAAGTAAGTAATGGTGATGATGTACAATATTGTAGATCTCTCGGCTTGTCTTTTATG
TTGCCTTGGTTTGGTGTGGTGTCGTTGATTGATAGGACGCACAGCACAAACCGCCTTTTT
TTGTGCTTTTCTGTCTACGAGCAGTAGCGCGATTCCCGCTTGAATATCCCGGCCTCAACG
CAAACGGTGCTCCAACGGCTGAAATTTGGAACTGTTTGTTGACCTCCATGGCGCACCTCG
ATGCAACTGCGATTCGTTCTGTTTTTAGTGACTAGGTTGAGG
>PSN_contig_0000026
CCTTTGAGCCCCCATTATTTTGCTTGCGCAATTTAGTTGGCAAATTACATTTTTTTGTTA
TGCACAACTAACTCACACATTACACATACATCTAGTGAAGTGTACCGATAGTTGGTAGTC
AATAGAGGAATAAAGAATAACCAGATTTTACGATTGGATATGTAAATTTTGAATTTTGGT
TACCATGTCTCCACAATAATGTATCTATCATAGTGATCACAGAGTAATGCCATCTACCTT
GTTCTTCAAAGAGCAGAGCAAATCAAAGCAGGAAGATTCTTATTCCTCAGGCGCAAAGGT
GAGATCTACGCGTACTCAACATTGCAAAAGTAATTAAAAATGTCGTACTATCTAGCATCT
GCTATAGAAGGTGTCTATATCAAGGTGAGAAGAACAATCCAATGGAAACTACTCTCATTG
AACATGGCCATCCTCAACCCTCAATACGATCCGCACATACACATCACCACAAATGGAATC
ATCAATAGAAACTGCCATCAAACAAAACTAATCCAGAGCCATCGATAATATATTCTACTG
GGTCAACCACTTCTTTTACTATTTTTAATCGAATGAAATTTCAAATGATCATTCATAACT
GGGAAGAGATATAACAGTATTATCATCATACTGCTAATCGATTTATTTCGTTGTTCTATT
TTTGTGGTTTTCGGTAGCAATTTGATAATCTTTATAAGGCTCCTTGTAAAAACTTCGTGA
TCTGTCAAAAACATAATGTACACTTTATAATATATCTTTGTTCGTTCCTTTCGTTGCAGC
TGTTCATGATCACTGAGTCAATGCGAATAGCACCATGGCCATTTGTAGTATCGTGGTGCG
AGAAGTGTTTCGGAACGAACGAGTAGTAGATCCGGATTTGTCACTGTCTTTGTCACCAGT
TTCTGATCCGCCACCTCCGGCAGACCCGCCGTCATAGGTTGGGAAGACGGGAGGACCCCC
TGCTATTTTTTGTGCTCTCTCGAAGTCCCCCCGACAAATTTCGGCTTTGCCAACAATTGT
AAATTGAACGTTCCCATTTTTTTCGTTGTATTTTACCGACCACGTGTCTGGGATAGTTGG
TATCGTTGTTTCGAAATAGCGATGGGCATTCGAATAAAATTGGCGTTTCTCTCCTTTGAT
CATATTGTACGGAATATGTGCCTGCCACATCACAAGCTTACCGGCATAGCTCGACATGAA
GACCGGAATGTCGTTCCAGTCGCTGGGTTTTTCTGGAATCACATCTGCATCCAGCGAGCG
GAGTCCAATGTGGGGGAGTGGTCCATCGGTTAGGTGTCTGTGTGTGAACTTTTTCGGCAT
GTTGACCACGGGTTCACGATTCACAATGGCAGCAGGAACAATGAAAAAGTTCATTCCCTT
GGGATCTTCCTGTTCGGTATCACAAAATTCCTGGCCTGGAACAATAGTCATTGTATCGCT
CTCTTTGAGCTTACACGTCATGGTTTCTGCTCGAAACTCTGGTGTTACTCTGAAAAACGA
CAGGTCGTACTGTGCTGTCTTGTATCCTTCAGGCGTGCGACCGCAGGGCAACCAATCCAC
ACCCAGATGATTAAATCCCATAGTAGCCCACACGTAGTCTGGAAATCGTTCGTAAAACCG
CCGAGGCTCCAAGTAAAGCAATCCGTCCGGAGCAACTATCGGATCCCTTGGGACCTCCAA
AGTACCAAAGTCGCAACCCCCCTCGAATGAATCCTCCCCGACTGGGAGGATGGGATTGTG
TTGGAATTGATATACAAATTCATAGAGACACTGATCGTTGACTGTCAATCCCCACGAGCT
CCTCAACGTTGTCATGTCTTCTTTTCCGAGGACATCCAGCGGATCTTTGTCAGGTAACGG
TGTCAGATCGTCTTCCTTTTTTGTTAGACCAGGGTCGTCCTCCGCCTGAGAAAATGCCGG
TCTTGTCAATAAAGTGGATGACCACAGCATCGCGAAAAAGAAAACATACGACGACCTGGA
TGACACCATCTTGTTTCTCTGGATTTGGATGCTGTATTAACTGTTGTATCTACTGTACTG
GTAGCTAAAATCGAGGAGGAATCCTTAGCGGTTGCGAAAAACGATAGGTTGGCTCGTACA
CGTTTGTAGTGGGGGGGGGGGGGGGTTTGTTGAGTGGGGGNNNNNNNNNNNNGATGTACG
TAATAGGAGATGTTGCTGGCGGCATTCCCATCCATGAAGTACGATAGACTATCAAAAAGA
TGGGGTTCGTACTAATTTGATAATACTTCGCCATATTTAATTTCGGAATAAACATGATTG
AACATAGTCGTAGTACGGTATTAGTTTTAGGTAGGAGCAGTCCTGATAAGAGTGTATTCA
CACATAATGACATTTTCAAACGTAATGACCACCAAATCTGTTAAGTAAAAATAGCAAGGG
TCATCACATCGTCAAAGTTATTCGTGTTAAAAGCAAAACATAACTTCTTTTTGAATCCTC
CCTGATTATTTCCTCTTTCGGTTGAAGCTTTCGCGTCGGGCTTTGGCTTCAATACCGACG
TACAAAAACACCGTTCGGCATTAAAACAAATAACAAACGAGAAGAAGCGCAATCACGAAG
ATGACGACGATTCAATCCTTACAGTGCTGGAGAATCGTCTTGGCCCTAACAGCACTCTCG
ATAGGAGCAAAGAGTTTGAACAGTCTCAATCTAGAATTAGAAAATATCGGTAGCACCGAC
TTGACAGCCCTCGGAACACCAAATCTTGCTCTATATAATGGAACGTTCGAGTTATCCGTT
GGCGGTGAAAATGGTGGTGGCTGCAACTATACGCTACGACTGCACTTTAATGTGAATAGC
GAATCGCTTGCAGTCGGCGACCCCGATTTCCAAGGAACGTGCGCACCCGATCATTCGAAA
GGAAATGCAACCGATGGTTTGCCGTGGCACGCCCCTCGTCGCAATTGGTTGCAGTTTCCT
TCGTATGTATTCGATACTACCGGATTTGATCACGTTTCGGTCGATTGGTCACCCTGTGGT
AGAGCCCCAGCTGGACTTAGAAAGCCGCGATACGATCTGAATTTCTTTACTGTAACTCCT
GAATACAGGGCGTTCATGGATTGCGAGGTCTTCAAGACGCCTTCCGTCTGTCAATACATT
CAGACCAGTCACTTGGGACGAGCTCACTTTTCTATACCACGTTTGGCAAGAGATCCCCAA
TTCTTGTCAAATATGCCGGCGCGTTTCCAACCGGATCCGGAATTTCCGGAAGCATTTCAA
CACGAAGGATTGACCCACTACGACGCAACGAACATCCCTGAAACATCCGAAGATTGGGAA
TTACCGAGCTTTATCATGTCCACTCATGACGCATCTATCGTGTCGTGGCGCGCTATGATC
CCGTTCTCTTTCTTTGATGGGAAAGCCTCTTCTCAATCTTCATCAAGTCAGTTATACGCA
TACCAGACAATGCTAACACTACCATCGAACTGGAGGACGTCTTTCGATGGTAATCGCTTT
TCTATTGTGATCAAAGGAGCTGCTAGTATGTGCGGCTCGAAGTTTGAAAACGCCAAAGAA
GCACAATCAGATGAGTACGATATTGCCTTCGAAAATGATAGCAATACAACCAACATTACA
GAGTCTTCTGAAGATCTGATCTACTGAAAGTCCATATCTGGGTGACGATAGTGAAACTCT
TCTTTATTGCTTTCTCGTCTTATTAATAACGTTGTATTTTAGTTGAACTTTAAAGTTTTA
TCATTTCATACTTTTAAATTATGTCGACGGATTACTTCTGGTACCTTCTAGAAAATTGAC
ACCAATCAAACTCGAATATGCAGTCGAACTGCCGAAATTAGAGGATCTTCGTTCCGTCGA
TGTTTTCTTATTGGCATCTCTGCTATCTTCGCTCAACGCAAGACTATCCATTAGCTCTGG
TAAATTGTTTCGAGTCATTTCTTTAGTTTCTGATATCTTTTCTTTGCAACTGTTTTGTTT
ATCGAGTTCAGTTTTGGCCCAAGCCGGCCATTCTTGAGTGTCTGGCGATGGTGAATTCTG
GACCTTCGGCTGTGTGGGTGGGGTGTCGCACTTCGCAAAATGTGATTCTTTTCCGTCTGT
GCTTTTCTTTGGAAGAGGTGGAGACATGAACGTCATTTCTTGTCGACCCTTACTTTTTGT
TCGTGTCGAATGGCGAGCAGGCGATGATTGTTTCGCCGGTGAGGAAAACTGTTTTGGTGA
GAAAAGCTTTTTACTCTCGTTTCCGGGAGAAAAGAGACCGCGAAAATGCGTAGACTCGTC
ATCGTCGGCATCACCGTCGATTGAAGTCAAAAAGAATGGATCATCTTGTATCTCTTTTGC
AGAAGGCCGTTGCGAAGAATCATATTCAAAGCATCTACACACAAACTGCTCGAATAGATC
CCAAGACAGTTCTTGCTGTTTCGAGAAAGATTCTTTTTGTGGGTGCTCCATCAGGGGAGG
TCCCTTTTGCTTTTTCATATGGTTAAAAAGAGAGATCGGATTTGTAAATCCCAATTCTTT
CCAAGGCGGCTTAGCTGTCACCATCTGAAATGCCACACATCCAATGCCCCATATATCAGC
TTTGGCACTGTATTTCTCCTCAAATACTTCAGGTGCCATGAAATACGGAGTACCTCTCAC
AGTTAGACTCATCATCATGTCAGCAGCAAGATTTTTTAGCTTCTTGCTAGCTCCAAAATC
TGCTAATTTTACAACTCCCTCGTCGTTGACAAGAATGTTTGAACCCTTTATATCTCGATG
CATGATGTTATTGTCGTGCAAATATCTCAAGCCGCTTAGTGTTTGTGATATATAACTTTG
TATGACTTCAATTGAAAACGACCCAAATTTGCTTACAAGGCCCGCAACACTTCCACCCGG
AACCCATTCTTGGAAAATATGAAGAAATTCTTTGTCCATTTGAGCTCCCAAATATCGAAC
AATATTTACGTGCTTAAAGGATCTCATCAATTCAACTTCGGTTCGAATATCCTTCATTAC
GGCACCTTCCATTCGAAACTTCTTGACAGCCATTAGAACGCCTGTTTGAGTATTCATACC
AACATGAACCTCGCCGAAGGAACCAACACCAATCTTAGCTCCTAATGCCCATTTGCCACG
TTTTACTGCTCCTTCTTGTCTGTAATGTTTGTTGCTTTTTGTCTTGCAAACCTCTTTGGA
TGTTTCTGGGGCAACCGATTTGATTCCTTTCGATGACTCAGGTTGGTAGTCTTTTCCTGT
AGTTCTATTTTTCCCTTCATTTTGGATTGAAATGGATTTTTTATAAGTAGACGAAGATAA
AGATTGCACTTTGCCTTCCTCATCGTGAATTACTGACTTCTCTGTTTTTCGATTGGAAGT
ACGACTCTCTGTAATCGATTGCTGCTCCTCTTCTTCATGAATGCTGGTTGATTCATTGTC
CTCTACATTATTTTCTTCGTCTTCGTCTTCGTCAAAGGTTAAGACTATAGTACTCCCATC
AACTGAATCAGAATCAATGACGGTCACCAATAGAACATCATCGTCATCAAAGGCATCCTC
GTCGTCATCGACTATCATCGCCATTTGCGGTTCCGGAGAGCTGAAGTCCAGAGTCTTTCT
CGGCAATCCAGCCTTCGCTGGAGTATCCCCTAGCTCGACAGTATCATCGTCATCATAATC
TACATCACCATTAACGGTAGACGCATTATCACTCTCGTGGATGACAATTTCACTGTCTTC
TGTATCATCAAAATGTAGTACATTATCGTTCTCGTTATCATTGTCATCAACATCAACATC
ATTATCGATATCATCATATTTTGTTGTAGAATCATGATTGGAAACATTTCCCAGCGATTT
ATCTTCAGAAACGTCTTCTACGATGAAGTCGGCACTCTCGTCGTCTACATCTTCGTCGTC
CTTATCTTCATCGTCTTGGTCCTCCTCGTCTGGTATAAATTCTTCATCATCTACTCCAAA
TTCAAACTCTGATGAAGATTCAGAAGCTTCATCATAACTATCTTCGTAGGCTTCCTCCTC
CTCCTCTTCTTCACTACCTTCGGAAATTATACTCACTGACTTTTCTTCTGCATGGGATAT
AGTCTGATGTTGTGTCTCGTCATCTTCATCCTGGTCCTCGATGCTATCACCAAAGCTATC
GGTGCGACTATTTTCTTCCCTATAGACATCTTGCACCACCTTACTTCGTCCTCGCCCTAG
ATTTGGTTTTAGGGTAGTCAATGGAGAAATTGCTTGCATTGCGGATCTCGTCATGACGAC
CGATTTCGGTGGAGGTGTCGTTCCGTTTTCATCGGCAATTTGTATCTCTTGCACTCTGCT
CGACCTTTTCAATGGCGGCGACGTCATTATTCTGTTCTTTCCAGCACTGCTTTTTCCATT
GCCATTCTTTCTCTGCTTTCTCATAGCATTGTTATCACTCTTTAATATGGCAAGAACTCC
TCCTCCAAATCTGAGATTGCAGCTTTCATCCATTTCCGTCTCATCGCCGTCATCTTCCTC
CGAATCAGATTCTATCCTGTATTGCTTTTGCTTTCGAGGGAATGCAGCAGCACGTTGCCG
ATTACTCCTCCTTAGCGACATACTGTACTATTGTTCCAAGACGTTAAGAAATAAATCGGA
TTGGTACGAGATCACCAAGAGGCCTTGTCTTGATAAACACTTGCGTCCGTCTGCCTTTTT
GTTGTTTAGATTTCAAGTTTCAAGCTGCCGTGTTTGGGATCGCATCGCAAACAAATGCAG
AATTGTGACAACCCGAAGGTATTGGAAGTGTTTCCTGTTTCGTATCACGTACGAGTACTA
CATTTTGAACATGATGTCAATATACACAAGCCAAGTAGTCTACCACGATCTACGAG
>PSN_contig_0000027
CAGGATGTGACGAGCCGACATCGAGGTTCCAAAGCCCCGCGTCGATGTGAGCTCTTGGGG
GAGATCAGCCTGTTTTCCCCGGAGTACCTTTTATCCTTTGAGCGATGGCCCTTCCATGCG
GAACCACCGGATCACTATGCTCTTGTTTCCAACCTGGTCGACCTGTATGTCTCTCAGTCA
AGCGCCCTTGTGCCATTGCACTCTACACACGATTGCCAACCGTATTGAGGGCACCTTTAG
AAGCCTCCGTTACTCTTTTGGAGGCGACCACCCCAGTCAAACTACCCACCACGCACTGTT
CTCTCAGAAGAGAGTTAGGCCTCGGACAAGCAAAGGCTGGTATTTCAACAATGACTCCAC
CACACCTAGCGATGCAGCTTCAAAGTCTCCCAGCTATCCTACACATTGCTTGACCAAGGT
CAATACGAAGCTATAGTAAAGGTGCACGGGGTCTTTTCGTCCCACTGCGGGTAACCGGCA
TCTTCACCGATACTACAATTTCACCGAGCTCATGGCCGAGACAGTGTCCAGATCGTTGCA
CCATTCGTGCAGGTCGGAACTTACCCGACAAGGAATTTCGCTACCTTAGGACCGTTATTG
TTACGGCCGCCGTTT
>PSN_contig_0000028
CGGTACCAAAAAAATAATTCATTCGTCGTAATCTCATTCACTCACAGCATTCCGAAAGAA
ATCATAGGAACAAACCAAGGTATAGCAATACCAAGAGAAACAAACAAGGATTACAATAGA
CAATACTAATAAAAGATGGTTTCTGTAACATACTCATCCACCCGCGGTGGTCAACAAAAT
CTCGATTTCCGAACCGTCGTCATGACGGGACTGGCACACGATCGCGGATTATTTGTTCCG
GACTCCTTTCCTACCGTCGACGCAGAAGAACTAGAGAGCTGGAGAGGCTTGGATTATCCG
GGTGTTGCCGCGAATGTAATCTCAAAATTCGTTCAAGACGATCAAGTACCAGCCGATAAA
TTGGAGGATATTGTCAGACGATCCTGTGCCGCCTTTCGTCACGAAGAAGTAACCCCCGTG
ATTGACGTAGCAGGGCACAAAGTTTTGGAACTTTTCCACGGACCCACTTTTGCTTTTAAG
GACGTGGCTCTTCAAATGCTTGGTAACTTTTTCGAATATTTCTTGGAGACTGGATCGAAC
GGCGGCCGACTTGCTGTTCTTGGTGCTACATCCGGAGACACCGGATCGGCTGCTATCTAT
GGTCTTCGTGGAAAGAAGGGGGTTGACTGCGTTATTCTCTTTCCCAAAGGCAGAGTTTCC
CCTATTCAGGAACGACAAATGACCACGGTTCAGGATGACAACATCCACTGCGTTGCCATC
GAAGGAACATTCGATGATTGCCAGGACCTTGTCAAGGCCAGTTTCAATTCTCCCGAATTC
AGAGACCGTGTCAAGCTTGGAGCAGTGAACTCGATCAACTGGTGCCGTGTTTTGGCGCAA
ATTACTTACTACTTCTGGAGTTATCTTCGGGTTACCGACAAAGAAGAACTGAAAAGCTCA
AAGATTAGCTACTCTGTTCCTACCGGAAACTTTGGAGATATTTTGGCTGGTTTCTACGCC
AAACAAATCGGCCTTCCCGTCGGCAAGCTTATCGTAGCAACCAACGAGAACGACATTCTT
CACCGATTTTTCACGAAAGGAGAGTACCACCGTGAATCCATTAACGAGACTATTTCGCCT
TCCATGGACATTTGCGTTTCCAGTAACTTTGAGCGTTACCTTTTCTTTTTAGCGGGAAAC
GATTCTGCTAAACTCGCGGCATGGATGTCTACATTCGAGGAAACGAAGAAACTCACAATC
GAAGGGGAATTGCTCGCAAAGGCACAAAGCGACTTCAGCTCGGCCCGGGCCGACACCAGC
ATGACTTTGGATATTATTCGGGAATACAATGAAAAGCATAACTACGTCATGTGCCCACAC
ACTGCTGTGGGTGTCAGCGCCATACATCAAACGAACGACGTCGAGGAAACGATGGTGTGC
CTGGCTACGGCTCACGAAGGAAAATTCCCTGCTGCCGTGATCCAGGCAATCGACCCTCTT
CCAACACCGCCCGAACAACTTGCGTGCCTTCTCGATCTCCCTTTTCGTCTTTCGGAATGC
GCCAATGATTTGCAGGAAATTCACGATTTCGTGGAGAAGAGAATCGCAGAACGAATTGCC
AAAGAGTAAACAAACAAATAATACTATCCGGTTCCAAACTTTTCCGTGAAAGATTCCGAA
TCAATCGTTTATAATTGAATTTCCCCCTCCATGAATGCCTGAAAAAAAATCAGATTTTAC
AACACGAACGCAATTGGATCCTTATATATTGGGAGTTTCTATATTATAGTATAGACGTCA
GTATATGAATGCCTGGCTGAGAATAACGAAGTAAATCGATGCGATTATACACTAGCAAGG
TCTACTTTCTACGCGTACATCCTCCTACAGATTTGCCTTCTTGGAGTTCTCCTAAATTAC
TGTACAGTAGTGAACAATCTGTGGAAAAAGGGGCATTTTGATTCATGCTATATCTATTAA
ATACAATAATTATGTAATTCAGCAATTAGTCGACTCGTTGGTTCGGGGTATTAACTATAA
ATCTATCGTTCTCCTCTTTGGAGGGCAGCAATGGCCCTTTTAATTTCTTTGTATCGACGA
TACTGAGCCGCTACGGGTCGAATGTCTGCGAAGCTTTGGACCTGTCGCTGATGGTCTCTG
AAGAAATCTCTCTCAAATGATCTAAGCATTTGATGGAGTCTCCCTTTTTCGCTCTTCAAG
GTAGCTAGATCCTGACCACCCGGTGCCACCGAGCTTGTTTGATTTCGTCGTGAACCCAAA
TTGGGTTTCCTGCCACTGGTCGATTCATCACTATCTGAACCTACTGGCGAGACAGATGCC
CTCTGGGCTGCTGCCTGGCTATTCGTACTAGGCACGGGAGATGTGGTTGGCGAAGAGGAA
CGACTTCCTCCTTGTTCCATCTCACCGATGAGAGCTTTCAAGGCGTTGTACCTTTCGTAA
AGATGACGAATGGGCTCCTTTTCCGCTTTCACCGGCATGCGACCATGTCGCCTCGCAAAA
CTCATATCATATTGTTTCAGCTGCTGTTTGAGTTCACGTTTCTGTGCTTGGAGTTCATTC
AATGACAAGCTCGATAGATCGCTAGAAGTTCTTGAATGCGAAGATGTTACCGGAGAGGAG
GCGGGTCTAGGGATAGGTGGATTCGGCGTAAAATCACTGCCCAAACTTCCTCGTCTAACA
ATTTGATCTCCCCATTGTGGTGCGAGAGTCTGATTTCCTCCTTGCCCATCCAAAGTTGGA
CTGCCTCTCGCGTTGTTGGACAGAGCACCTTCTTGTCTGCTGCGATCGCCGATTTCGGCT
GGAATACTGAGTTCGTCTAGAACCGAAGTTTGGCCCTGAGCTGTATCGTTTTGCAGGGCG
AAGCCGCGCCTTCCGGCCCTCTTCACGACAACCTTGGATAGTTGCGGATTATTGCTTCGC
AGTAGCATCCATCGAGTAGTCGCACCGCGAATCAGAGCTTGTATTCGACAGGCGGCGTCG
GCACGGATAGCTCGTTTCCATTCTCTGTACTGTGCGTATGTCGTGGCAAGGGGAGCCCGT
TCTGCTGCCCCTTTCGGAGGTCTTCCATGCAACTGAATAAAGGCATCCTCGAATCGGGTT
ATCTGTGCTCTCAGAGCACGGCAAGCAGCAACGGTTCGTTTCCGTTCGGCAGCAGTGGAA
GTCAACATGCGATAATGAGAAGGTTGGGAGCCAGAAGATCCAGTAACCCCGGGCATACCT
GTTATCGAAGATGACACGGATGACGCCGAAGACATTGGTCTGTGAGGTGCAACATCGGAT
GGTGCAGCAACTCCTCCAACAGGTGGTGGAGAGAGTGGGACACGCTCCCTTTCCCCTCCA
AAGTGAGGGTGCACGGGCGATGACGACGAAGAAATATTGTCGGAAAAATTCGTAATAGAT
TCCTTTCCACTCGTCGAAGTTGTTGAACCATTTTTGTTTCGCTTCGGCGACAAAGGCAGC
GATGGAACCGTTATATGCGCCGCTGTTGAAGTGGTATCCGAAGCCACGTCCTTGAGCTTC
GGTGTTGTTGGTGATCGCGGTGGCGTCTGCTCCGACGGGGGCAAAAGATTCGACGATGCT
TGTGTGAATTGATCCACCGACAAACGCCCTTCTGATTCTCTATTTGGAGGAGGAGGAGGT
GACGAGGGTATTGTTTGATTGGGGGACGAACCTGTTGGAATAGGGCTTTTGGTTTTCTCA
CGTTGAGCATCCATAGTAGCTGCGGAACTGGCGCTAAACCCATCCCCACCAAGTTCAGCA
CCGAAAGCAGGGAGGGGGTGTGGGGTTTTCAAATGCGGTTGCCGTAGCGGACTTAGCGGA
GACGAAGAAGAAGCGTTTTTCGGACTCATGTCACCGCTTGCTGCTGCTTGGAGAAAAACG
CTCGGTCGTTTGCCCGCGGATCTTGTACGATTGAGAGATGCGGACGACAAGGCTGCTTCT
TTCGAAACTATTACGCGGGACCAATCCATCGAAACAATGTTGGATATCGATACTCGGATC
TGTCTATCAACCTCGATGACTTCCCATTCCGCGAGTGGTTCTTTTGCACCCTTCGACGAA
TCTTTTCCGCTTTTGTACTTGTTGTTGGATCTCCAGGTGCTATTTCCGTGACCCAATTCC
AGCGTCAAATTATCTTCCGGATGCGAGCTCAAGTTTTTGAGTTGCATCGCTACCGTATTG
AGCGTTTCGGCCCGTTTCGTATCCGCCAGCAACAGCTGACCACGATCGTACCAAGCCTTC
GAAAAAATATCGAACGCCGAGTCGAAAATGAACTCCGCGGCGGCAAGAATCGGTTCCATA
TCGTTTTGGTGTTTCAGGCACCACATCGCACCCCGTGGTGGTCTTATTAACGAGGGAGCA
ACTCGCTGAACAAATCTTCGCTGGTACCGTGCGGTTCCACACATTCTCCGTAATTTCGCC
AGCGCAAGAATGACTTCGCCGGAAGGCTGCTCCAACGACGATATCAACAAAGTCGTCAGT
GCCCTTAAAATCTGTGCTCTTTTTCCACGGGTTCCGCTACTACTACTACTACTGGTACCA
GGAGAAGACTCATCGGAGGGAGAAGCGGTAGGATCGTTGTTGATTTCGAGGATTGCTATC
CCAGCGGCTATAATGCCGTCGTAACACTTTGCCATTCCCTCGATGCTTTCTAGTTTGTTC
ATTTCCAAGGATTCCACCGCTAGGGCCGCAGCTAGGGACGGGGTCATGTTTTCTTCGAAC
TTGGAAACACTGGCCATCGCGAGTGGCTGCTGCTCGTCGTCTTCGTCGTGTTGTGTGTCT
AGATCGTCTCGTTCACTACTCGTGTTACTGTTGGTACCTCCTCGTTTCTTTTTGAGCTGC
CTTCGTTGAATCCTTTGCGAGCGTTTCAGATGCCTCGCCAGCGACATGACTTCTCTTTGT
TTGCTCCGCATCATTTCGTGACCCAGATAGGCCCGAACCGTCGTGGTGTCCTGGGCGGTG
ATCGAGTCAAAGTATCTGATTTTCCTTCGGTTGAACGGCAATTTCCCAAGATTCCCGGCA
CCAGAACCCGGTCCGTTCACGGAATTCGCCAGAACCGATTCGTCGCCCAGCGGAATGTAG
AGCGGCTCCGCTAGGTTTGCGTACTTCTTTTCGTCGTCTAGGGTATTGCGCTGCTGTTGC
TGTTTGAGCTGCTTGGTACTCAAATTCGAATTCAAACTATTCGAGCCGGCATCGAAGAAC
AAACTATCAACCAACAGCAGCTCCTTGGGATCTATCAGATCGTCGTCGTCGCCACTGCTG
GCTTCTTCGTCGCTTTCTCCATCAAACGCAGTGGAGTTCACCCAAAAGTCCTCCTGTGCG
GGATATACGTTTTCTAATGTTTCCGACCCAACCATTTTGTCCACACCAAAATATCCACCG
ATATCGGGAGTCACAAAGAATTGGCCCGAGCTGCTCCTGCGTGCTGACTTGCTGTTGACG
TTAACGTTGCTGCTGTTAGTACTGGACGATCGAGTTGTTTTGTTGCCCCTCAGGGCCGCT
TTCAGTTCCCTCCTTGCTCTTCCCGGTGGACACAACCCGAGTTGTGTGCGCGCTCCCATT
CGAATTGCGTTTTGACAGCACAACAAAGCCAGGCGTGCCGCGTGGCATGGTTTTCCGGAA
GACGAGGCGGGATCGTTGTTGGTGTTCATGTTTATGTTCATGCTGTTGTTGAGATTGTTG
TTGCTATTCGAATTCGTTTGAGCCAGCAAAGAATTCGAATTCGAACCGTGACGCGTTGAA
GCCGGATTGTTGTTCGCATTCGTGCCGCCGGCATCCTTGCTGCTTTTAGTAGCGTCCGAG
CCGCCGCTGCTGCTTCCTTTCCCGGAAGCAAATCCGCCCTCGGCACGTCGGCGTCGGAGA
GCGGCGGTTTTGGATATCATTTTTAATTGGGACTGCTGCGACTGCGTCGTCGCTGCTGAC
GTAGACTTTGTTGACGATGCACCTCCAGAATCCAGCGCCACCATTACGCATTGGTAAAGG
CAAGGCAGAGCAGGGGCGGGTGTTGTAGATAGACTACCGTATCGTATATACCGTCTGTGC
TACTTAGATCGCTCTGCTTCACTTCGCTTCACTAGCTCTAGCTCTAGCTCTGCTATACCG
TACAGTAATCTACCGAAGAGATGATACGGCACGGAACTAGTTCGGTAATGTCGTTTCGTT
TTCGTTTCGTTTTCGTTTCGTGCGCCTAGTCTAGTAGAAAGAGAGGATGGAATGTTCGTA
GACTACTAGTCTAGCTACGGTAGTTGTTGCTATCGTACATGTACATGTACCAGAGGCGTG
TGTTTTGGTTGGTTCACTACTCGTAGTTGTTCCGTTCCTACCGGTAGTGCTCGTACTCGT
ACTACAAACCTAGGCGTTTTACAACAACACAGCATTTATTTTTTATTCTTCGCTAGTGCA
GAGTTCATTATTATTTTTTCTTACCTGCTTGCTCGTACGATACCGGTACAGTAGTCTACC
AGTACAGGTAATACAGCACTCGTACGAGTAGGCCCGTGGCGTACCGTAACGTTTTGCAGG
CAAAAAAGGCGGTACGAACGAACCATACTACGATACGAGTACAGCAGTAGAGACCTGGTA
TGACGAGTACGTACGGTACGGCATGTTTGTTTGTAGACGACTCGTTAGTCATAATTCATA
ATAATATTAAATTGATTACGGTACGAGTACGAGTACGTACGAACTTGTACGGTAGTTAAA
GTAGTAGTCACTGTCATGCTGCTAGTACGTTAAAGTCACGGATATTATTGGGAGCGTGCA
TGCATTCCGAACGAAATCAACGCATTGCGCAGTCTAGTATGGTACGAATAAGAGTATCGT
ACTCGTGCTTCGTTCTGTTTCAATCTTTTCAAAACTAAGCGCGTTGCGTTGTGTTACGTC
TGCGAGGAAAGGTAAGGGCTATTTGGGGGTCCGAGACGGCGGGCGTGTTCCCTAATTATA
TTCGACAGACATAAGAAACAAAGTATGACTAGAGGAAAGCGTCCTGAAAATTAATAGATA
TCCAATTCTGTATATATTCAACAAACGAACCGTGGGAAACGGAAATTTTCTTTGATAATA
TATCACTTTGAGTCCCTTTTCGGATCTATTGATAAAGGTTAGAGTTAATAAATTTCCGCT
TCCTGCTGCATTTGAAATTAGAACTATTTTAGACTTCAGGAGGAATAAATAATATTTTTT
ACCTCCTACCAGATTACTTCTTGCCAAACACTAGCTAGATAGCATCGGATACGAAAAACA
GTCTTGCTTTGAGCGCTAGTAACGATTATTCAGGAC
>PSN_contig_0000029
ATTCCGTAGGTATATGGCGGTCACAGACACGGTTCAGATACTGCCTACCACCCCCTTTTC
CACAAAGATGTTGTTCCTCTTCCTCCAATGTTCCATACCCCAGTTGCAGTTAATTTGGTT
TTAACTGTTAGTTACAATACTAGTTTTTTCATCATTTTCAACCGGGTACGTTGTTGTTGA
TTGTTCTGATCAATACTGTTGTTGTTGTTGATTGGAAGGGACGGTGATCGGAAGGGACGT
CGATTGGAATGTACCTAATGTTGCTGGAAGGGACGTCGTAAATTGGAAGGGTTGGAATGG
ACGTCGGATTCGGACGTTGTTGCTGGGAGGAACTTGTTGTTGATTGTTCCGATTGATGCT
GTTGTTGATTGTTTCGATTGATGCTGTTGTTGATTGTTGAATGGACGTTGTCGATTGGAA
GGTACGTCGTTGATGCTGCTGCTGTTGGTGTTGGTTGTTCCGATCGACATTGTTGCGCTC
GTATTGTACGACGTTGTTGTTATTGCTGTTGCGGTGGTAATTGATAACAAGTATAAGAAA
TAACAAAAGTGTAGACCTGTGTAGAACCCGTACTACAAAAAACTCTGTCACGTGTTTTTT
TACACTTAAACCTCGTACTCGTACTCGTACTCGTACTCGTAATCATAGTAGATTGATGGC
TCGTGTTGATGTTCTTTCAACTGTGTGATAGTCGAGTGAAATGATGTGATGATTGACG
>PSN_contig_0000030
AGCCGTGAATCACATGAAAATGGACCGTATGTACCGGTATAAAGCAATATTATTATTAAT
CACGACATCAATCCCCTCTTATGGATTTCCAGCAGTTAGAGTGGTAGAAATAAAGGCTAA
TTTAATATATATTAATTTGATTATCTTCAATGTGTTTGCCCTCTGTCAAGCAGTATTGAA
TATCAATGGCGTCTCCATCTATTGAGTATCAAGTATCAATCCCATCACCGTTGATTCGTT
GAGTATCGAATATCAATTGCGTCTCTGTTGACTACAGATATAGATAGTAAGGAAAGGGGT
AGTGAACAGAAGTAGAGGCATCATTTGTGGTAGTTGGCTAGGTTGACAGAATCCATGTAA
ACAAACCGGTCCTCATCTCAATGGTATGGATGTCTCTTCAGTCCGTCAGTTCAAAACTTA
ATATTCCGTAGGTATCTGACGATCGTAGACGCGATTCAGAGACTGACTACCACCCCCTTT
CCCACAAAGATGTTGTTCCTCTTCCTCCAATGTTCCATACCCCAGTTGCAGTTAATTTGG
TTTTAATTGTTAGTTACAATACTAGTTTTTTCATCGTTTTCAACCGGGTACGTTGTTGTT
GATTGTTCTGATCAATACTGTTGCTGTTGTTGTTGTTGTTCCGATCGGCGTTGTTGTTGA
TTGGAAGGGACGGTGATCAGAAGGGACGTCGATTGGAACGTACCTAATGTTGCTGGAAGG
GAAGTCGTAAATTGGAAGGGTTGGAAGGGAGGTCGTAAATTGGAAGGGTTGGAAGGGACG
TCGGATTCGGACGTTGTTGCTGGAACGGTTGGATCCGTCGTCAATTGTAAGGGTTGGATC
CGGACGTTGTTGCTGGGAGGGACGTTGTTGTTGATTGTTGAATGGACGTCGTCGATTGGA
AGGTATGTCGTTGAAGCTGGACGTTGATCGGAAAGGTTGGACGTTGATTGGAAGAGATGG
TGATCGGAAGGGTTGGACGTCGATTGGAAAGGTTGGACGGGACTTCTATTGGAAGGGACG
CCGGTTGGAAGGGATGGATTGGACGTCGATTGGAAAGGTTGGAAGAGACGGTGATCAGAT
GGGTTGGAAGAGACGATGATCGGATGGGTTGGACGTCAATTGGAAGGGTTTCAAGGGACG
TTGGAAGAGACGGTGATCGGATGGGTTGGACGTCGATTGGAAGAGACGGTGATCGGAAGG
GTTGGAAGCGTCGTTGATTCGAAGGGTTGGAAGGGACGCCGGTTGGAAAGGAATTTGATT
GGAAGGGTTGGAAAGAACGCCGGTTGGAAGAGACGGTGATTGGAAGGGTTGGAAGGGATT
TCGATTGGAAGAGACGGTGATTGGAAGGGTTGGAACAAAACGCCGGTTGGAAGGGTTGGA
CGTCAATTGGAAGGGTCGGACGCCGGTTGGAAGAGACGGTGATCAGAGGGGTTGGAGGTT
GTTGTTGATTGTTGGAAGGGCTGGATCACGACGTTGTTGATGGAAGGGTTGCTCGTATCG
TACGATATGTATAATAGTGCCTGGTTTGTA
>PSN_contig_0000031
CACTGAGTGAGATGCTGTAGCACCTGTTCGATGTGACACCAATATTTTTCAGAACACGCG
TAATATCCTGCAGAACGATTCTTAGAATCACGGGTTTTTCCCGCCAACAATTCTAAGCCT
CGTTCGACAATTCCGCGCATTTTTCCATGCATTCGTGTCACTGGCCACCTACCATCCTTG
AGGTAGGCGTGGGCCACTCTTTCAGACCCAGCGAAGAGGTGACCTACGGTCGCCTGCTTC
GCGAATTTATCATGATCGCGCCATCCTGGATGACCACCACGACTGTTCAAGACAGCCTGC
TCGGCGACGTATTTGTCCCGAACGGTTATGGCGCGTGTGGGCACCATTTGCAGCACTTCT
CCGGCTACAATCTCCTCTGAACGTGCAACGCTGCACTCCAGTAAATCTTCAGCGTACTCA
CGGGCGTACCGTGACGCTCCTTGGGCCCTGGCAACCTTATGTAAGTTGCGCCGCGACCGC
TTGATCAACATCGGTCCCACTTCCGCTTCATATCTTGCGCTGCGCTCCACCTTGACTCCA
CTCGTAATGAAGGCAAGCTCAGGAAAAGCGCCCAACACTAAATGTTTCCCTTCTCGAAAG
TGCAATCGCCAATCCACCCATTCGCCGGAACGTCCCTGTTTGTTTGAGCCGCTCCAGTAC
GCCAACAAAGCTCCCAAATCGCCTGCCCGCCAGCCCAATTTCCCTCCAGACCGCCGCCAT
ACTGTATTGGCACCTGAGACTATGGACTTGACCATGGCCACGCCGCCCTCATACGCCTCA
TGTTGGCTATCTGCGGAAACAAAGGAAGAGACTGCTCTAACGACAGACCCGCGCACACAC
CGATTTTTGTACCATATACGCAGGAACTCAGACCAGGAATCTTTCTCGCGTGCAAAGTGC
TGCTTAGTTGCTTGACCCACTTGCCCACTCGAATCAAGTAACGATTGTGCTAACGGTCCT
GCCATCGGATGATTCCACACTTCCGCACTGTCATCACCGAGATGGCGTCCAACCCACCTC
TTCCAAGTCCGAAGGCGACGTTGGATCACTATCTCAGCTGCAGCTGCTGCCTGGGTGTTA
TGTACGCAATGAAAGAACATTGTATGTGCCCAGCCAGTTTGCAGGCCATATTCCCACTTG
TAGTAGGTCCCATCCTTCATTTTCACACCCACATCATCCAAACACTTACTCATATAGTCA
AGCTCGCAAGCAAGTTCGTCCTGCCCAAGCTTGAGCGCCACTTCGCGAGCACTATCGTAG
AACAATTGCATGCGTGAATGTTTATGACACACATTGTAGTTCTTATAATCACGATTGGCC
ACATAACCAACACGCTGCCATTGCATAAACAACTTCTCATCGTGAGCTTTGTGCTGCTCA
CCCCACATAAGAGGACAGCCCGGCAGGGTCGCGAGAAAGGTACTCTCACCATACATGCTA
ACCCGCGCTGAGGCCATATACAACCCGAGAGGACCGGGAACCAAATTGCGCAACTTGGCC
AGTTCCAGCTTCCACATCCAGCCTGAGCGTGCATGCACTGATGCCCACTTAACTGCCTGC
TCTTCTCCTCGCGTCATATACACTATTGCCAGTTTCTTGTTCAAGATGCTCTTATCTAGT
TCCGCCTTCGCAGCTTCAGTATGCCCATCGGAGTTGACACTGCCTGTGGGCACTGCCGTG
AGCGCGTTCTCTCCCAAGGAAAGCATAGGTCGGCCCGTTCCCACTATGCCGTTACAGCAC
ACTGTTCCAAACCTCCTCCCTTCCGCTGCGAGAAGCCGCTCGTACTCGATGTCGAATTCT
GCTCGAAAAGGAGAAAGCGAGTTAGTCACTGGTAAATGCGAATCATAGTCCACACGTTCT
TGCAAGTCGGCCATGTCCGCAAACGTCGAGTGATCGTATCTACCGAGCATTTGAGTGGCG
TACTGCCAATCGAACAGTTCACCATCATCAATCTCATCATCCGTGGTCCCGAACCGAGCC
CTCACTTTGAACACACTCAATGCTTCAGCAGCGCATCCATGGCAACAACTGAAAACATTG
CATTCTGTCATGCGGTCCAACACCTTGTGCTCGCCCCACTGAGTGATAACTGCAATGCTT
GTACAGAAAGCACCTGCGCCAAGACCAAGAATGTCCACGAGCAGCCCCGCGTAAGGAAGA
AGATCCTTACGACCGCGTAGCCACTTGAGTGCAATCTTGGGCGTCAAGCGCATCCTGTCG
CGCAGTGTCGTACTTTGAAAAACCATCTGGTCGCGCAATGCACGCAGGTCGCGATTGTTT
ATACGCCCACGAAGTAGTGCAATAATCAAGACAAGCCTATCGAGAGTGGGAAGAGCAATG
CTCCCTGATTCCATAGGAGTGCCGATCTGATCACCGCTCGTGCAATGTGAGCATTTAAGC
TTCCCGCCGCATGGAGGACCCTGCCAACGGTTCACCACCGGTACAATAGTGTCGCGCACC
TCTGCCCAAGTCTGCACAGGGTCGGGCGCGTGCCCGAAACGCGCCAGCATCCGCTCACGA
ACTGCTTCACGCAAGGACTCAGGTCCATCTGTCCATAGCATGTCCAAAAATTCTACCTCC
TCGAAAGGATCAACCAGCACATCAGCAGAGTACAAATCCACCCATTTATCCGCTGCTGAC
TGCCATGATAGTCAGCTAGGATCTATGTCGGCTCCGGCCTCTGGCAATGTATGCCCACCA
GTTAGAACCCGCTCACGCTGGACCGCTGCGCCTATCTTCCCAGCAGACACCGTTGCATCA
GTCCCCGTGACACCAGAAACAGTCGTCATGCTACGAGTAGCCGCGGTGAAACTTGACATG
GGTGCAGTAGATTTCGCCAGATAACAGTCAATCAACTGCCGGTGTAAGGTGGGGTCCATG
TTGCTTAATGTTTCGCAGAATTTTGTCAAACGAAGTTGTTCAGTCTCACGCAACGGTATA
TCCCCCGCGTTATGACTAGTTGTGTCTGTAACAGTTCCCGGGTCTGCCATACCGCTCTGT
GCAGCACACACAGTCTCATGGATTCGGTATTCCTTGTTGGAAGCTAAGTCCGGAGCTGGA
GCAGGCTGCAACATGTTCAGCCACGCCATCGCGGCTGGAGAGTTGGCAGCCGAAGCTTCA
ACGCTTCCGCCGACCGTAGTTAGCCAGAATTGGCCTGCTGCCTCCCGCATGGGTAAAAGA
GTCGCGTCCACAAACATCACATCGTAGCTGGACAAGCGCAAGCCTTGTGCAGCGTATATG
GTATCGTTCGTATCAAGATCTGAACCATTGTTACGCCGAGGTGGCGTCATCACGCCAGGA
GCAAAACGCCCGTTCTGGTCGTACGCGCTCGCAGCGAGAGTAGCTACCAGTGAGCCATTA
GGACGAGGGTCATGCCCAGGATCTCTCAAAGTTGGCAACGTGTTGTCAGCCGCACGGTCA
CCTGGTATTGCAAAACGTCGAAACTTGGTTTCATGAGGAAGTACTAACCTGGCCGCAAAC
GGAGAAAAATGAGCAGAGTAAGAATTGCGTAGATCACCTACGTACACCTCGCTGCTAGAT
CCGAAACGACTAATCGATACACTCAAGACATCAACCCACCGTCCATGGACAGTTGTGAGA
ATGGCCATCCATAGCTCATCCTCCTTGTTCGGAAAAAGACCACATGAAAAGTTATCGGCC
ACATCGACCCACTGAGTAGTGTGCCTCGCATGGATGAGAGATTTCCGGCCCACCCTGTCC
AACACGTACGTCGGAGGAGCGATACCGAGATATTCCACCCAAGTGGTGCAAGGAAGTATC
TGACCACACACCCAATTCATACGCGCAATCATTGCTCGTGGCAATCCTGTCCGGTGAACA
TGAGGCTCGCGCAGACGCATTCCACCCACAGGAGTGACGCCAAAATTGCCCATCACTGTA
CCATGAGAGTTGCTCAGAATGTTAGCTAAAAACAAGCTCTGCTGGGCCATGTACCGGGCT
GGCGTTATCATGAGGGGCTGATCTGCCAAACCACGTTCTAAGCGATCCCAAACCATAGCT
GGATAGCAGTAAGGATCCCGACAGCCCACTACGCGTGAGTTTGAGATTCGCAGCAATTGA
TCAATCGCTTCCACCGACGCACGCAGCTTGAGCAAGAATGAACCCAATTGAGCTTCATCT
TGAAGAAAATTGAGAAGATGGCCCGCACGCAGGCGCGACTTAATCTTGGTCTTCTTCATG
AGAAAACATAGTACCCACAAACCGCCCGCGGGTTCCATGAACTTATGCGCGCGGAGACCG
CCAAGATACAACAGCATCTCGTCCGGCATTACAGTGAGTGAGTTACCACCACGCTCCGCT
CGCATCCAACGCCCATACGCATCATTCTGCGTGCGAGCGCGATGTGCAGCATCCCACAAG
TAACCCATTCCATGAGCAATCGCAGCACTTTTCTGCGCGTTGCTCAGTGCACCAGGTAAA
TGACGAACCGCCTCAGGATCTAAATAGATCAGCGGAGTACCGTCTTTCTCAATCTCACCC
AGGTACCGCTCACAGCGCGGACCACGATTCCCAATGGGCAAAAGCTGGCCGGCCGGAGTG
ACACCAATTGGATGATCCAGAGGAACGTCGAACCGACGCAAATTACCGGGAGGTGCTTCG
TAACCCACTTCATATCCCTCGTTACGCACTGGTAAGAAGGAGCGGATCACGTAAGAACGC
AAACCACGTGGAAAATTGGGTACCACATTCAAGGGATCAGGAACGGCAGTCCATTCATGC
CACATTCCGTCTCGCGCGAGTGGAGTGTGCGCCGCTAGACCCATAACAATCGGGTCGGCG
ACCGCCTGGCATCCTGGTGTAAGTCCAGGGGCCGCACCCCCCACACCAGGTCCAGAGTAG
ACGAACACGCGGTACGCGGCTCGCCCACTAAAGGACGCCCATGTACCCACGAAATCACCC
ACGACTGGAGCAGCCCCGCCTTGTACGGCAGGAGGTGTGGCAGGATCGAAGGCTGCAAAA
CCCACATTCTCACCACGAAGAGGTGTAGCGTGTGGGACCCGCATAGCGCCCAACAACTCC
GCCACTCTATCACGAGTGCGCGTGAGTTCTGCTGGTGCGTATCCGGCCACGCCGACACCT
GGTGCCATCGCGACTGTACGACCTACATCAGACACTAGTCCACGGGAGAGCCCGCGACCA
GTAGCCATACCAGTCAGGCGCTCACCCAAATTAGCACCCAGACGCCGATCTATCTCGGCA
TCAAGCCTTGCTTCCACCGGCGGTTGCATGATCGGCGCGCCAAACACGCCCTCACGCACA
CGCCAGAAGATCGCGTCCCGCTCAGCTGCAGTCGAAGAATCGAAAACAGGTAGGTTGTGA
CACAATACATGCAGCATGTTAGTCATGAAGGAAGAATCAAGGTTGTTGTACTCTTCCAAG
ATTAGAATGGCTTCCTGGATCGCTGTCCAGATGTCTGGAGCTTGGACAGAACGTAAGTCC
TGAGTCAAGGCTCCAGTTCCAACCATGAGCAGGCGCCCATCCTCAAACTGATCCAGCATA
TACGCCGTTTCCATGTAGAATGGACCGCCTGCATCGTAAATGCGAGATAATAGGGCCATG
CCGCGATGCAACTGGGCAGTTCCAACCCACAGCACTGCACAGGGATCATTCTCCTGGCCA
ACTCGCGAAGGAGTAGACCAGGCCATAGCCGCCGCAGAGTTCTGCAAGGTGAAAGTAAGG
TTGTCTGCACTGTACTTACCTAGGCACCAATAACAAGCCGAAGCATTCCGAGCGCGTATG
CGCTGAGTGAAAGGGACCAAAGCATGCTCCAACGCCATGGCTAGCACGCGTGCAGCAGCA
CCTTCAGCGTATTTGCCCTCTGACACGTACGCCATATAGTCCGCTTCTTCACCGCCACCC
AACTCGGGCGCGCAAATGTTGTCTTCAACGTTTCCAAAGAATGAACGACCTTTGAGGTCG
TTCAAGACAGTCCCAGCTTGTGGGACAGTGGAGACAGAGGCTGACATATAACTGCGCTCA
GTCACGGAAGCATAGGTAGAACTAGGTTTAAGATTGATCAACATCGCACCGCCCCCACCC
TCCACAACGGCAATGCCACCATTGGCACGCCAAGATCGGATGGATACCGGTGCTTGACCG
ATCGGCCAATAGACAGGTTCCGCTGAGAAAGGTTCTGACCCTTTTGTTCGAGGAGCACGT
GCCAGAGGCACGGCCCCACCATCGTCGTACTGCCCAGGACTAAAGAACTGGGTCAGTTTA
CGGATTGAGCCATCAACTACTAAATTATTTAAATACATCTTCGAGATTTGAAAATGTAAA
GTTTTCCCCGGCGGACGCGTATGTCGAAACGGGCGGACTCTTCCTTATGACGGTAGTGTG
GAGTCTCTGAACAGCTATAACTGCTGCGAATATTACAACGCAAGAACTACCTTCCCCGAA
GGGTCGCCTCCGGAAGCTTATACGTCGAATCACCTAACCACAATGAAGAACGGACAAAAA
CAGAACTTAGGATAGCAAAATGCTTCACTTAAGAACCCGGATACACCACACACGTGGACG
CTGTTTTGGTCAGCGGAGTTTCGACACAAAAACCCCCGAGTAAAAACTAATACTCGGTGG
TGTTTGAATCGCTATATTTAGAAAGGTCTCGTTACTAAACTTTCTATTGTCTGACCAGGG
AATCTCTCTAGATCCACTCGCCGAGGCGCATGGCAGCTTTCGCCGCCAGCACACCAACAG
TGCCGTGTGCTACCTCC
>PSN_contig_0000032
AATTGGTAGGCGGTGAAGCCCCCGCATCCAATCAGTAGCTCTACCTCTATAAAACTATAA
ATCAACGCTGCACCTAAATGCATTTCGGGGAGTACGAGCTATTTCCGAGTTTGATTGGCC
TTTCACCCCTACCCTCAGGTCATCCCAAGACTTTTCAACGTCAACGGGTTCGGTCCTCCA
CTATGTGTTACCACAGCTTCAACCTGCCCAAGGGTAGATCACACGGTTTCGCGTCTACTC
AAACTAACTAAATCGCCGTATTCAGACTCGCTTTCGCTACGGATCCGCACCTGAAGTGCT
TAACCTTGCTAGTTAAAGTAACTCGTAGGCTCATTATGCAAAAGGCACGCCGTCACTGAT
CAAGTCAACTCCGACCGCTTGTAAGCGTATGGTTTCAGGATCTATTTCACTCCCTTATTC
AGGGTTCTTTTCACCTTTCCCTCACGGTACTAGTTCACTATCGGTCTCTCAGGAGTATTT
AGCCTTATCGGATGGTCCCGACTGATTCATACAGGGTTTCACGTGCCCCGCACTACTCAG
GATACCACTATCAATAACAATCTTTACCTATACCGGGCTATCACCGTCTATGGCCAAGCT
TTCCAACTTGTTCTAGTTCATTATGCATCAAATGTCGTGGTCCTACAACCCCAGTATTGC
CGTAACAACACTGGTTTGGGCTAATCCGCGTTCGCTCGCCGCTACTTACGGAATCACTTT
TGTTTTCTTCTCCTCCGGGTACTTAGATGTTTCAGTTCTCCGGGTTCGCTCCACTTACGT
GGTGACATATCTTCAATATGCCGGGTTGCCCCATTCGGATATCTACGGATCAATCAGTAT
GTGCCTGTCCCCGTAGCTTTTCGCAGCTTATCACGTCCTTCTTCGCCTCTGAGAGCCTAG
GCATTCCCCATACGCCCTTAATTAGCTTATTGTACTTTTTGCTCTTTTAATGAGTTTCAA
TTATTTAAAATTTGCGTACACGTATCTGACAACGTATACGACTTCTCGTATTCTTTAATT
ATTTCCCAATATGTCAATGAACTTCGCAAATCAAACCAAAAAAGATTCAACCTACTCGCA
TCACATCTGAAGATATCTAAAAGTATCTCCAGGCAATGCCTGGTGGAGAATATCGGAGTC
GAACCGATGACCTCCTGCGTGCAAGGCAGGCGCTCTAGCCAGCTGAGCTAATCCCCCATT
TAAAATAGAAATTTCAAAATCTAAAATTCCAAATCCCAAAACGAAAGATGGTCTCCCAAC
TTCTAAAATTTCCTTCAATATAAAATGAACATCGCGATGTATTATGCTTATCGCAAAAGC
AATTATGGATTAAATAAATCTAATCCAAACCTTTAACTCTAATCCCAATATGGAATAGTA
GTCTCAGGCAGACTCGAAC
>PSN_contig_0000033
TCTTGCGATAACGAGCTACTTGGGCCGCTGCTCAATTACGTCGTCTATTAAACCGTATTC
TTTGGCTTCTTCGGCGCTCATAAAGTTATCTCGTTCGGTATCTTTCTCAACTGTTTTAAG
CTTCTGACCGCTATGCTTGGCCATTATTTCGTTCAGCTCTAATTTAATCCGCAAAATTTC
TTTTGCATGTATATCGATATCAGTTGCTTGGCCTTGATAACCGCCTAGAGGCTGGTGAAT
CATAATCCGCGCGTGAGGCAAGGCGAAACGACTGCCAGTTGCGCCAGCGGTTAATAGCAG
AGCACCCATACTGGCCGCTTGGCCTATACAAACGGTACTAACTTTTGGCTTAATGAACTG
CATTGTGTCGTAAATCGCCATACCGGCTGAAACCGACCCACCAGGACTATTGATATAAAG
ATTAATTTCTTTATCTGGATTCTCTGATTCAAGAAACAATAATTGAGCAACAATCAAGTT
CGCCATGTAATCTTCAACTTGGCCAACCAAAAAGACTACTCGCTCTTTAAGAAGCCGTGA
GTAGATATCATACGCACGTTCGCCACGCCCCGAACTCTCGACGACCATCGGCACCAAGCC
GCCAGCACCCATAGGCGCTGAGCCACCTGCGCCCATAGTATCATTAGCGTTAGATGCAAA
TGAGCCTGAGCTATTGCCATACGGGGTTTGAATCATTGAATTCGGAAATTTTGTCATTGC
GTTAATTAAGCTCTTAATAATATTTGGTTGGATTATAACCTGTGTTGCCAAGTGTAGAAT
GTAAAGATCATTCTACAAATTGCAAGACAGGCCTATAAAAATCAACCGATTAGGAGATCC
TACTGCATATTCAGTAAGGTAGCTGCTTCAATATTCTCAACCTCTACATCTGCTTTCGCA
ATCAAGAAATCGACAACTTGCTCTTCTAGAACAATTGATTGAACTTGTGCCAACGCCTGT
TGGTTACTCTTATAATATTCAATGAATTGCGAAGGGTCTTCATATGAAGATGCCATTTTC
TCGATGCGATCATTAACGCGCGCTTCATCTGGCTTGATTTCTTCTTTACGAATAATTTCC
ATCATCAACAGGCCTAATGCAACGCGCTTCTCTGCTTGCGGCTTTAATGTATCGAATTCA
GGATCCGGGAAGTTTTCAAGCATCTTGGCATCAATGCCCTGCTGCAGCATTTGGTTCTTC
TGCTCTTGCACCATACGACCAGCTTCTTCTTGAACCATTTTCAAAGGCATCTCAGTGCTG
TTTTGCTCTAGCAAAGCATCGAACGTACGTTGACGCAGAGTAGAACTCAACTGATTCTCT
AGATTTGTCTGAAGATTTGTCTGAACTTCAGCACGCAACTCAGCTTGGTCGCCGCTCTCT
ATACCAAAGTTCTTAATGAACTCTTCGTCGATCTCGGGCAAAACAGGTTCTGAGACTGTC
TTCGCATCGATCTTGAAGACAGCGGTCTTACCGCCAATATCTTCGTTATAATCGTCGGGA
AAAGTAACGTCAATATCTTTAGACTCACCGGCCTTCATACCTTTAACGCCTTTTTC
>PSN_contig_0000034
ATTTTCTTTGTTCGTAATGAAAAATATTACTTACTATTAAATTAATAGTAAGTAATATTT
AAAAATTTGAAAATTTTTTATAAAATAAAAATCTTTCAAAAGTAATTGAATAATAAGAAT
TAATCAATAGGACGCATTGATAATACTGGTTCGTTTGCACGGTTAATACCTTTTTCGAAA
CCAGCTGCTGCTGCACGAGAACGGCCTGAGTGCCACCAATGACCTACTAAGAAGAAGAAG
GCTAAGATGAAGTGTGAACAACATAACCATGAACGTGGAGATACGTAGTTAACTGAGTTA
ATTTCTGTAGCTACACCACCTACTGAGTTAAGTGACCCTAATGGAGCATGTGTCATGTAT
TCAGCAGCACGACGTTCTTGCCATGGTTGGATATCATTTTTAATTTTATTGATATCTAAT
CCGTTTGGACCACGTAATGGCTCAACCCATGGTGCACGTAAATCCCAGAAACGCATTGTT
TCACCACCGAAGATAATCTCTCCACTTGGTGAACGCATTAAGTATTTACCTAAACCTGTT
GGACCTTGTGCAGATGAAACATTTGCACCTAATCGTTGATCACGAACTAAGAATGTAAAT
GCTTGTGATTGTGATGCTTCTGGACCAGTTGGACCATAAAGTTCACTTGGGTATGCTGTA
TTATTATACCAAGAGTATAAAGAAGCTGTCCAACCCATAAGAGCAATTGCAGCTAAACTG
TATGAAAGGTAAGCTTCACCAGACCAAACAAAAGCACGACGTGCCCAAGCAAATGGTTTT
GTGAAGATATGCCAGATTCCACCAGTAATACATAAAACACCAACCCAGATGTGACCACCA
ATAATATCTTCCATATTATTTACAGAAACAACCCAACCGTCACCACCAAATGGTGAACGG
AAAACGTAACCGAAAATAACAATTGGATTTAATGTTGGTGTTGTAATGTAACGAACATCA
CCACCACCTGGAGCCCAAGTATCATATACACCACCAATATACATTGCTTTAGCAACTAAT
AAGAATGAACCACAACCTAATAGACATAAGTGAATACCTAAAATTGTTGTCATTTTATTT
TTATCACGCCAATCATAACCAAAGAATGGGAATGATTCTTCTAATGTATCTGGTCCTAAT
AATGAGTGGTAAATACCACCAAAACCTAATACTGCTGATGAAATAATATGAATTACACCA
ACTGCGAAATATGGAACAGTTGTAGTGATTTCACCACCTGGTCCAATCCCGTAACCTAAT
GTAGCTAAATGTTGCATACAAATGAAACCTTGCTCATACAAAGGTTTTTCTGGTACGAAA
TGTGAAACTTCAAATAAAATCATTGCACCAGCCCAAAATACCATTAGACCAGCATGTGCT
ACGTGAGCACCTAATAACTTACCTGAAACATTGATTAAACGAGCATTTCCACTCCACCAA
GCAAATCCTGTAGACTCAATGTCGCGACCTGCTATACTACTATTAAAGGGCGTTTCCACG
TGGTAATACCTCCTCAGGGAATACAAAGTTTTCATGTGGTTGATCTTGAGCAGCCATCCA
CGAACGAATACCTTCGTTTAATAAAATATTTTTTGTATAGAACGTTTCGAATTCTGGATC
TTCTGCTGCACGTAATTCTTGTGAAACAAAATCGTATGCACGTAAGTTTAATGCTAAACC
AACAATACCAATTGCACTAGTCCATAGACCTGTTACTGGTACGAATAACATAAAGAAGTG
TAACCAACGTTTGTTTGAGAAAGCAACACCAAAAATTTGTGACCAGAAACGGTTAGCAGT
AACCATTGAATAAGTTTCTTCTGATTGAGTTGGTGTGAACGCACGGAATGTGTTTGCTGC
ATCACCATCTTCAAATAATGTGTTTTCTACAGTTGCACCGTGAATTGCACATAATAAAGC
TCCACCTAAAATTCCAGCAACACCCATCATATGGAATGGGTTTAGTGTCCAGTTATGGAA
ACCTTGTAAGAATAATAAGAAACGGAAAATTGCTGCTACACCAAAACTTGGTGCGAAGAA
CCAACTTGCTTGTCCTAATGGGTATAATAAGAATACTGAAACGAATACAGCAATTGGACC
CGAGAAAGCAATCGCGTTATAAGGGCGAATACCAACTAAACGAGCAATTTCAAATTGACG
TAAACAGAATCCAATTAGACCAAACGCACCATGTAAAGCTACGAATGCCCATAAACCACC
AATTTGACACCAACGAGTGAAATCACCTTGTGCTTCCGGACCCCATAAAAGTAATAATGA
GTGACCCATACTGTTTGCAGGAGTTGATACTGCCGCTGTTAAGAAGTTACAACCTTCAAG
ATATGAACTTGCTAAACCATGCGTGTACCATGATGTTACAAATGTTGTACCTGTTAACCA
TCCACCAGTTGCTAAATATGCAGTGGGGAATAATAATAAACCTGACCAACCAACGAATAC
AAACCGATCTTTTTTTAACCAATCATCGATCAAGTCAAATAAGCCACGTTCTTGGTTTTG
CCCAATAGCAATGGTCATATTCTAATAATCCTTTAATTTAATTATTGAAAGAATAAACAC
TTATTAAGGTTTTTATCCTAAACTCTTTAACCTTAAATTATTATTGTACCTTAAAAATTT
AAAAAATAAACAAAATTCTTTGTTTCATTTTCAGAATAATGCTTACCTTTCAATCACTTA
ATTGATTTATTTAAAAATTTGAGAAAATTAACCCTTAATATAAATAAAAATTTCTTTGAT
TTTATAGTAAAATCATTACTATTAAATCTAATATTATTAATTAGCCTTAAACAAACTTTA
AAAATATATTATTATTTATGGAAACTTTATTATTATCTCGTTTACCCGAAGCATACGTTA
TTTTTAGTCCAATTGTAGATGTAATGCCAATTATTCCACTTTTCTTCTTATTACTTGCAT
TTGTGTGGCAAGCAGCAATTGGTTTTAGATAATTTAATTTTAAGTTTATAAATTAGTTAA
ATCATTGTATAATACTATTCTAAAAGTAGATATACGTACATTTATAATAAAAATAAAAAT
ATTATGGTAGAACCTTTATTATCTGGAATAGTTTTAGGAATGATTACAGTTACAGCGATT
GGTCTTTTTGTTGCAGCATTTTTACAATATCGCCGCGGAAGCCAATTTTAAATGTAGGCT
TCAAATATTTTTTAAAATTTGCGAATCATTAAAGTTTAGGAAAATGATCCTATTTGAATT
TTGACTATTTTTCTAAACTTTAATGAGTATTTTAGATTGTTAGGTTTATCCTAATAGAGA
AATATTAAGATAGAATGTCTTTAACTATTATTTTTT
>PSN_contig_0000035
AGTAGCAGTAACAGGTGTAGCAGCAGCAGTTGGCGTCCACGCCCATCGATTGCCAACCAT
GCTACTAGTACTAGTACTACTGCACATAAATCCCACCTGGTTCCAATCCACAATCAACCA
GCCGTATCCGATCATGGGCGGGAATACCACCAGAGAGGCCAGTTTTAGGTTTTGGTAGAA
TTTCTGGTTGTACTCTAGATAGGGGAGGTTCCTTGGCGAGACGGCCGAATAACAAGCCAC
CAACACGAGGCCCAGACAGGTTCCCACCTTGCGACCAACGTCGAGGGTCCGAAGGAAAGA
AACGGTTATCCGTTTGAGACTCGCTGCGAGTGCCACTTTGTTTTGCCGGTGTCGGAGTTG
GCGCTGGTACTTTTCTTGGGCTTGCAATATTTGTAGCTGCTGGAGGTGCCACTGCTTTTC
TTGCTGTTGCTGCAGTCCCGAGGAGGAGGGCGAGGACGATTGCATATCAATATCAATATC
AATATTAGTATTGTAGTAGGGGTGATCATAGACCGTTCCCGGCGGGGGATTCACGTTTTC
GTTCGAATTTCCGTTCGCATTCCCTTCTTCCGACCGGCTGGTGGTCGCCGCATCCAAGGG
ATTCTCATTTCTTTCTAGTTGTTGTTGTTGTTGTTCTTGTGGATTGGAGGAACTGGTACT
GGTACCGGGACTGGTACTGGATTCGATAGACGATGAAGACCGCGGTGTCCATTGCTGCTC
CGATTGTTGTAGTCTCGGATTGTTAGCATTCCTGCTGTTGGGAGCCGTAGTAGCAGTAGC
AGCAGCGGGCTCTATCGTACGAATTCCGCTTCGATAAGAAAAGTACGACGACGGAGGGTG
GTACTGTTGTTGGTGTTGCTGGGGATGAGCGTGACCGTGTCCATGTCCATCATTGTTGTA
GTATTGTGGTGGTGGTGGAGGAAGATGGGGAGGATACGGATAATATCCCGGGGGAGGAGG
CGGCGGCGGGTACGGTCCTCCAGCTCCGTAGTATGGGTACTGATGCAACGACGGTGGCGG
TTGTTGTTGTTGTTGTTGTTGATCCTGTCTTTGTTGTTGTTGTGCAAAGTATATCTCTCG
TTGTTGTTGCAAATACTGTTGTTGTTGTTGTTGAGCAAAAGTTGTTGGCTGTTGATTGTG
TTGTTGTTGTTGTTGTAGACTGTGTTGTTGTTGTAGACTGCGTTGTTGGTGTGACGAAGA
GGGCAACGGCAACACGGTTGTTGCTGCTGTTGTTGTTGCTGGTGGTGGCGACAACAAGAG
CCCTTCGTCCGTGTCTTCTTCGCCATCGCTCAGATAGATGGGCAGATTGGGCAGCGTGAA
TCCCAGCCCGTCGTCGGTATCGTCCGAGAATTCTTCGGTTTCCGGGAGAAAAAAATGGTG
CTGTTTTTGTTGCTGCTTGTACAGTTGTTGCTCCTCTTGCTGCTGCTTCAATCGAATCTG
TTCCTTTTGCAGCCGCTGTTGTTTCTTGTATTTGATTCGATCCTTGCTGGTCCAGAGAGC
ATTCCCACTGCTGCTAGTAGTGCCACTAGTAGTAGTACCACTAGTAGTACCACTGCCAAT
GCTGCCACCGCTACTAGTAGTGTCTGTGGTAGACGCAGCCGCCGTAGACGCACTAGCCGC
CGTAGCTCCGGTACTAGCCCCCGAAGAGGTCATGTAATCGGTTTCGTCCAGGAGTTGCTG
TAGTTTTTCCAGGGTTTCCAACGGTTTTTGGTTGGATGGGCGATCGCGGTCGCGATTCTT
GTTGTGGCCGTGGCGATGGGTCTTTCTCTTTGCAGGATTCGTGATTTCTGTTGTTGCTTT
CGTTGTTGTTGCTGCTGCTGCTGCCGGGGTCATCGTCATCGTCTTTGTCTTACTTGTCGT
TGTTGTTCGAACGTCTTTTTGGTGTTGTTCGGTTTCATCACGCTGTTGCTGTTGCTGTTG
ATGTTCATTGTCTACTAGTAGTAGGGGCCGTTGTTGTTCACGAACTGGTTGTTCTGTCGG
AAAATTGCTCGAGTTTTGCAATGTATCGCTGCTAGTAGTGCTAGTAGAAGTAGTACTAGT
GGTAGACTCGTTGGGATGGCTTTTGTTCCGTGGTTGCTCGTTGTTTTCGCGTTGCGCTTG
TTGTTCGTTTGGATCTTGTTGTTGCTCTTCGACGACGATGTTGTCTTTGCCGTCATCGTC
ATCGTCATTGTCATCGTCGTTCTCACCGTTTGCTTGTGCTTGTGCTTCGCCACCAACACC
GGTTCCGGATTTTGGCAGTAGTAGTAGCGGTGGTGGCGGTACTCGTACTAGTAGTGGAGG
CGGTGGCGGGGGGGATACTATTGTCGTCGTTGTTGTCGTTGTCGACGCCGTAGACGACGA
TGGTATGGACGCAACGGAATCGATACTAGCACTACCGCTAGTACTAGTAGTAGTAGTAGT
GGAAGCCGTATCGAATTGCGTTGCTTCTTGTGGATTTGCGTTTGCTATTTCGTTTGCGTT
TGATTCCTGGATTTGCGTTGGCGTTGGCGTTGTTTGCTGTTGCTGTTGTTCCTTTGATTC
ATCGTCTTCTCTTTCTTCCTTTTCGACTGGTCTATTATCGTTTTGACTATGGTTATCGTT
ATCGTTATCGTTTTGAGTATGGTTATCGTTATCGTTATTGTTTTCGTTTTGAGTATGGTT
ATCGTTATGGTCACTTCGATCTTGCTTTTGTTCGTTTTGCGACGCTCTCTCGCCATCAAC
ATCAACATCAACGCCATCAACGACGTCAACGTCAACATCAACGTCAACGGTAGTATCCAC
CGTGGCATCTACGGCAGTGTCAACGTCGTCACTGCTAACACTCGAAAGGGAATGAATACT
GCTGCTGCTGCTCGACGAATCTCCCTCGTGCACAATAAACGCCAGGAGCGGATCTTCCTC
CATGATCAAGGCATCGTCCCAATCCGAAGAGGATTCTCCCTCGCCACAGGTGGCCGACGA
GGAGGAGGAGGAGGAGTCGCTGTCGTCTTCGTAGCTGTTGTTATCGTAGCTGTTGTCGTT
CGACAACGGCGCGTTCGGTGGTCGATGCTGATGCTGATTGTGCTGATTGTGCTGATTGCG
TCGATGATGAATGGTGCCAGGGAATCCCGAGGAGGGAGAGGAAGCCGCCACCGTTCGTAC
TAGCACCGTTAGTCGTACCGTGCTGCTATCGGACGACATTGACATCGACATTAACAACGA
CATTAACAACAACGATAAAAGCATCGTTGCCGTTGCCCACGCACTGCTAGATCTAGCAGT
CGCAGTCGCAGTCGTTTTCGCATTCGCAGTCGTTTTCGTAGTATGCGCATGGTACAACAT
GTCAGCTGCTACCGTATCGTATCGTATCGTATCGTATCGTATCGTACCGTATCGTACC
>PSN_contig_0000036
GCGAGTTGCAGACCCCAATCCGAACTGAGACATTTTTTTGGGATTAACCCATTGTCACTG
CCATTGTAGCACGTGTGTAGCCCAACCCGTAAGGGCCATGAGGACTTGACGTCATCCACA
CCTTCCTCCCGCTTATCACGGGCAGTTTCTCTAGAGTGCCCAGCTTAACCTGCTGGCAAC
TAAAGATGTGGGTTGCGCTCGTTGCCGGACTTAACCGAACATCTCACGACACGAGCTGAC
GACAGCCATGCAGCACCTGTGCACTGGTCCCGAAGGAAAGTCCGATCTCTCGGATTGTCC
AGGCATGTCAAGGGTTGGTAAGGTTCTGCGCGTTGCTTCGAATTAAACCACATGCTCCAC
CGCTTGTGCGGGCCCCCGTCAATTCCTTTGAGTTTTAATCTTGCGACCGTACTCCCCAGG
CGGAATGCTTAATCCGTTAGGTGTGTCACCGAACAGTATACTGCCCGACGACTGGCATTC
ATCGTTTACGGTGTGGACTACCAGGGTATCTAATCCTGTTTGCTCCCCACACTTTCGTAC
CTCAGCGTCAGTATCGAGCAAGTGAGCCGC
>PSN_contig_0000037
CTTTCAGACAAACTCTAGGTACGCAATAATAATAATAATGTGATGGAGTTAATAATATTG
TCCAACGGGTGTTGCTTGTTTTTTGTGAGGACAACCGGGAGAAAATTGCCAATCCAATTC
CAACAACATCATGATGATGATGTACAAATATGAGCTTCGATGATATAAAATAGGGGTCCC
GTATTGAGATTGAGATGGCTGGGTAAGTGGAACGAGTACGAGTAACAGGTACGACTACGG
TACTCGTACCCCGTACTCGTAGGAGTATTTTTTTGTTTAGAGGATGATTCATTCTTTCAG
TCGTGAAAAAAACATGAAGTAGCGAGAAGATTTACATGATCCAAAAATAATGTGAAGGAA
ATTACCGGTACGTACTAGTACTCGTACTCGTACTCGTATGTATGTATAACTGACTGACTG
ACTCGTAGCGGACAAGTTGAAAGCATTACCAATCCTAATGCTCGGTTCACGATCCTCAAC
AACCGTGATGGAAAAGTAAATAGTCGTCGTCGAGGTTGTTATGTTGATGAAAGACAAGAC
CATTGGCGTGTTTCACCATTATACTCAACACACCATGTCGAACAGACAGACGCCTCTGCT
GCGCAGAAGAGCGACACCGGTTCAATAGTGCAGCCACTATCAAACCAATAGAAGGAATGA
CCGGTACAGCAGCAGCTCACCAGCAAGTGTAGTTAAAATCCAAGCAAGAAGAAGTATTCT
ATTTATTTTGCGCGTTCGTTGACTTTGTGATCAAAACAATATTAGCAATACTCGAACAAC
AACCAACAGGGACTACCGGTACGTGTACTATATGATATACGAAGTACTCCAACTGTTGAT
AACCCTGCATCGATATAAAACGACGACCATCGATATGCCCTCGGTAATATTCCAAGTGCA
AGCGATAAGCCTGCACATACAAGTGTATTGTTACAACAAGCGCCTGGTCGGACATCAGCT
ACTTTGAATAATGAGATTCCCTTGATCCATCGATACTCAAACAAAGGAATACTTTCATCA
CGGCAGTTTTGTATCGAACAAAATTCACGGAACAATTGCAACATAGAATTTCCGACACTT
CCTTCGATACTCAGATACCATATGGATACCGACGCATCAACAATTATTTGTAAGAACCCT
AATAATGTTGCCTCACGGATACTCCATCAACAAAGACCACTCAAACCAACCGCAACCCCG
TATTAAAAGGCATATACACCAATGATAACCAATTTGACAATGCACCTCCTGGCAACTTTA
TACCAAGCAGCAGTAATAAGCCCTTGGTTATTCCAAGTCCAAGCGATGCGCCAACACATT
CACGAATATTGTTACAGTACTGCAAGCGTCTTGTTGACCGAGAGCTATTTTTCACAAGCA
GAGCCACTTTGATTGATGATTCATTGATTCATTCATCGTACGTACTCGTCAAACATTGAC
TAAGAGTACACCAATCACGACAATTCTCAATTCTATATTGAATATCAGCCAACTAATACG
AAGTGTCAAATAACTACAGCAGCTCTATTTTGATACGCGCTTATAATACTCCAAGCATAT
ACGAAACGCCTCGATTGCGGGAGATCTTTCATATCAAGCACCTCGAGCTTTTGTTTAGAC
GGTTCACACCTGTTCCGAATGATCTCTGTCACAATCATTGCGTTGTTGCTATCGTGAATC
GCAAACTAAGCAGAATCGATAGTACCCATCGGGTGAGTGAGTGAGTCATTCGATCATTGC
CATTTCTGGCCGTATTCATCAGGGAAACGAGAGTTTCTTTCAAATTCTGTTATTGGTTGA
ACAATTATTCGATTAAGTTACAGTGTTAATAGTAACATGTATTAATGTAACAAGTGCATG
CGCTCGGCTTTCTTTCCGTTCTATATCATATGCGCCCTGCCGGATGAGATACGGTTACAG
CATCACATTCTGGTACGTGAATGCTCCAACAGCTACAAGGCCCGCAACAAAGGACAGTTT
TGATACTGCGCTCGTACCCGTAGTTTGAGAAGCCCGAACCATGCCCGTTTTTTGCTCCAA
ATATTCCATTCGAATGCGATCGTTGATGGCTCGGTGTTTGCGCATGATTCCCTGCTTCAC
CGCCTGCTCGTAGACATCGCTCAGTGCGATGCCCCTGCGACCAACCATGGTTTGGGGGTG
CTCGGCGAAGAGGCGAGGGAATTTCGAATATAACAGGCTTCGGACCACCATGTGGATCGT
CTCGATCAATTGAGATCTCTTATCCATACAGTAGAGATGCATTGCCAGGTCCGATAGGGC
GTTTCCCTCCTTGACGCGTGCCTCGGAAAAGGCGGGAAGCGCCTTTTCGAAGTCGTCCTG
GGTCTCCTCCAGGATCTCGCTGAAAATCTGCGCGTCCCTCAGGGCGGTGTTCATTCCCAT
GCCAATGGAGGGGCTCGTTGCGTGGGCGGCATCGCCCATGATAAGGACACCCGCTTTCAG
GGAATGATAAAAGTTACAGTGCACCATACCGGTTTGGTTCCATCGTTGCCCCACCCACTG
CTTCCCAAAGTCGTCGTAATCTTGGAGCTCAAAGGCCTTGAAGTTCTTTCTGGCGTACTC
GGCCACGACCCTGTAGTCGTCGCTCTTCAGTTCGTCGGCCATTTCGTTGAACAGGTTTCG
CGGTACACCGATGCCAATGTTTACCTGGTCTCCCGTTTCCGGCAGGCAAATCCCCTGGCA
CGACGGGAAAATGTCGGGCAGGACGTGCATCGCCGATCTCGACAGCCCCTCGGGAGTTTT
CAGGTGCACCTGCTTGAATTCTTGGAAAATGTCCGTGTACTCGAGGGAAAAGTCGGAGTG
ACGCTTGACGAGTGCCTCGCGGACGGTCGATCGGACCCCATCGCATCCAACGAGGAGGTC
GTAATCGATGTAGTGCTCGTCCTTTGTTTCGACATCACGGACCAGCACCCGCCTGTTCTG
GTAATCCACGTATTGGCACTGCGTCTTGTACATGGCCGTGTAGCTTGGATCGTTGCGATG
CGTTTCACGAACGTATCGGGCAAGCGCGGCAACCACGAAATTGCGATCGACGATGAACGC
CTCGGGAACAGAGTTGTAGCCTTCCTCCCCGGAAGAAACCCCCTTTAGCTTCGTGGTCTT
TTCGTAGGAATCCACGGTTTGGGTCATCTTCTTGGTTCCGAGAAAAATGTTGAATTCTCG
GATCAGAATTCCTTCTCCCTTGATAAAGTTCTCGTACAACGTCGGCAAGCTCTTGATGGC
GTCCATTCCGTGATCCGCAAGACCGAGCATCCAACTGCGGTGGTTCTTCAGCAATTCTTC
TTTTGTGAAAACACCGTAATCCTCTCGATTGTCCAAGAGTGTCACGTTGTACGAGACGGT
GCAGGATGCATTCTTGTTCTTCTCCAACAGGAGAGATGCTAGGAGCAAACCGGCAGGACC
CGCGCCGCTGATTACGACTCTTTTGACCTCTTTGTTGCCGGGCGGTTGGTTGTCGGTGGG
CATGCACATGGTTTGGTTGCTTGTTGTGTTTGTAGATCGAGAAAATTCGGGTATGAGGTA
AAAATGTATTGAATTGTTGCCCCAGGTTTTCCCCAGGTGCTGCAGCGTAGAATTTTTAAA
TAAAATAAGAGCAGCGCCACAGGTAACGTGTTGGTTTAGAACGGTGTCCCAGTGAGACTG
ACTCACAAAAAAAATACGAGAACTAGTATGAGTGAGTGATATCGTGTGATGAGGAGTGTG
TGAGTCACATCGCACAACTCAAATGGGGCATACCAGATCCGGAAAAACGCCGAGCACCCT
ACCGTAACTCCCGAAAAACGCCGAGCACCCTACCGTGCTACACACTCCCTGAAACGGCAG
GGATAACACGTACGTACGAATACTGGTACGAGTAGTTTACTGGTACACGTAGTGGTACAT
TCCGTTCAATCGAACCAAGACAAGACCGCCGATTTTCCAAACGTACACCCCAATTTATGG
CGGGAACCGATAAATAATAAATTGGCTCAACAAATACCCTCAAATGAAGCCTATTTTGGA
TTATTTGTTTGG
>PSN_contig_0000038
CCCCTACGGCTACCTTGTTACGACTTCACCTCAGTCGCTGAACCCACCGTGGTCCGCTGC
CCCCTCGAAAGGTTGGCGCACGGCCTTCGGGTAGATCCAACTCCCATGGTGTGACGGGCG
GTGTGTACAAGGCCCGGGAACGTATTCACCGCGTCATGCTGTTACGCGATTACTAGCGAT
TCCGACTTCATGGGGTCGAGTTGCAGACCCCAATCCGAACTGAGACAGTTTTTTGGGATT
AACCCATTGTCACTGCCATTGTAGCACGTGTGTAGCCCAACCCGTAAGGGCCATGAGGAC
TTGACGTCATCCACACCTTCCTCCCGCTTATCACGGGCAGTTTCCCTAGAGTGCCCAGCT
TAACCTGCTGGCAACTAAGGATGTGGGTTGCGCTCGTTGCCGGACTTAACCGAACATCTC
ACGACACGAGCTGACGACAGCCATGCAGCACCTGTCACTGCGTCCCCTAAGGGAACTATC
CATCTCTGGATATAGCACAGGATGTCAAGGGTTGGTAAGGTTCTGCGCGTTGCTTCGAAT
TAAACCACATGCTCCACCGCTTGTGCGGGCCCCCGTCAATTCCTTTGAGTTTTAATCTTG
CGACCGTACTCCCCAGGCGGAATGCTTAATCCGTTAGGTGTGTCACCGAACAGTATACTG
CCCGACGACTGGCATT
>PSN_contig_0000039
AAAAGTATGTTAAAATTAATTTAGTACCTGTTAGCTAAAAATCTTACAATTCTTACACAT
CAAGCCTATCGATGTGATAGTCTATCACATTTTAAAAAAAAATTTGTATTGAGGCTAATT
TCTCACTTAGATGCTTTCAGTGATTATTTATTATAAATGTAGCTACTCGACTATGCTATT
GGTATAACAATCGATTCACAATGGATTTACTTTTCCCGGTCCTCTCGTACTAAGGTTTAC
CCCTCTCAATTTTTTGCACTCACAGTAGATAGGGACCAAACTGTTTCACAACGTTCTGAA
CTCAGATCATGTACCGCCTTCATTGGCGAACAGCCAAACCCTTGGAACCGTCTTCAGCTC
CAGGATGCGATAATCCAACATCGAGGTGCCAAACCACCCCGTCGATATGGTCTCTAGAGG
GTGATTAGCCTGTTATCCCCGACGTACCTTTTATTCGTTGAGCGATGACCATTTCCACTC
AGAATCATCGGATCACTATAACCGACTTTCGTCCCTGCTTGATTTGTCAATCTTACAGTC
AGGCAAACATGTACTATTATGCTTTAAAGTTGTTAAAGTTCAACTTAAGTTTACCTTTGT
ACGCCTCCGTTACTCTTTAGGAGGCGACCGCCCCAGTCAAACTACCCATTATACACTGTC
TTAAAAAATAAGTAATAAAAAATTTTTAGAGTGGTATTTCAACGATGTTTAATTTGTTCG
CTTGCGCGAGGAATTGATAAATAACTTCCCACTTATGCTACACAAAAAAAATCTTATTAC
AATGTATAATTGCAGTAAAGGTGTCGGGGTCTTTCCGTCTAGCTGCAAGAATTTCGCATC
TTCACGAAAAATTCAATTTCACTGAGTTTATGTTGGAGACAGTAGGACAGTCATTACGCC
ATTCATGCAGGACACCAATCAAATGCCAAGGAATTTCGCTACCTTAGGACCGTCAGAGTT
ACAGCCGCCGTTTACTGGGAGTTAGGATCAAAGCCAAATGACTTTTCTCTTTAATCTTGC
AGCACTGGGCAGGCGTCAGTTTCAATACATCTTCTTACGAATTAGCAGAAACCTGTGTTT
TTGTTAAACAGTTGCTGTCCCCGATTATGTGACAACTCTGTAAGGTTGCCCTTATAGAGT
CACTCCTTATTCCGAAGTTACGGAGTCATTTTGCCGAGTTCCTTCAACATAATTCTCTCA
AGCGCCTTAGTTTACTAAACTTGTTCACCTGTGTCGGTTTAGGGTACGGTTGATTCATCC
AAAAGCTATTTCTAGAAAATACTATAAAACTTTTATTCAAACCATAAAATAAAAATAATA
TTCGTATTTTGTCACTTTTGGAAAATAAAAAATAATTTTTCACTCATTGAACTAAGACTT
TCGTCTTTATCCTTAGAGACCGATTAACAATAAATTGAATACCAAAACGGATTAACCTTG
TTTTGGAAACCTTGAACTTAAGGCGACAATGTTTTACACATTGTTTGTCGTTACTCATAC
CAACATTTTCATTTCTGATGTTTCCATTTTATATGACTATAAAACTTCTTAAACTTACAG
AACGTTCTGCTACCATTTAATTTTCATAAATTTACAACTTCGGCAAATGATTTTAGTTCC
ATACATTTTCAATGCAAAAAAACTAAACCAATGAGCTGTTACGCTTTCTTTAAAAGATGG
CTGCTTCTAAGCCTACTTTTCGGTTGTTAACATTTTTTCACAATTTTTTCACTTAATCAT
TTTTGAGAGCCTTAATTAATAATCTGGGCTGTTTCCCTCTCGACCATGAATCTTAGCACT
CACAGTCTGTCTGTTTAAATTCATTATAATTAACATTCGAAGTTTCAATAAATTCAGTAA
AACGTTAAGTCCCCATCGTTTATCGAGAGCTCTACCTTTAAAAAAGTTATTTAAACGCTC
TACTAAAATAGATTTCGCAGAAAACCAGCTATCTCTAAGTTTGATTGGCCTTTCACCCCT
AATCACAAATCATCCCAGTATTTTTCCACATACACGGGTTCGGTCCTCCGAAAGGCGTTT
CCGCCTAAACTTCAACCAGTTCATGACTAGATCACTTAGTTTCGGGTCTTATTTTAGAGA
CTAATAACAGCCTTTTAAAACTTAATTTCTTTGCGCCTACGTATCTAATTACTTAAGCTC
GCCACTAAAATAAACTTGTTGGTCCCTTATGCAAAAGGTACGTCGTCATTTTAAAAACTA
CGACAGATTGTTAGCATTAAATTTCAAAGTCTTTTCACTTTCGCAAAATCTTTTTCACTT
TTCCCTCACGGTACTATTCACTATCAGTCATTAAAATTTTTAGACTTTGAGGGTGGTCCC
CCAATATTCAGACAAACTATGACTTAGTTTATCTTACTGAATGAAAATCTGAAATTTATT
TCACAGGGCTATCCTAACATTTAGGTTACCATACTACGGCTATTATAAATATTAAATAAA
TCTGTTAATTTTCAAGTCTATTGCTGCGTTCGCTCGCCACTACTAACAACACCTCGTTTG
ATTTTTAAACTTTGGTTACTTAGATGGTTCAATTCACCAAATTTTTTGCCTAAAAATTAA
TTTTAAACAATTCTTCATTAATCGAAGATCAGTTTTCCGAATTTATGGGGAATTGCATAT
CTAAGCATAATAGTCTGCTCCTTGCAATATTTCGTTAGAAAACGCCCATTTTGATTTTAA
TGCTTAAGTATCCATTTAATGCTGTAAAAACTTTTTATAATTATTAAGGAGGCGAATAAC
AGGAATCGAACCTGTGACTTTTAGAACCACAACCTAACACTCTAACCAACTGAGTTATAT
TCGCCATTATATTGATATTTCACTTGAATTTCACAATTATTTTGTGTATTCCCAACGGGA
TTTGAACCCGTATTCCTACTGTGAAAGAGTAGCGTCCTAACCATTAGACGATAAGAACTT
CATCTAATTGTAAATTTAGAATTTCGACAACGTAAACATAATCAACTTTTTCAAAATAAT
GGATACTTCCAATAAAAATGCAAAAAAATCGTAAATTGCCTTCAAAGTATTACTTCCAAT
CACAAATTTTGTATACTTTTATTTGAAATTAAGAAAGAATATGTTCCGACATGATCCAAT
TACCATTTTTAATTTTTTTATATACTTTTTTTCGTTGTGCGGAAATTTTCTCTAAAAATT
TGTTTACAATTTGTGGTTCTGTATGATCATTGGCGTTAAAAAATTTAGAACAAATATTGC
TTTGTAATAATATCTCTATATAACTCTCAAAATAAAAATTTTTAACAATATTTATATTCT
CTTTAGAAGTGTGAAAACAGTCGTGGTTAGTCCAAATTAAGATATCATTTTCTAAACATT
TATGAATTACTTGACTACAAAGACGTGAGTCTAAAAAATGGATAAAATTGGGAATAGATG
CTCTTGAACTTTTCTTCCGATCTATTCTATTGGTATCCACACGATAAGACAGATCACTCA
TTTTTTTTCTATCGTTACTGTTAAAATTTGGTTTTCTTATTCTCACTATCCTACCCTCGT
TTATTTGACTCTTAAATTCACCAATCTGGTTCATATCTGCACACAATGTCAAGGGAGTTG
TGTGGGATAGCCTGGTTTTTATGAAGGAAGAAAACTCGTCTAATTCTGGAAAGCAAGATT
TGTAATGTTTTTCAATCCACTCTGCTATCTTAAAACTTATTCTCATCCTTAATTTAAAAT
CAATCTGACTACTCATCTCTGTAGGATCTTCCACGACTAAATGGTGGTATAAAAAATTAT
TATCAATGTACTTAGCCCGTCCTTGGTTTTGCTGTGCATAGTTTTGGCACATTGCGAGAA
ATTTGATATGATGTCTAACTATTAATGAACTTCTTATTTCTTGATAAACACACTCCAAAA
TTTTTCGAAATTTAGTTTGGCTTAATTTACTTATTTTTGCTGATTTGACTATGAAATCTT
TTGGAAAAATATCTCCCACGGAATTTGTGTGTTGTAATAGATATTCTGAAAAATAGTTAT
AAATGCACAATTTCTTATAGTCTTCTTCAGCGTCGCAAATTACGTTTGTATATCTCAAAC
CTTTTTCAAATCCAATTAACCCTGAAATAATACTTGTCCCAGAGCAGCTAGCATCTGCTT
TGATAAAAGATGATTTAATTCCGTAATATTTTTTAAGTCCAGAAGCTACTGACTCACTAT
TTTCGTATATTTCTTCCCAAGTTGGTCTACCAACTGCATATATTTCTTGCGTTGGTTTAT
AATTTAATTCAACAAATGAATTTACATCGGATTTATTATATACATTGCCAACCAATTCAA
TCAAATTTTTGGACATCTGGCTCGATTGTAAACCAAACGACCCCCGACCTGATGAGTAAT
AAAATCTTCCACGACCGTCTATAAATACCGCGAAGTAAATATTGTAATCTTGAAATAATG
TTGCTATACAATACAAACTGATAAATTCTATGAATTTATTCATATACTTACTATATTCTT
CTTGTAAAATTCTTACTTGTCGTCGTAACCGTTGCAACATTACCTTTTTGTTTTTACCCT
CATATGTTTCACGTGTTAATTCCTGATATGTTTGGCTTTGTTGTATAAATGATTGACTAG
ACCTAACAAATACATTCTCGTTACCGTCTATATCTTCTATAAACTTTGAATGAACTAAGC
CTGAATTCAGTGTATATATGTAAAAACTCTTTACAGCATTGATTTTAATGACAGTTAAAA
AATTTTTATTTACACTGTATACATTGGATTGTAAATAATTCATACTTTCTATTTCTTGAT
CCGTCAATTGTGCAATTGTGTTTTTACGTGCACTGAGGCCTTGACTGTTTTCTTTCACGT
TAAAATGGAACCCACCTTTGCCAAAATTCTGCTTTGGGTTGCTGTTATCTTTTACCCAAT
ATTTTGGTTTGGCAACTAAAGGTAAAGATGACGTTGCGAATGGAATTTGAAAAATAGAAT
CAACATATTCATCTGATATTCTAACAACATTGTGCGTTTTTTCAAATTCAGATATAACAT
TTCCATCATCTAAGATTAAACCTACTGCGTCCAAAAACGTAAGAAGAATTATACCAATTT
CAATCGACGCGGTCTCTGTTTTCAGATTTTCTGAATCCAAGCTTTTCTCGAGTTCTTTAT
TTGACATTAAAAATTCATAAAAAGAATATTTAGAAGGTTCAAGTGTTTCTCTAACTAACT
CTATTTTTTCTCTTCTGGATAAAATTTTGTTATTTTCTTTTTCATTAGATCTTAAATTTT
TAATTTTGATAGCTTCTTCTAAAAATTCATCTTCTACTAACGATTTTGATACCCGAGTGA
ATTCTAGTAATTGCGTTTTTAAAGTTGAGACAAAGCCTGTACGTTTAAGTAAATAAGAAT
TATTTTCAAAATCTAGGTGAATTATTTTTCGTTTATGTTCGGTGTTGTTTTCTGATTGCT
TAGATCTAGATCGTAAATAAAAAGTTAAAGTTGAACATAGAAATAACCCAAATGAACTTT
TACGAAATTCAAATAATTTTAAGCTTACTTGAAGCACGTCAAGAGCGGTTTTTCTCCTCT
CTGTTATTATTTGTTTTTTAATTGGACGTTGTTTCGAAAAGTTTTTCATGATATTAGCTG
GTAAAAGATCTTCTTCACTTCCTTTCACTAATATTTTTGAAACGTAGCGATCAATCTCGT
TTATGATACTTTTCATTGAATTAGGAATTGAATAATCACTGTTAAATCTGTATTTCTTGT
TTATGTTCGATAAATTTTCCAGTCTTTGCTGTTTTTGGTCCAAGTTTAGATCTGGGTTTT
TTAAAATTCGCTCAATTGCATTATGAAGTTTATCTTCTCCTTTCAAAAGATTTAAAAAAT
GTCTGTCTTGTATAGAATCAGTTAATGGAGGTAATTCTAAACCTAATTCGGTTTTTATTT
TTTCTATTAAATGCATTTTCAATCTACTAAAGCGTAAAAAAATCGCGCATTATCTTGTAA
ATTTTAAATTCTTAATAACCAACGCTCGAATATAAATTTTAAAAGAACATTTCAACAAAA
GTTAATCTAAAAAACTACCATTTGGTTGTGTTATAGTTATTCTAATGTAAAGTTACAAAG
CTGTTCCTACAATACCTGAAATTACCCCAAAATAATATGTAAAGTTCCAATATCTTTATG
ATTCATCGAAAAAAGCCGTCAAAAAATAAAACTAATGATTTTATTTAATATAGTTGCGTT
TGCAGCTATAGCTCACATAAATTTAAAAGTAACATAAAAACAATAATTATTTGTTTAACA
TATTTCGTGTACTTCACTTTTTATCATTAATTTAAGATAATTAGGTGATTTTTACCCATA
AATTCTC
>PSN_contig_0000040
CACACAATTAACCCCTGCTGCTGAGCTCAACAATACATCAATTACACATACAACAAGAAT
ATTGTTACTACAAGCCTACGGCCAACCATTGTTCCTCCTTTACTGATCAATCCTCAAGAC
TTCTTGGAACTAGGATTCTGGGGAGGATTCCGAGCCAGTGATACCGCTACACTATTCCAA
GCCTTTACCGGTACGAGTCAGTACCGTCTCCTTATTATTATGTACTTCGTACTTAGATAG
AAAAGAGAGCCCTTTTTCAGCGTCTGAAAGAGGCATAGTTTTTGCACCAATTCTCTTGAA
CGGCCCAGATGCTCCAAATACTGTTTCGAGCGATTCTTTTACTATCCAGCAGTATCCTGG
CGAGTCTATCGATTTGTACGGTGACGATGCTTTCGGGGAGTCAGCTCGAGAAAAAATCAG
ATCAACGGAGTTGACTGAAAACAAAAGTCAGACAGCTGTCAGCAGCAAGATGATTGGGTC
CGAGAAGACCTTTACCCGAACTAACGAAGGTCCCAACGACAACGACAACAGTGGCAACGA
CCATCGGAACATGTTCCATCGCCAAGAGAGACCGAACAGACCCCAACAAACAAAGCGAAC
ATATACGACAGACGTGACCAAAAGGAATACCACAATTGGCACAATCACGATGAACGCTCA
TAGAAGCCAAAATCGTCGTGCGGTACGGTAGACAAATTCGACGTTGAATATTCCTATCTG
TGCAGCAATAATGGAATCGTGGGAGGAGTAGGTGGGTTGAAAATGTTTCTAATTAAGACA
GGTACATACTGCGGACTGTCGTTCTTACGAACAGCTCTTTAATCCCAAATTACTACATAT
ATCACTTCACGATCGACTCAAAGCTGACACTGGTATATCTTGAAATCGTCGTCAGCCGAG
GGCCACAAAACCTAATTTTACTTCAGGGATTACCAAATCTCACATTTAAATAAAAGGCGA
AACGTTTCCAACACACTGCTTTGCACCAAATTTGTACACTCGAGGCTACCAACTGTTCCT
TTATGGGGAGGTCTGAGTGAGGGATGTGGTAGCAGTGGAGGTTTCGGTATCGATCTCGGT
GGTTGCCACCGTTGGCGGCGCCGTTGTTGGCGCTGTTGTTGGTGCACTGGTGGGAGCAGA
TGTAGGGGCTTCCGATGGACTGGCGCTAGGGGGAGTGGTGGGGACTGGAATGGGAGCTGG
GGTTACAACAGTTACAGGTGAATTATTCTT
>PSN_contig_0000041
TTTTATGTTAAGGAGTCTATTGAGATCTACACTACGCTCTGCTACCATGCACTATGTGCG
TCCTAAGCTTCGGCTCATGGCTTGAGCCCCGTTACATCTTCGCCGCAGGACAACTTGTTT
AGACCAGTGAGCTGTTACGCTATCTTTAAAGGATGGCTGCTTCTAAGCCAACCTCCTGGT
TGTTTTGGTCGTCCCACCTGCTTTCCCACTTAGCCATGAATTGGGGGCCTTAGCTGTAGG
TCAGGGTTGTTTCCCTCTCCACAACGGACGTTAGCATTCGCTGTGTGTCTGCCATCTAGT
ACTCCTCGGTATTCGGAGTTTGGTTAGGATCAGTAAGACGGTGAGTCCCCATTACCCATC
CAGTGCTCTACC
>PSN_contig_0000042
ACACTACGCTCTGCTACCATGCACTATGTGCGTCCTAAGCTTCGGCTCATGGCTTGAGCC
CCGTTACATCTTCGCCGCAGGACAACTTAATTAGACCAGTGAGCTGTTACGCTATCTTTA
AAGGATGGCTGCTTCTAAGCCAACCTCCTGGTTGTTTTGGTCGTCCCACTTGCTTTCCCA
CTTAGCCATGAATTGGGGGCCTTAGCTGTAGGTCAGGGTTGTTTCCCTCTCCACAACGGA
CGTTAGCATTCGCTGTGTGTCTGCCATCTAGTACTCCTCGGTATTCGGAGTTTGGTTAGG
ATCAGTAAGACGGTGAGTCCCCATTACCCATCCAGTGCTCTACC
>PSN_contig_0000043
ACTTCACCCCAGTCGCTGAGCTTACCGTGGTCCGCTGCCTCCTCCGAAGAGGTTAGCGCA
CGGCCGTCGGGTAAACCCAACTCCCATGGTGTGACGGGCGGTGTGTACAAGGCCCGGGAA
CGTATTCACCGCGTCATGCTGTTACGCGATTACTAGCGATTCCGACTTCATGGGGTCGAG
TTGCAGACCCCAATCCGAACTGAGATGGCTTTTGGGGATTAACCCACTGTCACCACCATT
GTAGCACGTGTGTAGCCCAACCCGTAAGGGCCATGAGGACTTGACGTCATCCACACCTTC
CTCCCGCTTATCACGGGCAGTTTCCATAGAGTGCCCAGCCGAACTGCTGGCAACTAGGGA
TGTGGGTTGCGCTCGTTGCCGGACTTAACCGAACATCTCACGACACGAGCTGACGACAGC
CATGCAGCACCTGTCACTGATCCAGCCGAACTGAAGGAAAGCGTCTCCGCGATCCGCGAT
CAGGATGTCAAGGGTTGGTAAGGTTCTGCGCGTTGCTTCGAATTAAACCACATGCTCCAC
CGCTTGTGCGGGCCCCCGTCAATTCCTTTGAGTTTTAATCTTGCGACCGTACTCCCCAGG
CGGAATGCTTAATCCGTTAGGTGTGTCACCGAACAGTATACTGCCCGACGACTGGCATTC
ATCGTTTACGGTGTGGACTACCAGGGTATCTAATCCTGTTTGCTCCCCACACTTTC
>PSN_contig_0000044
CATCAAAGGAGAGGATGTCTGGATTCTTCTTGGGTTTCTTCCAGGATGCCAAGTATGTAG
CTTCGACGTTGTAGGGATTCACGTTGTCGTCATTGATAACAGGACCGTTGGGGCCGTCTG
CAATGATGCCAGTAATGCGCAGAAAGTCGGCAACAGCAGGAATACCAATGTCCATCGAAC
ATTCATGAAGAGCGTGGAGGGAGAGATTGTCAGGACGACGGCGTTCTCGTTGAGGACGAC
TGGGAAGGTAGGAGTGCCTGTTTCCTGCGTTGTTGAAATCCTGAAGTTGACGGACAGCAA
TAGGGACAGTAGGGGCTGAAGATGGTGCCGTACTAGCAGATTCAGATCTGGGAGGTGGAC
TTGAAATCGTAGAGCTTCC
>PSN_contig_0000045
CTTGTGAGCTGCAATGCCGGCATCATCAACATAGAGCACAAGGAGAAGATGCTTGCGATA
AAACACACACTTGTCAATTGGAGACTCTTTCAAACCCAATTGAAGCAGAGCACTGCGTAG
ATGAGTATACCAGTTCCTAGGTGCGAATTTCGAGCCATAGAGAGACTTGGTAACACGAAG
ACAGCCAAGTACATCATAGAGTTGGTTTCGGAATCCTTTTGGAGTCTCCATGTACATTGG
TTCTTTCAATACGGCTTGAATGAAGGCATTGGCCCAGTCAACTGATACGGTGACCCACTT
CATCATAATTGCCAGAATAAGAAAGAGACGAACTGTGGACCAACTTACTACTGGTGCATA
AGATTCATCATCATCGTCCATGAGATCACCCCTAAGACAAATTCGAGCTTTGTGTTTCAT
GATATTCCCTACAAGATTGCATTTAAAGCGAAACACCCAAGTGTTTGGGATAATTGGTTC
GCCTTTTGCCTCAGCCTCTACCTTGAGACACTCCTCCCAACAGAGCTTGTCTTGTAGCTG
TGTGATTTCTTGGAGAGCTGAAGAACGCCAGTTCTTGAGATTTGGTTTGTCACGCATGGC
TTCATCAAAGGAGAGGATGTCTGGATTCTTCTTGGGTTTCTTCCAGGATGCCAAGTATGT
AGCTTCGACGTTGTAGGGATTCACGCTGTCGTCATTGATAACAGGACCGTTGGGGCCGTC
AGCAATGATGCCAGTAATGCGCAGAAAGTTGGCAACAGCAGGAATAACAATGTCCATTGA
ACATTCATGAAGAGCGTGGAGGGAGAGATTGTCAGGACGACGGCGTTCTCGTTGAGGACG
ACTGGGAAGGTAGGAGTGCCTGTTTCCTGCGTTGTTGAAATCCTGAAGTTGACGGACAAC
AATAGGGACAGTAGGAGCTGAAGATGGTGCCGTAGTAGTAGATGGAGATCTGGGAGGTGG
ACTTGAAATCGTAGAGCTGGTTGAAGGACGCGGACGCGGAGGCGTTGGTGGCATGTTTTG
CAAATCCTTGTCAACAAAATTCGAAATCTCCTCCTGTTGAGAAGGAGGAGCAAAACTAGT
GACACTGGAGAGAGGAAGGCTTGGGGCAGACGGAACTAGGGGACTTGGAGCGGAGCTTGG
AGCAGAATCTTGTGCAGGAAGTGGAGTTGGAGGCGTTGAGTTTGCAATCTCATCTGAAAG
AGGCGGCACTTTGGGAGGTATTGGAGATGGTGAGGTGGAATCCGCGGAATCATTTGGAAA
ATGATAGGTAGAGGTGCCAAACAAATCACGCCATTCAGTAGCCTGAAAGTCTGGAAGATC
TTCAGTGCTAGTGACTGTGGTGAAATAGTCATCAAAGCAGACATTCCACTGGGGAGTGAT
GTTACCAGTGGCTGGATTCAGAACCAGGGGGACTGAGGTAGCATGATTCTTGGAGAAACC
AAGATTGACACAGCGCTGGGAGCGTGAACGCCACCTACCAATAGATTTTCCATCAGAGAG
ATTCTTGTGAAGGACGTATGTTGGAGATCCCCAAACATGCAGAGAGTGGAGATGACGTAG
TGGATACGTAGTTCTTGTTCAAAGTTCCATTGGGAAGAGACCAGTCTTGATGTTTGGAAG
ATGATTGTAGATCCAAACAGCATGACGCACGGCAAGTGTCCAGAAAGTGGGATCCGCGGC
TTCGGGCCAGTGCACAGCAGCATGAAGAAGCATGGTGCGACTCATTGCCATGATGGTTCG
AATATTGCGTTCAGCAGTGCCATTTTGATGATGGCTTCCAGCACCAGAGTGGAGAGCAAT
TTGACCTCGTGAATGTAGATGCGCACGAAAGGACTTGGAGGTGAATGCAGAGCCATTGTC
AGAATAATAATGTTGAATCACAATACCACTGTCTCTGGCAGTGAGTTCAAAATTGTCAAC
AGCTTGAATGGTCTCCAAAGAACTTAGGTGACTCTGGAACTCAACATGAATCAGACCACT
GGATGCGTCAACAAACAAACAACCACCACAATATGATTCAGTGCGACTGCGGACTACTGA
CTTTGATTTCTTGATGCTATGACCTAGAATTTGTCTTCCATGAGTTGAACAGACAAAATG
ATCCACAAAAATGCGTTGACCTGGGCGACTTTGATCAGCAGAAAGAATACCAGCTCTTTC
TTTAACCAGATTGGTTTTCT
>PSN_contig_0000046
GTTCATCAAAGGAGAGGATGTCTGGATTCTTCTTGGGTTTCTTCCAGGATGCCAAGTATG
TATCTTCGACGTTGTAGGGATTCACGCTGTCGTCATTGATAACAGGACCGTTGGGGCCGT
CAGCAATGATGCCAGTAATGCGCAGAAAGTTGGCAACAGCAGGAATACCAATGTCCATTG
AACATTCATGAAGAGCGTGGAGGGAGAGATTGTCAGGACGACGACGTTCTCGTTGAGGAC
GACTGGGAAGGTAGGAGTGCCTGTTTCCTGCGTTGTTGAAATCCTGAAGTTGACGGACGG
CAATAGGGACAGTAGGAGCTGAAGATTGTGCCGTAGAAGTAGATGGAGATCTGGGAGGTG
GNNACTTGAAATCGTAGAGCTGGTTGAGGGACGCGGAGGCGGAGGCGTTGGTGGCATGTT
TTGCAAATCCTTGTCAACAAAATTCGAAATCTCCTCCTGTTGAGAAGGAGGAGCAAAACT
AGTGACACTGGAGAGAGGAAGGCTTGGGGCAGACGGAACGAGGGGACTTGGAGCAGAATC
TGGGGCAGGAAGTGGAGTTGGAGGCGTAGAGTTTGCAATCTCCTCCGAAAGAGGCAGCAC
TTTGGGAGGTAGTGGAGATGGTGAGGTGGAATCCGCGGAGTCATTTGGAAAATGATAGGT
AGAGGTGCCAAACAAATCACGCCATTCAGTAGCCTGAAAGTCTGGAAGATCTTCAGAGCT
AGTGACTGTAGTGAAATAGTCATC
>PSN_contig_0000047
GGGGCCGTCAGCAATGATGTCAGTAATTCACAGAAAGTTGGCAACAGCAGGAATACCAAT
GTCCATTGAACATTCATGAAAAGCGGTGAGGAAGAGATTGTCAGGACGACGGCGTTCTCA
TTGAGGACGACTGGGAAGGTAGGAGTGCCTGTTTCCTGCGTTGTTGAAATCCTGAAGTTG
ACGGACAGCAACAGGAACAGTAGGGGCTGAAGATGGTGTCGAATCAGGAGACGGAGATCT
GGGAGGTGGACTTGAAATCGTAGAGCGGGTTGAAGGACGCGGAGGCGTTGGTGGTATGTT
TTGCAAATCCTTGTCAACAAAATTCGAAATCTCCTCGTGTTGAGAAGGAGGAGCAAAACT
AGTGACACTGGAGAGAGGAAGGCTTGGGGCAGACGGAACTAGGGGACTTGGAGCGGAGCT
TGAAGCAGGATCTGGTGAAAGAAGCGGAGTTGAAGGCATAGAGTTTGCAATCTCCTCCAA
AAGAGGCAGTACTTTGGGAGGAACTGGAGATGGTGAGGTGGAATCCGCGGAATCATTTGC
AAAATGATAGGTAGAGGTGCCAAACAAATCACGCCATTCAGTAGCTTGAAAATCTGGAAG
ATCTTCAGTGCTAGTGACTGTTGTGAAATAGTCATCAAAATAGAGATTCCACTGGAGAGT
GATGGTACCAGTGGTTGGATTCTAAACCAAGGGGACTGAGGTAGCATGATTCTTGGAGAA
ACCGAGATTGACACAGCGCTGGGAGCGTGGACGCCACCTACCAGCAATAGACATTCCATC
AGAGAGATTCTTGTGAAGGACGTACTTTGGAGATCCCTGACGTAGGGGATACGTAGTTCT
TGTCCAAAGATCCATTGGGGAGAGACCAGTCGTGATGTTTGGAGGACGATTGTAGATCCA
AACAGCATGACGCACGGCAAGTGCCCAGAGAGTGGGATCCGCAGCTTCTGGCCAGTGCAC
AGTAGCATGAAGAAGCATGGTGCGACTCATTGCCATAATGGTTCGAATATTGCGTTCAGT
AGTGCCATTTTGATGATGGCTTCCAGCACCAAAGTGGAGAGTAACTTGACCGCTTGACTA
TAGATGAGCACGAAAGGACTTGGAGGTGAATGCAGAGCCATTGTCAGAATAATAACTTTG
AACCACAATACCACTGTCTCTGGCAGTGGGTTCAAAATTGTCAACAGCTTGAATGGTCTC
CAAAGAACTCAGGTGACTCTGGAACTCAACACGAATCAAACCACTGGATGCGTCAACAAA
CAAATAATCACCACAATATGATTCAGTGCGACTGCGGACTGCTGACTTTGATTTCTTGAT
GCCATGACCTTGAATTTGTCTTCCACGAGTTGAACAGACAAAATGATCCACAAAAATGCG
TTGTCCTGGGCGACTTTGATCAGCAGGAAGAATACCACCTCTTTCTTTAACCAGATTGGT
TTTCTTGCCCGGGATTCTGCGATTGATTTGCTTGCCAAACATATAGACCGCACATTTGGA
AAGATCATGAGGTTTGAGTTGAGCAGCACTTGAATGAAGTCGACGTAAACTTTCTGTAGC
AGAAAGAGCACCCTGACGCATAAGAAATTGAACAGTACGTAGACCAGCATGACCCAGCTT
GTAATGCCAACGCAGAAGCTCCTTCTGAGGTTTAGAGAGATTTAGATTTTGAGCTTGGGT
GGTGGACACAGTAGACTTGAAAGCAGTGGCAACTTTGGAGATGAAATCAGACATGAGGCC
AGTGCTAGTAGGTAAGTTCGTAGAAGGATTGATATGAATGTTGATAGCACTTTCACTTGG
ATCTGACGAATTTTCGGCAATTGTTCAAAGATAGCCTTCCAAGCTGACTTTATTGCCTGG
ATAGGTTTGACAGAATACAGCGGTGCTGAGGAGTCGTTGCTTGAGCTTGGGAATGTAGTA
AGCCGGAAGCTTAAGACATCTTCGACGACCATGTACGTCAAGAATGTCCCAGGAGACTGT
ACCAACACCTTCAATTTCGAGATCCCTTCCAATGCCACTAACTTGACCAGTGTGTGGTTC
AATTCCATCCTTGAATTCGCGTTTGTCGCCTGAAATGCAAGCAGAGGCGCCAGAGTCCTA
GATTAGGGTGAAGGTGTGATTGGTATTCATTTCTGCGTGGCAAGCAGTGGGATGCTGAAG
AATGATATTTTCATAGTCAACGGGTGCGGTAGTGCGTGCTATGTTGGCTGATGGATTGCT
TGAACTGGGATTATCACGACTGGGAACATCATGAGTACCACGACTGGGAATACCACGACC
ACTTTGATTGCTTGGACCACCTTGAGCACCTTGGACACTTGGACCACCTCGAACGCCTCG
AACGCCTCGAACACTTGGACCACCTCAACCACCTCAAACTTTTGGACCACCTCGACCACC
TCGATTGAGACCACGAGGACTACGACCTAGATCATGCTTAGCAGTACCAAAATCACGCCG
AAAACTTTTCTTGCGGGACAGGTTTCGGGGACGACGGCCAGGATGTTAAAAATTTCGACA
CTTTGCAGTTGCATTCTCCTCCTTGAAATGGAAACTATAAGTAGCAGGCTGATGCTGGCG
TTGAGCAGCATGCCATTGAGCAAGATGAAATTGACAGAGCTGACTAGTGTGTCGGATGGT
CTTCATGCGTTTGCGGCGGAGAGCACGACGATGGTCTTGTTCCNNCATGGTAGGACAGAA
ACAGTAGGCCTAACCACAGAACTGGAGCAGCAAAGAGAACACCAAAGTCAAGAATATTGC
CAAGGTTGAATGTGCGGATCCAGAGGTAGGAGGTCAGGAAAGAGAACACCAAAGAACTCA
GTGTGGTGAGAATGATGACGCGATGATTGTGTGCACTGAACATAAATTGTAGAGTGAACA
ACAGACCAAGAAATAGCAAAGAGACACCACAGGAAGATTGGATAATCGACGGAACTGCTA
ATGGAGACTCGGGAACCACCAAAGGAGACACTGGAAACACCAAAGGAGTCTGAGGGTCTT
TGTCGCGTGTTGGAAGAACTGGAATACATCTTGCCATCCAGAATGAGGGATCAGGAACCA
GACCAAGATTTTCACGCGCATACGGGTTTGTTGCACCGCTTACACCGCTGCTACCTGGAT
TACGCCCTGTGTGCGTGGAAGTGTTGTGAGTAGTAGACCATCTGTTACAGTGAGCACACC
ACTCAAACTTGCGGTTTTGAATCTGTTTCTCAAAGATCTTGACATTGTTGACAACACAGA
CAGGAGTGGTATTCTTGGAAGGAGGCTGGAGCTTCGAATTTGCCGAAAATTTGGACTTGG
TGGGATTCTTACGAGAGGTCTGATTGGTTTTACCCTTTCCTTTGGACTTGTTCTTGAGGA
GAGGACATTCAGATTTTCTGTGACCCGGTTTTCCACAGTGATGACAGTTACCCTGGAAAG
AGCTGCTGTTGTTCATTGGAGCCTGACTCAAATTTGCACCAAACTTTGTAGGAGCCGCTT
TGGAGTCTGTGTTGTGGCACGCTGGTGGCTAACGGACAAAACCTTCGGTCACTTGTTCCT
TGTACTTGTATTCAGCTTCTTCTAGAATATCATTCCAACCTAGATTTACTCTTGCCATAT
GGTTTGCCTTTTCTTGATTGAAAAAACGATTAAGCAGGGATACTTCCTGTTTGATCTTGT
TCAGTAGCAGAAACATGGGGCCTTTGTACTCTTGGTTGGTGGATCCACCTGCTTCAGTGA
GAACGCGTCAAAGGTGAATGTTGTTCTTGCTGTCCCAAGCACGAGCTTTGACAAGCTGTT
GAATATCAGGACGAAGACACTCAGCCATTTTCACAATGTTTTCACCAGGAAAGTCACTTG
GATGAACCACCTTGATCTTGTTGGTGATGGACTCAAAGAGATCCGCATTCTGTGGTCTCT
GATGTTCCAACAGAATAAACAAGACATCAATGAAGGTTTCTTTGTCAACATCATCATCGT
CTTTCATCTTGTCTTTGATGTGACGCGTCAACTCTGGCTGGAGTGAATTGAGAAGGAACC
TGATGGCAGATTCGTCGTTTTCTTGATCATAAGTATCAAACTTCGTGCGGAACCAAGATG
ACTGTTTTTTCATTGCGTGCCTATTCAACCTATGATAGCACCCAAACACATCAACCATTT
TGACACTTGCACTGAGAGTGAGAGGGTCTTTGCGGTAACAGATTGTATCCATGCCATTGT
CAAGGAAAGCAGTTCGCAAGTTTTGACAGAAATAGTCCAGGTTTCCTCCTGATTTGAACT
TTCTTGCTGGTTCATCATGATACAAACCATTGCGGCGGGCATTGAAGGCACTTCAAGCTT
TGATTGAGTAGGATCTAAGCTGATTTGGGTTCTTGACTTGAGGGTTCGCCATGTCAAGTC
CAGTCCAATCACTGTTGGGTTTTCCGCCGGTCCATGCATCATGGTGGATTCCAAAGTTGC
GGACACCACCCATGATTGGCTTGGTTGGCTTGTCAGGAGTAGTCATGGTTGTTACTGGGG
CAACAACTTGGGTTTGTACTGGGACAGTAAAACTTGGGGGTTTGAAACTTCTTCTTCTGT
TACTGGGTCAGTAGCACTTGAGGAGCTTTGTAAATGTTGCATTGATAAGTGGTTGTCAAT
GCCTTTCTCTTGATAGTACACGCTTGGTGTTAGTGAATACGATGATCAATTCGTAAACAC
CAACTTTGTACGTGGACACAGAATATCAATTAATAAGGCAATATTAACTG
>PSN_contig_0000048
GCTGATCAAAGTCGACCAGGTCAACGCATTTTTGTGGATCATTTTGTCTGTTCAACTCGT
GGAAGACAAATTCTAGGTCATGGGATCAAGAAATCAAAGTCAGCAGTCCGCAGTCGCATT
GAATCATATTGTGGTGGTTGTTTGTTTGTTGACGCATCCAGTGGTCTGATTCATGTTGAG
TTCCAGAGTCACCTGAGCTCTCTGGAGACCATTCAAGCTGTTGACAATTTTGAACACACT
GCCAGAGACAGTGGTATTGTGGTTCAAAGTTATTATTCTGACAATGGCTCTGCATTCACC
TTCAAGTCCTTTTGCGCGCATCTACAGTCAAGAGGTCAAATTGCTCTCCACTCTGGTGCT
GGAAGCCATCATCAAAATGGCACTGCTGAACACAATATTCGAACCAGTATGGCAATGAGT
CGCACCATCCTTCTCCATGCTGCTGTGCACTGGCCCGAAGCCGCGGATCCCACTCTCTGG
GCACTTGCCGTGCGTCATGCTGTTTGGATCTACAATCGTCTTCCAAACATCAAGACTGGT
CTCTCCCCAATGGATCTTTGGACAAGAACTACGTATCCCCTGGTCATCTTCACTCTCTTC
ATGTTTGGGGATCTCCAACATACGTCCTTCACAAGAATCTCTCTGACGGAAAGTCTATTG
GTAGGTGGCGTCCACGCTCCCAGCGCTGTGTCAATCTTGGTTTCTCCAAGAATCATGCTA
CCTCAGTCCCCCTGGTTCTGAATCCAGTCACTGGTAACATCACTCCCCAGTGGAATGTCT
GCTTTGATGACTATTTCACTACAGTCACTAGCTCTGAAGATCTTTCAGATTTTCAGACTA
CTGAATGGCGTGATTTGTTTGGCACCTCTACCTATCATTTTCCAAATGATTCCGTGGATT
CCACTTCACAATCTCCACTACCTCCCAAAGTGCTGCCTCTTTCGGAGGAGATTGCAAACT
CTACGCCTCCAACTCCACTTCCTGCATCAGATTCTGCTCCAAGCTCCGCTCCAAATCCCC
TAGTTCCGTCTGCCCCAAGCCTTCCTCTTTCCAGTGTCACTAGTTTTCCTCCTCCTTCTC
AACAGGAGGAGATTTCGAATTTTGTTGACAAGAATTTGCAAAACATGCCACCAATGCCTC
CGCGTCCTTCCACCAGCTCGACGAAGTCAAGTCAACCTCCCAGATCACCATCTACTACTA
CGGCACCATCTTCAGCTCCTACTGTCCCTA
>PSN_contig_0000049
TAACACTCTTTCCCTACTCGTCGCTCTTACGATGTCCCAGGATACCTTTTTTCGACTTCA
TCCTAGTTACCACGTACACCTTAGGACCCTGCTTCAATAAAGTTAGCTCAGGTACTTTGG
GTGCGAGCGGCTTCCATGATGTGACGGGCGGTGTGTACAAGACCCGGGAACGTATTCACG
GCTCCGTAGCTGATGAGCCATTACTAGCGATTCCAACTTCACGCAGTCGAGTTGCAGACT
GCGATCCGAACTGAGCCCAGTTTTAAAGGATTTCCTCCACCTCGCGGTATCGGTTCACAT
TGTACTGGACATTGTAGCACGTGTGCAGCCCTGGGCGTAAGGGCCATACTGACTTGACGT
CATCCCCACCTTCCTCCCGTTTAATACGGGCAGTCTGAACAGAGTCCCCGGCATTACCCG
CTGGCAACAGTTCATAGGGGTTGCGCTCGTTGCTGGACTTAACCAAACATCTCACGACAC
GAGCTGACGACAGCCATGCAGCACCTGTGATTGTCCACCCGAAGTGACGATAAGCTTTCA
CAAATCTACGACAAACATGTCAAGCCCAGGTAAGGTTCTTCGCGTTGCATCGAATTAAGC
CACATCCTCCACCGCTTGTGCGGGCCCCCGTCAATTCCTTTGAGTTTCATCGTTGCCGAC
GTACTCCCCAGGTGGCATACTTAATGCGTTAACTGCAGCACTGGCCCCGAAATACCAAC
>PSN_contig_0000050
CCGACGACCCTTCAGGAATATCAAGTATTCAGTGAGACCTTATCTTGGGAGGGGCTTCCC
GCTTAGATGCTTTCAGCGGTTATCCTGTCCGAACATAGCTACCCTGCACTGCGGCTGGCG
CCACAACAGGTCCACCAGTGGTTCGTTCACCCCGGTCCTCTCGTACTAGGGGCAACTCCT
CTCAAGTATCCTACACCCACGGAAGATAGGGACCGAACTGTCTCACGACGTTCTAAACCC
AGCTCACGTACCTCTTTAAACGGCGAACAGCCGTACCCTTGGGACCTGCTCCAGCCCCAG
GATGAGATGAGCCGACATCGAGGTGCCAAACACTGCCGTCGATATGGACTCTTGGGCAGT
ATCAGCCTGTTATCCCCGGCGTACCTTTTATCCGTTGAGCGATGGCCCTCCCACTTGGGA
CCACCGGATCACTATGGACGACTGTCGTCTCTGCTCGCCTTGTAAGTCTCGCAGACAGGC
TGGCTTCTGCCATTGCACTCAACGAGCGATTTCCGACCGCTCTC
>PSN_contig_0000051
ATTTCCCTACACGACTCTCTTACGATCTCCCACGACACTTTAAAGTAAGCTCATATTGTG
GTTGGTTTCGAGCTTATATGCTTTCAGCGCTTATCCAATCCCGACATAGCTACCCAGCGA
TGCTCCTGGCGGAACAACTGGTGCACCAGCGGTCAGTCCGACCCGGTCCTCTCGTACTAG
GGTCAGCTCCACTCAGATTTCTAACGCCCGCAGTAGATAGAGACCGAACTGTCTCACGAC
GTTCTGAACCCAGCTCGCGTGCCACTTTAATGGGCGAACAGCCCAACCCTTGGGACCTTC
TCCAGCCCCAGGATGTGACGAGCCGACATCGAGGTGCCAAACCCCCCCGTCGATATGAGC
TCTTGGGGGAGATCAGCCTGTTATCCCGGGGTACCTTTTATCCTTTGAGCGATGGCCCTT
CCATGCGGAACCACCGGATCAC
>PSN_contig_0000052
GGTTCCCCTACGGCTACCTTGTTCCGACTTCATCCCAGTCACTGATCCTACCGTGGCTCG
CTGCCTCCGAAGTTAGCACACGATCTTCGGGTAGAACCAATTCCCATGATGTGACGGGCG
GTGTGTACAAGGCCCGGGAACGTATTCACCGTGGCATGCTGATCCACGATTACTAGCGAT
TCCACCTTCATGCCGTCGAGTTGCAGACGACAATCCGAACTGAGACAGTTTTTGGGGATT
ATCCCATTGTCACTGCCATTGTAGCACGTGTGTAGCCCTACCCGTAAGGGCCATGAGGAC
TTGACGTCATCCCCACCTTCCTCCGGCTTGCCACCGGCAGTTTCCTTAGAGTGCCCACCC
AAACGTGATGGCAACTAAGGATGAGGGTTGCGCTCGTTGCGGGACTTAACCCAACATCTC
ACGACACGAGCTGACGACAGCCATGCAGCACCTGTGTTCCAGCCAGCCTAACTGAAGGGA
TCCATCTCTGGAAACCATACTGGACATGTCAAGGGTAGGTA
>PSN_contig_0000053
CCGAGTTTGATTGGCCTTTCACCCCTAGGCACAACTCATCCCGATCTTTTTCAACAGATG
TGGGTTCGGTCCTCCAGTGCATGTTACTGCACCTTCATCCTGGTCATGCCTAGATCACTC
GGTTTCGGGTCTGATCCACCTAACTCATTCGCCCTATTAAGACTCGCTTTCGCTGCGCCT
ACACCTAACGGCTTAAGCTTGCTAGATAGACCAAGTCGATGACCCATTATACAAAAGGTA
CGCTGTCAGGCCGCAAGGGCCCTCCAACTGATTGTAGGCGTTCGGTTTCAGGAGCTGTTT
CACTCCCCTCGTCGGGGTGCTTTTCACCTTTCCCTCACGGTACTGGTTCACTATCGGTCA
GTAAGGAGTACTTAGCCTTCGAAGGTGGTCCTCCGATCTTCAGACAGAATTTCACGTGTT
CCGCCCTACTTAATACGTCCGATCATGCTTCCTATACGGGACTGTCACCCACTTTGGTTG
ACCATTCCAGGTCATTCTAGTCACAATTACGGCTCGGCTGGTCCCCGTTCGCTCGCCGCT
ACTAGGGGAGTATCATATTGATTTCCTTTCCTCCGGGTACTTAGATGTTTCAGTTCCCCG
GGTTTGCTCTTTTAAACCTATGTATTCAGTCTAAAAGTACCTGTTTCAGCACGTTATAAG
CTGCCCGAAGGCAATTATAACAAACTGTCAGGTGGGTTGCCCCATTCAGAAATCCGTGGA
TCAAAGCTTATTCTCAGCTCCTCACGGCTTATCGCAGAGTATCACGTCTTTCATCGCCTC
TTACTGCCAAGGCATTCACCAAACGCCCTTCTCGCGCTTGATTTGATCCAGAAAAAGAAA
GACTTGCGTCTAACACGACAGAGCAGCTGGTAACTAAACTCTGTCTTTAT
>PSN_contig_0000054
AGCACGTTATAAGCTGCCCGAAGGCAATTATAACAAACTGTCAGGTGGGTTGCCCCATTC
AGAAATCCGTGGATCAAAGCTTATTCTCAGCTCCTCACGGCTTATCGCAGAGTATCACGT
CTTTCATCGCCTCTTACTGCCAAGGCATTCACCAAACGCCCTTCTCGCGCTTGATTTGAT
CCAGAAAAAGAAAGACTTGCGTCTAACACGACAGAGCAGCTGGTAACTAAACTCTGTCTT
TATCCTGGTTCAAAAGTATACTTTTTCCCGCCAGCATGTTTGTATCATGCTGACTGTTGA
ACAACCCCGTTATGCCCTCCATCCGTGCGGGAGGAGAGCTAAGGTTGTTCTGGTTAGTGT
ACTATACTTGGACAACCTGTTCTTTTCAGTAGGCAGACGTAAACTTGACCGAGGAAACAG
TCGCCTAAACGCTCGTATTGAACCTAAGTCCAATACACCCAACTGAGATCAGTCCACTTA
CTCGTGGTGATCAAACAGTGTTGATATTTTGTATCTCTCTAAACGATGTCAAAGTCTGTA
GAACAGACTGTCAAACTCTCCGTAAAGAGCTTGATGATGTGTTCTATGTTTTCGGTTGAT
GGTGGAGCCTAGGAGGATCGAACTCCTGACCTCCTGAATGCAAATCAGGCGCTCTCCCAG
CTGAGCTAAGGCCCCATCTAGTCCCTTGCGGGATCTTGGTGGGTCGAGGAGGACTTGAAC
CTCCGACCTCACGCTTATCAGGCGTGCGCTCTAACCACCTGAGCTACCGACCCAGTTTAT
CTTGCTCTGCATATGCAGGCAAAATTCACTTTCACGTAGCCCGTGGCTTCGTGTGTTCCT
GAAGAGATATGAGGACGGCTCGGTCCGTGTTTGTCTCATCTAAGATGAGACTATTTCGAG
CAGCTTTGTTTGCTGCTCTTGCTAAGTGTATCATGAGAAAGAACAAGTTCTCGCTGCTAG
ATACATCCTTAGAAAGGAGGTGATCCAGCCGCAGGTTCCCCTACGGCTACCATGTAACGA
CTTCACCACAGTCGCTGAACCCACCGTGGTCCGCTGCCCCCTCGAAAGGTTGGCGCACCG
CGTTCGGCTAGATCCAACTCCCATGGTGTGAAGGGCGGTCTGTAC
>PSN_contig_0000055
CGACCGTATTTAGAGTACCATAGCGCTCCTCCGTTACTCTTTAGGAGGAGACCGCCCCAG
TCAAACTACCCACCATACATTGTTCCCGATCCCGATAAGGGACCTGGGTTAGGACTCCGA
ACATACCAGGGTGGTATTTCAAGGATGGCTCCACGCAAACTAGCGTTCACGCTTCAAAGC
CTCCCACCTATCCTACACAAATAGGTTCAAAGTCCAATGCAAAGCTGTAGTAAAGGTGCA
CGGGGTCTTTCCGTCTAACCGCGGGTACACTGCATCTTCACAGCAAATTCAATTTCACTG
AGTCCCAGGTGGAGACAGTGTGGCCATCGTTACGCCATTCGTGCAGGTCGGAACTTACCC
GACAAGGAATTTCGCTACCTTAGGACCGTTATTGTTACGGCCGCCGTTCACCGGGGCTTC
GATCAAAAGCTTCGTCCGAAGACTAACCTCATCAATTAACCTTCCGGCACCGGGCAGGCG
TCACACCGTATACGTCCACTTTCGTGTTTGCACAGTGCTATGTTTTTAATAAACAGTCGC
AGCCACCAATTTTTTGCAACCTCTGAGGCTCCGGACGCGAAGTCCTTCACCCTAGTAGGC
ATACCTTCTCCCGAAGTTACGGTATCATTTTGCCGAGTTCCTTCACCTGGGTTCTCTCAA
GCACCTTAGGCTTCTCGCCTCACCCACGTGTGTCCGTTTAGAGTACGGTCAATACTTACC
TGAAGCTTAGAGACTTTTCTTGGAAGCAGGGCATCGTCTACTCCGTTCGCAATTGAACGT
CGCCATAACGTCTCAGCATTCTCACTAAAGAGGAGTTCCCGGATTTGCCTAAGAACTCTG
CCTACGCGCTTAGATAGGGTAAACCAACACCCTTCTAGACTAGCCTTCTCCGTCATCCCA
TCGCAGTAAGTATCGGTACAGGAATATTAACCTGTTTCACATCGACTACGCATTTCTGCC
TCGCCTTAGTGGCCGACTAACCCTACGCCGATTAGCGTTGCGTAGGAAACCTTGGGTTTT
CGGTGTGCGGGTTTTTCACCCGCATTATCGTTACTCATGTCAGCATTCTCACTTCTGATA
CCTCCAGCAGACTTTACAATCCACCTTCGCAGGCTTACAGAACGCTCCCCTACCATGCCA
AAAACTATAAATAGTAATTAGCATCCGCAGCTTCGGTGTATAGCTTGAGCCCCGGTACAT
CTTCCGCGCAAACCGACTCGACCAGTGAGCTATTACGCTTTCTTTAAAGGATGGCTGCTT
CTAAGCCAACCTCCTGGCTGTCTGGGCCTTTTCACATCGTTTTCCACTGAGCTATACTTT
GGGACCTTAGCTGGCGGTCTGGGTTGTTTCCCTCTTGACAACGGACGTTATCACCCGCTG
TCTGTCTCCCATGATTGCACTTGTTGGTATTCGGAGTTTGCAATGGTTTGGTAACCCGGT
ATGGGCCCCTAGCCATAACAGTGCTCTACCCCCAACAGTGATACATGAGGCTCTACCTAA
ATAGATTTCGGGGAGAACCAGCTATCTCCGGGCTTGTTTAGCCTTTCACTCCTATCCACA
GCTCATCCACTCATTTTTCAACATAAGTTGGTTCGGTCCTCCAGTCGGTATTACCCGACC
TTCAACCTGGCCATGGATAGATCGCCCGGTTTCGGGTCTAATTCCAGAGACTGTCGCCCT
ATTAAGACTCGGTTTCCCTACGGCTCCCCTATTCGGTTAACCTTGCCACTGAAAATTAAG
TCGCTGACCCATTATACAAAAGGTACGCAGTCACCCATCACAAGGACAGGCTCCCACAGC
TTGTATGCATACGGTTTCAGGATCTATTTCACTCCCCTCACAGGGGTTCTTTTCGCCTTT
CCCTCACGGTACTGGTTCACTATCGGTCAGTCAGGAGTATTTAGCCTTGGAGGATGGTCC
CCCCATATTCAAACAGAATTTCACGTGTTCCGTCCTACTCAATATAAGGCATGTATAGAT
TTCGACTACGGGGCTATCACCCTGTTTCGCTGAACTTTCCAGATCATTCGTCTATCACAA
CATGCCGTTTTGGGCTGGTCCCCTTTCGCTCGCCGCTACTAAGGGAATCTCGGTTGATTT
CTTTTCCTAAGGGTACTTAGATGTTTCAGTTCCCCTCGTTCGCCTCATTAACCTATGTAT
TCAGTTAATGATACCTAATAAATTAGGTGGGTTTCCCCATTCGGAAATCCTCGGATCAAA
GTGAGTTTACACACTCCCCGAGGCTTATCGCATGTTACAACGTCCTTCATCGCCTCTGAC
TGCCAGGGCATCCACCGTGTACNNACTGCCAAGGCATCCACCGTATGCACTTAATCGCTT
GACCATATATCCCCAAAAAGTCTGGACCGCTCCCCTCTTAAAAAGAGCAGCAACACATGC
TTACGCATGCGATAGATATGTGTATCAAAGCTATTTAATAACGATATTTTTAAGAGAACA
AAATTTACATAAAAATTGATAAATTGAATTTCTTGCTAATATGCTTACATACCCGCAAAG
CTGATTAAAATTAAA
>PSN_contig_0000056
GCGCGTTGATTCGAATTAAACCACATGCTCCACCGCTTGTGCGGGCCCCCGTCAATTCCT
TTGAGTTTTAATCTTGCGACCTTACTCCCCAGGCGGAATTCTTAATCCGTTAGGTGTGTC
ACCGAACAGTATACTGCCCGACGACTGGCATTCATCGTTTACGGTGTGGACTACCAGGGT
ATCTAATCCTGTTTGCTCCCCACACTTTCGTACCTCAGCGTCAGTATCGAGCCAGTGAGC
CGCCTTCGCCACTGGTGTTCCTGCGAATATCTACGAATTTCACCTCTACACTCGCAATTC
CACTCACCTCTCTCGAACTCAAGACCAGGAGTTTATGAGGCAGTTCCAGGGTTAAGCCCT
GGGATTTCACCCCATACTTTCTGATCCGCCTACGTACGCTTTACGCCCAGTAATTCCGAA
CAACGCTAGCCCCCTCCGTATTACCGCGGCTGCTGGCACGGAGTTAGCCGGGGCTTCTTT
ACTAGGTACTGTCATTATCATCCCTAGCGAAAGAGCTTTACGATCCTAAGACCTTCATCA
TCCCCCGGCATGGCTAGATCAGGCTTTCGCCCATTGTCTAAGATTCCCCACTGCTGCCTC
CCGTAGGAGTCTGGGCCGTGTCTCAGTCCCAGTGTTGCTGATCATCCTCTAAAACCAGCT
AT
>PSN_contig_0000057
ATGCGAGTGTCTTCGAATTAAACCACATGCTCCACCGCTTGTGCGGGCCCCCGTGAATTT
CTTTGAGTTTCTTTGTTGCGAACGTACTCGCCAGGTTGTATACTTATCACTTTCGCTTAG
CCACTTAGTCTTGCGACCGAACAGCTAGTATCCATCTTTTACGGCGTTGACTACCAGGGT
ATCTAATCCTGTTTGCTCCCCACGCTTTCGCACCTCAGCGTCAGTATCGATCCAGGGGGC
CGCCTTCGCCACTGGTATTCCTCCACATCTCTACGCATTTCACATATACACCTGGAATTC
TACCCACCACTAAGAGACTCAAGCTTGCCAGTATCAGATGCTGTTACCAGGTTGAGACCG
GGGATTTAACATCTGACTTAACAAACCGCCATCGTGCTCT
>PSN_contig_0000058
AGGTCGTTCACTCTTTCCGTTCACGACGCTGTTCGGTTCTGCTGAGTTTAGTATCATATA
TCCGAATTGCTGAACGTACGTACGTATGTGTATACTTATGTACTAACCATACGTATTCTA
ATACACCCTTGCAGATAATGCATCGTATCGTACGAATATTGTTTCGTACTGTAGCTCGTC
ATTGTTGTATGTGACTCCTGTTTCGAGTGGCCGCCCTCCCGATGGCCACCCTTGGAAGTT
AATAATGCTCTTGTATATAAAGTATCCACCAACGTTGTCTCCATACAGCGTTGGTTTCGT
TGGGTTGATCATGCTCTTGTTCCTCACGCAAGGAATGATCTCGTTTTGACGGTTTCAATA
GATTTGAACACCATGTGCTATCGAAATTCGAACGTTTCGCTAATACGCCTCCGACAGTTG
TTGCTCTGTTAAGAGCAACGGATCTCGTTTAAT
>PSN_contig_0000059
GCATGGCTGGATCAGATTTGCCTCCATTTTCCAATATTCCTCACTGCTGGCTCCAGTAGT
AGTCTGGTCCGTGTCTCAGTACCAGTGTGGGGGATCCCCCTCTCAGGGCCCCTATCTATC
GCTGTCTTGGGGTGCCGTTACCACTCCAACTAACTAATAGAACGCATACTCATCTTTTAC
CGATAAATCTTTAATTATCTAATGATGCCATCAAATAATACTATGAGGTATTAATCCAAA
TTTCTCTGGGCTATCCCTCTGTAAAAGGTAGATTGTATACGCGTTACGCACCCGTGCGCC
ACTCGTCATCTGGTGCAAGCACCAATGTTACCGTTCGACTTGCATGTGTTAGGCCTGCCG
CTAGCGTTCATCCTGAGCCAGGATCAAACTCTTCATCGTTAAATTTTAAGTCTTACGACT
ATATTTTAACAACTAATCGAAATTGTTTAATTTTAGTACTCAAAATGGTCTATTCTTTTG
TTTCGAAAATTATCGTTTCCAATAACTTCCTTACGCTGTCAATTCAATATGTTAATGAAC
TTTTTGTTTTATCTTAAAACTTTTATGCCTTAAGCGGGTGCAAATATAAAACCCTTTTTT
TATTCCTACAACACTATTTAGTTTTTTTTTTTTGAATTAATTTTAAACTAACAAAAAATT
ATATAATACAATAGAAATTTTGCCAAGATCGGAATCGAACAAGTCTGAACTCCAGTCAC
>PSN_contig_0000060
TTGATAGTTCCGAAAGGCCCACAGCTGATCCATGATGCATGTTGTCAGTCCTGAATTGAA
CGTCACACACAAACAATAGGAAGCTATGTTACCGTTCTCAGCTATTGGTGGTCGTGCTCG
TATTGGCATAACAGTATATTATAGTACTATAAAAGAAATGGCGTTTTTAGACTCAACTGA
TATCATTATTATAGATATACTATTACATGGTAGTGCTCTATAATTGTATTGCAATGTCAG
GGTCATAGCAAAAAGGTTGCTGGTTTGTGGTGATCCAACAGTAAAATGTATGGATAGAGA
TTTTTGGAGTTAGTTTGATTTTGATATAGGCAGAAGGAGGAAGGGGTAACAACATTGTCG
CTGCACTAGCTTGCTTTTGTTCCTTAATCTTTTTCAGTACAGTGCATAGCAATATATATA
TAATATATGTAAGCACAGCGTTGTACTGCTACACGTGCAAAGCATTCTCATACAAATAGT
TTAGTCGACACGGGCGTAGAAGATTCCCTTGGTGAGGATCTTCTTAGGGATCTTGGATCC
CATATCAGTATCTCCGAGCTGGGTGGCGACGAAAACTCCTCCAATTTCTTGGTCTTCACT
GTTTACCTTGTTGACTTCCATCTCGATACGTCCGGTGGTGACATCGAATGTCTTGTTGTT
CTCTGCGAAAAGCTCGTCATCACCTTCCTCTCCGGATTGAAGACCGGGAAGGGCGACAGC
CATATCGTAACCGGTTGTTCCTCCACGTCCCTTAGGATCGAGGAAAAGACCGGTACGGTA
CGAAGGGACGGAGAAGTCCCCTCCCATTTGGAAACCAGGCTTGAAGGTATCACCGGATCC
CTTGGCGACAAGGTCCTTAACGGTGAAAAGGAAAGGAACACGTTCACCTCCTGGAAGCTG
AACTGTGGTGGCGGCGTAATCGATACCTTCCTTCTCCTTGAAGACGATGGATCCACCGGT
CTGTTCGATGAGTCCCTCGACACCGTCAAGGGTGTAGGTCTGTCGGGTCATGACCTTGGA
GTTGACAAATTTCTTTTCGGTCTTTCCTCCGCGTCCGATTTCTTCCTCTACGGCCCAGGC
CTTGGGTTCGATGCACATCTCAACGAGCTTTTGTCCGCTGGTAGGCTTGATGCTGTCTTC
TCCGATAACTTCGGGGCATCTGTTGGCGAGACCGGTTCCCTTAACCTGAAGGTAGGTAAG
AGAGTTGGTTTCGGCCTTGGTCAAGGCTTGGGCGGGCGAGGCCATGGCTCCGAAAACAAC
GGCACCGGCAACGACGGCCTTTCCGGCGGTCATGAGATCGTCCTTGAGGGACATCTGGAG
TGCCGTCTTACTGCTAGCAGGGGCAGCAGGGGCAAAGGCAGAAGCCGATGAGGCAAGGGC
AAGAGTGGCGGCAGCAACGAACTTCATCTTTAATATTTTCTTATTGAGCAGTTAAAATTT
GTGATGTGAGTGTATGACGTGACGATGGTGAAAAGGCTTCTGCGGCGTCGAGCACAACAC
AACACACAGATGAGAGTTGTTTGTTGATGCTTGATAGCTCGTACGGTACCGTAGCTTCCC
TTGAAGGCACTACGGTACCGTACCGTACTAAAGCACATAAAGAAAAAAGAAACCCAAGCG
TGTGCGTGTCGTCATCGATATCAATATTCGTACATCGATCGATCCTTTTCCATGAAACTT
CGAGTAGCAAAAGAGAAACCTCGTTCCGTGCGCCGCGCGGCTCCGTTTTGCATGTTGAAC
AAAAGTACGGGAAAGCTACGCGAAATAGAACCGATACCCGAACGGTGGGGCTGACGCAAG
TTGAATCTAGCAATCCGAAAGATCGACGTAGAACCACGTACTGATTCAAGGTAAACCAGG
AATGGTAGGGTTCTGAGCCAAATCATGTCTGGC
>PSN_contig_0000061
CCTTACCCGGAAAGCTGTTAAAGCGGAACGATGTTGACGAATGCAACGCTGTCATTTGTC
TTCCTTGCGTTCTTGAGTGCCGTGGTGCGTGGAGAAGACTCCGGCATACCTCCGTACAAA
TTGTTCCCGCCTTTCATTCCTGCCACTCGAAGTTGGTCCGGCGACAATAGATCTTATAAT
GTAGTGGACGATGTGGAGGATAATCCGTGCACGAACTACAAGTGCGGTGACTATTCGCTC
GCAGCAGGACTTGGAGGCAGCAATGCAACTTTCAACTGGACGACTATTTTTGAGGACCGA
AGTAATTCTCCGATTCAGTCCATTCGAGCCGGCGTTTCGTGCGCTTTCAATCCCGACCGT
GATTTTTTCGATGGCGATGATGATTCTAGTAGACACAACAACATAAACAATATGACCTGG
ACCACCAACGAAGGCACTCAATTTTATCCCCTAGCAAATCCTATCAACTTTACAAATCGT
TTTTACCAATTGAGGGGATCAAAAAAGGACTACTACGAAGACGCAGGCATTACGATCCCG
AAGAATATTCACATCCGCGTCTATGCAATTGATGATGATTTGGAATTCAAATATCGCAGC
AATCCATGCAATCTAGTCACACCGGTCTACGACAAAATGTATGCTAGTCTTGAAATGTGG
ATACCAAATTGGATTCTAGAGAGTACTACTATTTTGGGTCCACACTATGATTACTCCCTG
GGGATTGAAATTGGTGGTACCGTGAATAGTGGTGGCAGTGGTGGCAATGATGAAACAACA
ATCGATAGTAGTGAGAACAATAAAACAAGTGCTGATCGTGATGGTGGTGATCCAAATCTT
CTCTTGACCAAGGGTCCTCCAAGCCGACTTACCATTGTAAATAAAGGCATTGGTACACAA
AAAACATTAGTCATAAATACTACCACTACATCCGACGACCCAAAACTCGACTCACACACG
GAATTGAAATTCATCGATGAATCTTTGAATGGGGAAGTCCGGATTAAAACCGATCATAAC
NNTTTTCCGAATACGAATTCGAGTGGAGGCATTGGCAAAAACAGCGGTGACGATATTAAA
ATACAAGTGAATGGCTTTCAACAGGCTATAACCGTCAACGGCAATTACAAGCATATCGCT
TTAGGAGGAACATCGGTCGCGCTGTATACGACTGAAGGATGTTCCGAGGAGGACGGTGTA
TCTATTATTTCTGCAGAACAGACGTCCTCTATTGATATCGATACAAATATAGGAAGCTTG
TCCAGCAACTTTACTGAGAACATGGAGGAGATGAGTGCAATCATAGTTGATAGGGATCCA
AATGCGAGCTTGTATCTGTTTGTAGATACTATCGGAATGATCAATTTTACCGCCGTTACG
AATCCCACACCCGGAGGGCTGTACCCGTTGGAACCTACGGTCGAATTACCCAGCTGTCTG
AAAAATACGACTACTTTTGAATTCAACTGCAATCCTTTCTCATCAGGGGCGATAGGAACG
AATAATATCAGTTTCATTCTTTCAATTTTGGTTGCGACGATAATAACGGCGATGGTGTGA
CGACCCTCTAAATGACTGCTAGTATTTTGATCGACATTTTCCATAGAGCCATATTATTGT
GTCAGATGTGATCACACTGGACACATAACATTTTTTGCGAAGGAAGTTAAAATGATCGCA
ATGAAAGGATAGGTATAGTCTACCATTGGCGTCGCGGCTGCGCAGACCTCACCACAGGAG
TCCCCCCGCATCGCCTCCGCGTGCATAGAGAATCACAGAAATTTATGAAAAAGGGCCACC
CAAAAAATCTTGGGTAGCGAAGAGTTTCTTGACATGCAAAACGCTAGATGTATCTAATCT
AATCTTATGGGTTGGTAGGCTATAAAGTAAAAAACAATCAAATATTTTTAAATGTATAAT
TGGAACGATTTTAGAAGTACGAATCATCCGACGAAGCCTTCACGCGATCCATGGTGTCAT
CTTTCGCCATGTATTTTCTCTCAAGAGACGTATTCGTGTCAATGGATGCAACAGCTTTGA
CCTCCTCGGCAAAGCTTTGTACCAACCAACGAATGGCTCGTCGACCTATCGAGTTACCTT
CCCCTGCATTCGTTGTTGGAATGCCGTCATCAGAGGCGAGAAACGCGGCGAAAGGGCTGG
GGATCTCTGGAGGTGGATCGTACTTAACTTGGTAAACGTTGTAGTTGTTGTCGATGAAAT
CTAGGAGGACGTCGTCGACGGTTTTGATCTCGTCACAGAGCCCCTTTTCCAATGCTGCGG
GACCGAACCAGGTCTCGCCCGTTGCTACCTCATCTATGTTGAGTTGAGGACGGTTTTGTG
CCACCCATCCCTTGAATAATTGGAAAATTTCGGCAATGTCTTCCTCTGATTTTGCCAAGT
CTTCCTTCGTAATCTTTTTGGTGGGAGTCAAAGTGCGTTTGAATTTACCAGCTGTCACCG
TTTGGAATTGGATTCCTTCCTCTTTCAAGCGTTCGTACACATTCGGGACTTCCGAAATCA
CACCAATGCTTCCGATAACCGCAAACGGACTCGCGATGATGCGATCGGCGACGCAACTCA
TCATGTAGCCACCAGAGGCTGCAACCTGTTCAACGGCGATAGTGAGCTTCAATCCCTTCT
CTTTCAGTCGGGCCAGCTGTCCTGCGGCAAGACCGTACCCGGTAACGGTTCCACCTCCAG
ACTGCAAGATGACCAATACTTCATCGCCTTCTTTCGCGGTGCGAATAACACCCGTCACTT
CCTCGCGCAATTCGTTCAACTGTGAGGCTTGCACGTCACCGGGGAAGTCCATGACGAAAA
CAGATTTTTGTCGACTCTCCATGTCTGCCTTCAGAATTCGCGACAGCGGACGTTCTTCCA
TTTGCGACAAGAGACCTCCGGCTCCACGAACGGCAATGTCTCCCATAAGCGCATTTCGAA
GACCTATGGCGCGTTTCGGACCGACAGCTGCTAGGACCTGTGAGATAAAGTCGAGTTCCA
ATTCTCTCACATCGGTTTGCAATTTTGTAGCCTCCTTCAGCAGCTCCTCCTTTTGGGGGC
TCGTTTTTTTTATGCCTTTCTTGCTATCTGATTTGACGGCTTCTGTTTTGTTCTTGCCTT
CTATTTCTGCGTCAATTATCTTGAGGTCGTCCTCGTTCATTTGTTCCGCCTTTTCACCAA
GCTTTGCCAACTCGGTGTCCATGGCCACTGCTGCCAGGGTACTTTCGATCTTTTGAAGTT
CCGCAAGCAGATCCTTGCCCTCCTTCAAAAATTTCTTTTCGATGCGAATGAGTTTAGCCT
TGACCCTAGGAGCCAAGAATTCTGCCACAGTCGCTCCTTGAACGGAGGGTTCAGCGTTCA
TGGCCAATCCGAGCGCCCGGTCGAAAGCCTTGGAACGAAAGTCGGCGGCTGCTTTGGCCT
TCGAGTCGGTAGCCTTCGTGAGAGAAAAGTCGTAGGCGTCGAAGCGTTCGTTCATGCTAG
TGATGCGCAAGTATTCTTTCTGTGGAAGACCCAGATTTTTGGGCAGGGCTGGGGGTCCAC
CGGGACCTCCAAAAGGATTCATTGGGCCTCCACGTTTGGATCTACCGGCACCTTTTGTGG
TGGCGTAGAGATCGTTGTAGAGTTCACTGATTGCTGTTGCGCCTTCGGCCGCCTCGTCGT
CGTCCATTCCGAAATTTCCCTTGGCTTTTTTGAATTGCGAAAAGAAGAAGAAAATGACGG
CAGCAGAGAACACTGCGGGGATGGAAGCGTCAATTACCTTTTCTGCAAAATAGGTAAAGA
GTGCACTGGATGTCACCGAGTCGATCGAAACAGCCGCGACCTGGAGTCCGGTACTGAAAG
TCGCACCAACCTCTTCGGGTGATACAGGAGGGATTGCCGATAGTGCGCTGTTGCTGTTGC
CGACAGTTCCAGCGGATATTCCCACAGTTCGGACCGCATTGGGTCCGACAAAGGCCGACG
ACGAATCAATCGAAGCAAGGGCCAATGCCGCAGCCAAGATTGTACTCATTTCAAAATTCT
TCATGGTCAATCTCCAAATATTTTAGAGTATAATACTTCAAATTTCGTGCCAAATGTATG
GGTACACTGACCTGATATTATATTATAACGAGAGAGATTATATGCAGGCCTGGTAGACTG
GGTACGAGTATGAGTACTCGTACGAGTATTCCGTAATTAAAAAATCGTATGATTCAGTCA
GAGAGGTGTTTGTTGTCGCAGTTGTAGTTCCAGTTGTTGTTGTGGTCACATTTATGATCT
TCGAAAAGAATTTCTATGACTATCTTCTGTGATGACGGATGTTTTCTTAACCGTGTGTCC
ACGAAAGAGAAGTGCGCGAAACACGAGTAACTG
>PSN_contig_0000062
CTTTATTGTAACCCAAAAAAGCTATAAACAATAACTAAAACAATCTCTTTTCAGTAATTT
TTAGAATTTTACTGAGTAATCAAATATTTCAGCTATCGAAATTTATCTTGAATCGGGATA
GTAGGAATTGAACCTACGACCCCCTGCTCCCAAAGCAGGTGCTCTACCAAGCTGAGCTAT
ATCCCGGTAAACTAGTCAAAATGAAGTAGTTATACTTTAGATTTTAGAAGATTTAGCAAA
AAAATTCAAGTTTTTTTCCAAATTTTTGTAATGGTTTTTCAAAAAGGTCAAATATTGATT
TGACCTTTTTAAAGAAATTATGCAAATTTCCCAGAAGTTGATGCAATAACAAACGAAGCG
TATGTTAAAATATAACCAACAGAGAAGTGCACTAAACCAACTAAACGTGCTTGAACAATC
GATAAAGCGACTGGTTTATCACGCCAACGAACTAAGTTCGCAAGTGGTGTACGTTCATGA
GCCCAAACTAATGTTTCAATTAATTCTTGCCAATAACCACGCCAAGAAATTAAGAACATA
AATCCAGTAGCCCAAATTAAATGACCAAATAAGAAGGTCCAAGCCCAAACAGATAAATTA
TTCATACCAAACGCGTTGTAACCATTAATTAATGGTGATGAATTTAACCATAAGTAATCT
CGTAACCAACCCATGATATAATTTGATGATTCATTAAATTGACCTGGATTACCACCCCAA
ATTGTCATATGTTTCCAATGCCAGTAGAATGTTACCCAACCAATTGTGTTTAACATCCAG
AACATAGCTAAATAAAAAGCATCCCATGCTGAAATATCACATGTACCACCACGACCTGGG
CCATCACAAGGGAAACTATAACCAAAGTCTTTTTTATCTGGCATTAATTTTGAACCACGT
GCATCTAAAGCACCCTTAACTAAAATTAATGCTGTAACATGTAAACCTAAAGCAATAGCA
TGATGAACTAAGAAATCACCTGGTCCAATAGTTAAGAATAAATCATTCTTATCGTTATTG
ATAGCTTCTAACCAACCTGGTAACCAAACTTGATTTCCAGCAATAGTAGCAGGACTAGTT
GATGATGAAAGTAAAACATTAAATTGATAGATTGCTTTACCAGATGCAGCTTGAATATAT
TCTGCAAACACAGGTTCAAATAAAATTTGTTTTTCTGGTTGACCAAATGCCACTACTGTG
TCATTGTGAATATATAAACCTAATGTATGGAAACCTAAGAATAAAGATACCCAACTTAAA
TGTGAGATAATAGCTTCTTTATGCTCTAACATTCTTGCTAAAACATTATTTTTATTTAAT
TCTGGATCATAATCCCGAACAAAGAAGATAGCACCATGTGCAAATGCTCCAACCATTAAG
AAACCAGCGATATATTGATGATGAGTATATAACGCAGCTTCAGTTGTAAAATCTTTTGAT
AAGTAAGCATAAGGAGTTAATGCATACATATGTTGAGCAGTTAATGAAGTCGCAACACCT
AAACTTGCCAGTGCTAGACCTAATTGCATGTGTAAAGAATTTGTAATTGTTTCAAATAAT
CCAACATGACCAGCTCCTAATCTACCTCCAGGAGGTCGGTGAGCATCTAAGATCTCTTTC
ATGTTGTGACCAATACCAAAGTTTGTTCGGTACATATGCCCAGCAACAATAAAAACAACA
GCAATTGCTAATTGATGATGTGCGATATCACTTAACCATAGTGCTTGAGTTTGTGGGTGG
AACCCACCTAAGAATGTTAAAATTGCCGTTCCAGCGCCTTCACTTGTTCCATAAACATGA
GAAGCACTATCAGGGTTTTCTGCATAAACTGTCCAATTTCCAGTAAAGAATGGAGTTAAA
CCAGCAGGATGTGGAGGAGTCGTTAAGAAATTATCCCAACCAACGTGTACTCCACGTGAA
ACAGGAATTGCTACGTGAACAATATGTCCAGTCCATGCTAATGAACTAACACCTAATAAA
CCTGATAAATGGTGGTTTAATCGTGACTCATTATTTTTAAACCAAGATAAACTTGGACGG
AATTTTGGTTGTAAATGTAACCAACCCGCAAATAACAATGCACATGAAAGTAATAATAGT
CCAATTGAACCTGCAAATAATTCTTGATTAGTCCGGAATCCAATTGTGTACCACCATTGG
TAGACACCTGAATATGCAATATTCACTGGATATGCGTTTCCTTTACTAAATGCTTTTAAA
GCTGAATCACCAAAGTGTGGATCCCAAATTGCATGTGCAATTGGTTTAACTTTTAAAGGA
TTAGCGACCCATTTTTCGAAGTTTCCTTGCCAAGCAACATGAAAAAGATTTCCAGAAGTC
CATAAGAAGATAATTGCTAAGTGACCAAAATGTGATGCAAAAATCTTTTGGTATAAGTTT
TCTTCTGTCATACCATCATGAGCTTCTAAATCATGAGCAGTTGCGATCCCATACCAAATT
CGTCTCGTTGCTGGATCTTGTGCTAGGGCTTGGCTAAATTTTGGGAATTTAGTTGCCATA
ATTATAAAATACCTTATTTATATAAATTTTAGTTAGTAATAAAACATTAAGTAATTCTTT
AATGTTTTATATCTGATGAATGTATAAGAGTTAAATGGATAATTTAACTAATTGAGATTG
CACGTGCTAGGAAGAATGACCAAGTTGTTCCAATACCCCCTAATAAATAGTGAGCTAAAC
CAACTGCCCGACCTTGTGTAATGCTTAATGCACGCGGTTGAATCGATGGTGCAAAGTTTA
ATTTATTATGTGCCCAAACGATTGACTCGATTAATTCTTGCCAATAACCACGACCACTGA
ATAGGAACATTAAACTAAATGCCCAAATGAAGTGAGCGCCTAAGAAAATTAAACCGTATG
CTGACGATGCAGATCCATACGATTGAATTACTTGTGATGCTTGTGACCATAAAAAATCAC
GTAACCAACCATTGATTGTAATAGCACTTTTTGCAAAGTTACCACCAGTAATATGCGAAA
TACTACCATCCGGTGAAATAGTACCCCAAACATCAGATTGCATTTTCCAACTGAAATGGA
AAATTACTACTGAAATTGAATTATACATCCAGAATAAACCTAAAAACACGTGATCCCAAC
TTGAACTTTGACATGTACCACCACGACCTGGACCATCACAAGGGAAGCGGAAACCTAAGT
TTGCTTTATCCGGAATTAATTTTGAACTTCGTGCGTATAACACACCTTTTAATAAAATTA
AAACAGTTACATGAATTGTAAAAGCGTGAATATGGTGTACCATAAAATCAGCTGTACCTA
ATTGAATAGGCATCATTGCAATTTTACCACCTACTTCTACTACTTCACCACCAAAAGCAT
AACTAGTTGTAGCTAAAGCATTTGGAGCTGTTGTTCCTGGTGCTAATAAATGGATATTTT
GAATCCACTGTGCAAAAATGGGTTGTAATTGAATTGCTTTATCTGAGAACATATCTTGCG
GACGACCTAACGCTCGCATTGTATCATTATGAATGTAGAATCCAAACGCATGACATCCTA
AGAAAATACAAACCCAATTTAAGTGTGAAATAATTGAATCACGGTGACGTAAAACTCGAT
CTAATAAATTATTATAATTATCAGCAAGTGTATAATCACGAACCATAAAGATTGCTGCAT
GAGCTGCACCACCAACCACACAGAATCCACCAATCCACATATGATGAGTAAATAATGAAA
GTTGTGTCGCGTAGTCTGTAGCAATATAAGGATACGGTGGCATTGCATACATATGATGCG
CCACAATAATACTTAATGAACCCAACATAGCTAAGTTAATTGCTAATTGAGCATGCCATG
AAGTTGTTAAAATTTCGTATAAACCTTTGTGGCCTTCGCCAGTAAATGGTCCTTTATGAG
CTTCTAAAATTTCTTTCATACTGTGTCCAATACCCCAATTTGTGCGATACATATGACCAG
CAAAGATAAATAAGACTGCTAAAGCTAAATGGTGGTGAGCAATGTCACTTAACCATAATC
CACCTGTTACAGGGTTTAAACCACCTTTAAACGTTAAGAAATCTGAATATTCACCCCAGT
GACCACCAAAGAACGGAGCCAATCCTTTTGAAAAACTAGGATATAACTGACTCATTAATT
CACGATTAATTAAAAATTCATGAGGTAATGGAATTTCCTGTGGTGATACACCAGCATCTA
ACAATTTGTTAATTGGTAAAGCGATATGAATTTGGTGACCAGACCAAGATAAACATCCTA
AACCTAATAAACCAGCTAAATGATGATTCATCATTGATTCCGCATTTTGGAACCATTCTA
ATCTAGGCGCAGCTTTATGGTAATGGAACCAACCTGCAAATAGCATAATTGCTGACATAG
CAAGTCCACCAATTGCAATCCAATATAATTCCACTTCGCTAGTAATACCTTCGGCGCGCC
ACATCTGGAACCAACCAGAAGTTGTTTGAACACCTTGGAAGTTTCCACCTACATCGCCAT
TTAAAATTTCTTGACCAACAATTGGCCAAACAACTTGAGAACTTTGTTTAATATTGATCG
GATCATTTAACCAAGCTGAATAATTAGAGAAGTATGCACCATGGAAGTGCATACCACTAA
TCCATAAGAAAATAATTGCTAATTGTCCAAAATGTGCACTGAAAATTTTTCGAGAAACTT
CTTCTAAGGAATTTGTTTGAGTATCAAAATCATGCGCATCAGCATGTAAGTTCCAAATCC
AAGTTGTAGTTTTGGGACCTTTTGCTAAAGTTCGAGAAAAATGACCTGGTTGGGCCCATT
TCGCGAAACTCGTTTCGACTGCATCTTTATCGATAAAAACTTCAAAATTGTTTTCCTGAA
GATCTGTTGAGCTTATTGCCATTAATATTTCTCCTTATTGGGAGACAAAAATCTATGAAA
CGCTCATAAGCAAAGAAACAGGAATTTGAAAAGTTTGATCTCTGTTTCGTACGAGTTTTC
ATTTTTATATTATAGACAATTTTGAAAAAAATACTAAAAATAATAGAGGAATACTTTCAA
AATTCTAATCCTTGGGAAATAAGTGGTTATTTTGGACAAAGTACTATTAAGCGGGAGAAA
AAACATTTTATCATAGACTCAAAATACTGTACTAAAATTACCATTGACAATTTTAATTGA
ACTATGTTACATTTTTATTAGATTATTAGTTGTAAGATGATCTTGATTAGGATGAATTGG
ATGTAAGAATTAAAACTAAGTTATTTGACGCGGAGTAGAGCAGCCTGGTTAGCTCGTTGG
GCTCATAACCCGAAGGTCAGTGGTTCAAATCCATTCTCCGCTAGAAGCAAATAGTTATGA
TTCTAATAATTTTAATAAAAAACTTTTTTTTTTATTAAAATTATATATTGAATATTAAAC
ATTTATAAAGTTTTACAGATGACATTAAACTTAAAAACACCTTTCCCAACATTTGGTGGA
AGCACCGGAGGTTGGTTACGCTCAGCGGAAGTTGAAGAAAAATATGCGATTACTTGGACA
AGCTCAAAAGAACAAATATTTGAAATGCCAACTGGTGGAGCAGCAATGATGCGTAGTGGA
GAGAATCTATTGTATTTAGCACGCAAAGAACAGTGTTTAGCATTAGGAACTCAATTAAGA
ACGTTTAAGATCAATAATTATAAAATTTACAGAATTTTCCCAAGTGGTGAAGTTCAATAT
TTACATCCAAAAGATGGTGTTTTCCCTGAAAAAGTGAATCCAGGACGAGTTGCCGTAGGT
AGTCGTGACTTTTCAATTGGAAAAAATCCAAATCCTAGTCAAATCAAATTTAGTGAAACA
ACTACATACGAAAGTTAATAAAAATCAAGATTAGTTTCAAAACTAATCTTTTTGGCGAGA
TGGCAGAGTTGGTCGATTGCGTCTGATTTGAAATCAGATGAATCTTTACAGGTTCCGTGG
GTTCGAATCCCACTCTCGCCTTTATATATATATAAAGTTTGCTTAATAGCGTTGAAGAAT
GTAAAAATTATCTTATGAGTAAAGTTTACGATTGGTTTGAAGAGCGTTTAGAAGTTCAAG
CAATTGCTGATGATATTTCTAGTAAATACGTTCCACCTCATGTAAATATCTTTTATTGTT
TCGGTGGTCTTGTTCTTACTTGTTTCTTAATCCAAGTTGCAACTGGATTTGCAATGACTT
TCTACTACCGACCTAGTGTAGTTGATGCTTTTGCATCAGTAGAATACATTATGACAAGTG
TTAATTTCGGTTGGTTAATCCGTTCTTTACACCGTTGGTCTGCTAGTATGATGGTATTAA
TGTTAGTATTACATGTATTCCGTGTATACTTAACAGGTGGTTTTAAAAAACCTCGAGAAT
TAACTTGGGTGACAGGTGTTATTTTATCAGTTGTAACAGTTTCGTTTGGTGTAACAGGTT
ACTCATTACCATGGGATCAAGTAGGATTCTGGGCATGTAAAATTGTAACAGGTGTACCAG
CAGCTGTACCAATTGTTGGACCACCATTAGTTTTAATTTTACGTGGTGGTGAAAGTGTTG
GTCAAGCAACTTTAACACGATTCTATAGTGCTCATACATTTGTTTTACCTGTAGCAGCAG
CAGTTTTAATGCTAACTCATTTCTTAATGATTCGCAAACAAGGTATTTCAGGTCCTCTAT
AAATTAACAATTAAATAATTTAAATATTAAAAATATTATGTCAGTAATTAAAAAACCCGA
TTTAACCGATCCAAAATTAAGAGCAAAACTAGCAAAAGGAATGGGTCATAATTATTATGG
TGAGCCAGCATGGCCAAATGATATTTTATATATCTTCCCTTTAACTATGTTAGGTATTTT
TGCATGTTGTACAGGTTTAGCAGTTTTAGCACCTACTCAAATGGGTGAACCTGCAGATCC
ATTTAATACACCATTAGAAATTCTACCAGAATGGTATTTCTTCCCAACATTTAATTTATT
ACGAGTATTACCTAATAAATTATTAGGAGTATTGGCTATGGCAGCTGTTCCAGCTGGACT
TATTACTATTCCATTTATTGAGAATGTTAACAAATTCCAAAATCCATTCCGTCGTCCTAT
TGCGAGCTTATTATTTATTTTCGGTTTCGTTACGGCAGTTTGGTTAGGTATCGGTGCATG
TTTACCGATCGATAAAGCAATTTCATTAGGTTTCTGGTAAACTCTAAGTAAAATTAATTT
GTTTAGTTTTTATATAACATGTTATAATTATTAATATTTTTTTAATAATTATAACATTTT
TTATAAATCAATAAAATTTAATGTTTCATAAAACTCAAAAATAAGTACTCACGAATGGTT
TAAAAATTTAACTATGAAATCTTAATAAGACTTATAAAAAATTTTTCTATTTTTCATAAA
AACTTGATACAATGTATATTGTAGTTAATTTTATTACTATTAAAAAAAAAGGAAATTTTA
TAAATGACACCTTCATTAGCAAATTTTGTATCTAGTTTAGTTGCAGGCGGGGCAGTTTTA
ATTGTTATCGGCATTGCATTAGCAATTATTAGTAAAAGTGATAAAGTTACACGAGCATAA
TAGTCTGAAAATTTAGACATATTTGGTTATACTCTTTTTAGTTAATTTTATCTTATGCTC
TATTACAAATAAATATTTTATGATAAATGTTAGTTTTGGTCCAAATATTTTCTTAGGTAT
TATTGTGAGTGTTGGCGTTCTAATTTTATATTCTCTTCGAAATGTTAAACCAGAAATTGC
ACGTGATGAAGATATTTTCTTTTCAACAATGGGTTTCTTATACAGTTGTATTCTAATGGT
TCATGGTTGGCGATTAGACCCAATTTTATTATTTAGTCAAGTTTTGATTGTTATAACTGT
ATTAGTAGCAGGTTGGGAAAATATTCGTTTACGAGGTTTAATTGCTAATTTAGCAAAATC
AAAGCAGAAAAATAAAGAAGAAAGTTAACGTTTAATGGAACTTTTAAAAAATCTTGGTTT
CAAGTTTGTAAATAATTTTTTTTACCTTATGCTTAAAAAGTATTCACAGATCGTTTCAAT
TTTATTTGTTGGTGTTTTTGGTTTTTTCGTAGCTAACGCATCAGCAATTGATTTAGATGA
AGCAACACGAACAGTTGTTTCAGATGGTAATGGTAAGACAACTGTTCTAACACCTGAACA
AGTAAAACGTGGTAAACGTTTATTTAATGCAACATGTGGTGCATGTCATATCGGTGGTAT
TACAAAAACAAATCCAAACGTTGGTTTAGATCCTGAAGCTCTAGCTTTAGCAACACCTCG
TCGTGATAATATTGACGCATTAGTAGATTTCTTAAAGAATCCAACATCATATGATGGATC
AGAATCTATTGCAGAAGTACATCCAAGTATTAAAAGTGCGGATATTTACCCACGTATGCG
TTCTGTAACAGATGAAGATTTAACAGCAATCTCTGGTCACATCTTATTACAACCAAAAAT
CCTTACAGAAAAATGGGGTGGTGGGAAGATTTATTTCTAATTTTTTTCAGGAAATTTCAA
AAATTTTTATTATTTTTGAAATTTTCACACACTTTATGTTTTACAAAAATTAAAAATATT
TCTAGAATAGAAGCATGTAGCTCAGGGGATAGAGCATCAGATTCCGATTCTGAAAGTCAA
GGGTTCGATTCCCTTCATGCTTAAAAAGTTCATAAACAACAAATGGGGCTGCTTTGGTTT
CGACATTTAAATTTTATTAATATATGAATCAAGCCGAAGTTTTTATTCTTCGAAAAAAAA
ATATACAATTTTAAAACAACTGCTAAAAATTTAATTTTATCCGTTTCAACTCTTATAAAT
TCTATTTATAAAGTTAATCAACCAAATTTATTAAAATTTGCTGTTTAATAATTATTTTTC
TTTACCATTTTACCACTATTACTAGACGTTTTACGTCTAATAGTTTAGAATAATATAAAA
ATATATCTTGTTCTTTTGAACTATGCTTGTGATAAAAGTAGATTAAAAAGTTTAGATGGA
CGTGGGTTCAATTCCCATCAGCTCCATATCTGCATTCGTGGCCGAGTGGTCGAAGGCACC
GGACTCATAATCCGTCTTCTTAGGAACGTCACTG
>PSN_contig_0000063
AGCGGTTATCCCGTCCGTACATAGCTACCCAACAATGCCTCTGGCGAGACAATTGGAACA
CCAGGGGTACGTCCACTCCGGTCCTCTCGTACTAGGAGCAGCTTCCCTCAAGTCTCAGGA
GCCCACGGCAGATAGGGACCAAACTGTCTCGCGACGTTCTGAACCCAGCTCACGTACCAC
TTTAATTGGCGAACAGCCAAACCCTTGGGACCTGCTCCAGCCCCAGGATGTGATGAGCCG
ACATCGAGGTGCCAAACGATTCCGTCGATATGAGCTCTTGGGAATCATCAGCCTGTTATC
CCCGGCGTACCTTTTATCCGTTGAGCGATGGCCCTTCCACGAGGGACCACCGGATCACTA
TGACCGACTTTCGTCTCAGCTCGACTTGTCAGTCTCGCAGTCAGGCTGGCTTATGCCATT
GCACTCTAACAGACGGTTTCCAACCGTCCTGAGCCAACCATCGCGCGCCTCCGTTACTCT
TTAGGAGGCGACCGCCCCAGTCAAACTACCCGCCACAGAGGGTCCCTGATCCGGATAACG
GATCTAAGTTAGACACCAGAAAACAATAGGGTGGTATTTCACATTATGGCTCCACTCGGA
CTGGCGCCCAAGTTTCAAAGCCTCCCACCTATTCTACACAATTCTTTCCTAATGCCACTC
TGAAGCTGCAGTAAAGGTGCACGGGGTCTTTCCGTCTAACCGCGGGTACTCCGCATCTTC
ACGGAGAATTCAATTTCGCTGAGCATATCCTGGAGACAGTGGGGAAGTCGTTACGCCATT
CGTGCAGGTCGGAACTTACCCGACAAGGAATTTCGCTACCTTAGGACCGTTATTGTTACG
GCCGCCGTTTACTCGGGCTTCAATTCAGAGCTTGCACTCCTCCTCTTAACCTTCGAGCAC
CGGGCAGGCGTCAGACCCTATACGTCGTCTTGAAGCCGACTTAGCAGAGTCCTGTGTTTT
TGCTAAACAGTCGCTACCCCCCAGCTTGTGCCCCCTACCAAAAGTTGCCTTCTGATAGGG
CCTCCTTCTCCCGAAGTTACGGAGGTAATTTGCCGAGTTCCTTCAGGATACTTCTCTCAA
GCGCCTTGGTATACTCTACCTGCCCACCTGTGTCGGTTTAGGGTACGGTCTATATGGTGG
AGCTATTTCCTGGAACCTCTTCGAAGCCTGATCAATCCAATAAGATCAGACAACACACGA
GATCCGTCACATTCCACCAGGTCACGGAATATTAACCGTGTTCCCATCGACTACCCCCTT
CGGGCTCGTCTTAGGGGCCGACTCACCCTGCTCAGATTAGCTTTAAGCAGGAACCCTTGG
GCTTTCGGCGACAGTGCATCTCACACTGTTTGTCGCTACTCATGTCAGCATTCGCACTTC
CGATACGTCCACCGTCGGTTACCCTTCGGCTTCATCCGCTTACGGAACGCTCCGCTACCG
CTCAGAATAAATTCTGAACCCTAAGCTTCGGTGCATATCTTTAGCCCCGTTACATCTTCG
CCGCAGGAACCCTTATTTAGACCAGTGAGCTGTTACGCTTTCTTTAAAGGATGGCTGCTT
CTAAGCCAACCTCCTGGTTGTTTTGGGATTCCCACATGCTTTCCCACTTAGATATGACTT
GGGGACCTTAGCTGTAGGTTAGGGCTGTTTCCCTTTTGACGACGGACCTTAGCACCCGCC
GTCTGTCTCCCGGACTTGTCTCTATGGTATTCGGAGTTTGGTTAGGTTTGGTAGATCTCG
CGATCCCCTAGCCCATCCAGTGCTCTACCCCCATAGGAAAACATCCGAGGCACTACCTCA
ATAGTTTTCGCGGAGAACCAGCTATTTCCCGGCTTGATTGGCCTTTCACCCCTAAACACA
ACTCATCCAATAATTTTTCAACATTAAATGGTTCGGTCCTCCAGTGCGTGTTACCGCACC
TTCAACCTGGTCATGCCTAGATCGCCGGGTTTCGGGTCTAATCCATCTAACTCATTCGCC
CTATTCAGACTCGCTTTCGCTGCGCCTACACCTAACGGCTTAAGCTTGCTAGATAGATTA
AGTCACTGACCCATTATGCAAGAGGTACGCGGTCACCCCACAAGGGGGCTCCCACTGCTT
GTAAGCATTCGGTTTCAGGTACTATTTCACTCCCCTAATCGGGGTGCTTTTCACCTTTCC
CTCACGGTACTTGTTCACTATCGGTCACATACGAGTATTTAGGCTTGGAGGGTGGTCCCC
CCATGTTCAGACAGAATTTCACGTGTTCCGCCCTACTCGAGTCCTGATTGATCATTTTCG
CATACGGGACTGTCACCCACTATGGTCAAACTTTCCAGAATGTTCTGCTAATTTACAATC
AGGCACTGGCCTGGTCCGCGTTCGCTCGCCACTACTAACGGAATCTCGGTTGATGTCTTT
TCCTCCGGTTACTGAGATGTTTCAGTTCGCCGGGTTCGCTTCACCAAGTCTATTTTATTC
AACTCGGTAATATCCTTCCCCATTTACTCTCACTTTGTCACAATCTGAGAAAACTCAGAT
CACTTCAAAACAAAAGTAAATGGTGAGGATGGGTTCCCCCATTCGGAAATCGCTGGATCA
AAGATTGCTCACATCTCCCCAACGCTTATCGCAGCGTGCCACGTCCTTCATCGCCTGTAT
GTGCCAAGGCATCCACCAAATGCTCTTACCTCACGCTTGAGAATCCACACCACCAACAAC
AAGATTGGACCAATCCTCCCACGCTCCTTGCATAAAAAAGCGCTTCAGATGACCAATTCG
GCCTTGCCTGTATAGTGCGGACAATTAATTACTCAGCCTTTTAGTAATTCAAATAATTTG
AATACTTGTGCCAATTAAGTTGCTTCAATCTGACGGAAAACCGCCAAATCAAAACCGCAA
AATTGCCACGGCATCGATTAAAAAAACCCATTCACAATGTCAAATAGAGGCCTAAGCCTC
ACTCGCCTGCAGATCGTAACCTGCAGGAAACTTTTGTCTTCATCTCTGGAGAAATGTCCC
GGCGCCAAGTGCGACCTTGCGGCCTGCGTACCCTGCGCTTCGCTTGGGGAGTTTTCGGAA
AGATCATGCCCCGCATGATCTTTAACTTCCGAAAACTGGTGGAGCCTATCGGGATCGAAC
CGATGACCCCCTGCTTGCAAAGCAGGTGCTCTCCCAGCTGAGCTACAGCCCCATTTCTGG
AGTTACATACACATTTTCATAAGAACACACTGACCAATAATTTAGTCGGCTTGCCAATTT
ATTGAAGATCAAGGCGCGTCGTGAGGAAGTGTATCGAGATACACGACGAACGTCGTAACG
ATGAGATTCGAAAAATTGGTGGGTCTGGGTGGATTCGAACCACCGACCTCACCCTTATCA
GGGGTGCGCTCTAACCACCTGAGCTA
>PSN_contig_0000064
CGTCGATATGGACTCTTGGGCAGTATCAGCCTGTTATCCCCGGCGTACCTTTTATCCGTT
GAGCGATGGCCCTCCCACTTGGGACCACCGGATCACTATGGCCGACTTTCGTCTCTGCTC
GACTTGTCAGTCTCGCAGTCAGGCTGGCTTCTGCCATTGCACTCAACGAGCGATTTCCGA
CCGCTCTGAGCCAACCTTCGCGCGCCTCCGTTACGCTTTAGGAGGCGACCGCCCCAGTCA
AACTACCCGCCACACAGGGTCCCGGATCCGGATAACGGACCGCGGTTAGACAACAAGCGA
GCGAAGGGTGGTATCTCAAGGGAGGCTCCACGCAAACTAGCGTTCACGCTTCAAAGCCCA
CCACCTATCCTGCACATCGCTAGCCTATTGCCAGTGTGAAGCTGTAGTAAAGGTGCACGG
GGTCTTTCCGTCTAACCGCGGGAAACCTGCATCTTGACAGGTAATTCAATTTCGCTGAGT
CTATGTTGGAGACAGCGGGGAAGTCGTTACGCCATTCGTGCAGGTCGGAACTTACCCGAC
AAGGAATTTCGCTACCTTAGGACCGTTATTGTTACGGCCGCCGTTTACCTGGGCTTCAAT
TCAGAGCTCTCACCCCTCCTTTTAACCTTCAGGCACCGGGCAGGCGTCAGACCCTATACG
TCGTCTTACGACTTCGCAGAGCCCTGTGTTTTTAATAAACAGTCGCCACCCCCTGGTTTG
TGCCCCCAGCTTCCACTTGCGTAGAAACCGGGCCTCCTTCTCGCGAACTTACGGAGGTAT
TTTGCCGAGTTCCTTCAACATAGTTCTCTCAAGCGCCTTGGTATTCTCTACCAATCCACC
TGTGTCGGTTTAGGGTACGATCTAACGATGGAGCTATTTCCAGGAACCTCTAAGCAGCCC
ATTCAATCCGATAAGGATGAACTACCCTCGAGATCCGTCACTACCATCTGGCCCAGGAAT
ATTAACCTGGTTCCCATCGACTACGCCTTTCGGCCTCGCCTTAGGGGTCGGCTTACCCTG
CTCAGATTAGCTTTAAGCAGGAACCCTTGGATTTTCGGCGAGAGTGTCTCTCACACTCTT
TGTCGCTACT
>PSN_contig_0000065
CTTCCACACCCAGCCTATCAACGTGGTGGTCTTCCACGACTCTATGATAACTTATCTCGA
GGGAGGCTTCCCGCTTAGATGCTTTCAGCGGTTATCCCGTCCATACATAGCTACCCAGCT
GCACGCCTGGCGGCATGACTGGTACACCAGAGGTATGTTCAACCCGGTCCTCTCGTACTA
GGGTCAACTCCTCTCAATTATCGACGCCCACGGCAGATAGGGACCAAACTGTCTCACGAC
GTTCTAAACCCAGCTCGCGTACCTCTTTAAATGGCGAACAGCCATACCCTTGGGACCGGC
TACAGCCCCAGGATGAGATGAGCCGACATCGAGGTGCCAAACACCCCCGTCGATGTGAAC
TCTTGGGGGGTATCAGCCTGTTATCCCCGGCGTACCTTTTATCCGTTGAGCGATGGCCCT
TCCATACAGAACCACCGGATCACTAAGACCTACTTTCGTACCAGCTCGACATGTCCGTCT
CGCAGTCAAGCACTCTTTTGCCTTTACACTAACCATACGATTTCCGACCGTATTTAGAGT
ACCATAGCGCTCCTCCGTTACTCTTTAGGAGGAGACCGCCCCAGTCAAACTACCCACCAT
ACATTGTTCCCGATCCCGATAAGGGATCTGGGTTAGGACTCCGAACATACCAGGGTGGTA
TTTCAAGGATGGCTCCACGCAAACTAGCGTTCACGCTT
>PSN_contig_0000066
CCATTGGCATGACAACCCGAACACCAGTGATGCGTCCACTCCGGTCCTCTCGTACTAGGA
GCAGCCCCCCTCAGTTCTCCAGCGCCCACGGCAGATAGGGACCGAACTGTCTCACGACGT
TCTAAACCCAGCTCGCGTACCACTTTAAATGGCGAACAGCCATACCCTTGGGACCGGCTT
CAGCCCCAGGATGTGATGAGCCGACATCGAGGTGCCAAACACCGCCGTCGATGTGAACTC
TTGGGCGGTATCAGCCTGTTATCCCCGGAGTACCTTTTATCCGTTGAGCGATGGCCCTTC
CATACAGAACCACCGGATCACTATGACCTACTTTCGTACCTGCTCGACGTGTCTGTCTCG
CAGTTAAGCTGGCTTATGCCATTGCACTAACCTCCTGATGTCCGACCAGGATTAGCCAAC
CTTCGTGCTCCTCCGTTACGCTTTGGGAGGAGACCGCCCCAGTCAAACTAC
>PSN_contig_0000067
CAGCCCCAGGATGTGATGAGCCGACATCGAGGTGCCAAACGATTCCGTCGATATGAGCTC
TTGGGAATCATCAGCCTGTTATCCCCGGCGTACCTTTTATCCGTTGAGCGATGGCCCTTC
CCCGAGGGACCACCGGATCACTATGACCGACTTTCGTCTCTGCTCCACCTGTCGGTGTCG
CAGTCAGGCGAGCTTATGCCATTGCACTCTCTAAGCTGATTTCCGACCAGCCTGAGCTCA
CCATCGCGCGCCTCCGTTACTCTTTAGGAGGCGACCGCCCCAGTCAAACTACCCACCATG
CAGGGTCCCGGACCCGGTTTCACGGGTCGCGGTTAGACATCAGAAAGCAAAAGGGTGGTA
TTTCAAGGTTGGCTCCACCAGAGCTGGCGCCCTGGGTTCATAGCCTCCCACCTATCCTAC
ACAGTCATTTTCTAATGCCACTGCAAAGCTATAGTAAAGG
>PSN_contig_0000068
TTAATATTATTATGGATATTTACAAGTCTACTTTCGTTAGATTCGTTTAGACTCTGGTTG
GCGCATTAGTCTCGTGGATATCAACTCGCTCGTCCGTCCGATCAGGGGTAAAAATAGAGT
AGAGAAAAAGGTTAGTCGTATCGTCGGTCGATACATGTATAGTTCAGATTTCTCTAGGAT
TTCTAGCTGTTGGCGATGATCATGAATGATAAAATGATGATTTCCCGAATTTAAACTCCC
TCGATACGATCCTCAACTTCAGCGTAAAGCTCTTGGAGTCGCTCGATGTTCTCTTCGCTG
GTATCCCAGTACCCACGTCCGTTTGCCTCCAAGAAGGTGGTGACCATGTCACGGAAGGCG
TTGGGGTTGGTATCGAGAAGACGCTGTTGCATCTCGGCGTCATTGATAAAAGTGTCGTTG
GCATCTTCGAAGACGAAATTGTCTACTTCTCCAGCGGTGGCGGACCATCCCATGGTGTTT
CGGAGACGCTTTTGGATTTCACGGACACCTTCGTATCCGGTGCTGAGCATACCTTCGTAG
AACTTAGGGTTCAACAACTTGGTACGGGCATCCAAGCGGACGGTCTCGGAAAGAGTACGG
ACCTGGGCGTTGGCGGTAGTGGTGTCAGCCATCAACGACATTGGCTTCTTCTTATCGTCA
CGAAGTCCCTCAACAACCTTGGTAGGATCGGAATCGTAGTAATGCGAAACATCGGTAATG
GAGATCTCAGAAGAATCCAAGTTCTGGAAAGTTACATCGACCTTCTTGAGTGCGGACCTG
AAAAGGTCGGCTTGTTGTTCCATCATACCGGGCTTGTCAGCGTTGAAAGCAAAACCCTTA
CGAGTCAAGAACTGTTCCTGCAACTGTTCCTCACCTTCCCATCCTCCGTTCTCGATGGCA
AGACCGACATTGGCGGAGTAAGATCCGGCGGAGTTGGAGAAGACACGGCACGCGGCTTCA
CGAAGAGAGACATTAAGTTCCTCGGCAGATTCCAGCGCGTGCGCTCGGACAAAGTTCATC
TCGAGTGGTTCGTCGGCTTCTGCGGCCATCTTGATACCACGATCCATCAAGTTCATCTGG
TTGATGAACAAATCACGGAAAACACCGGAGCAAGACACAACAACATCGATACGAGGTCGT
CCGAGTTCTTCGAGAGAAATGAGCTCGACCTTGTTGACACGTCCGAGGGAATCGGAGACG
GGTCGGACTCCAACCAAGGAAAGAACTTGGGCCAAAGATTCTCCGTAGGTCTTGATGTTA
TCGGTACCCCACAGGGTGAAGGCGATAGATTCAGGGAATTTACCGGCATTCTCAATCTTG
AGCTTCTCCAACAACTTTTTGGTAACACTCTCGGCTACCTCAACGGCGGCCTGGGTAGGG
ATGGACGAAGGATCCAAGGCGTGCATGTTACGCCCGGTAGGAAGAACATCGGGGTTGCGG
ATAGGATCTCCACCGGGAGCGGGCATCAAGAAGTTTCCGTTGAGAAGCTCCATGATTCCT
CCGAGCTCGTTGTTGGCAACAACCTGCTTCAAGCAGAACTCGATGTACTGCATGACACCC
TCAAGGCGGTCTTCCTGGACATCAGGGAACCCGGCCTTGATGATGGCCTCGGTCCAAGGC
TTCTTCTTTCCAACTAAAGAGTTGAACATGCTACCGACGTTGGCAAAGGCGGACTTGACC
TCCTTCACGCGCCCGTATCCATCGGTCGATTGTTCGACAAGGGCACGGGTGGCGGCACGG
GCGGCTTCGGTGATCTTTGTGTTGAGTTCGACGTCCTCGAGCTTTCCTTGGTTGTTTCCA
CGGTAAACATCGTTGATGTCACGGCCGATAGAGGCGGCAATGACACGGGGAAGGCCCTCA
ATCTCGTCATCGGGGCGATCCAACTGGGCAATGTTGACGAGGGTGGCAATGGCTTCCTCG
GCCGAAGGTGGGACACCAACGGTGTGGAGACCGCACGGCAACAAACGGGACTCGATCTGC
ATGATCTGGGCATAGATCTGTCCAACGATGTCGTCGCGATTCTCGGCGGTGTCCTGGGCG
GAATCGTATGTTTCGAGGTCGGGAAGGTCGACGTCCTTGTCCAAGTTGCATGTGTACGAG
GTAGAGACGATGGAGTTGACGATGGCGGGTCCACGGGCCATATTCTCTCTCAATCCACGG
TAGGATTCGATGAGTTCCTTTAGTTCCTTCAATCCCTTGTAAAGACCGGCGTTCTCAGCG
GGGGGAGTCAAGTACGACACGGTGGCAGAGTAAGAACGACGCTTGGCAATGGTAGCCTCC
GAGGGGTTGTTGGCGGCGTAAAGGTAGGCACTTGGCAAAGTGTTGATCAGACGATCGGGG
TAGCAGGTTCCGGACATACCGACCTGTTTACCAGGCATGAATTCCAAACTTCCGTGGGTT
CCGAAATGGAGGACGGCGTCGGCCTCGAAAATCTTTTCTAGGTAGGTGTAGTAGGCGGCG
AATCCGTGGTGCGGACTGGCGGACTTGGCGAACAACAATCTCATGGGATCTCCCTCGTAA
CCGAACGAAGGCTGGACTCCGATGAAGACGTTTCCGAACTTCTTTCCGTAGACAACCAGG
TTCTGGCCATCGGAGTTGAGGTTACCAGGAGCAGGTCCCCAGTTCTCCTCCAAATCGGTG
GCGTATGGCGTGAGGTCGTAGTATTCCTCGGTACTCATTCGGTACTCGACGTTTAGCTCT
GGGGAGGAGATCTTGGCCTCGGGGTCGTTGAGGATAGCTTCCATGATTGCTTCCTTGGTA
TCGGGGGCCTCGCCAATGTTGTATCCCTCGGACTTGAGCTGCTTCAAGACGGCCTGGATG
GAGTCAAAGACGTCCAAGTAAGCGGCGGTTCCAACATTACCCTTGTCAGGAGGGAAGGAA
AAGATGGTGATGGCAATCTTCTTGTCCTTCTTGTCCTTGTTCTTGAGGTTGGCCCACTTC
AGGGAGCGGTTAGCGAGGAGGTTGACACGATCGGCCAATGGAACGGATCGTCCGGTGGCA
CCCTCGCGCCCGGCAAAGATGACGGGCTCGATGGCTCCATCAATTTCGGGAAGGGAGACC
TGGAGGGCAACCTGTACGGGATGCAGACCGAGCTCACTGGATTGCCACTCTTCGAAAGAC
TGGAAGACCAACGGGACAGCGCACAGGTAAGGGACATTCAAGTCTTTGAGGATCTTGGCG
GCCTTCTTGTGGTCCTGCGAGGCAGGTCCTCCAATAAGGGCAAATCCGGTAAGGTTGACA
ATGGTGTCAACAATGACCTTTCCGTTGGCGTCCTTGAAGTAGTCGTTGACGGGTCCGGAG
TAATCCAAACCACCCGAGTAGACGGGAACTACGCGGGCTCCGCGGGATTCGAGCTCGGCA
ATGAGGGAGATGTAGTGGGTGTCGTCCTTGGTGTTGATGTGAGACTTTTGCAACAAGATT
CCGATGGTAGGGGCGGTCTTGACATCAATTCCTGCATCGGGGCAGAACTCGTCATTGTAC
CACCTCGTGTAGTCACCGTATGTTTCAAAGACGACATCGGGTGCGACGGGATGCCAGATA
GCCTTGTCGGGGAGGAGCACGGGCTCAACGGGTGCGATCTTTTCCTTGCCCTCCATGTTC
TTGGCAATGTCCGTGACGTAGTCCTGTCCGACCATTTTCAGGAGCGCCTCGATGTTCTCT
GGCGATCCACCCAACCAGTACTGGAAGGACATCATAAAGGTGCGGGCATCGGCGGCCTTG
TCGGAGGGCAAGAATTTAAGAACCTTGGGAAGAGTTCTCAGTAGCTTGAGCATGCCCTCC
TCGAAGGAAGATCCGTCCTCTTGCTTCTTCTTCTTCATGAAATCGGCGACAACGGACTTG
GATTGTCCGAGGTTCTTCATGGTGAAAGATCCTACCTTGTTGAGTCTCATGACCTCCGGC
ATGGAGGGGAAGATGAGGCACGCATCGAGCTTGTCGCGGTTTGGCTGGACAACGTCGACG
ACCTTCTCGGCTAGTTCCTGGACGAAGATGAGGGATCCAATGAAAATATTGGCGTCCTCG
ACATCCTTCTTGAACTGGTCGTAGGCATCATCGTTTCGGAGTTCCTCCAGGAGGTACCCG
ACGCACTCAACGGCCATGTCGGGGTTGGCGGCGTTGATTCTCTTGACAGCGGCTGACATC
GAGCTCTGGTATTGGGATTCGAGGACAACGTAGACGACCTTCATGATGGGACGTCCGTCG
GGGTTTTCGGGGACAATGCGTCTGCTCTCGGCGTTGGTTGCCGTGAACATACCACCACCG
GATCCCATGCTAACATCGGTCTCTGTAGGGTCGGTGACGACGTTCAGGAGCGTCTTGGAA
ACGGAGGTTACCGCCGCTGATTGTTGGCCGAAGAGAGAGGCACTAGGGGCGACGGTTCTT
GACGCGGGAGTCCATCTGTGATTGTATCATTGTATTGTTTGTTTCATTGTGGTATAGCAT
AGCAGATTGTATCGTATATAGAAATGTATATGTTTTCGTCGTCATCATTTCGTGTCATAT
CGTATCGCATCGTATTTGTTGTTGTGTTTGGATTCGATTCGATTCGATTCGATTCCATTC
CATTCGATTTGATTTATAAAGAATTATAATCATCGGTTGGTTTCATGCGGGATGGTTGCC
GTCGGTTTGTATGAGGTAAAGTGNNNNNNNNNNTTTGTTCCAAAGTAAAAACAGGATCGA
CGACGACAAGTTTGAGTTTTGTAGAAGTGGTATTTGATCTTCCGTAGAGTTCTACGCCCG
ATACCGGTACTAAAACTTCAACTTGCGTTTTTTCTGTCGATCCGATTCGTTTTAATTTGT
TCAACAATCCATCACGGCATCCATCATCGGAGGATGCGGTTCTAATGCTTTCGTTGTAGA
CTACACTTGACGTACGCTGTTGTGTAAGCTC
>PSN_contig_0000069
ACTCGGGACCACCGGATCACTATGACCGACTTTCGTCTCAGCTCGACTTGTCAGTCTCGC
AGTCAGGCTGGCTTATGCCATTGCACTCAACGACCGATTTCCGACCGGTCTGAGCCAACC
TTCGCGCGCCTCCGTTACTATTTAGGAGGCGACCGCCCCAGTCAAACTACCCACCACGCA
GGGTCCCGGATCCGGATAACGGACCGCGGTTAGATATCAAACAAAACAAGGGTGGTATCT
CAAAGGAGGCTCCACAGAAACTAGCGTTCCTGCTTCAAAGCCTACCACCTATTCTGCACA
TGTTGTGTCTAATACCAATGCGAAGCTGTAGTAAAGGTGCACGGGGTCTTTCCGTCTAAC
CGCGGGAAACCTGCATCTTGACAGGTAATTCAATTTCGCTGAGTCGATGTTGGAGACAGC
GGGGAAGTCGTTACGCCATTCGTGCAGGTCGGAACTTACCCGACAAGGAATTTCGCTACC
TTAGGACCGTTATTGTTACGGCCGCCGTTTACCTGGGCTTCAATTCGGAGCTTGCACTCC
TCCTTTTAACCTTCAGGCACCGGGCAGGCGTCAGACCCTATACGTCGTCTTGCGACTTCG
CAGAGCCCTGTGTTTTTAGTAAACAGTCGCCCCCCC
>PSN_contig_0000070
AGCCATACCCTTGGGACCGGCTACAGCCCCAGGATGAGATGAGCCGACATCGAGGTGCCA
AACACCCCCGTCGATGTGAACTCTTGGGGGGTATCAGCCTGTTATCCCCGGCGTACCTTT
TATCCGTTGAGCGATGGCCCTTCCATACAGAACCACCGGATCACTAAGACCTACTTTCGT
ACCTGCTTGACGTGTCTGTCTCGCAGTTAAGCGTGCTTTTGCCTTTACACTCTACGCATG
ATTTCCGACCATGCTGAGCACACCTTCGTGCTCCTCCGTTACTCTTTGGGAGGAGACCGC
CCCAGTCAAACTACCCACCACACAGTGTCCTCGATCCAGATAATGGACCTGAGTTAGAAC
CTCAAACATACCAGGGTGGTATTTCAAGATTGGCTCCAATAGAACTAGCGTCCTATCTTC
AAAGCCTCCCACCTATCCTACACAAATAGGTTCAAAGTTCACTGTGAAGCTATAGTAAAG
GTTCACGGGGTCTTTCCGTCTAGCCGCGGATACACAGCATCTTCACTGCGATTTCAATTT
CACTGAGTCTCGGGTGGAGACAGTGTGGCCATCGTTACGCCATTCGTGCAGGTCGGAACT
TACCCGACAAGGAATTTCGCTACCTTAGGACCGTTATTGTTACGGCCGCCGTTTACTTGG
GCTTCGATCAAGAGCTTCGCTTACGCTAACCCCATCAATTAACCTTCAAGCACCGGGCAG
GCGTCACACCCTATACGTCCACTTTCGTGTTTGCAGAGTGCTGTGTTTTTAATAAACAGT
CGCAGCCACCTGGTATCTTCGACCGACTAGTGCTTACGGAGCAAGTCCTTCACACCGGCC
GGCGTACCTTCTCCCGAAGTTACGGTACCATTTTGCCTAGTTCCTTCACCCGAGTTCTCT
CAAGCGCCTTGGTATTCTCTACCTGACCACCTGTGTCGGTTTGGGGTACGGTCAATGTAT
ATCTGAAGCTTAGAAGTTTTTCCTGGAAGCATGGCATCAACCACTTCGCCCAAAAGAGGG
CTCGTCATCAGTTCTCGGCATTCTCTCTAAAAGAGTGACCCGGATTTGCCTAAGTCACTT
GCCTACCGCCTTAAACACAGACAACCATCGCTGTGCTGGCCTAGCCTTCTCCGTCTCTCC
ATCGCAATATACATCGGTACAGGAATATTAACCTGTTTTCCATCGACTACGCATTTCTGC
CTCGCCTTAGGGGCCGACTCACCCTGCCCTGATTAACATGGGACAGGAAACCTTGGTCTT
CCGGCGGGGGAGTTTTTCACTCCCCTTATCGTTACTCATGTCAACATTCGCACTTCTGAT
ACCTCCAGCCTGCCTTACAGCTTGACCTTCAACGGCTTACAGAACGCTCCTCTACCATGC
CTAATAAATTAAGCATCCGTAGCTTCGGTGTACAGTTTGAGCCCCGTTATATCTTCCGCG
CAGGCCGACTCGACTAGTGAGCTATTACGCTTTCTTTAAAGGATGGCTGCTTCTAAGCCA
ACCTCCTAGCTGTCTAAGCCTTCCCACATCGTTTCCCACTTAACTGTAACTTTGGGACCT
TAGCTGACGGTCTGGGTTGTTTCCCTTTCCACGACGGACGTTAGCACCCGCCGTGTGTCT
CCCGTAATTGCACTCATTGGTATTCGGAGTTTGCATGGGGTTGGTAAGTCGGGATGACCC
CCTAGCCCAAACAGTGCTCTACCCCCAATGGTGAGATACGAGGCGCTACCTAAATAGCTT
TCGAGGAGAACCAGCTATCTCCGAGCTTGATTAGCCTTTCACTCCTATCCACAAGTCATC
CCCAGCCTTTTCAAAGGATGTGGGTTCGGTCCTCCAGTTGATGTTACTCAACCTTCAACC
TGCTCATGGATAGATCGCCCGGTTTCGGGTCTATTCCCAGCAACTAAACGCCCTATTAAG
ACTCGGTTTCCCTACGGCTCCACTACATGCTTAACCTTGCTACTGAAAATAAGTCGTTGA
CCCATTATACAAAAGGTACGCAGTCACGGAACAAGTCCGCTCCCACTGCTTGTACGTACA
CGGTTTCAGGATCTATTTCACTCCCCTCACAGGGGTTCTTTTCGCCTTTCCCTCACGGTA
CTGGTTCACTATCGGTCAGTCAGGAGTATTTAGCCTTGGAGGATGGTCCCCCCATATTCA
GACAGGATATCACGTGTCCCGTCCTACTCGTTTTCACTATAATGGCATTTTCGTATACGG
GGCTATCACCCTCTACGGCGGCCCTTTCCAGAGCCTTCTACTAACACCAAAATAACTTAA
GGGCTAATCCCCTTTCGCTCGCCGCTACTTAGGGAATCTCGGTTGATTTCTTTTCCTAAG
GGTACTTAGATGTTTCAGTTCCCCTCGTTCGCCTCGT
>PSN_contig_0000071
ACAAGGAATTTCGCTACCTTAGGACCGTTATTGTTACGGCCGCCGTTTACTGGGGCTTCA
TTTCAGATCTTCGCCGAAGCTAAACCCTCCACTTAACCTTCCAGCACCGGGCAGGTGTCA
GGCCCTATACATCATCTTTCGATTTAGCAGAGCCCTGTGTTTTTGATAAACAGTCGCCTG
GACCTTTTCACTGCGGCCCACATTACTGTGGGCGACCCTTCTCCCGAAGTTACGGGCCGA
TTTTGCCTAGTTCCTTAGCCATGAATCTCTCGAGCACCTTAGAATTCTCATCCCAACTAC
CTGTGTCGGTTTAGGGTACGGGCTGCTTCACTCGCTTTTCTTGGAAGTCGCTTCTCTGGA
TTATCACCTTGACCGTAGTCTTAGTGTACTATCGCCGTGTTACCACTGGCTTCAACGTAC
TATTCCGTCAGTACGCACCAAATATACGCCTCCGTCACTTTTAATGTGAGCAGGTACAGG
AATATTAACCTGTTGTCCATCCACTTCCCCTTTCGGGTTCGCGTTAGGTCCCGACTAACC
CTCAGCTGATTAGCATAGCTGAGGAAACCTTAGTCTTTCGGTGTGCGGGTTTCTCGCCCG
CATTATCGTTACTTATGCCTACATTTTCTTTTGTAGCTTCTCCAGAATGCCTCACAGCAA
ACCTTCGACGACACTACAATGCTCCCCTACCACTTTTACAAGTCCATAGCTTCGGTAATA
TGTTTATGCCCGATTATTATCCATGCCGAACCGCTCGACTAGTGAGCTGTTACGCACTCT
TTAAATGAATGGCTGCTTCCAAGCCAACATCCTAGCTGTCTAAGCAGTTCAACCTCGTTT
ATTCAACTTAACATATATTTGGGGACCTTAGCTGATGGTCTGGATTCTTTCCCTCTCGGA
CATGGACC
>PSN_contig_0000072
GGCAGGCTTATGCCATTGCACTCGACGACCGATTTCCGACCGGTCTGAGCCTACCATCGC
GCGCCTCCGTTACTCTTTCGGAGGCGACCGCCCCAGTCAAACTACCCACCATACACTGTC
CCGGACCCGGATAACGGGCCGCGGTTAGACATCCACGAAGATAAGGGTGGTATTTCAAGG
ATGGCTCCACGCGAGCTGGCGCCCACGCTTCAAAGCCTACCACCTATCCTACACATGCCT
TGGCGAATGCCAGTGTAAAGCTATAGTAAAGGTGCACGGGGTCTTTCCGTCTGACCGCAG
GAACCCCGCATCTTCACGGGGAATTCAATTTCACTGAGTCTGCGTTGGAGACAGCGGGGA
AGTCGTTACGCCATTCGTGCAGGTCGGAACTTACCCGACAAGGAATTTCGCTACCTTAGG
ACCGTTATTGTTACGGCCGCCGTTTACCTGGGCTTCAATTCAGAGCTCTCACCCCTCCTT
TTAACCTTCAGGCACCGGGCAGG
>PSN_contig_0000073
ATAAAGTCATCGAAATGATACTATTATGCTACATACACGTAGGTATGGATATAATTTTTG
TATTTAATATACGTGGCCTCCGTAGATTTGATACGAAGTAGAACGCGTTCATAATATCAC
AGCGAACTCAAATCATTATCTTCTCGCATACGAGAAGACACCTGCCGAATTCTCTCGTGG
TGGGCAGAACTTGCTCTAGAAAAAGTCCAACCGTTAAGTCTTCATATCAGAATCTCACAA
ATAAGAAATATAGTTAATCTTGCCAAACACAGAAAAGAACAACGAACATGGCGGCCACTA
CTACTACCGGTATACCCGTACCCGTCACGAATCCAACCAATACGATGTCCTGGGAAGAAT
TCTATGAGCGGACAGACAATGCCAACAAACTCATGGATCGGGTCTGGTATTGCATTGCCT
GCTCCGATAAGAGCGCCGCAGAGCAAAGTATTTTTTGGGAGCACTGGTACTGGAAAAAAG
GACAGGACAAGAGAGATCTTAACAAGTCTACGCTAAAAGGCTGCAACCACACATTGACAA
TCGATTCCGAAGGAAAGGAGATCGACTACCCAATCTGGCCCCTCAAGTTTACGAAAAATT
CGATGAAAATGTATCCCGCGATCGACCTAAAATGCTTTGTTATAGCTCCAGTTGGCATGT
ACATGAAACCCGTTGCATTTCCGACAAACGATTCCCGTAAAGACTTCCGTGTTGATTTCT
GCGAGGTGATGGGCCAAAAGATGTATTTCATCTTTGTTCTGGACCCAAACATTTCGGAAG
AAGACAAGAAAAAGAACTTTGATGCATTGGAGAAGGAAAATGGTGTCCTCCGGGAATGGT
TTCACGACGTGAGGTGGGCTAAAGATTATCAGCTTGGTTCCGGGGGAGAACCGGATATCA
ACCCAAAATAATAGGATCACAAATGGTGCTTGTAGTGGAACGGGAAGAAAAGAAGATTCC
GAATACGTCCCGAGATTTAAGGGATGCCCTATGAAACATTATGGACATGATACTTCTCTC
GTGTAAAGTAGTCTTACAAAACATGCAATATTATGTTAATTTAGCGTTGTCAACATGTGT
CCTTGTACTTTGATGTGACCTGTATCTTCTCAAAATGAGGATTTGTGGGCTAGTTCTTAG
CCATTCATTAGTGCTGCTGATTTGACCGATTCTATAGTTTTAATGATTCGGAATTCCGTA
GCCAACTTAAATGGAGATGAATAATTAGCAATGGATGACTATTGAGTACAAGTATGTGTA
CTATGAAGAACATTATAATAATATTGTACATTGTTACTATTCGTGGTGACTTGCGATGCG
TGTCCCGCCGTCACTGCGCGCCCGCCGAAGTTGTCGACGTTCGATTGTATTAGCAACATC
ACGGTTGCGAGTATAAGTACGGTGGTCAGTGACAGCCTACGTACACAATCAATCAATCAA
CGAATCGAAGACTACTCTAGTCTTCGCAGTTGGACGATACTATTACTATAATACTAGGAT
AGGGTGTTCCTAAATATGAAATACATACTGTAATAATTAAACTTTTTAAGTCCATCGTAA
TATTGGGACTCCGCAGGGATACATGCATGCGTGCATATGCACATGCACATACACACTGTG
CATACTATATAATCGATGCAAAGGGTACATCTTCCACTACAACGATCGAGGAGGTATACG
AAACATGGCATGACATGACATGGCATGGTTGAGGCTGACACGACAACCAATTTTTGCTTT
TGCTTGTCCCTTTGTTCTTGTTCGGTTTTCTTCTCGTACCGTTGGTCGTATCGTATCGTA
TCGTATCGTGTTTTGTATTGATTGTGAGTACTCGTACTCGTATCACGACCACGCCTTCCT
TAGTTTGCGATCTTTGTCTCTGCAAGCAATGCCCAAGTCAAGGCTAGAATTTGTGCAATT
CATTGTTGTTTTGTTGTGCATCATATAGAATACAATACAATACAATACAATACGTGCATT
CACACCGCTTCTTCTTGGTACCTGATTTGTTGTTACTCCAATCGACTCGGTCGTTCGGTT
TCGCCACCCCGATAGATAATAGATGATTGATTTTATTCGTTTGGCCCCGAAATTATTTAC
GGTTGTAGTTCTCTCTCTCATGGTTTTTTTTTATGGACAACTCGAATGAAAGTTGCAGTC
ACGTGACTGTACTCGTACTGTGCTTTGTATTATTTATTTACTGTATTTCACGATTACAGA
CAGACAGATGGATGATCACTCGCACAAGCATGTTATTCCTAATAGTGTCGCATCGGTTCA
CATCGGATCACATCGGATCCCATCCACAGAAATTCAATGTTCCTGTGAAGTGAATGGTCA
CTTTCGATGCAAATATTATTGAGAACGACACGGCATACTTGATTTCAATCCGTCACGTCA
CGTTACATACACCCCACCCATTGTTTTTTTAACCCATTGCCCACCGCTCCTATCATGCAG
GAAACGCACACAAATCGATTCAAATTATAACTTCCATTCCCGAACGAATCGATACTAACC
ACAAGTACGAGTGCGAGTGCGAGTACCGTACTAATCGTCTTTCTTTTCATCGATGTCGAC
ATCAACATCGACCACCGTATCATTACCATTACCATTGCCACTGTTGGTACCATTACTACT
GCTACCAATACTACTACTAGCATCTCCCCTCCCCAACCTTTTTGGTATCAACATGTCCTC
GTTCTTTCTCAAAAAGGCACACCAGTCGCTCCAGAGACTCTTCTGTGTGTAGTCCAACGG
CGTGGATCCCCGTTTGTCGGCCACCAGCATCAAATCGGGACAGGACGCCACCACGATCTT
GACCACCTCGAAGTTGGGCTTGATCGTCCAGCAGGCATCGTGGGCGGGTGTTTTCCCGTA
GTCGTCCGTTACCGCGAGAGACACGTGCGCCTCGTCCACCAGGAACCCCAGGACGTTCGA
GAGGCCCCTCCGACAGGCCGAATGAATGATGGATTCTCCGAACTGGTTGCAGACCTGGAG
CGTCTGTCCCTTCTTGTGCATTGCTCGCAATGCCTCGATGTCCTCGCCTCGCACGGCGGT
CACCTTGTCCATGGTGTATCCGGTGACGTTGGATTCCCCCATTGGGATGAAAAAGTCGCC
CAGGTCCTCGCTCTTTCGAACGCTAGAGCACACTCCGTGTTTCTCGAGAATTTGTGCATA
AAGTTGCCTGGGATCCTCTTGCTCTTGTTGGTTTTGTTGCAGGGCTTTTGTTGCCGGACC
CACGGTTGGCTGCACGTGCACGTGCACATGAGTGTGTCCGTGTTGTGCAATTGTGTGTGC
CGAACACGAACGCGCATCTCCCACGACTAGTTCCGCATTGCGTATCCGATTCGCCAGGAA
TGCCGGAAGACCCCGGTTCGACGACGGCAGCAGGGTGGGTTCCGATTCCGCCCTTGCAAA
GTGTTCCTCTGGCTTTGCACCGCCTCCTGTGGTGTTTGTGCAAGTACCGCTGCCACTGCT
ACCGTTTGCCTTGTGGTTGTGGTGGTTGCTCAGGTTCAGCTGGGCCGTGGAACCAAACCG
CCGTATGTTCGTGTTGCTGCTTTTGGGGAAAATATTGATCTTGTTCTTGTTGTTTTCGCC
CTGGTTTTCGATTTCTACCCGAAGATAACCCCTGGCATCATCCGCATCCGCATTCGCATT
CGCATTCGCATTCGCATTCGCATACACATCCGCATACACATCGTCATCATCAAAGTCGTC
CTCGTCACTAAAATCGCTGTAATCGTCCTCGGTGGAGTAACTCTCCGTGGCATCGAGTTT
GTAAAGCGCGCCCCATTCTTCTTGGTGGTGTTGTTGCTGTATCCGTAGCTGTTGTTGTTG
CTGCTGTTGCTGTAGCTGTAGCTGTAACTG
>PSN_contig_0000074
GATCAGTAAGCCTGTGGGGCCCCATTACCCATCCAGTGCTCTACCCCCGAGGGTATTCGG
ATGACGCTCTACCTAAATAGATTTCGCAGAGAACCAGCTATCTCCGAGTTTGATTGGCCT
TTCACCCCTAGGCACAACTCATCCCGACCTTTTTCAACAGGTGTGGGTTCGGACCTCCAG
TACGTGTTACCGTACCTTCATCCTGGTCATGCCTAGATCACTCGGTTTCGGGTCTGATCC
ATCCAACTCGACGCCCTATTAAGACTCGCTTTCGCTGCGCCTACACCTAACGGCTTAAGC
TTGCTGGATAGACCAAGTCGATGACCCATTATACAAAAGGTACGCCGTCACTCCCCGAAG
GAAGCTCCGACTGATTGTAGGCGTTCGGTTTCAGGTACTGTTTCACTCCCCTCGTCGGGG
TGCTTTTCACCTTTCCCTCACGGTACTGGTTCGCTATCGGTCAGTAAGGAGTACTTAGCC
TTCGAAGGTGGTCCTCCGATCTTCAGACAGGATTTCACGTGTCCCGCCCTACTTGATACG
TCCTTCAAAGCTTCCCATACGGGGCTGTCACCCGCTATGGCCATGCTTCCCAACATGTTC
TGGTCACTTATCAGGCTCGGCTGGTCCCCGTTCGCTCGCCGCTACTAGGGGAGTCGCTAT
TGCTGTCCTTTCCTCCGGGTACTTAGATGTTTCAGTTCTCCGGGTTTGCTCTTAAAGACC
TATGTATTCAGTCCTTAAGTACCTGTTTCAGCCCGTTATTGACTACCCGAAGGTAACAAT
AACAAACTGTCAGGTGGGTTGCCCCATTCAGAAATCCATGGATCAAAGCTTATTCTCAGC
TACTCATGCCTTATCGCAGAGTATCACGTCTTTCATCGCCTCTTACTGCCAAGGCATCAA
AGATATGAAGAGCACACGTCTGAACTCAACTCACCGCTCATTATCTCGTATGC
>PSN_contig_0000075
TTATGTTACGGCGACCACGGTGATGAAGACGTAGTCACTGAATTTTTCCCTTCACGACGC
TCTTCGGATCTTCCTTCGAAGGTGGTCCTCCGATCTTCAGACAGAATTTCACGTGTTCCG
CCCTACTTGATACGTCCTTCAAAGCTTCCCATACGGGGCTGTCACCCGCTATGGCCATGC
TTCCCAACATGTTCTGGTCACTTATCAGGCTCGGCTGATCCCCGTTCGCTCGCCGCTACT
AGGGGAGTCGCTATTGCTGTCCTTTCCTCCGGGTACTTAGATGTTTCAGTTCTCCGGGTT
TGCTCTTTAAGACCTATGTATTCAGTCAAAAAGTACCTGTTTCACCCGATTAGTGATAAC
CTTGCGGCTATCAATAACCGAGTATCAGGTGGGTTGCCCCATTCGGAAATCCATGGATCA
AAGCTTATT
>PSN_contig_0000076
TCCATGGCTTGACGGGCGGTGTGTACAAGGCCCGGGAACGTATTCACCGCATCATGGCTG
ATATGCGATTACTAGCGATTCCAGCTTCACGGAGTCGAGTTGCAGACTCCGATCCGAACT
GTGATAGGGTTTATAGATTCGCTCCTGGTCGCCCAGTGGCTGCTCTCTGTCCCTACCATT
GTAGCACGTGTGTGGCCCAGGACGTAAGGGCCGTGATGATTTGACGTCATCCCCACCTTC
CTCACAGTTTGCACTGGCAGTCTGGCTAGAGTTCCCGACATTACTCGCTGGCAACTAACC
ACAGGGGTTGCGCTCGTTATAGGACTTAACCTGACACCTCACGGCACGAGCTGACGACAA
CCATGCAGCACCTTGTAAATTGTCCGAAGAAAAGTCTATCTCTAAACCTGTCAATCTACA
TTTAAGCCCTGGTAAGGTTCCTCGCGTATCATCGAATTAAACCACATGCTCCACCGCTTG
TGCG
>PSN_contig_0000077
TGTCATGGTCATGGTCGTGGTCATGGTCATGGTTATTGTTGTAGTCATAGTCAAAGTCGT
CGTACCAACCGGATTTCAAAAATACATGGGTGATGGGATGATCGATTCCAAAGTTTTCAA
GCGCCAAATCAAAAGCCGTTTGCGGTTTTTCGTCGTAGGACTCGATGCCAACATCGATGT
TCCACTCCCGAGGATGGTTATTGTTATCGTCAATGTTTTCATCTCCGTCGTCACCGCCGG
TATCGTGTACGTCCCGGTGTTGTTCGAGGAGCAATCGCACAACTTCTGTGTGTTGGTTGA
GTGTGGCAAAATGCAAGGCCGTCAAACCGCGCTTGTCTTGCCGGTTGATGTGCTCGGGGA
CCAGCTCTAGATATCTTTCAATGTTGGCAAGATCGTTCGAGGCCGCCGCCACACGGAAAT
CCCGGGGAGAAACTCGCTTGCTGGCGATTCCGTCGCGCCGTAAGGCATTGGCAGGATCGA
AGGAACGCCGTCGCTGCTGCTGGTGTTCGGTTTCCGGTACCTCGGTGGGTTCTGTCACGG
GAAGATCTTGGGCCGTAGACTCCGCCGCCGCTGCTTCTGCCGCTGCTAAGGCTTCTTCGT
GTTGCCGCTGCTGCTGCAAGGAAGCAAGGATATCATCTACGTTTATCTCATCTACTGTTT
GGGCATCACGTTCTTGCATTTGCTCCTCTTCTTCCTCTCGATGTTGTTGTTGCCTAAGTT
GCTCTTGGTCTCGTTGTCGCTGCTCTCGTAGAAGCATTTCCTCGTTTTTATCTACCGCAT
CGATCCCCCGGGGATTATCGGGTTCTTCATCCGATGGTTCGTGATTGTCATTGTTGTTAT
TGAAGTTGTCGTTTTCGTCTACGGGATCAATCCCCCAGGGATTGTCGGGTTGTTCATCCG
ATTGTCCGTCGTGTTCATGATTATGATTATGATTATCGTTATTGTTCTGATTATCATTGT
TGTTATTGTAATTGTTGTCTAGGTTGTCGTTTTCATCTACGGGATCAATCCCCCAGGGAT
TATCGGGTTGTTCATCCGAGTGTTCATGATTATCGTTATGATTATCGTTATAATAGTTGT
TGTGGTCTTCTGCTTCTTCCCTTCGTTCCGTTTCGTGTTCCTCGCCGAGCACGTCCCGTG
GTTCCTTGTTGTTGTTGTTTATTTTTTCTTCCATTATTTCGTCGTTCTCTTTCTCACTTC
CGTAAAAATCTTTGTCGCCAATTTCTTCTTCTTGTGTTGTGAACTCCTCCTCCTTTAATC
GTTCGCGGTCTTCTTCTTCTTCTGCTTGTCGTGCCAGCTGTTCCTGTTCTTGATGCTGTT
CCTTTTGGTGCCTACCACTACCACTGCTACCGCTACCGCCACCACTGCGCTGCCGTTTCA
TGTCTCGAACGAGTTCCTCCAGCCGTTCCTTTTCTTCGTTTTCGGCATCGTACAACCGGT
TGTACTCTTCGTCGTCGTCGTATTCGCCGTTGTCATTTTTGTGGTCGAATGCACTACCAC
CACCATCACCACTATTACCATTACCATAGTCAACATCATTATCATTATCATTATCATTAT
CCTCGTCATCGTCATTGCCATCCACACCAAACGATCGACGAATTCTCCCCACGGACAAAA
ACTTCCTCACGAGCCTTACGGTCGGACTCTTGGGGGTCACCCCGTCGGCCTCCTTGGCAA
ACAAAATGGCGTAAATGCTGGCATCGGGTGACTTGGGGACGGCAAAGACCGTTAGCAAGG
AAATCACAAAGACGCCGACAATCAAGACCATGGTAGCAAGGGACGCCCACTTGCTGCTTT
TGCGCTGGTGGTTGTGGTTCTGGACCTCGCTTGCCACCTTGGTGACATCCGCCACGTTTT
GTTCCGCCACCGTTTCGATGTCGTTGAGAGTCGTTTCGGTTTGCTGCTGCAGGCGGTTCT
GGATGCCCTTGGTGGATTCCTTCATTTGGCGCGCCATCGAAGCGATGGCTTCCTCGATTT
GTTCCCGCTGGGCTTTTTGGAGTTCTACGGTGTTGTTGTTGTTGTTGTTGTTGTTGTTGT
TGCGGGTTTGTTTGTCTCTCGAGGACGTAGATGATTCTTCCCCGTCTTGGAATTCGTCAT
AATAATCATCCTCGTCTTGATCGTCTCTTGGTGTCGATGTCTCGTTTTGTTCCTGATCCC
CGTCTTGCTGCTGCATCTGAGTATCGTCGTTGTTACCATCGTTATCACGATCACTATCAT
CAGGAGAAGAAGAACAAAATAGATGCTCGACCAAATCCACGCTAGACGACTGAAACCGAA
GCTCGTGCGCGTGTTTGTGTTCGGTACTCGTACCATTCTCACGATCACGCTCACTAGTCC
TACTCTGCGCTTCTGCTGCCCGTGCCTGTGCGGCCAGAACATGGGCACGCTTGCAGGCCA
GGTCGACCCGCTGCGAGAGTTCCAGGTACTCGTTTCGTCGCCGTTGTTCCTCTTGTTGTT
GATTGACGATGTTGCTGCTGCTGCTGCTGTTATCGTCCGAGTCCGTGTCTTTTTCGCTGC
CGTTCCCGTGCACAAACAACAGATTCTGGGAAGCGACGGATCGCCACAAATCCTGGCACA
ACTCGGCGCGGACCAGCAGGGAATGCCAGGTTTGTTGTGTCTGTCGTTGTTGTTGTTCGT
GGTTGTTGTTCTTATCGGCAACCAGGATCGGACAACCACAATCCTCCACAAATTTTTCGT
GGCGTTCCATGCGATGCAACAATCGTCGAAGAGTCAATATCTCTTGGGAGCTTCTTCCAT
TAGTACCGTTGGCATTATAGGCATTGCTATTCACGTCAACGTCAACGTTCACGTTCACGT
TAACATTCACGTTCGATGCGGGTTGGATGCGTTCCGTTTCCGTTTCGGGCAAAGCGTCGT
TGCTATAATCGAAACGGCTAGCGTCGTTGGTATCATCATTGCCGTCGTGTTGTTGATTCT
GCTGTTGTTGTTGTTGTTGTTGTTGACGCAGGTATTGGGCATAGCCATCGTTGGTATCAT
CACTGCCATTGTCGTCGTCATCGTTGTGATGTCTCTCGTCATTCGCAAAAAACATGGTGA
TTGCTTGCTTGATTGATTGATTCCTTTGGATTCGTGCTCTCTGGGTTGTTCCGTATTATT
TGGTGATACTGATGTTGTCGCTGCTGTTGTTGCGTGCCCCGAAAGGATTCGGTATCGAAG
TACTCGTAATAGTAATAGTACTTGTAGTTGACTACTTGTACGATATAATAATAATATCAT
TATCATTATGGGACCCACGACAATACTACTTCACATGCTGCCAGTACTGTACTCGTAGTG
CTCGAACTCGTACTCGTACGAGTAGTACT
>PSN_contig_0000078
ACTTCACCCCAGTCGCTGATCCTACCGTGGCCGCCTGCCCCCCGAAGGTTAGCGCAGCGT
CGTCGGGTAGAACCAACTCCCATGGTGTGACGGGCGGTGTGTACAAGGCCCGGGAACGTA
TTCACCGTGTCATGCTGTTACACGATTACTAGCGATTCCGACTTCATGGGGTCGAGTTGC
AGACCCCAATCCGAACTGAGACAGCTTTTTGGGATTAACCCATTGTCACTGCCATTGTAG
CACGTGTGTAGCCCAACCCGTAAGGGCCATGAGGACTTGACGTCATCCACACCTTCCTCC
CGCTTATCACGGGCAGTTTCTTTAGAGTGCCCAGCCGAACTGCTGGCAACTAAAGATGTG
GGTTGC
>PSN_contig_0000079
CGGTGGTTCTGAATGGAAGGGCCATCGCTCAACGGATAAAAGGTACTCCGGGGATAACAG
GCTGATACCGCCCAAGAGTTCATATCGACGGCGGTGTTTGGCACCTCGATGTCGGCTCAT
CACATCCTGGGGCTGAAGTCGGTCCCAAGGGTATGGCTGTTCGCCATTTAAAGTGGTACG
CGAGCTGGGTTTAGAACGTCGTGAGACAGTTCGGTCCCTATCTGGTGTGGGCGTTGGATG
ATTGAAGGGAGCTGCTCCTAGTACGAGAGGACCGGAGTGGACGAACCGCTGGTGTTCGGG
TTGTTTTGCCAAAGGCATTGCCCGGTAGCTACGTTCGGAATCGATAAGCGCTGAAAGCAT
CTAAGCGCGAAGCTCTCCCTAAGATGAGTCATCCCTGACAGTTTAACTGTTCTGAAGGGT
TGTTGAAGACTACGACGTTGATAGGCAGGGTGTGGAAGCG
>PSN_contig_0000080
AAAAGGTACTCCGGGGATAACAGGCTGATACCGCCCAAGAGTTCATATCGACGGCGGTGT
TTGGCACCTCGATGTCGGCTCATCACATCCTGGGGCTGAAGTAGGTCCCAAGGGTATGGC
TGTTCGCCATTTAAAGTGGTACGCGAGCTGGGTTCAGAACGTCGTGAGACAGTTCGGTCC
CTATCTGCCGTGGGCGTTGGAGATTTGAGGAAAGCTGCTTCTAGTACGAGAGGACCGAAG
TGGACGAACCTCTGGTGTTCGGGTTGTATCGCCAGATGCATTGCCCGGTAGCTACGTTCG
GACGGGATAAGCGCTGAAAGCATCTAAGCGCGAAGCCTCTTCCAAGATTAGATCTCCCTG
GGGCCTTGAGCCCCCTAAAGAGCCGTTCAAGACCAGGACGT
>PSN_contig_0000081
CCATCACGTAAAAAATGAGTCAACCTATAAGCCGGGTCCTGTCAAGGACAGTCATTCATC
TAGGACATACATCGCTGCATGCCTCAAGCAACCTACCCGTGTTCAACGCGAGCCACGCCT
TAACCTCAAGCCGAAGCTCAAAGAACGAACACCTATTTGGTCTTGCTCCGAGTGGGGTTT
ACCTTGCCGCTCGTGTTACCACTAACGCGGTGCGCTCTTACCGCACCATTTCACCCTTAC
TAACCTTTAAGTTTCAAACGAATTTGAAGCTTAAACCGCTTAAATTCGGGCTTAGCGGGC
ACGAAGCCTGCTATGCCCTGATCTTCAGCGTTCTTTTAAAAAGAAGAAAGCGGTATCTTT
CTGCTGCACTTGCCGTCGGCTCACGCCGCCCAGACGTTATCTGGCACTCTGCTCTTCGGA
GCCCGGACTTTCCTCCCCTTCTTGCGAAGCGGCGACTGCCCAGT
>PSN_contig_0000082
GCCATATCACTGCAGAACTTAATCTCCTTTGATATGGCTTTTTTGAAATAACTCAGCATG
ACCTAATTAGCATTGCTACTAATGATTGTTTAAAATTTTCATCTAAACCGTTTCAGTTCA
AGTTTTATTATTTCAAAGAAACACAATTGTAATTTTCAAAATGTATTGACATATTACTAT
AATGTTTCTGTTAACTGTTTTCTTGATGCTATTAGTTCAATCTTCGCTTTCGCGTTAAAA
TTACTGCTAGCATTGCTCGCATTACAACATCTACTTTCACAAATGTTGCTTTTTAAGCTT
TTCATCATACTAGTTTTCACCTGCTTGCACATGTGCCACTTTTTATAATGTCATGGTTGT
TTCGTTTTACACGCATACACGTGATACAATAAAACCTCAAAAACAATTATATAAAGAACG
TTACTTCATTTAGAAAGTCATGTAAATTCGTTTTAAGGCGTGTAAAACGAAACAACCAT
>PSN_contig_0000083
GCACCTTGTAAATTGTCCGAAGAAAAGTCTATCTCTAAACCTGTCAATCTACATTTAAGC
CCTGGTAAGGTTCCTCGCGTATCATCGAATTAAACCACATGCTCCACCGCTTGTGCGGGC
CCCCGTCAATTCCTTTGAGTTTCATTCTTGCGAACGTACTCCCCAGGTGGGATACTTATC
ACTTTCGCTTAGCCACTCAGACCGAAGTCCAAACAGCTAGTATCCATCGTTTACGGCGTA
GACTACCAGGGTATCTAATCCTGTTCGCTACCTACGCTTTCGTCCATCAGCGTCAATATA
TTGTTAGTGATCTGCCTTCGCAATCGGTATTCTATGTAATATCTAAGCATTTCACCGCTA
CACTACATATTCTAACCACTTCACAATAATTCAAGACATACAGTATCAATGGCAGTTCTA
TGGTTGAGCCACAGACTTTCACCACTGACTTATATGCCCGCCTACGGACCCTTTAAACCC
AATGATTCCGGATAACGCTTGCACCCTCCGTATTACCGCGGCTGCTGGCACGGAGTTAGC
CGGTGCTTATTCTTATGGTACCGTCATCGATCTACACGTAGATCTTATTCTTCCCATATA
AAAGCAGTTTACAACCCATAGGGCAGTCTTCCTGCACGCGGCATGGCTGGATCAGTCTTT
CGACCATTGTCCAATATTCCTCACTGCTGCCTCCCGTAGGAGTCTGGTCCGTGTCTCAGT
ACCAGTGTGGGGGATCTCCCTCTCAGGACCCCTATCTATCGTAGCCATGGTAAGCCGTTA
CCTTACCATCTAGCTAATAGAACGCATACTCATCTTGTACCGCCGAAGCTTTAATTATAA
AATGATGCCATTTCATAATACTATGGGGCATTAATCCAAATTTCTCTGGGCTATTCCCCT
GTACAAGGTAGATTGTATACGCGTTACGCACCCGTGCGCCGGTCGTCAGCAAGTAGCAAG
CTACCTCTGTTACCCCTCGACTTGCATGTGTTAAGCCTGCCGCTAGCGTTCATCCTGAGC
CAGGATCAAACTCTTCATCTTTAATTTTTGTGTGTTAATATTATATAAATACAATGTAAC
AACTTTAACAACTAATTAGAATCTCTAGTACTCAAAATAATCTATTCTCTTTGTTGAT
>PSN_contig_0000084
ATACAATAGAATACAATACAATTCGATTCGTGTTTCATTACATATTATATGTTTCGTGTT
TCATTTCATTTCATATTATATGGTTCGTGTTTCATTTCATTTCATATTATTTCTTCGTCG
TCGTCGTCGTCGTCTTCTATGATTTCTTCCTCGTAGTATTCTTCCTCGAAGTAAAAGTCT
CCGGCGGTGTTGGTGGTGTCCAGGATGTTCCCGCTGACCTGTGCAATGACAATGTCGGAG
AGCAGGGCGTTGATTTCGTCGTGAATGTCCGTTTGTTGTTGTTGTTGTTGTTGTTTTTTG
GTAGAAGTTTTGTCGTTGTTGTTGTTGGCAATAGCAATAGCAACACCCGCCGGCCTCAGC
TTGTACACGGCCAGGGTGCCACAGGGACCGAATTCGTCGTCGTCATCATCATCATCATCA
TCACTATCATCGTCACCATCACCGTCGTTACCTTCTCCCTTGAGAAATTCCAGAACATCG
GATTCGCTCATGGGTATGGTTTCTTCCGCTTCGATGAGCCTCCATGTTTCCTCTTCTTCC
TGGTCGGAATCGTCCGAGTCGTTATCGTCGTCCACTTTGTTGTTGTTGGTGTTGTTGTTG
CTGCCATCATCATTTTGTTGTTGTTGTTGTTGTTTCTTTTCGGCCACCGCGGCGGCGGCT
TCGTGGTCCTTGAGAATGGCCACGTAGTCCCCGTCGTCGTAGAGGGCACCACCGACCAGG
TCGTATATCGCATGTTGTTTGCTATTGCTGTTGCTATTGCTGTTGCTGCTATTGTTGCCG
CACAGCTTGGTTAGATCGAGCGTGGGTGGAATCGCCAGTTCGGATCGATCCATCTTGTTG
TCGGTGGACGTCGACGTCGACGTGGACGTCGATTTCGATGTCGATGCCTTATTGTTTTCT
TGTTGCTGCTTTCGGTTGATTCCCAGAAACAGGTACCCCGTCAGGACCGAGAATTGCATC
GATCGGGTAATTCTCCACAGTTGTTGTTCGGCTTTCTTTTTGTTGGTGGTGTTGGTGTTG
GTGTTGTTGTTGGTGTTGGTGGTATTATCACCACCACCACCACCACCACCAACATCGTTA
TCGTTATCGTGATCGTCACCCAAAAACTTGGTGGGTATCTTAACCTCAAAATCGTAGGAC
TTGGTCTCGAAATTGTAGTATTTTCGTGTCGTGGAAGAAAGGGGGCGCTTTTTAAAGTCC
GCTTCGATGAGTTGCTGCAGCGTCGGAACGAATTCGTCGCTGGTATCGTCGTTATCGTCG
CTGGTATCGTCATTATCGTCGTTGGTTTTCGCATTGTCGTTGCTCTTTGTCTTGTTCTTG
TTCAATGCATCGACACCAACACCAACACCAACACTCCCAACTACTACCGGTTTGGGTATT
CGTTCGATGTCCCGAATGGACAACTCGTGCGGGCACCACAGCATGCACTTTTCCGTTTTG
GTTCGCTGCAGTATTACGTCGTGTGCGTTCTGCTTCTTTCTGCGACCCACCAAACTCTGC
TTGGCGATGAGCCCCATGCAGCTCTTGTCCAACAAGTCCATCCACAACCGGTTCGTCACC
GGCAGCGTCTGGCAGCAGCGCTGTAGCAATTGCAGCAGGGTGCGGATCGCCTCCGTGGCG
TCGCTCGGTTTGGTGGAGAGGTCGTCGAATTTCATCAGACAGGAGTACAGGATCGGAAAG
AATCGGTCCGTTTTTACCGGTGTGAGCAGTGCCGCATTGTTGGTAGTAGTATTGGTAGTA
GTAGTGGTAGTGTTGGTATTGGTGTCCGATCCAACCGATACGCCGCTCGCCAGGCTGCCA
CCACTCGACGCAGTGTCGTTCCCGGAGGTGATGAGATCCCGAAAGAGCCTCCCAAAGGCC
AACAAGGTGACCCACTCCAGCTTTTCCACGTCCTTGGTTCGGTAACTCACGTAGAAATGA
ACCAGGGCCTTGCGCAGCGGTTCGATCACGTGGGCGATCAACTGGAGGCCCGTCAAAAAG
TGGGGGCAGTAATTAGTAATAGTAGTCGT
>PSN_contig_0000085
CCTGTGTATACGTTCCATAAGGCACTTTCTTCTTTCAAAGAAATTCGTATCATGTCAAAC
CCTGGTAAGGTTCTTCGCGTTGCATCGAATTAAACCACATGCTCCACCGCTTGTGCGGGC
CCCCGTCAATTCCTTTGAGTTTCACTCTTGCGAGCGTACTCCCCAGGTGGATTACTTAAC
GCTTTCGCTTGGACGCATACTGTCTATCGCATACATCGAGTAATCATCGTTTACGGCGTG
GACTACCAGGGTATCTAATCCTGTTCGCTACCCACGCTTTCGTGCATTAGTGTCAGTTGT
CGCTAAGCAAGCTGCCTTCGCTATCGGTGTTCTTTATGGTATCTATGCATTTCACCGCTA
CACCATAAATTCCGCCTGCCTCTACGACACTCAAGCCTACCAGTATCAATGGCAGTTCCC
CAGTTAAGCTGGAGGATTTCACCACTGACTTAATAGGCCACCTACGCACCCTTTAAACCC
AATNNCGGAGTTAGCCGGTGCTTATTCTACAGGTACCGTCAGTTGGTCACGCATGACCTT
TTTCTTCCCTGTCAAAAGCAGTTTACAACCCAGAAGGCCGTCTTCCTGCACGCGGCATGG
CTGGTTCAGACTCTCGTCCATTGACCAATATTCCCTACTGCTGCCTCCCGTAGGAGTCTG
GTCCGTATCTCAGTACCAGTGTGGGGGATCACCCTCTCAGGCCCCCTAACCATCATCGTC
TTGGTGAGCCATTACCTCACCAACTAACTAATGGTACGCATGCCCATCTTTTACCAATAA
ATCTTTAACTATTTCATGATGCCAATCTATAGTACTATGGGGTATTAATCCGGGTTTCCC
CGGGCTATCCCCCTGTAAAAGGTAGGTTGCATACGCGTTACGCACCCGTGCGCCACTCGT
CATCATCCCGAAAGACATGTTACCGTTCGACTTGCATGTATTAGGCCTG
>PSN_contig_0000086
GCCCTGGGTCCCGCAATCTTCTTGCCGAAGAAGAGCATTCAGACATAATAATATTATTAC
TAATATAACGAATAACTATCTAACATCATTGTCGTTTACGTGCCATCGACACCAAGAACC
CAGGATCTAGAAAATACTCTTTTCTTTTATTCTACGAACTACTTTCTTGTTGAGCAGCAT
CGAGGCAGAACAAGAAACGTACCGTAGGCGAATCACGCAACCAATGGTTGTAGCAGCCTG
GAACAACCCATCCATTTTGCACCAAACAACCTCGTTGCCATTCGCATAACTTACGGTGCA
GTACAATCCATCGAACAGCAACCAACTTTTGGCATCTTTTTCTGGAAAAAAGTCGGCAAG
TCAAATAACACATAAAAGCTGTGTTGAGTTGAATCAATCAGTCAATCAATCCGATCTAAG
ATGGAGCCAATTGAAGCACAAGCACAACCTCTTCGTTCTCCGCGTCGAAGGATTAGGCCA
AAGTGGAAGCTTCAAGAGGATCATCCAAAACAGATGAACCATTCCATCTGTCTATCTCCT
TACTCACGATATCCGTCGTCGAAAACATTCGTGTCATCATCGTCGTCGTCATCGAATTTT
TCTTTCACAATCGCCGCCCTATTGACGACCTGCCTTCTCTTCTTTCTTGTGGCGAACGAT
GCCGATGGCTTGGTTCTCGATGTTGATGAAATAAAACCAGAGATAGGACGTCGATTGCGT
TTCCGAAACTCGCCTACTAGGAATCGACTTGGGAGGACTGCTGCTAATCCAATTAAAAGC
GGAATCGATGACAACATCAAACAAATTAATGACAATCTTCGTTATTTGACCTTTGGCGGA
CCTTCCACCTATGGAAGAGGCCTCGATAGTGATAAACGAACGTCGGAAGCTTATCCCTAC
CTGTTGTCTTCGGTGGTTGCTACCACCAGTCCAGAACTTGTTCGCAATGTGGCCCAACCG
CATTACGAGACGGGAGGTCTGACGTTTGCATCCCTGTGCACACAATCGGTCGTAGTAGGC
AAGAGGACTAACAACGAACTAGCAAAGAAGGATTTCGAACTAGCGATCAACGGGGTCCCG
GATTCTTCTTGGTGGTCGTCTTCTTCCATAGCTTACGATGTCATCACCCTGGAATATGCT
CCAGATACCACGAATACCGCCGCTGCTGTAGCTGCGTATAAGACTTCGTTAAAATTATTG
ACACGGCGACTCAGAAAACGGTATCCGGTCGCTACTATTACCATTGTCGAGCTTTGGAGC
CCATTGGATTTAGTTTACTATGATTCAGTAGCCAACCGCACGGTATCCTTTTTGGAATGG
AGGAGTTACGAGAAACAGAAAGAGCACAAGGGTACACATCTTTTGAAAAAGAAAGAACAG
CCTCTCCCAGTAGTGACCACAAAGAAACCTGTCTGGACCTTTCGAGATTTATCACCGGTC
GAGCAAGAGTATATATACGAGCTGGAAAATACGATGGCTATCGAGGAAGGAACGATCAGC
CGAATGCCTCGGCCCAAAAATATCAACGATTCGTTAGACATTATCACGGATTGGTTTGTT
GAGGAAGAAATCGAGAACGAGGATAATGCTACTTCTTCCCTTCATTACACACTTTCTCAA
AGAGGTCACGCCCAAGTTGCAAAAGGAATACGGGATATCTTGGAGCTATCGGCTGCCGCT
CGAACCGCAAGGAGACGACCTTCCGATCGGACAAGGATACATCCTTCTGCTGCATACCTA
ACGCTACCTACCTCTCCTCGTCGGATCGTTGGATCGTGGGGATCGGGAGACTATTGCCAG
CTTTGGTACGAGACGGGAAGGGACGACCTGCCCGACTCACACGAGTATACGGAAGGTTTA
AAGACGAAAGAATTCCATCCCGACCGGTACGCATTGGAAGTGATGTCGCCTAACGGGGGA
AATTTGACCGTGCACAACCCCTTTGACGAAGATAGAATTGTTTACCTAACCTATCTAACC
ACATCGGCCAGGGCTGCGGCCAACAAGGTCTACCCTAAAACAAAAGTTTCCATGGTGAAA
GAGCAGAAGCAGTCTTTATCTAGCAGCACCATCGTTCTCGATCCCTCTCACGACGACAAC
AGTGATCTCATGCAACGGACGAGAACCACAGCTGTTGGCTTGGTGGAGGCTCGTACCACG
GGGACTTTAGAGTTCTCTCCACTCGAAGCACACACAATCTACCACTTTCGAATCCTGGGG
GTCTCCTTTCTAACCAAAGAAAAAATGCCACACGATGTGCCATTCGAATTCGCCATGTCA
CCGAGGGGATTATTGATTGAAGGATTGGACGATAAGATCGCCGATATTGATGATATTGAC
AGTGAAGACGAACACCAATAGACTTTTTAAAGACGGATGGAGAATGCAAACTCTTTCGAC
ACTATTACATTAGACGATGCGTATAATTAGTTCAGCGTCCCTTTTTCATATAATAATAAA
CAATGTAATTCTAATCGATTTTAATCTACGTACTTAGTTTGTTCTTTTTCTCTGTGTGTG
AACCCACAACACATCTTCGCTTTTTAGAGTTTGCTGTAGTACGAGCACGGTACTTTTGCT
AACTAAACTAAACTACGCTGCTTCTGCTTCCTTTGTTTCTTCGTTTACTTGTTCGTTCTT
CACGACAGCCAATAGCGCGCCGTCCCCCACCACGTCGCCTACTCGGAAAGCAATGCTAGA
CATGATACCACTTGCCGCGGACGGAATTTCGTGTTCCATTTTCATGGCCTCCATTACCAA
GACAACATCTCCTTCTTGGACCATGTCTCCAACGGCAAAATTAATCTGCGATACCTTTCC
GGGCATTGGCGCAGAAATCGCAACGACCCCCTCTCCCGACGAGAAAGCCACGTCGTTTTT
CGAGGAGGACGGAATTCGTGGATTTGGAACAGAAAGCTCCCATAAATAATGACCCTCGTT
TAGCAACGATAAGGATTGTGGCCACATGCAAATCTGAAAGCGTTCATCCATCTCGCGCAA
AGCTACCGTCAAATCAATCTTTTTCGACCCGTTGACCAAGATTTGCATGTGTTGGTCGGC
AGAGAGTGTGCCTTCGACGTGAAAAGTTGTGCCAGTATCATCGTTTTCCTCTTTTTCGTC
TTCTGCGGTCTTGTTTCTACTAACCCGAATTTCGTAGGACCCGTCTCGCAGAGCGGTGCA
TTCTGCAGAAGTTCCATCCGTCAGCCGTAGTTTTTGATGGGAATTACTTGGTCCGTTTCT
CCAGGAACCCGAAAGCGAATTCCATGGCGAAGTCTGCATTCGACGTTCCGTCTCCAAATC
AGAAACACCAACCCGTCCCTCCAATTGTAACAAGGAGGCAAAAGCTCCAATGGCGATCGC
TAGCTCGGGAGGTTCTTCTGCTACGGGAGGAAGCACTTGGTCCATGTAATTGTCCAAAAA
TCCGGTGTTGATTGCTCCCGCTCTTCGAAACGTCTCGTGCTCGGCGCATCGAATCAGGAA
ATCAATGTTGGTGGGAACACCCGCTATTCGGTATCGTTTCAAAGCGTTGACCAATTGGTC
CAGGGCTTTTTCACGAGAATACCCGTGAACGACGAGCTTGCATATCATTGGATCGTAATC
AACACCGACCTCTTGACCGACTTGGATACCGGTATCGACACGAACTGTTGATCCATCCGA
GGCGGCCCACAAGGAGTCGTCGTCGTCCCTCGGCCCTTGTCCCACACCGACCTTGTTCGG
AGGTGCCGGTGGATCGTGGTGCCAAACCGTTCCCGCAGCTGGTAAGAAGCTGCCGGTGCC
GGGATTTTCGGCGTAGATGCGCGCCTCAAAGGCGTGACCCTGGCAGGGTATGTTTGCTGG
ATCCCGTATTGGGAGAGGTTCCCCGGCAGCAATCCGTAGCTGCCACTCGACCAGATCGAT
TCCGGTGATCAGTTCGGTGATGGGGTGTTCGACCTGAAGGCGCGTGTTCATTTCGCAAAA
ATAAAACTCTGGATCTTTTTCATCATTGTGTGTGGTATTGCCACTTTTGCTGGATTCCAA
CAAGAATTCGACCGTCCCGGCATTGGTATAGCCAACGGCCTTGGCAGCCCGGCAGCCCAT
TTCACCCAGTCTTCGCCGTAAATCCTCGGAGAGATCCGAGGCGGGGGCTTCCTCGATTAT
TTTTTGGTGGCGTCTCTGGAGGCTACAATCCCGTTCGTGCAAACTCACCACGTTTCCGTA
ATCATCCGCCACCACCTGGACTTCAACGTGCCGGGGGTGTACCAAGTAACGCTCCAACAA
GACCTTCGAATCACCAAAGGCATTGAGCGATTCCCGTTTGCAGGCCTCGAGCTTTTCCAA
GAACTCGGGTTCCGACCACACCAGCCTCATTCCCTTTCCACCACCCCCCATGACGGCTTT
GATCAAAAGGGGAAACCCTACGTTTTCGATGGCACGCTCCAGCAGGTGCAGTGGTTCTTG
TTCCTGGTCGCTGTCCCCATAAAATCCGGGAGCCGTAGTAACACCCGCTTTTTCCATTAT
GGCCTTGGATTTCGACTTGGATCCCATGGCGGTAATGGCCGAGGGCGGTGGCCCGACAAA
TTTAACAACGCCTTTTGTTTCGGCTTGGATCCGCTGGCAAAATTCGGCATTTTCACTCAA
AAAACCATACCCTGGATGAATGGCCTTTGCGCCCGTCCGGAGTGCAATCTCCAACACCTC
GTCCTGAAGCAAGTAACTCTCGCTCGGCGAGCTCCCAAATCCGATCCGGTAGGCCTCGTC
GGCGTCTCTTGCGTGCAATGAATTCGGACCGTCGGCAATGCTGTACAGAGCCACGGTGGG
AATCCCCAGGTCTCGGCAGGTTCGAATCACCCGGCAGGCGATTTCACCGCGGTTGGCAAT
CAGGACCTTGTCAAACAGAGGGGGCGAAACCGGCGACGACGGGTGGGAATGATAGGCACG
TTGCGAAAGCTTTCGATTCCGTGGATCCGGACGTTCCTCGAATCGGAAAGTTGTCGAAAA
GGGTGGATTTGCTGGCAACAACCGCAATGGTCTTGGTACGCGAAAGCGAGAAATCTGCTG
CAAATTGAGCATGTTGGTTTGGGTGATGGATGGATGGACGGATGGATGGATGGATGGATG
GATGGATGGATGGATTGCGAATTGATTCGATTCAATTCGATTCGATTCGATTCGATTCGA
TTCGATTCGATTCAATTCAAGTCAAGTCAATTCAATTCAATTCAATCGGTTGTTAATCCA
AAGTGCAACCTTACCTCGGTACCAAAGTAGAGGGGGCGAATCATCGCATCGCATCGCATC
GCACACCAGAGCGTTAGTCGGTGACATTCCATCGTCAACGAAAATGTGGGAATGGAACAG
AGCAAACCGGAACCGAACGGCTCGTTGTGCTCTTTATTGAATCGGTCCATCGTTGCCTCC
CTGATCGCGAGCACGAATGGGGATTGACTTGACTTTACATGGCTTGGCTTGAATTGACAG
ACTGTATTGAATTGGATCCGATTGAATTATTATTTTGCGTGTTCCCCGCACAATGAAAAC
ATACGTGCCCGAATGAAAATATGCTCCCATTCATTCATCCATCCATCCATCCACAACATC
CATCCACCCACCATAAAGTTCTGCGAACAGACCGTTAGGATATATCTCTGTGAATTTTGA
CGAGCTGCTCTGCAAAATACTGCTGCACATACAACGGCTCCGCCTGGCTCCATCGTCACG
ATTCGTTTCGTTCATTCATCTTTCGTTCGTCCTCAATATCTCTTTTCGTTTCGTCACCGG
AAAGGACCAAAATTTGGTATCGAAACTCGACGCTCACTTTGCATTTTCTTGTATTTTGGA
TTTTACCCTGGCGATATATGAATGACCCTATGATGCAAATGAATGAATCTCACGACACCA
CACTATACCACTGCACACAACACTCTGCTTTCAATATAAAACAAAACACACAGCTCCGAT
TCAAAGAAGTCATCGAATTACGTGGCGGTGACTTTCGAGATGCCATATTCTGCTTCGGAG
AGGAAGAAGGTGAAGTCTACGCCCTATGCCGGTGGCTCCGTGCGCGCAAATTTGTCTTTG
ACGATGTCATGGTCATGGTTGAGGAAGCCACGAAGTGTGAAGTTGAGGCCAAGAAGGCGG
GCTTCTATGCCGATCCGGCCGCTGCTCTAGGATGCGCCGAGGCTGTTTACAATCGACAGT
ATCCTCAGGTTTACAGCGGTGTCGCCAAGAATGGAATGCCGGTCTTCTTTTCCAAGATAG
GCCTCCTCGACATTGATGCCGTCGAATGTATTACTACCGTTGCTAATATTGTCAAGTACC
ACTGGTACGTCATGATTCACGACTTTGCAAATCGGTTGCGCAACCAAAAGAAGAGCAGCT
CAGACTTCAACAGATTCGAGTGCGTCTGTGTCATGGATCTGGCCAATTTGACCATGGGAC
AATTGAACTCCAGAACGTTGGGCATCGTCAAGGAACAAATGGCCATCGACTCCCTCTGTT
TTCCAGAAACCCTCAACAAGATGTATATTATAAACAGCCCGCGATTCTTTTCGGCGACTT
GGAACATCATCAAGGGATGGCTGGACCCTCGAACGGCCAGCAAGGTGGAGGTCATTAGCA
GTCGCAAGGCCTGGGAAAAATCTTTGCTGGATTATGTTGATGCGGATCAACTGCCGTCGG
ACTACGGTGGAAAGGGACCGCTCACCCCAGATACCATGGACAAGGAATGCTTCACGGGCA
AACTCAAGCGTCTGAAAACCGAGGTCCTGTATTTGCGCACAAGTGCATCGGCAAAATGCG
AAGTGCAAGCCGGCGAAGAATTGGAGATTGCGGTGTACACCCGATCCACCATCGGCGCAA
AGTTCAACGTTTTCGACGCGAATAACAAGACCGGAACCAATTGGGCTACCGACGTCCCGA
TCAAGCACAATAGCGAGGAAGTTGAGAAAATGCCGAGTAGCCTCACACTGACCAAACAGA
ATATCAAGGGCCCCGCCAGTGTGGAGGTTAAGGCAAAATCAATGGGAGGCCGATTTGCCG
GTTCGACGAACTATTTGGTCGTCTTTTCGGTATTGAATCCTTAAGGTAATGATTTCTAAA
CTACTAGAAACGGAGGGATTATTGATGAATGAACGCACGAACGAATCAATCAGTCAATAA
GTAACTATGCCATTTCCCTACTTAAAAGGGTCCATCCCGTCCCGTGGGTGGGCGTGTCGT
CTTGATTTTCGACCGAGCCGAACAACTAACTAACTAGTGCTCCCATCTTTTACATCGTAA
AATAAACAAAAAGCCACAAATAATAACAACAATGCAATGATTATGATTATGATTATGATT
ATGATTATGAT
>PSN_contig_0000087
GCAGCGACGCCGCGTGAGGGATGACGGCCTTCGGGTTGTAAACCTCTTTCAGTAGGGAAG
AAGCGAAAGTGACGGTACCTGCAGAAGAAGCACCGGCTAACTACGTGCCAGCAGCCGCGG
TAATACGTAGGGTGCGAGCGTTATCCGGAATTATTGGGCGTAAAGAGCTCGTAGGCGGTT
TGTCGCGTCTGTCGTGAAAGTCCGGGGCTTAACCCCGGATCTGCGGTGGGTACGGGCAGA
CTAGAGTGCAGTAGGGGAGACTGGAATTCCTGGTGTAGCGGTGGAATGCGCAGATATCAG
GAGGAACACCGATGGCGAAGGCAGGTCTCTGGGCTGTAACTGACGCTGAGGAGCGAAAGC
ATGGGGAGCGAACAGGATTAGATACCCTGGTAGTCCATGCCGTAAACGATGATTACTCGG
TATTAGTTTAACTAGTGCCTAAGCGAAAGTGATAAGTAATCCACCTGGGGAGTACGCTCG
CAAGAGTGAAACTCAAAGGAATTGC
>PSN_contig_0000088
CAGCCATGCAGCACCTGTGTTCCAGCCAGCCTAACTGAAGGGATCCATCTCTGGAAACCA
TACTGGACATGTCAAGGGTAGGTAAGGTTCTGCGCGTTGCTTCGAATTAAACCACATGCT
CCACCGCTTGTGCGGGCCCCCGTCAATTTCTTTGAGTTTTAACCTTGCGGCCGTACTCCC
CAGGCGGAGAGCTTAATGCGTTAGCTGCGTCACTGACAGGCATGCCTGCCAACAACTAGC
TCTCATCGTTTACGGTGTGGACTACCAGGGTATCTAATCCTGTTTGCTCCCCACACTTTC
GCACCTCAGCGTCAGTACCAGTCCAGTTAGCCGCCTTCGCCACTGGTGTTCCACCGAATA
TCTACGAATTTCACCTCTACACTCGGTATTCCGCTAACCTCTCCTGGTCTCTAGACTTCC
AGTTTCAAATGCAGTTCCAGGGTTGAGCCCTGGGATTTCACACCTGACTTAAAAGTCCGC
CTACGTGCGCTTTACGCCCAGTAATTCCGAACAACGCTAGCCCCCTCCGTATTACCGCGG
CTGCTGGCACGGAGTTAGCCGGGGCTTCTTTACTAGGTACTGTCATTATCATCCCTAGCG
AAAGAATTTTACAACCCTAAGGCCTTCATCATTCACGCGGCATGGCTGCATCAGGCTTTC
GCCCATTGTGCAAGATTCCCCACTGCTGCCTCCCGTAGGAGTCTGGGCCGTGTCTCAGTC
CCAGTGTGGCTGATCATCCTCTCAGACCAGCTATAGATCGTCGCCTTGGTAGGCCATTAC
CCTACCAACTAGCTAATCTAACGCGGGCTCATCTAATAGCGGAAGGTCCGAAGATCCCCT
CCTTTCCCCCGTAGGGCGTATGCGGTATTAGCATGAATTTCTCCATGTTATCCCCCACAC
TTAGGTAGATTCCTACGCGTTACTCACCCGTCCGCCACTCTAATAGCTCCCGAAGGAACG
TTCGCGTTCGACTTGCATGTGTTAAGCATACCTCCAC
>PSN_contig_0000089
GTTGGATTAGGTAGTTGGTGGGGTAATGGCCTACCAAGCCTACGATCCATAGCTGGTTTT
AGAGGATGATCAGCCACACTGGGACTGAGACACGGCCCAGACTCCTACGGGAGGCAGCAG
TGGGGAATCTTAGACAATGGGCGCAAGCCTGATCTAGCCATGCCGCGTGAGTGACGAAGG
CCTTAGGGTCGTAAAGCTCTTTCGCCTGTGATGATAATGACAGTAGCAGGTAAAGAAACC
CCGGCTAACTCCGTGCCAGCAGCCGCGGTAATACGGAGGGGGTTAGCGTTGTTCGGAATT
ACTGGGCGTAAAGCGCACGTAGGCGGATCAGAAAGTTGGGGGTGAAATCCCGGGGCTCAA
CCCCGGAACTGCCTCCAAAACTTCTGGTCTGGAGTTCGAGAGAGGTGAGTGGAATTCCGA
GTGTAGAGGTGAAATTCGTAGATATTCGGAGGAACACCAGTGGCGAAGGCGGCTCACTGG
CTCGATACTGACGCTGAGGTGCGAAAGTGTGGGGAGCAAACAGGATTAGATACCCTGGTA
GTCCACACCGTAAACGATGAATGCCAGTCGTCGGCAAGCATGCTTGTCGGTGACACACCT
AACGGATTAAGAATTCCGCCTGGGGAGTACGGTCGCAAGATTAAAACTCAAAGGAATTGA
CGGGGGCCCGCACAAGCGGTGGAGCATGTGGTTTAATTCGAAGCGACGCGCAGAACC
>PSN_contig_0000090
AAGGTTCCTCGCGTATCATCGAATTAAACCACATGCTCCACCGCTTGTGCGGGCCCCCGT
CAATTCCTTTGAGTTTCATTCTTGCGAACGTACTCCCCAGGTGGGATACTTATCACTTTC
GCTTAGCCACTCAGTCTTGCGACCGAACAGCTAGTATCCATCGTTTACGGCGTGGACTAC
CAGGGTATCTAATCCTGTTCGCTCCCCACGCTTTCGTCCCTCAGCGTCAATACAATGTTA
GTGATCTGCCTTCGCAATCGGTATTCTAAGTAATATCTATGCATTTCACCGCTACACTAC
TTATTCTAACCACTTCACATTGATTCAAGACAACCAGTATCAATGGCAATTCTATGGTTG
AGCCACAGACTTTCACCACTGACTGAGCTGCCCGCCTACGGACCCTTTAAACCCAATGAT
TCCGGATAACGCTCGGACCCTCCGTATTACCGCGGCTGCTGGCACGGAGTTAGCCGGTCC
TTATTCTTACGGTACCGTCAAGCCCCCTCACGAGGGGGTGTTTCTTCCCGTATAAAAGCA
GTTTACAACCCATAGGGCAGTCTTCCTGCACGCGGCATGGCTGGATCAGAGTCTCCTCCA
TTGTCCAATATTCCTCACTGCTGCCTCCCGTAGGAGTCTGGTCCGTGTCTCAGTACCAGT
GTGGGGGATCCCCCTCTCAGGGCCCCTACCCATCGTAGTCTTGGTAAGCCGTTACCTTAC
CAACAAACTAATGGGACGCATGGCCATCTTCTACCGCCCGAAGGCTTTAATCAAAATACA
ATGCTGTATAAGGATACTATGGGGCATTAATCTTCGTTTCCAAAGGCTATTCCCCTGTAA
AAGGTAGGTTCCATACGCGGTGCGCACCCGTGCGCCGGTCGTCATCAGTAGCAAGCTACT
ATGTTACCCCTCGACTTGCATGTGTTAGGCCTGCCGCTAGCGTTCATCCTGAGCCAGGAT
CAAACTCTTCATCGTTGTTTTGTAAATATTCGTCCCAACAATTTCAATGTCTGTCCACGG
CCCCGATTCTCTCAATCTAATTCTTTATAATTCTTGTCCGAAATTTTCGAAAAGGACCAA
TCCTTCCCTACTTACTTCGATTCTCCACAATATTTCAATGAACTCCTAACTCGTTCCGAA
AAAAAA
>PSN_contig_0000091
ATTTTGAAGATGCAATAATTTATTATTACTAACAACTAAAGTTCATTCGATAAATAATTT
TGTTTGTTTATACTTACATTACAAAACATTTTCATGTGTGTAACTATTTAAATTATAACT
AACAAAATAACTAATCTTTTTTAAGCCTCATTAATATAGTCGAGGATATTAATAAAATTT
TTGAACAAGAGTTAAAAAACTCTTGTTCAAAAATTTAAAATCAATGTGAATAAATAACTT
TTAGGTTAATTATCAGAAGTTAATCTTTTAGAGTGATTACTAATAAAATTAGTAACGAGC
ACCTTCAGGATTAGCTTGAACACTGTATGATTTAATTGTGTATTGAATGAAACGACCTTG
ACGTTCAGTACGTTCTAGGTAGAAACCTGGTTCGTTAGCTGGACGGTTAGCGATAAACGA
CATAACACAACTTTCAGTACCGTAACTTGCATCAAATGCATTAATACGGATGTAACCAGC
TGCACATGCTTTACGAGCTTCTTTTAATTCGAACATTACAGATGCAGCATCTTTAATGTC
AAATAAAGGTAAACCCCATAATTCCCAGTAACTATTACGTGGGTGTGGATCATCTGTCCA
TTCAACGTTCATTGCTAATCCACGTGCGATAGAATAAGCAATTTGCTTTTCAATTTGTTC
ATCAGTTAAATCTGGTAAGAACGAGAAACAACCTTGTGTAAGTCTCACTATTCAAATACT
CCTTTAATTTTTTAAAAGTAATTTATTATACGTTTGCAGTTGGTGTTACAGCGAAATCAG
CTGTATCTGTAGATGTGTAGTTAAAACTAATATCTTTCCATAAATCTAATGCAGTTTGTA
ATGGACCACATGTTTTAGCGGCATTACGTAAGATTTGAGGACCAACTTCGTTACTGAAGA
AATCAGCACCTTCGTTACGAGCTAATACCATTGATTCTAAAGCAACACGGTTAGCTGTAG
CACCGGCTTGGATACCATCAGGGTGACCAATTGTACCACCACCAAATTGTAATACAACAT
CATCACCTAAATAGTGAAGTAATTGGTGCATTTGACCACAGTGAATACCACCAGATGCAA
CTGGCATACAACGACGTAAACTAGCCCAAGGCATTTCGAAGAAAACACCGAATGGTAAGT
TAACTTCTAAATGAGTTAAACGTAAAATATCGTAGAAACCTTTAATCATTAAAGGATCAC
CTTCTAATTTACCTACAACTGTTCCAGCGTGGATATGATCTACACCAGACATACGCATCC
ATTTACAAATAACACGGAAGTTAATACCATGATTTTTTTGACGTGCATATGTAGAGTTAC
CAGCACGGTGTAAATGTAAAAGCATATCGTTTTCACGAGCCCAGTAAGCAACACTTTGAA
TTGCTGTATAACCCATAACTAAATCGATCATTACAACGATAGAACCTACTTCTTTAGCGT
ACTCACAACGTTTAAGAACTTCTTCCATAGTAGAAGCTGTAACGTTTAAGTAAGAACCTT
TTACTTCGCCTGTAGCAGCCGATGCACGATTAATACCTTCCATACAGTTTAAGAAACGTT
CTCTCCAACGCATAAATGGTTGTGAGTTAATGTTCTCATCATCTTTTAAGAAGTCTAAAC
CACCTTTTAAACCTTCAAATACTACACGACCGTAGTTTTTACCAGATAAACCTAATTTAG
GTTTTACTGTAGCACCTAATAAAGGAGCACCATATTTATTTAAACGCTCACGTTCTACAA
CAATACCTGTCGCAGGACCTTGGAATGTTTTTAAGTATGAGTGAGGAATACGCATGTCTT
CTAAACGTAAAGCTGAAATAGCTTTAAAACCGAATACGTTACCAATGATAGATGCTGTTA
AGTTCGATAAAGAACCTTCTTCAAATAAATCACATTCGTATGCGATGAAAGCAAAGTAAA
CATCTGGTGAGTTTGGAACTGGATGTACGCGGTAAGCTATAGCTCGGTAACGCTCACAAG
CTGTGAAGAAATCAGGCCATACACCTGTCCAAGTTGCTGTTGAAGATTCACACGCTTCTG
CACCACCTGCT
>PSN_contig_0000092
GTAGATATTATATAAAACTCTTTTCTAAATCCTTCTTATTATTAGTAGTAGATATTTATT
ATATACCGTAGATGCATCAAAATTCCGTGTTCTGTAATAAATTTGATTTGCAATTTTACA
TACAATTGCGTAACTAACTTTACAACGAACTAACTAACTGCCCGTAACTCACTACCCATA
CATGGTTGTGGTTGCCATGCCATGCCATAACTATCGACATAACTATCGCCGTCTTTGTTT
GTTTGTTTCATTCCATTTATCGATCGTAGTTAACAACGCAATGCAGCCCGCATCGTCTTT
GTTTGACTCGGTCGTCACCGAGTTGGGTTCAAATCTGGCTTCGTTTGCACCACTACCGTA
CGCACGTACATACTATTCTCCTCTCTGCTCTAATCCATGGCGTGTGTCGTTTCGTTCGTT
GCCTTTTGCTCTTCTCGTCGTCGTTGCTGTTTCTGCCTTTTGATTATTAGTTGTATAGAT
TATAATTATTCTCCCTGGCCCGTTTTTCCCGAGTCGTCCTTGTTGTTGTTGTTGTTGTTG
GTAGTGGTGGGAATTGTTTCGTCGCTTTTTGGTGTACTGCTACTAGCAGCAGCAGCGTTG
CTATCATTGTTTGGCTTTGAACTTTCCGACGAATCATCGTCACCATCACCATCGTCGTGG
TTTTCAGACGAGGAGGAGGATCTGGAAGAAGGGGTTGTTGCTGTTGTTGTTACGGTTGCT
GCTGTAGTATTGCCTTGTTCGTGTTTGGCCGACGACGGTGTTTCTTGTTGTTCTTGTTTG
GTGTTGCTACTGCTGCTGCTGCTACTACTGCTAGTATCATCAAGGTTTGGCTGTGCTTTC
GTAGTTGCCGTCATTGCCTCGGATGATACCGGCTCGTCGTCGTCATCGCTCTCCTTGGCC
GGCGACGATTTGTTCTCTTTCTTCTGGTTCTTCTTCTTTGCGTTCTTTCTCTTCCGCCGG
TTCTTCTTTGTTTTCATCTTTTTCTTCTTGGAAGTGGTGGTGGTGGTAGTAGTAGTAGTG
GTTGAGGTAGTACTAACAGTGGTAGCCAATGACGGTGACGATGTTGGCGATGAGCCATTG
TTGCCAGCAGTAGTAGAAGTAGTACTAGTACTAGTAGCCGATGATGGTGATTGCGATGGG
TTTTGTTCTTCCTCGTTTTGGTCGTTGTTCAAAGTCGCTGACTTTGTTATTGTTTCTGTG
CTGCTAGTAGTTTTCTCCTTGTTGTTGTTGTTGTCGTTTTCTGTTCCACTACTCTGGCTA
TCGTTGTCGACGCCTTTGCTGCTGCTAGTGCTGCTACCGTCGGATGACGATGCTGCTTGC
TCAACGCCATCACTACTACTACTACTACTACTAACAGTATTGCTACTAACAGTACTACTA
CTACTACTACCGCTGCTGCCTCCGACAATGCCCCTGGCGGTGAGTTCGTGTTCCGTCCAC
GGTTTGTATCCCGCCACTTTGTGCTCCGTTTCCCAATCGACCCTTTGGCGCAAAAAGTCC
ACGAATTCCCGGGTCATGTGCCGGGAGGAATCGAGCGAGGGCGGCAAAACGTGGCCACTG
CACGGCAGGTCGTCCGGGTTGCCGCTCAACGTTGACGTTGACGTTGTCTCGTGCTCAAAG
TCCAGTATTGGTTGCAGGAGCCTTTCCCGAAAGGTCTTGGCGGTCGTTGTTCCGTAGGGT
ACGTGGACGAGTTTCTTGACGGACGGCCACGATTGCAGGACGTTGTGGTGGTTTGTTAGT
TTGGAGGCCCGCAGATCGATCAGGGAGTCAAAGGGAATCGGTACTATTGGTATTGGTACT
GTTGGTACTTGTACTACCGTGTTGTGTGTGCCTTGGTTGGTTTGTTGCCGAAGTTCGTAC
AGTGGATCCCCAATTCCGGTCGGAATAGTAGTAGTAGCAGTATTGGTACTAGCACTAGTA
CCAGCACTTGTACTTGTACTCGCTCTCCTTTCCACACAGCTGACAACCTGGTGGTATCGA
AAGCCCATCTGGCAGACGGGTCCCGTGGTGTTGGCAAATTGCAGGTCTCTCGATGGTCGT
TTCGTGGTCCATGGCTTGGTAAGAAAGTCGTTCCATTCCAGTGGCTTTATCGAGTAATGG
CCGTTGTTGTTACTGCTAGTAGTATTAGTAGTAGTATTAGTGTTCGTAGTAGTAGCACTA
GTAGTACCGCCGTGGCGCTGTTTTCCGACGTGATCGGGAGCATAGTCCGGGCTCAACCGC
ATCTGCTCCAACCAGTCGTACACGTTGAGTGTGACGTGCACCACAATGGTGTCTTTTCGC
CCCCGTCGATGCCGTGTGGGTACGGGTGCTATCTCCGGTATGCTACTACTAGCACTAGCA
CTACTAGTAGTAGGAGTGTGTCTAGTATCGAGGTCGTTCGTGGCCGCATCCTCGTATTCG
CCGTACTCGTACTCCTCTTCCTCGCCGTCCTGGAAAAAGCAACCCGGTCGCTGCGGCTTT
AGCTTGGTAGAAACGCAAACGTGGGGGAAACACTCGGCGAGTCGATCCCTCATCCAGTGC
GTCCCCGAGTGGCGTTCTCCCAGCACCACGATTCGGTACGCGGCAGTATTCGCATTCGCA
TTCGCATTCGCATTCGCATTCGCATTGGTATTCGCATTAGTATTCGCATTAACATTAACA
TTACTAAAAACAGTTTCGTCGTCGTACGGTGCATAATCGTAATCGTAATCGTAAACGTTG
TAGTCGTTGCTTTTGCTACCACTAGTAGAAGTACCACTAGTACTAGTAGTACTACTCCTA
CTATTAATACTACTACCATTAGTAGTACCACTAGTACTGCTTTGTGGACTCAACGTTGAT
CCAAAGAGCACTACTACCAAGGCAATAGTTCCAAACACAAGGAGCCCGTGCTTCCAAAAT
TTAGGATTGTGTTGTTGTTGTTGTTGTTGTAGGTTTGAATCGGACGGATTGAAATCGGAA
TAGTTGGAGTGCGATTTATTCCGTCGTCTGTTGTGGTAATTGTTGTTGTAGTTATAGCTG
CTGCTGCTGCTGCTGCTTGTTCCGGTTTGTCTCTTGCTGTTGCTGTTGCCACCACCCATG
AGCATCCTTTGTTCGTAATTTTCTTCGCAATCGTCTTCGTCATGATAGTAGTCATTGTAA
TCGTGATCATGGTCATGGTCATGTCCATGTCCGTCTTCCTCGCCATCGTCGTCGTCTTTG
CCGTTGTCTTGGATATAGAACGGGTTCACAACAACCCTGGCGTTTTTATTGTTGTTGTTG
TTGTAAGACATAGTATTATTGTGATGTGATGTGTTGTGATGTGTTGCGTTGTGCTGTGCT
GTGCTGCGTTGTGCTGTG
>PSN_contig_0000093
CCTAGATCGCACATCGCACACGCCGTATCATCGCACACACACATCGCATCGCGCATCGCA
CATCAACGAAAGTGTTGATAGAGAGGTGTCGCGCAGAGCCATCAAAAATAAATCAAAACT
CTTCCTTCGATAGAAAATCAAAAGCTTGACTTGATTGTTTGCCGTAGTACAGTACCCGTA
CTAGTACTGGTGCTCGTACTGGTACAACATACTGTTACGGCACGGTATGGTACGTTATTA
GTACGGATATCGATACATCATCAACTAAACGGGACGCCACAATCACTAGATCTAGTCTAT
TGGTGCTCGTACTGTGTTGTTTGTTGTTATCAAATCAATCAACTCCGAGTCTATTTTACC
TGCAGCATCTCTCTCAACGTTTGTCTACTAGACGTCTTGCTCTAGACTACCGTATTGTGT
TGTATACGCACGCAACTCTTTTGGAATAGCTGTCAGATACACACAAGTTCCGACAATGAC
GAGAGACACTAGCACTATTCGATGGGGGCTCATCGTGAACATTGCCCTCCTGATAGCAAC
ATGCAATGTGGCTGTTCACGGGTTTTCGAATCAACAATTTGGGGCGGCAAATAATTACAA
CAATCGAGCGATACAATCGTCATCAACATCGTCAACAACATCGACGTTGTTCATGTCGTC
CTTTTCCGCGGACGGATCGGAATACTCCTCCAAGGATTCCGATTACGACGCGGATGACAT
CGAGGAACGGAATTGGGGCGACGACAACGAATCCGACAACGAGCAAGACAGCGTGGAAAC
CATCGAAATGAAACCGGTTCCCATGTCCAAGAACGCGGGAAATCGATTCGTGGCCCTCTA
CTGGGACAACGAACTCGAACAAAACAAAAAGGAAGGGGAACCCCGCGAGTCCTGGTGGTT
GCACTACGACCGCGACGATTTGAACGAGGATCACGTCATGTTTTGTCGCAAAACCAATCT
GTACAACGAAACCTTCAATCAGGATAGCATGGTCGATGTCATGAGAAGTTTGCCAATCCT
GGCTTCCGATTTGAAGCGCATCGTTGGACATTGCATGGTCTTGGAATCCAGCGATCTGAA
ATACGTCAAGGACCTTTTGCGAGAAGATCCAATCCTCAAAAGTCTGACCGACGGTGGCGA
GCGCGTTGAGGATGTGCCCCTCTACCGCTGGAGGCACATCCGGGACTATTCTCTGAGACA
GGACGACGGACGATTCGGATACCCCTGCATGATGGTGGGTCTGGACGACGATCCGGAAAA
CATTGGCAACGCTCGCTCCGAAACGGAAAACGCCGTTTTGGAATACCTCATCAAGAGCCA
AAAGGTCATCATGGGTGGGCCCCTCCACTTGCCCACGCAATTCAAGGACGATCCATCGAG
CATTGCCATGGGTGACCTGATCATGTTCAACGCCAAAGACCGGGAGGATGCCATCAACTT
TGTCGAAAACATGCCCTCCTCCCAGGCCGGCCTCTACAAAGACCTCCGGGTCCACTTTTA
CAATCAACTCGATGTGACGGGAAAATTTGTTTCGGAAGATCCCAACCGAGACGCACCTGG
TTATCAGATGAAGGAGGCTATGGGATACTGGGGATATCCCACGGAAGACGATCAAACCCC
CTGGTTGAACTGGTAATCAAATCGTCAATCGATCAGCTCTAGCTAGTACTAATACGTACT
TGCTTTAGTATTCTAGTTAATTGATTAGTTAATTGGTTAGTGATGTTACTATAGTATGCA
GAAGAAGAATTGATTGTAAGCTACGTAGACTACGTCCTGGCTTTGCTTCCCAACGCCATG
TCATGCCATGAATTCGGTAGAGTAGGTGGAATAAGATCTCAAAGACGCGATTAGTGGTGC
GGGATACAAGACAAATGGAATGGAGGCACGAGTACGTACGTACCCAAAACAAATAAACGA
GTAGACTACGAGTACTCATACGGTACAAGATAGAAGAACTTTACCGCTGGTGTGACTGTA
TGTTTCGAAATAACGTTTGTATTCGCACTACACTATTCAATACCCGTACTCGTACGTACC
GTTCGGTATTGAGTACGAATAGTTTCACGTAGATGATGTGAATGCAATGATTGGAGACGA
GACGAAGCGAAACGAATTATTACTTGCTAGTCTAGACTACGTGTAATGTATATGTTGTTA
TGTTGCTACACTATTGCAGTACGAGTACGTGTAGTTACCAACGGACAAAATAAGTAAGAA
ACTGGTTCAAGTACAAGTACGGTGCGGTACCGTATTGTACTAGTACCGTACGCCAATAAA
AGAAAAACAATGGCTTTGTGTTGGAGACACTATAGTACGTGCGGAATATCTTAAGTAATT
GAACAAAGTGGTTCCTCTCCTACGCTACTGCGGTACTGGTGCGGTAGTCTAGTAATTTGT
GTCGGCGTGGCTTTTTTGTTCGACAAAACAAACCTACTTACGGTACTAACAGCAGCTACA
CGTTTTCTCGTCTGCCGTACTGCTGGTGGTGGCAGCAGCACCGGATGGCGACGTCTGTGG
CGTGGCCTCGGAGTTTGGTTCCGACGCCGGGGTTGCTGCTGCGATTTTGTTGCCATCGTC
GACAGCGTCGTCGTCTTCGTCTCGCCCTATCAGCGACCGAATTTGTCGGTAGGGGTATAG
GGAACGGTGCCCGTCCGACCAGTCTACCGAGAGGGCGTAGTTTCCGGTCCCGGACATTCG
CAGCGGCTTGATGGTCTCGGGAACATCCGACGCCTTGAGAATCTGCCTCCCCGTCAGCTC
CTCGACACACGCCGCACACCGACAGGCCCTCCGCAGGGTTGCGGGCGTTAATGGTTCGTC
GTCGTCCACCATGATGATGTTGAGTTCCTCGATGTACTCCACGCTCGGCCGCCGGGAGGA
AGACGAGAACTTGGCCTTGGCCACCTCGCTGACCACCGCCTCGGAGAGTTCCTTGTATAT
TTGCGTCTGGGCGCTGTCGGGATGTTCCAGCACGTACGGTGTTCCCGAATCACCGTTGGC
GGCGATGCGGTCCATGAGCGGCATGCTGTAGGTGTGTTCGATCCCCCACTGATCCGCCAG
GCGTTTTTTGTGGCCCGGTCCAAATATTTTGACGGGATCCGCCTTGGCGTTCTCCAGGAC
CATTCGAACCAATTCTCCCGCCAGTTCTTGGTCGTTGTTGTCACCATCACCACCACCGTT
GGTGTTGAGCAATCCCTTTTCCGCCAGCATGTTTCGAACATTCTCTTCGAGTTCGTCTCG
GTTGTTGATCTGGGACGCTGGATCGCTGTCGTAATAGGCCATGTTTTCTACTACGGCCAC
ACACGGTACATTGACCGTATCGAACATTTCTACTCCCCTGACAACGTCGGCAAAACTCAG
TTCTTGCGGTGTCGTTACAATGACAGCCGCCGTAATGTTGAGCCTCTGGGTGAGCGTCAA
CTGAATGTCCCCGGTGCCCGGTGGCATATCCAGGATCAGGTAATCGAGTTTTCCCCACTG
CGTGACGCTGAGAAACTGATCCAGCAACTGGCTGACCATGGGCCCGCGCATGACGGCCGA
CCCGTCGTTGATGTACCCAAAACTCATGAGGCGGACACCGTTTCGTTGCAGGGGTGCGAT
CTGCTGGCCCACGAAGCGCACGATGTCGTCGTCCGGTTCGACCATGGTCGGGAGGGACGG
GCCGTAGACGTCGCAGTCGAAGATGCCCACGTTTGCTCCCAGCGATTGCAGGGAATATGC
CAGGTTGACGGAGGTCGTCGATTTTCCGACCCCGCCCTTGCAGGAACTCACGGCGATGAT
GGCACCGATGCCCGCCATTCCGGACGTGTCCGTTTCGGTGTTGGAGGGTTCCTGCGCCGT
CATGGTCACGTCGACGCTGTCTACGAAGGGCAGTTGCAAGACCAGCCTCTGGCAATCGGT
TCGAAAGGTTTCCTTGACGGGGCAGGCGGGTGTCGTCAATTCGACGTCGAAGGAGACCGT
TCGTGTGTTGTCGTTGTCGTTGCCGTTGTCGTTGCCGTNNGTCGTTATTATTGGACGACA
TAGACTCGTCTAGGCGGATGTTCTGTACAAAGCCGAGGGTGACAATGTCTTGTCCGAGAT
CGGGATCGATGACGGCCTGGAGGGTTTTCAGGACCTGGCCCTGCCATTACTTGGGAATCG
GGGTTCGATTGGTAGTTTTGTTTGTCGTCGATTTGGTAGAAACAGAA
>PSN_contig_0000094
CGAGTACGAGTACCAGTACCGCGGTATTGGCGTACATCTGCAATAACATTGAAAATGAAA
ATTAACATTAAAAAACCTTTAACAATGGAGTTGCCAATGAGGGGTGGCAACCAGAGCATT
GCTAGTGGCACTGTCACTGGCAAGACAAGAACGATAAACAGGAGTCGACGCAACAAGAGA
ACACGACACCAGCAGCGTTTTGCCAATTACCTCGTCTTCGGGTGGACTTCTACCGTGTGT
TTGGGACTCTTTGCTCTGTGTTATGTGCTCGTGCTGATAATCCTTTGGCCATTGCTAAAA
GCATCCACACCAACCGAGCTTCCCGACGAAACTGCACGTGACTACATCCATCACATGCAT
GTTCCACCCTCTCTGAAGGAGATCGCTCGTGTTCCCGTCAAAGACAAGATCGGAGAAGTG
GCGTCCACTCTGCGGAAAAAGCTGGCGCAATTTCGACAGGGAAAAGGTGTTACCGATGCA
AACCTACTAGATCAAGCCGTAGCCGAATACGAATCGATCGTGAAACACAGAGAAGCGGAA
GAAAAAGTTGAAGCAAAGAAACACATCGAGTCAAAGAACAATGCAGGAGCAGGTGATGCA
GTCGTAGCCGGAAATCATCGCAACGGATTCATGGTGTTGGGAATGCATAGAAGTGGGACT
TCCATGCTGGCCGGATTGTTGCACAAGTCAGCTGGATATACAGTGGGCGGACCTCTTATT
GGTGGAGCGTTTGACAACGAAATGGGTTTTTTCGAACGCATTGATATTGTCTTGCAAAAC
GACGAATTCATGAACAAACAAAACGTTTGGTGGTCCTCGAATGTCGTCAATTACAACTGG
GAGCAAGCACTAAGAGACAAAGATTCGGGCGCTATTACATTTAAGGAGGGGCGACGCGGT
TTGACGTTTCTGGACAATCCAAACAACGCACCGTGGATGCAGAAAGATCCTCGCATGTGC
ATAACGCTCAAGACGTGGTTGAAACTCATGAATAACGAGCCCGCTATCATGTTCACGTAC
AGACATCCACTTGAGGTCGCAATGTCGATCACTAAGAGAGACAATTCCATTGCATTGGAC
TCTGCATTGCGATTGTGGATTGTCTACAACATGAGAGCCATTCAAAACTCAAAAGGATTG
TGCATAGTAAAATCGAGCAACGATGTCATTTTAGCAGATCCATTGCACGAAGTTCAACGT
ATTTCAGACGAGTTGACCACTAAATGCGGTGTCCCTGCACCACCAAGTCGTATTACGCAA
GCAGAGATTGAGAAGTTCATCGACCCCAAGTTGCAACACAACAAAAAGAAAAATAAGACA
GCGAAGAAGGTCTTGGAAACATACAATGACGGAAAATGTGTAGTCCATGGTTTTGAATCT
ACGAAGAAGAAAGGCACAGCAGGGTACGATCGAGAACAAGATTTGTATCGCAAGGCTATG
AAGATCTATTGCGACTTCCAATCAGGAACAGCGTACGAGGAGCATTATGTTTGGCCAGTG
TTGAAATAACTGTGTATTAATACGTTAACATGGTACACTGCTACATACAACAAACATTTG
CCCGTTTATCTTTACAACAAATATTTACGTATTATAATAAAGTGTATTGCTCTACATTGC
GTTGAAGTCAAAATCATCTGCTTGGGCTACTTTGGACCTGAAAGTGGTGTCGCCCTCCAT
GCCGTCGTCGCTATCCTCTTCCATGTCGTCGTCGCCGCCTTTTCTGAGATAACTAGCGAC
TTCCTTTGAGCGTTCGCTTTCTGCTGGATTTTCGTTGACGAGCTCTACAAAATCCATTTC
GTCACTTTCCTTCAAAGTACTCAATACTTGGTCATCAAAGGCGGAAAGATCGAATTCTGC
ACCAAAACTTGAGACAACGACAGCGCCTCCTTTCGCAACATCTGGTTCGGAATCTTGTGG
AGGAACGGTGTAATACGGAATCTTTCCCTGGTTCCAATCTCTCAAGACGGATCGCGCTGC
ACCAATTTTGTCGGGGATGCCACCCTTCAAAACCCGTCCATAAGTTTTGGCAACCATGGC
CAGAAAGATCATTGTGTTACCCTGTGGAAATGCCGGAATGTTGTATGTCATCATTAGACT
CTCGGGTTTGCAACGTTTGAGAAGTGCATCTACGGGTGGAATCGGGTCATCGATCGAATC
TGCATCGACACAATTTCCAAGCAAGGCCGTGTTGTCGTCAAATACCACACCTGGACTGTC
CAAGAGACGGACATTTCGATCGAGAACAACCTCTTGCATCGTTGTAGTGAATCCAGGGCG
AGGACTGACACCAACGGCTCTTGACCGCTTCAAGGCATTGATGATTGATGACTTGCCAAC
GTTAGGATACCCAACAATACCCACAACAATAGTTGTTTTTGCTTTTCCCCCGCCAGCGCC
CGTTCTGGCGTAGTTCTTCAATAATTGCAATAATCCATCCATGCCTACTGGCACTGATGA
GGTCGCAGCATCTGTGGCATCGCTTTCGGATATATTTTTGCACGCTTTGATAGCAATGGT
TGGATGGGACCGCCTCAACACGGTGAGCCATTGGCCCACGACTTCTTTCGGGACCAAATC
AATTTTGTTCAAAACCAATACCATTTTTTTTTCCGCTTTTGACAAAATAACATCCTCCAA
AGTTTTGTGAATCCTTGATCCAATAGGATCGCGAGCATCCAATACCTGCAACAAGACATC
GGCGGAATCAACGACCTTCTTCAATTCGCGCAAGTAGGCACGACGCGACTGCTGTCCTGC
AGCAACTCGTCCGTCACTCTTTTCCGACACTGCGGCAGTGGGCCCTCCTCCCTGTTTGGC
CGCAAAAGCTTCTCGATCTTGGTTGGCTCGGGCCATCAACTCTTGCACAGTTTTGCAGGA
TCCACCTTGTTCTTGATGATCCCGCAAGGTACGCAGGTCTCCCTTACGTTTTTCTTTTAA
GGCCTGCTGTTGCTCCTGTTGTCGCTCACGTGCTCTCTGAATATCCTTCAGCAAATCCTG
CTTGAAAGGCCATGAATTCGGAATGCCAGGGTCGCGTTTTTGTTGATTCGGACGGACAAT
CCCATTCTTTTCATCTCGCTTGGCTTGCTTCTTCCGTTTGCGGTGGGTCTCCCCAACTCG
TCGTTGCATCTTGTATTTGTCCTTGAGAGTGATTCTCTTGGACTTTCCCTTCTTTTTCAC
CATTTTGGATAGATAACTGCTTTATTTGCCGAGGGTTGTACTTGAATGTTTGCGCAACAC
TTGGTTTCTTTTGTTCTGTAGTGAACTCGTCTTGATCGAATATCGAAGTACGAGTACTTG
TGTTTCTCGCTCCGAACTACAGACGACGGGAAAGGGGGGAAAACTGTGTTTCGCCTTTGT
TCCTCTCATACAGTAAGCTAATCCTGAGATGATTTTTTGGTGGCTGTGGTTGTTGCCGTG
AAAAGTTTGACTGGTAGTCTGTCATCGCCTGTATAGTATTTATATGTGTTTAACATACTA
CGTGTACCAAGTACGTGTACATATATAATATATATCAAAACGGTTCACAAAGTTTAAAAT
TAGTCGGAGTTTCAACTGGCCAGCAGAGCTAACCTAGGGAAAATTCCAGTCGTGCAGTGT
TGAGTTCGTTGTTGACTTAAAATTATTCCTTAATTTTAAAAAATAAAACTAGGAGTCTTT
CTTAGGAATTATTGAAGTATGTCTGACGTCCGAGTTTCGGCACGTAAGCACATCAATCGC
CGATACCACGAATCTATTGGAATCATCATTATGATGCCTGGATACCCTTACCCTATCGGA
TTATTTGTTCTATTCGATCGGCACACCTTAGCGCCTAAGAGGTGTGCCGTAAATCTCGTC
ATCACGAGTTTACGTTTGTATCCGCTCTAATTCAACCACAGTTTGCTTAATTCGAATAGT
ATCCTTGCATCAACAACCTACTTTGACAATGAAGTTTTCCGCTGCCCTTACTGTGTTGTC
GCTTGCCGGCACGACGAATGCGTTCGTCAACAAGCAATTTACCAGTCCTTCATTGCTCGG
ATGTACCACCAGTACTGAGTTGGCCGCCAGAAAGCCTTTTATGACTGGAAACTGGAAGCT
GAACCCACAGACGAAGGCGGAAGCGGTCGATTTGGCCCGTGGTATTGTTGATTCGATCGG
AGAGGACTCTCCTTCCGATGTAGGTCTGTTCGTTCCCTTTCCATTCCTCGAAACTGTACA
GAATATTGCAGGAGACAAGCTCATTGTCGGTGCAGAGATGATCACTCCAGAGATGAAGGG
AGCCTTCACGGGTGGAGTTAGCCCTACCATGTTGAAGAGCATTGGGATCGAATGGGCTTT
GGCCGGACATTCGGAACGAAGAACCATCAATGGAGAATCGGACGAAGACATCAACGCACA
ATGTAAATTATTGGTAGAGAACGATATGAACGTTGTTTTGTGCATTGGCGAGACGCTCGA
AGAATTCGAAAAATCCCTTGTAGATGCTGTGTGCGAAATACAACTTAAAAAGGGTTTGGA
AGGCATCAGTGCGGATCAAATGTCTGCTGTCACCATTGCGTATGAGCCAGTGTGGGCTAT
CGGAACCGGTAAGGTTGCAACCCCAGAAATTGCGCAAAGCGTTCACGAATCTATTCGTCA
AATTCTTGACAAAATGTATGGTTCGTCAGTTGCCGAGTCTACCAGAATTTTGTACGGTGG
AAGTGTCAGTCCTGACTCTGTCGATGGTCTTCTTGCACAGCCAGATATTGATGGCGGTCT
TGTAGGAGGAGCTTCATTAGATGCCACTAGTTTCGGACGAATCATCAATTTTGAAACAGT
CGACGTCATGGCTTAATTTTTTGTAAATTTATTCCTATTTATTTTAAATCAATATGTTTT
ATTACTGGATGCGCACTCTTATGGCTAGCACCGGTTCAATGCACATCATGAAATTGCAAT
ACTATCATGTCACATGCTGCAGTCAGAAATCAGGTTTTCATCTTTTTTGCTTTTGATCTG
AATGCCTGGACAAA
>PSN_contig_0000095
TGTAACTATCTAGTCCATTACAGATTAATCTGTTGTCTCATCTATCTACTAATTACGTAA
ACTGGTGGAAGTACGTAAGTACTACTACAATAGTAATAACAAGTGCTAATTTATTACAAA
TGTAGTAGAATAGTAGTACACAATAAGAACAATTTATAACAATTACATTTTCAAACATTA
ATTAATGCTCTCTTTTTCTTGGTGGTCTTTCTCGTCAATTTACTTTTCCTCAAAAGGCAT
TGAGATCTATAACCCAAGTACTAACAGTAAATTTGCATTCACTCTACTTGTACACCATCG
TAATTCACTAAAATACAAAACAGGAAGGAAACTATATGTGAACTCACGAACAACATATCA
TTTACTGAAATAGTTTGCTTGGGTTAGTGTGTGTTGCTTGTGGTACCTTTCCCAACCGCA
AATCTAGTTTGGGTCTTGTCATCTCTCTTCGAATCTGTGGCATTCTAAAACAGTGCGGTG
GCTCACGATTCTTGATTCACTGCTGATTGATTTCGTTATAGCCAACTTGTGTATGTTTAG
TTGTTTCAGCTTCCGTAAGACAGTAACTATCGTTACCTTACGTTCGCCTTCTTACTCTAT
CACGACGATACTCATCGTTCTCACCGGATCGTTCGCGAGCGGCTCCGCCACGGTCTCCTG
CTAAGCGAAGTCGGTTCCTACTGCCTGTTCGAGATGAAGTTCTGCAGCTACCTACCCGGC
ATTTTCTCACACCGGAACTACAGCAATCTGAGTCTTTATTGCAGGGATCATGACCGATTT
GGCATAGTGTGTCTGCAGATCGACTGGCACTTGAGAAACACCTCGGTCTATTGGTTATTC
CTGTTCCTGCCTCAATGCAGTCGCATACGATACCGTCTCCTCCTGATAGTCCGCCCATTC
GAACCTCGATCGCGGCCGTATTGAGGCACTGCTGAAAGGATAGATCGTTTGCTCGAGGAG
GTGCTGTCGTTGCGATGGATGCTGGCGCCTTCGTGGGCTCGACCGGTGATAACGTCGGGG
TCCCAGTTGGTTTGAAAGGCGCTGGAATTACGATGGATATTGGCGACTCCGTGGACTCGA
CCGATGTTGGTGTTTTCGTTGGCTCCTTTGTTGAGCTTGACACGAGACCCAACGTCGGGG
CTATTGTCGTCTTAACCGTTCGCGTTGGCGTTCCTGTAGCTATGGGTGAGATAGAAGGTA
CCTCGGATTTAAATGAGGCTTCGCTTGTAGGCTGTTCTTCGAGTGCCTCGGTACAGATAT
CGCTTCCGCCGATCACACCGATGGGCGTTATGTCAGCACATTGCTGGGCCTTTTGAGAGG
GATATCCAGAGTTTGGAAATGTCCTTCCTGCTATCAATTCTAAACGAGTGTTGATGCCAA
ACTTATCAATGCAGGCTCCACAGCCACTAATGTCCCCGCAGCTGGGATTTCCCAAGTCCC
CATCGTATGCCCAAGTGGCGCATTGATATCCACAACTTTTCTCGACGATTTTCTTCTGGT
AATAAGCCAACGTATTTGAACAGGTTTGAGTGAAGCCAATCTCTTCGTAACAAGTGATTG
CCTCTTCCATGTTTTGCACTGCACTTGATCGAAAGAAACATTGGTGCGCCTTATATGGTA
AACTTGGGTATTCGATCATGAGAGCAAGGTCTTGCAAGGAACTGCATGTGCCACAAGCTC
CAGTATGTGTAATGTATTGTCCAGCTGCAATCGCATCTTCTAGCGACGGTACCGTAGTAA
GCCTGTAGGAATAACCACTCGGGCACGAAGCTTCAGTGGTAATGTCTGGAGCAATCAAAT
CAACAACACAGGCTTCACCTTCGTCGAGTGTTGAAACGCATCCCGGTAGTTGAAAGGGGT
CGCACCGAATTTTCAGTGGATTGACATGATTTAATTCCCGAAAGGTTGGCAACATACTTT
CAGTGATGGTGGGTTTAGGAGGGCAGTTGCCTTCACTCCCCAAGCAATAACAACCATCTT
CGCAGGTTGGTAGAATTTTAGTGGACAAAACATTTCCGTTTGTCCAGACGGGTTTTTGTA
CAATCGAGAGTAGCTGCAAGAGCAGCACAGAAACTCCCGAAAAATGTTGTGACGATGGCA
TCGTCGCGGTCGCCAGAAGCTTCATGTTTGTGGTTAATATCCTGGGTATCTAGCTGGGCT
CGTTGTGAGTTAAGCTGTACAAAATTGTTTTTATGATTGAAAACGATATGACGTCTAGTC
TAGTAGTTTCTCTTTCCTGTCATGTACGGTGCAAGTACTGCTGTCGGAATATAATTGTTG
GATTTTTAGTCTTGCATTTATACGTATATAGTCGAAAATAAGAGGATGCCGACTGAAAC
>PSN_contig_0000096
GCCTCTCGTACTAGGAACAGATCCACTCAAATTTCTAACGCCCACTGTAGATAGAGACCG
AACTGTCTCACGACGTTCTGAACCCAGCTCGCGTGCCACTTTAATGGGCGAACAGCCCAA
CCCTTGGGACCTTCTCCAGCCCCAGGATGTGACGAGCCGACATCGAGGTGCCAAACCACT
CCGTCGATGTGAGCTCTTGGGAGTGATAAGCCTGTTATCCCGGAGTACCTTTTATCCTTT
GAGCGATGGCCCTTCCATGCGGAACCACCGGATCACTATGCTCTACTTTCGTACCTGCTC
GACTTGTAGGTCTTGCAGTCAAGCACCCTTATACCATTATACTCTACGCACGGTTACCAA
ACGTGCTGAGGGTACCTTTAGAAGCCTCCGTTACTCTTTTGGAGGCGACCACCCCAGTCA
AACTACCCACCAAACGCTGTCTCAATTAGATTAGATATCAAATAATTAGAGGGTGGTATT
TCAAGAACAACTCCACAACCCCTGACGAGGCCGCTTCAAAGTTTCCCACCTATCCTACAC
ACTAAATATTCAATATCAACGTTAAGCTATAGTAAAGGTTCACGGGGTCTTTCCGTCCCG
TTGCGGGTAATCGGCATCTTCACCGATACTACAATTTCACCGAGGACATAGCTGAGACAG
TGCCCAGATCGTTGCACCATTCGTGCAGGTCGGAACTTACCCGACAAGGAATTTCGCTAC
CTTAGGACCGTTATTGTTACGGCCGCCGTTTACCGGGGCTTCAATTCAATGCTTCTCCGA
AGATAACATCTCCTTTTAACCTTCCGGCACCGGGCAGGTGTCAGACCTTATACATCATCT
TTCAATTTAGCAAAGTCATGTGTTTTTGATAAACAGTCGCCTGGGCCTATTCACTGCGAC
CCTCATAAGAGGGCGTCCTTTCTCCCGAAGTTACAGGACTATTTTGCCTAGTTCCTTAGC
TATGACTATCTCGATCACCTTAGGATTCTCTCCTTAACTACCTGTGTCGGTTTACAGTAC
GAGTTTAATGTTAGAGGCTTTTCTTGGAAGAAAATCACCTTATTTCCGTTCGAAACCTAC
TAGGTATGACGTACAATTCCGTCTGTACGTATAAAGCTCATCTCTCCGTCCTCTCTAACT
AGTTCAGGAATATTAACCTGATATCCATCGACTACCCCATTTGGGTTTGCCTTAGGTCCC
GACTAACCCTGCTCCGTTTAGCGTTGAACAGGAAACCTTAGTTATTTGGTGAATAGATTT
ATAATCTATTTTTCGTTACTTATGCCTACATTTTCATTTTTAGCCGTTCCACTACTTCTC
ACGAAGTAACTTCAGTACAACTAAAACGCTCCCCTACCATAAATCCATAGTTTCGGTAAT
ATACTTATGCCCGATTATCATCCATGCTCAATCGCTCGACTAGTGAGCTGTTACGCACTC
TTTAAATGAATGGCTGCTTCCAAGCCAACATCCTAGCTGTCAGTGCAATTGAACCTCGTT
AAATCAACTTAGCATATATTTTGGGACCTTAACTGATGGTCTGGGTTCTTTCCCTCTCGG
ACATGGACCTTAGCACCCATGCCCTCACTCCCGGGCAAATATCGTAGTATTCGGAGTTTG
ACAAAGTTTGGTAGGCGGTGAAGCCCCCTAGCCTTACCAGTATCTCTACCTCTACGATAA
TAATCCCGAGGCTGCACCTAAATGCATTTCGGGGAGAACGAGCTATTTCCAAGTTTGATT
AGCCTTTCACCCCTACCCACAACTCATCCAAAGACTTTTCAACGTCAACTGGTTCGGGCC
TCCATGTGATGTTACTCACACTTCACCCTGGTCATGGGTAGATCACCAAGTTTCGCGTCT
AGTACTGCTGACTGATCGCCCTGTTAAGACTCGCTTTCGCTTCGGCTTCTACTCTTAAAG
TATTAACCTTGCCAACAACACTAACTCGTAGGCTCATTATGCAAAAGGCACGCCGTTACG
ACACAAAGTCGCTCCGACCGTTTGTAAGCGTATGGTTTCAGGTACTATTTCACCCCCTTA
TTCAGGGTACTTTTCACCTTTCCCTCACGGTACTAGTTCACTATCGGTCTCTCAGGAGTA
TTTAGCCTTACCGGATGGTGCCGGTGGATTCAAACGGGATTTCTCCGGTCCCGTCTTACT
CAGGATACTGCTAGGTATTACAATTTTACCAATACGGGACTTTCACCCTCTTCGGTCGAC
CTTCCCAGATCATTCTTGTTCATTGTAAAGTCCATGTTGCAGTCCTACAACCCCTCAACC
GCCGTAACGATCAAGGTTTGGGCTGTTCCGCGTTCGCTCGCCCCTACTTGCGGAATCACT
TGATTGTTTTCTCTTCCTCCGGGTACTTAGATGTTTCAGTTCCCCGGGTATGCCTCCTCG
AAAGGATACCCTAATAAATTAGAGTGGGTTGCCCCATTCGGA
>PSN_contig_0000097
AGGTAGGTATGCATTGAGTTGGAGAACTACTTCCGACCATCGAGTGCATATGTAGCCTTT
TGCCGTGGACAGCTCTTTTATGTCAGTTAACGTTAAGGCTAATGGGGCTACACCTCCAGA
TTGAAGAGCATAGAGATTTTGTGCATCAAGAGCTTCACGGCTAGGGGAAACCCCAGGAGG
AACGAAAGCCATTGAAAGCAGCCCATCTGAGTGCAATTCTCGATCCCAACCACAAAATCT
GAAGGCTAGCAGACACGTGAGAGCCGCAGTGGTAATGGAGACGCTTTCGAAGTTAATACA
GGTATAGTAGGGATCCAGATGATATTGCTGATACAAAGCTATCGGCAAAACGGAGATGCA
AAGCCGGAGATGCTCTTGGATCACAACAATACCAAGTTATAACGGGTATAGTAGAGATGT
AGCCAAAGCCAAGATGTTGCTGATACGCAGATATCCAGCAAACGGAGGCAATATCTAGAG
ATGTAGCCAAAGCCAAGATGTTGCTGATACGCAGATAACTAGCAAACAGAGGCGATATCG
TGTAGGAGTATACGATGCTTGCAATTGCGACCTCAGACAGTATCGTAGATATTATATCGT
ATAGTAGTATACAATACTGTTCTAATCAACCGACACGAAGATGTTGCTGATACAATCAAG
CAACACGGAGGTGGTATCGTATATTGTAGACGAAACTGTTCTTGTAGCGTTTGCAATGTG
CAATACCGTTTGTTCGAATTCGTTTGTACAGCTTGCAGGTGCTCGTACCGGGTATATCGT
TGATACGAAGCCAACAAAATCAAAAGGGAGGTGATATAGTACACCCAAGGCAGCTCTTGC
AGCTCTTGTAATACCGGAAGGTGGTGGCTCCTTCACGGGGAATTGCGTTGGTGGTTGTTT
CGTACGGAGATTCGATTCGCAATGCGCGCTCTTGAGGTTCTCTGATGGATCGTTCACGAT
ACGATACTTGCTCTTGCAATATTACGATGGTGATAGTTTCGTACGGAGATGTGATTAGCA
ATGCTCTCTCTTGAGGTCGTACTCTGATATATCACCCTACGATGGTAATCTCTTCGTACG
GAGATTTGGTCGGCAATGCTCGCTCTTGAGGTTGTACTCTGATATATCGTTCACGATACG
ATACGTGCTCTTGCAATATAGTGCGATGTTTCGTACGGAGATTTGATTCGCAATGCTCGC
TCTTGAGGTCACACTCTGGTAGATCACTTGATACGAATATACAGACATTCGTAGTGATTA
TCGTATAATGATACGATACTTGCTGGCAGTGAATCGATGGATCCGAGGCCAATACTGTAG
GATGCTTGCAATCAATACTGTGCGATGGAAGAAACCCCTGGTGACCGGAAATCGTTTGAT
TGCGCCGGTTGTTGTAGCAGTGATTCCGGAAATCGTTCGATCGCGCCGGCTACTGTACAA
TACTATCACTAGCTCTTGATTAGGGTGGTTATGATATAGTTGAATATCAGACCTGAACTC
CTGTAAAAGCAAGTTAACTACTACTACTACTACTACTAGTCCTATTCCAAAGACAAATGC
AGCAATAACAATGGAATAAATCTGTATCCAGCTTGATAGTTGTACTTTTGCTGCTGTTGG
CTCAGCGTCCCCCC
>PSN_contig_0000098
GCCAGGTTTCGGGTCTAATCCATGCAACTAGTCGCCCTATTAAGACTCGGTTTCCCTTCG
CCTCCCCTATTCGGTTAAGCTCGCTTCATAAATTAAGTCGCTGACCCATTATACAAAAGG
TACGCAGTCACAGAACAAGTCTGCTCCCACTGCTTGTACGTATACGGTTTCAGGTTCTAT
TTCACTCCCCTCACAGGGGTTCTTTTCGCCTTTCCCTCACGGTACTGGTTCACTATCGGT
CAGTTAGGAGTATTTAGCCTTGGAGGATGGTCCCCCCATCTTCAGTCAAGATAACTCGTG
TCCCGACCTACTTAATATGGCAATAATGATGCTTCGTGTACGGGGCTATCACCCTGTATC
GCTGTGCTTTCCAACACATTCCACTACTTCATTACTGCTCGGCTGTTCCCCGTTCGCTCG
CCGCTACTAGGGGAATCTCTGTTGATTTCTTTTCCTAAGGGTACTTAGATGTTTCAGTTC
CCCTCGTTCGCCTCGT
>PSN_contig_0000099
AAGACCAAACACAGACACTACACTCACTGCGTTGCATCATACCGTGTCAACATTGAACGT
TACGAGAAAACATTCGCTCAAGCTGATCATCGGCCCCGTATATTAACCATCATACAATTA
AAGAGACCCAAAATAATAGACACATATATTGTATAAGGAGAACAAAGAATGGCGAGAACA
GAAAGAGATAGTTGTCACTTCACAGAAGCAGCAACACATGCTGTGCATGGTAACACAACA
TCTCCTATCACTCTCAATTCTCTTCTCTTTGTCTCCACTGCGATTCTTCTAGGCAGCGAT
TTCACCAACCACGGGTGATTCGGCAGGCGCAGCACCGTCGGAGTCTTCCGCCAATTCTTT
GGCTTCTTGTTCTTCCATGTTAGGGTCGACAGCCTGGGGAGCTTCACGGCAGGTGACCAT
GTACCAGAGGCCTGAGAGGGCGGTAAGGATTTCTTCGGAACTCTCGATCAAAGGCAAGAA
GGTGATGATAATGGCAGCGCCAAAACCCCAACCAATGGCAATCAAGACCCAGAAGGCAAA
GTAGTGCCTGGTAAAGACACCAGCGGGGACGGAAAGGAGCGGCCAGATGACAATCAAAAC
TAAGGTCAAGATGTATCCACGGCGCTTGATCCAACGTTCGGCGCGGCGAAGCATGACCTT
GTCGAGGTCAGCCTCGGTCAAACCACGGGTATCTTGTTCGACCAAGGTGATCTTTTCGTC
AAGGGTGGAAAAGTCAAAATCTTGGGGATCAATGAACTTGGAGTAAACGTAGTGAATGAA
ACCAGAGGATAAAATGGCGATCAGGTTACCGGCAAGCATAACCTCATTAGTACCAAGAGT
AGCAACACTGATTGATCCAGACTGGATGTTAGCACCAACGATCCAGCCGATCACAGCCAA
GACCAATCCAGACCAAGCAGCTACGACGGCACCAGTACCGGAGGCCTTGTCCCAAGTCAT
AAGATTCCACAAAGGAATAACGGCAGATCCAATCATAATTCCCATGAAAAGGTAAACCCA
TCCGAGGTTGAGACCCATGTAATCAAGAAGAATAGCAAGGGCTCCCATGACAAGACCGTA
GACAACGATAACAACACGGGACACCAATAAAATTTGCTTTCCGGTGGCTTCAGGGTTGAT
GTATTCGCGGTAGATATCGTACGAAACAAGGGAGGAGACCGCGATAGATTCGGCAGAACC
GGTGGACACAATGGCCATGAACAACATGACCAATATAAGCACGGCTCCCGTGTCACCGAG
CAAGTGAGTTGCGACAGCGGGGGGAACCAAACCTGCACCAGCTTCGCTTGCGGTGATGGG
AAGCATCAAAGCAGTCGAGGTCAAACCAAGCGAGGTGGCGAGAGAGAAAGGAATGGCAAA
CCAACAAAGTCCTCCCAAAAGGTAGCCCTTGGCGGCGGATTCGGGGCGGGCGGCAATGGC
AGATTGCCAGTAGGATTGATCGACGAAGACGGTACCAAAGTTACCAACAATGTTAATGAT
ACCGAACATCAGACCACCACCAGAAAGCATGGTGAGGTACGAACCTTCGCGGTTATCAAC
GATTTGACCACATGCATATTTGCCTGCCTCGTAAAAGGTGGACTCGACGGAGTTGTCGGT
TGAATAAATCTGTTGGCATTCATCCTCGGTGTAAGAGACGGTTGCGTCGAGGTAGTCAAA
GATCACATCGGAGGAGTATACCTTCACGTAGACAATGAAAATCATGAGGATCAATACGAT
GAAGATAATGACGGTGTGAATGTAACTGGCTAAGAATGTTGCTTGAAGTCCACCAGACGC
AGTGTACAATATGACACCCCAGGGGATCAAAAAGGCAGCAATACGGTAATCGACTCCGGT
CAACGCTTCAACGGTAGCGGCACCACCAAGCAAAAGCATAGAAGTCACAATAATGTTTGC
GGAGAAGCAAAAGAAAAGGAAGGTCAAGTGGGCGGGCTTTCCCCATCGCGCGTTGACAAT
TTCGCAGACGGTGTGGGCGGATGGTGCTACCTTCTTGAGATTGATGGCGAGAATTCCGAA
CAACAAGACTTGGATGGTCGCACCTGACGCGTACCAGAATGGTCCAGAGACGCCATATTG
CCAGGCAACGTTGGAAGACTGAAGGAGGGTGGCTGCCCAGGTCCATTGACTGACAATGAC
AGAGGCGGTCAAACCGGTCTTGATAGAGCGACCAGCGGTGTTGAAATGTTCACTGGTGAT
TTCTCCCTTGGCACCGAAGTACTTGTTGATGTAAACAATCCCGGTGGTGATGATACTGAA
GAGCAATCCAAATCCAACGACAACGGTATATCCAACCCATTCGGGGAGTGGGGCCTGTCC
TGTAAAGAAACTGGTTTCTCCTTCATATTGCAGGAAGGGTGGGTTATTATCATCCCTTTC
GGCGAGATCGACGGTGAATCCCATGTTAGATCACAAAGAAAATTGAGAAAATAAAATATG
GATATGTTACTTTTTTCAATCACAACAATAATTCTTTGAGAAAAATGTTGTCAAATTTTT
TTTATGAGATACTAGAGTGGCTTTCAGATGAGTGATTTCTGCTGTCCAAACCTACAAGTA
CGGAGATTTTCAAACGAACTTTGGTAGATTATATTTTCTTCTTTCGTTCCTGTAAGCACC
AGTACATGATTGGCGTATACTGCAAATT
>PSN_contig_0000100
GCGGTTTAGGCGCGAGATCACCAAACAAAGACCTCCATTTCGTCAGCCTCTAGAATGTAA
CCGGATTCCGCAATCTCTTTGGATTGGATTTCATTCTTCATCTGACCCGTCACCCAAACA
GCTTCCCATAGATCGGTATTGGGCCACGGCGTTTTTGTGGTGACAAACACCAGCTGGTTT
GGCGGCGGTGGTGGTGTGTGAATACAAGCGCCAACATAGGGCACGAGGATAAAACTGGTC
AGGCCGTCATTCGACAGATCAATAGGGATAATGTAGCCCGGCATTTTGATGTACGCCCCA
TCCAGCGCCGGGTTTAATTTCGTAGCATTCGCATCAAAAATCGGACGCCAGATGTCCTTG
AGAACATCCATCTCACCTTCTGCGATGACCTCGGAATAGGGAACACCGGGCGGGATCAGA
TCATCCCACATGATTTCAGTGGGCGTGCGCGCGAACGCGGCCTGCGGTAATGCCGTGCTG
GCCAATGCCGTGGTGATCAGTTTGCGACGTGATATTTGCATTTTTTCACTCTCTCGTCCT
AAATCTTGACC
>PSN_contig_0000101
CTCTTTCGCTACACTACGCTCTTGCGATCTCCACAATTTATTTAATGTGTTTTGTCAATG
AGAATTTACGTTTCGCGGTTGTTACTTTTGGGGGTCTTGTTCATTATTGCTGTTGTTGAT
TGTCTGTGATGTGTTGTGCCGGTGTTTTGTGACGCTTCTTCTTAGAGTATGCATCGTGGA
GTAGGTTGTCGTGGTGCCATCTCTGTCTTTGCTTTTGTGCCGTCCTCACACGGTGGAGGG
TGGCTGCTTTGTCTATGCTTCTGTGCTGTACTTTCTTCTTCTTCTTCTTCGTTTTGGAGT
ATGCCTCGTGTACAAGGTGATTATAGAATCTCTTTTGTAGGCGGGCCATCGGTTTGTGGT
TGTTTGGAGTGTTCCGTTGGATGTTGTTGGCATGGTGAGCCCTGTGAGTGTTGTGTTTTC
TTGGGGTGTTACGTTGATGGAGTTTTGGTGATTGGGTTATTTCTTTGATTTGTCGTGGTC
CTTCGAGAGAGGTTTGTGGGTT
>PSN_contig_0000102
ATGTATCATTTATTTATTTAATAATATCTAATTTAACCTCCCGAAACTAAAAGACACTAA
GGCCTAATAGTCTGCACGGAGCTGCAGCATACCCTTGCGGGGCACCACAATTTATTTAAT
GGGTTTTGTCAGTCATGATTTACGTTTCGCGGTTGTTACTTTTGGGGATCTTGTTCATTA
TTGCTGTTGTTGATTGTCTGTGATGTGTTGTGCCGGTGGTTTGTGACGCTTCTTCTTAGA
GTATGCATCGTGGAGGAGGTTGTCGTGGTGCCATCTCTGTCTTTGCTTTTGTGCCTTCCT
CACGCTGTGGAGGGTGGCTGCTTTGTCTATGTTGCTGTGTTGTACTTTCTTCTTCTTCTT
GTTCTTTATGGAGTATGCCTCGTGTACAAGATGATTATAGAATCTCTTTTGTAGGCGGGC
CATGGGTTTGTGGTTGTTCGGAGTGTTACGTTGGATGTTGTTGGCATGGTGAGCCCTGTG
TTGGCTGTGTTTTCTTGGGTTGTTAAGTTGAT
>PSN_contig_0000103
GGAAATCTTCATGGGATTCTTATTTTGACCGTTTCGCCGGTAGGTTGACCCTCTCTTTGT
GGTTAACACAGGGAAAACCACTGGGTTCCCACGACAGCAATGGCAGACGCCGGCATTGGG
TTGGATGTTAGAGTAGTATCATGGTCGTTGTTACAGTAGAGAAAGAGATGTTAGAGTAGT
ATCATGATTATAGTTAAAGTAAGTAGAGGAAGACCATGGTGTGATTGATTACAATAGTGA
GAGAGGCGTCAATGTGTTTGTGTATGCTGTTGTATGTACTACTACTAATAAAACCGGAAC
TTGAAAAACAGCACGTGTATATTGCCAACAAAAAGACAGGGCCACACGCTTGATTGCAAT
TATGTCAGTTCCCCCCCGTGCCTCCCTCAGTACTAAATACCATAAATGTACCCGGGAATT
AGGACCTATTTAGACTAATTACCGAATTCAAAAAGGTGGTGGTCCCGGGACCAAAAAAAT
CAAACGATATCCGACTATCATAAAACGTGTAATATATGATGCCTATACGAAGAACTGATT
AGATGGAATTGTAGGGCTTGGCGTTGGCTTTCATTCAGGCTATTAGGATGTGAAATCCCT
CGTGTATCAAGGTTATGGGAGTCAAAATTAAAAAAGAGAAAAAAAATGGACCACATATTG
TAGCCAATATTGTGAAATACCCGAAAAGCTGTTAATATCATATGATTATAGCAATATATA
CGAAGAAGACTTATTTTTGAAAAGAAGTAGGTAAAACTGCGTTCATACAACTACTAAGCA
ATATGACGTGCTTGTCAAAATTACATCTTGATCAATTTTAAATAGTGCAAATATTTTCGT
TTTGCATCAATAAGCTAAGTAGAGTGAATGCGTTCATCCTCTTATAATTAAGAGAAAAGA
GAGTCAGCCCCAAAAAGCATCTTCCTTCGCTCAGGTAAGCTTAGCTTTTGGATCGGGTGA
TGCTGATTTAGTTTGGCAATACCGGCAATGAAATTCGTAGGAGGGATAGAACTTTCCAAA
AGCTCTACGCCAAGTTTTACATTTTCAGTACCGTGTTGGATTATTTCTTTCAGAGATGGA
ACAGAAAGGAGTTCTTGATCAATTGCTTTTTCCCACGATGAAGTTCCTTCCTTAATATTT
GTTTTTTGTTGGAAGCGAGATATTACGGCGCATCTTCTTATTGATGCAATGACGTATAGA
TAAGCATGAGTCTTGACTTCGTCGAGTATAAAGTTGACCGCTCGGGCCAATACATTTCTC
GCAGTCTCCGTAGGGCCAGAACGACAATGAAACCAAAGTGGACCATAATTTGGGTCGGCA
TTTGCGCACCGAAGTTCCAACCTAGATATGTCAATAAACCCAAGACTTGTGCCAGAATGC
AAACGTTCAATAACCAAATCAAGTGAAGACTTGCCAAGGAGTGAATTTGTCGGAATCAAT
TCTTGTGCGTCGTCCTTTCCATCCCCTATTGAGTTGCGTATGTCATTCAGTTCAAGGAGG
ATATTAAAGATGTAGTTGGTGAGGCCCTCCTCCCAACTTTTATCTTCTTTGCTCTGAAGT
TCACCTTTGCTCTCTTCCCAGATGAGAGTGCTGATTGGTACCAATAGCTGATCGAGAATC
AACAAACGGAGGGTTTCAAGGAATCCATCACCGTACTGAGGAGTGAATTTTGTGGCGAAG
AATAAATGCCTACTGGCCCGTTGAAGATCATAAGTACGAGAAAAAGGATTCAAGTGAATT
CTTGCTCCTTCGCACCAGACTTCTCCGCTCTTCGGAACAGCGTTCAATGCGAGAGCCAGT
GATTCAAATTGCGCTTCTTCAACATCTGCAAGATGGCGGAGTTGTATTAGTGATGCCCAA
AGTCTGCCTGTTCCAGAGTGCTGTTGAAGCGCTTTCTGCGAAAGTGCAATAGCCTTCGAG
TAATTCCCATTACGAATTGCTCGCATCACACTTTCTAGCCATACTTTCCAGTCAGAACTG
CCGACATTTCGACTCCTACAAAGAATTGCATTGGCAAGTTCGACATCCCCTACAAACTCC
TCCAGTCTTGCACATTCCAATAGAGCCACGGCTCTACCTTTATCTGGAACAACTCGATGG
GCTCTGAGAAAAAGCCTTCTAGCAATGTCAGAGTTCCCAGCTGCCACTTCCATTCGTCCA
GCAGCAAGCCATACCTTCCATCTAAGGTTAGGAGGACACGATACAATTGTCAACGCAAAA
CGTTTTCGGCTCATTTCCATTACTTGTAAAAAGGTTGGATCCGTTGATGAGTTCAGATTC
TCTGTTGAAGATCGTTCTAGCATTTGCGCAGCTTCTAGGTGAACTTTCCAGATAAGCTCC
TTGCTAATACTGAGTGTGGCTCGGTCAATCATTGCCATGGATTGAGGTAGATAATAAGTT
TTCTCTTCTAGATCCAATTCCTCGCAGAGACGGAATGCTCCGAACCAAAGTGGTCCATAT
CTTGGAATTGCAGCCAAACCGCGTTCCACAACAGCTAGCGCCTCCTTGGAACGACCAAGA
TCTTTTTCCAACTTGTACGCTTCAAGGTATAACGGACCGTACCATGGAACATGATGCATT
AAATACTTCAGAACTCGTCTTGCCATGATATCATTACCTGCTCTTGCCTCCAACATGGCT
CCCTCGAGGACTGTTCGCCAGACCTTCTCTATCCCAACATGCTTGAGTCGCGAGAGAAAT
TCTCGAGCTCGACCCAGGTTTCCCCTTTTCTCCTCGTGTTTAATGGCACGAGTCAATAAA
CTTTCGCTGTATTCACAATATTCCAGACCAGCAGAGAGAATTTTGGCACAGGCGTTCATA
TTGCCACATTCTTCCTCTAATTTGCTGAATTCTAGCCATCCTTGGCTGGCATACGGTTGC
AGTTTGTAGACCTGCTGGTACAATTTTCTTGCTTCTTCAAATCGATTGGATCGTTTGGCC
AAATCAGCTAGCTCTAGATAAACTCTCCAATGGATAGACTCGGGTAAGGAGCCATCCGAC
AAAGAAAGCATCGCAAATTTTTCTGCATCTTTGAATGATGTCCGTTCTTCGGACCGGAGC
TTTCTGTAGAAATCTTTGAACGCTGACCTCGTTGCAGAACTCTCCGTAAGTTCGGCACGC
TTAGCATCTGCCGGATCTTCGACTACTTCAGTAGATCCTGTTGCAGGAGCAGCGTTCGAT
TGGTCAGTGGGAATTTCTTCCACCGGAGTACTCACTGCTCTTTCGACCTGAATCGGTGTA
TTTCTGTCCTTGTGTTTCTTCTTCCCTCCCTTCGTACTGGTCGATGACTTCTTCCCGGTT
GTCGATGTCGAAGGGTTCCCTTGTGTATTGCCACCACCACTTGACCCCGTTTCCATTCTC
TGGAATCCCTTATCGTTAGCATTATCATTCTTCTGCTGTTGATTCTTATTGGCCCATTTC
TGAGCCCGAGAAAGGCTTTTGGCTTTACGTTGATTCTTTCCACGACTTGGTGGCCGCCCA
GCTGCAGGAGCAAAAGGCGACCTTTGCTGTGCAGTGTTAGAATTGAACGCGTTAGCTTGC
TGCATTCCGTCCCCCTGAGTTGACTTTTGCTCCCCCTCTTGACTATTCCATGTTTGAGTT
GGTGAAACCATGCCAGAAACTGATGGAGACTCGAGTAAAACTTGTGGTGGTGGATGATGC
ACTCTATATTGCTGCATCTGCCATCCACCATGATTTTCATAAGGATTCGATCCATGGCCG
CTGTACTGCTGTTCTAGATTTGAAGCAGACTGCATACTCTCGTACTGCATCTGCATATTT
GATGCCCATGGTTGCGGGCTCGGTACAAAGTGAACGGGTTGTTGTTGCACAGCTTGAGGA
GCATTCGCATTTACCATGGAATCTGGTGTCAAAGAAGGTCCATGAGGATGATGCATGTTG
ATGGGTGCGCTCATTTGATATGGAGCACTAGGGTGGTGAGGAAAGTTGAAGGTCGGGCTA
TGACTAATGGGAGGATGTTGATTGCCGGTGCTTGTAGAAAACATCGTATTATGAGGATGC
TGATTGTTTCCCCCGAAATGCGGTACGACAGTTTGGAACGTCGAGCCGTGTGCAAACGCT
GGTGTTCCTTGAAAATATGGGGGTGGCGTAGGTGCTGGATGCACATGTGTTGGATTCGTA
AAGCTTGCTCCAAAGGTGGGTAATCCAGTCGGAAAAGGGCGGTATTGTACAGACGTCTCA
AAACAAGGATTCCTCTGTCCGCTAGAACCAAGAAAGGACCCCGTCACAGGTGGGGGAGGA
AGTGATCGCTGTTGCTGTTGGGCCGCAACTCCGTGTGTGCTACTAGCCAATTTCGCTGGG
GGCGAAAATGCTCCACCAAAGTTGAGTGCAGGTGTATTCATGTCAACGTGACCTTGCTGC
TGCCTAGTGAAATCCACAAAAGATGATGGTCCTTGCCCTAAAATACCACTGCCAAATGAA
AAGTCCGGTGGAGCTGAATCATAGGCAGAGGTGGAATTACTCGCGTTTCGATTTCCGCCA
CTGCTTCCATCAAAAGGTTGCGAATACATTTTTCGAACTGGAGTGGGCTGATGGGCATGA
GGGAGAAAATTGTTTCCAACTGGACGATTCCACGAAGAAGATAACGAGAAAGAAGAAAAG
GACGAGGAACCCGTTCTGTCAATTCCTCCACGTGATCTTCCGGCTCTGTCCAACCTGGAT
TTACGGCCTCGATGGGCATTCCGAGGTACTCTTGACGGCTGGTGCTGATTTTGCTCCATG
TTCACGATGAATGGAGTCGTCCAGCTCTCAGCGATGCTTGCGGTTCTGTTATCCTGTCGA
TGATCATTCACTTCATCACCAATTAGGCCGCTGCTGCTTTCATTCCTTGCGGAACGATCC
TTATCTTGGGAGGATGAGGACGTTCCACTGCGAAAAACAAACTGGCTGATTTTTTGTGTC
TCGTCAGAATTATCATCGTCTTCTAGTAGCAAGTTCCCAAGGTCTTCGCTCAGACGAAGC
GTGTTTGGAGAATACAAATTCCGTCCTTTGCTTCCGATGTCATCTTGTTGTTTCTGTTGG
GGCGCTTTGGACCAGGGTGAATCCATCGAGCCGTCCTTGGTGTTGGCAGCGCCTGAAGTT
GTGCTTGGATTTTTGCCACCCAAAGGCCTAGTAGAGGATCTCTTGTTGCCATCCATCTCT
TTCTCTCTAGTGGCTATTGGTGACGATAATGTCAACCCAAATCCTAACCCGGATGCATCC
GTTCCTGGAGACGTGTGATTAGGATATTGTGGAAGTTTCGTAGGACTGGCAACAGCAACA
TTTACCAATGCAGAAGCATGCATCTTGCTTGCCCCGGGCGTCCGTCGCATGCTTTCCCTT
TCGAAACTATTACTCCTTTCGGGATATGATTGAAGGTTACTGACCGTAGTAGGTCCTTGG
TTTTGATTTGTAGCATCATAGTTCGATCGATACATTTGTGCACCGGGAGTGCGACGTACC
GATTCGCCCTCGTTCACATTCAAGTTCATGGCCATAGCAGCGAAACGACTGCGAGTATTG
TGAGAGATGTTAGTACTTTTAGTAGTGTGAGAATGAGATCCTATTGGAGCAGAAGCATTC
CGTCGGATTCTCTCGTATTCCAGTTTCACCATTTCACGCTCTTCCTCCTCGTTTTCGTAG
ATATCGATCTCATCAATAAGTGTAGGTGTTGATAAATCTACGAACTTTGGAGTATCGTTT
CCTCTCCTTATTAATCGACATCCTTCCGCATTCTTGCCTTCATTCAAACCCTGATCGTTG
CCCCGATCATCCCCTTGTTGGTAGTTACGGTTGTAGTCCACCATGTCATCCTCGTGAAAC
GAGTCTGCTACACTAATATTTGGGCGTTTTTCACCATCACTATCGTCTATATCTCTACCC
CCCATGCCGCTATCATTGTTACTACTGGTGTTATTGTTGTTGCCAGGGTTGCTATTGTCA
AAGCGGCACATCCCTTTGCCATAAATGCAGCTGCAGGTGCCGCCCCTGCATATTCTCTGC
AGTGAATTTTTCACGGGGGAGTGCACGCGACGCGAGCGCGGAGCCGCAGAAAAATCTACT
GCAGCTCCCTCCGCTGCATTTCTACTGCTTCCACCTTCTCGCGGATCCATAGTAGTTCGT
CGTCGTGTAGTCTAGTGCAGACTACTGGGCCAGATTGGACCGTCCCTGGACTGCCTCAAC
ACAACACAACTAGACTAATGATGTTGTCGATGATTCAACCCACGGTCTCGTCTCTCCTTC
CAACTTCCAGCAACACTAGTCTACAACTAGCAACGTTTATTACGGTGTGGTGCGGAGATG
GGAGGTGGGGACCGAGAGCATAACCGGCTTACTCGTAGGATAAAGAGAGCTGCAAAGTAG
AGTGGTCTAGCAGTTTTTCTGTGTACGTTGAACACACGATGGATGTGTACATGGTTTGTA
TAGGTTGGGTCTGCGCGCATATGCCAGCCGAAACAACTCGAAATGGAAGCATGCGTCTTT
TTATATTCTCCTAATTTTTTACTCCCACTTATTTAGACCTCTCATAGTAGTATTTCGCTA
TATTTTTAGTTGGAGTAGAAAAATACTCGGATGACGCCAAAGCGAGACGGTCCTAAAAAA
TAAACTTACTCACGAGTAGCCGTGAGTGAGCCAATATCGTTTGGAGCGTCATCCCAACCA
CCAATCGCTCTCTCTCTGATTTTCTCTCATTGAAACACACTTTTTCAGATTTTTCGTCCT
CAGGAACGTAATAAAATGTGGAGGTACAAGTAAGGTAAGGTAAGCTATTGATGTTCGTAC
TAATAATTACTACATGTGTATTATTTCGAGTGAATACCTGTACCTGTACTCGTACTCTAC
GGACTGCACGAGATAGCGTTCACCGTTATTTTCTTAGTTTGGGTGTGGTCAACGTCCGCC
GAGACTTATCTAGACTACAACATAGGAAGAAATACAGTTTACCAGGTGCGATCGCTGCGT
TATATTCTTATACATCGCACGAAGCCATAGTAGTTGTTGTAGCAACAATGGCGTCCTCAA
TCCTCGACCCGAACGAAACCTTTTCGTCGCTCACTGAATCGGTCGGACTCGACAATCGAC
TAAGAAAGGCCGTGCAGAGACTCGGTCATATTCGACCCACGCTGGTACAATCAAAGTGCC
TTCCTTTGGCAATCACTTCTGGACGGGATCTATTGGTGAGAGCAAAGACTGGATCGGGGA
AGACCTTGGCATATTGCCTGCCTCTTTTGCAGAAAATTCTCCACTCTTCGGAATCGTCGA
ATCATGCCCCCGGAGTCCGAGCCGTCGTCCTGGTTCCCACCCGTGAGCTTTGTTCTCAGG
TTTTCAAAACATTGCAATCCCTGATCTACTATTGCGACGAAGTCGTCTCTTTGGCGGTTT
TGAGTGCAACGCGAACGGGAGGACGTGGGGAAAAGGCGCACCAAGAACTGGCCCGACAAA
AAGCGATGCTGCGAGATCGACCGGACGTGATTGTTGCAACTCCTGCGGGCTTATTAGCCC
ACATCCGAAACGGCGATGTCAATTTGAAGGATTCTATGGAAACACTGGTCGTCGATGAGG
CAGACTTGGTCCTTTCTTATGG
>PSN_contig_0000104
GTGCTATACTTGACTTTGCACTTGCTTCAATGTGTAAATTGCTGGTAAATGCTTCTGTAC
CAGCACATACTAGTAGTATAGTGCACAAGTAGTACAAAAAATGAAGGATGGATGCTCCAG
CTAGAATTGGCTGTTGGCTTCCTCAAAATTTCATGAATGGGAAGGGTGGCTTGGAATTTT
GATGGCTGGCCGAGGAATTCTGAAAACTCGGCCATTACTACCAGCAGCAGAATTTCAGCA
GCTAATAATAATTCTAGCTACAACCACTTTTAGCACATTATTAGATGATGCTACCTCAGC
AGGGTTGGTCGCTAAACCAGAGATTTGGTGAGATAGCTATAATCATCCGCCAAGATACAA
ATTGAAGAAATGATGAGGCTGAGGCATGTTTTAGTATCGAATATTACTAGTAGTACTTGG
TATTGGGTAATCCCTAACCCTTATCCCCAACAGAAGACCCAAAATGTGTACTGCGTGGCG
ATACAGGAAGTATTTCGTTTTTGTTCATGATTGATGACTTTTTTATGAAAAAATCGAAAC
ACGAGATACACACACACTTGACACTTGAGCAGATGCTCGTGCCATAGATACCTGGTAGGC
AACCTCCAACAACCGCACACATCGTATCGACAACGGAGGACTAGTACCTACTGGTACATT
ATAGAATCCAAAAGGTAACGATGTCGAAAAATAAACGAGTCATGGATGACGCGGACGAGT
CGCTTTCTTCCGATACAGAGGCCTCTCCTTTTGTTTGCATGCCTATGTACGGCGAACACA
AGCGCGCAGTATCTGCCGTCCAGTTGGCACCCTCCCGCTTAACCAAACACAGTGCGGCCC
TCTGTGCATCGGCCAGTGCTGATGGGAGCGTTAAAATCTGGGACCTGAGCGATCCAGAAT
TTCCGGCACATCGAGGGGGTGAATACGCACTTCAGTCGAGTGCAACACTGGTCGGTCATG
GCCGCGGCATCAACGACGTGTGCTGGTCGAACGGGACCGATCCCTTCGTGGCAACGGCCA
GTGACGACAAGACGCTGCGCTTGTGGGACGCCCAAACGACCGAAGCTCTCGTAGACTTTC
GAGGCCACGACAATTTTGTCTTTTGCTGTCAATTCAATCCTGCCAGCAATATGTTGGTGA
GTGGATCCTTCGACGAAACGGTCAAATTATGGGACGTCCGGAGTGGTCAATGCGTTAGCA
CTCTTCCGGCCCATTCCGATCCGGTCACGGCCGTGTCCTTCAATCGTGATGGAACTTGCG
TTGTATCGGCAAGTCACGATGGATTGATAAGGGTGTGGGATGTCGGGACTGGAGAGTGTC
TAAAGACCGTATTTGCTGCCGGAAATCCCCCGGTGAGTCATGTCACCTACAGTCCCAATG
GGAAATACGTCTTGGCGGGAACCCTGGACAATGCACTCCGATTGTGGCCCATGTCGGTCA
GCGGCAAAGCCAAGTGCGCAAAAACCTACACGAGCGAACACCACACCAACACAAAATACT
GTATTGCCAGTCGGTTCTTGGTCTCCCAACCAAAACGGAGGCAATGCATAGTCACGGGAA
GTGAATCGGGCCACGTGGTCCTGTATGATGTTCAAACGCGAAAGGTACATCAGGTTTTGG
AGCAGGTCCATAAAGACGTCGTCATGGCCGTGGATGCGCACGACGAACTCGAACTACTCG
CAAGTGGGGGCATGAGCAAGGACCGGACGGTGCGCTTCTGGAGAACCAAGAAGGACGTCG
AAAGTATGAGAGCGAAAAAGGCTAAAAGGCGGACAGAAGAAAATGATTGAAGTGAAAGGG
GAAAGTCCGGGCTCGAGACGAAAACGGTCGGGACAGCGTACGATAACACGAATGACTGTA
AATAATAGATATTGACACTACGGTACAGGCGTTAGTCATTATCCATAACTAGACAACGTA
TAATCAATCGTGGTCTTAATAAATCTTCTTGCAATTATTAAGTGGACGTAAGAAGATGTT
GTTGTGCTAATTCCGTGAGTCTCAGTATTCTAATTACCTCCTATGTAATTTTGGAACATG
AGCACCACCCAAAACCTATTGTGTACGTGCATCGTTTTCAAGTCGATATTTGGTTCTGTG
GTCATACAGTCCTGTTCAATTCTTAAAGAAAGAAAGATAACTCCCTCTTATTGAGTGTGA
ATTCGTGCGCAAGGTTGAATTGAACAACTACGGCGCTCGCCGTCTACAGGTTTGAAGCCT
GCACCTACCACCAGGTAGGGTCATGCACACATGATTTTCATTGTCTGTTTAGTTAAAGGT
TTAAGGGCACTAAGACCACTACATTAAAAGTACTCCAGAGTAAGCCTCGGTACCACAAGG
GTACGTCAACAGCCAAAGATAGTTGCACAAGTAGTGATACATAGTTGTTATTCTATTGTT
TAAGCTTTTCCGAGAGAAGCAAGCTTCTTGGCTTCTTCGACGGCAAGGGCCTTCGCACGC
TTGTCCAATTTCGCTTGGGTCTTGAGTCCCATGACACCACCTCCCCACTTGCGGACCAAG
TCGGCGTTGTTGTTGTACTTCTCCAAGCCCAAATCCTTGAGGATGTTCAGGGTAGAGGCG
TCTTCCTTCCCAACACCGGTCAAGGCAACACAAGCGGCAACCTTTTGGTGGACCAATGCT
CCCAATCGTGCCTTGTCCTTAACAATCATGAAAGGAACCTCCATCTTTCTACAGAGGGCA
GGCATCCACATGACAAGTTCGATAGGGTCGACATCGCAGGCAATAAGGACGAGCTCGGCC
TTCTTCTCTTCGATAAGAGTGGTGACGTGCTTGAGTCCGAACTTGACGCAGTTAGGGGCC
TTTCCACCAGCTGCGGCCTTTCCTCCAGCTACGGCAGCTGCGGCTTCCTTAAGACGTTGC
TTCTTGGCGGCGGGGGTTTCAGGTCGGTATTTGTTGAAAAGAGTGAAAACAGTCATGGCT
TCATTCTTTCCAAGAGTCTTGGTGAACTGGTTGATCGATGGAGGGACCTTCAGTCGTTGG
TAGAGAACAGCACGTTGACGCTGGATGCGAACGTACTTAGGCCACTTAACGAATCGACTC
AAGTCACGTCCTGCAGGTCTGATGTCTCCACCGATTCCGAAGGTCTTGGCCTTGGAAGGG
TAAAGAGGGTCAGTAGACTTCTTGGCCGCAACGGGCTTGCTTTGCTTCTTGCTTCCTTTC
TTTGGTGCCATCTTGAATTACCTGTTGAGTTAAACGTGAACGAAAAATATACGAACTAGA
CTTAATTTTCGAGGAAGGCTTGTTGTTGGTATTCTTGTCGTTGTTGAATGGTGTCCGAAG
GAGAAAGGCGGTAACCACCGAGATGCCACCAAGTGGTGGATGTTGCGCGTTTGTTTTACT
TCACGTACGGGAGCAATATTTAGTAAGCAGTATCCAGTTTTTAGTATTCATACGTATAGT
ATGGTGCTCACAAAGGTACAAGTAGTATGATATTCTGACTTTACAGGACTAAAAAAGTCT
CTCGGCACGCGTAACTTCTTCAGCAAGAAACTCTGCCAGGGTACGAGGTTTAAAGGTTA
>PSN_contig_0000105
GCGCTTCCAGTTACTCAAGTATTCGTCAAGCCATAGAACGGCTTCCATGTCCAAGTGATT
CGTTTGTTCATCGAGAAGCAAAAATTCGGGCTCGATGAATAACGCCCGTGCCAACGCAAC
ACGCATTCGCCATCCTCCACTGAATTCCTTGGTTGTCATGTGTTGCATTTTCTGGGTGAA
TCCCAGACCAAACAAAATTTGGGTAGCCCGTGCTTCGGCAGAGTTCGCATCGAGCTGATC
CAAGCGGCTGTAAATACCTTCGAGTGTTTGCTGAATTTCGGCCTGCTCTTCTTCTTCTGC
GTCGGCCATGGCCTCGTTGAGCGCTTCGGCCTTTGCTTCTAGCTGTTGAACCTCGTCGTT
ACTTTCCATGACGGCCTCGAGCGCCGTGATGTCATCTCTGGCGGGATACTCGGAGTTGAG
GAAATATATATCCAAGTTTTCAGGGATAGGGATGGCACGAGCTGCAATTGCCTTCATAAC
GGTACTCTTACCGCTTCCGTTTGGCCCGAGAAAGCCGTATCTGTTACCATAATTAATCAC
GAGGTCGGTTTCCTCAATGAGTGGTTTTCCGTGGAACGTCACCGTTACACCGTTGACATT
GATGTTTCTAGCATTTGCGTGCATCTTAGCTTTCCTGCTTTCATAAGTGACAACAATTTC
TTCCTGTGAGAGATTCTCGAGCGCAGCTTCTCGTTTCTCTTCGGCGGAAGCATTGGGGTC
CAGAAGAATTTTTGCTGTGTCCTTGTTTTCTGCCGCAGCGGCAGCTTTTTTCTTCGCTTC
GTCCTCCTTCTTTTTGTTAGGTACCATGCCCTTCTTCTTTCTCTTCTCTTCACGGGCTAG
TTTGGCAGCCGCTTTCTTTTCGGCTTTGCTCATTTTCTTCTCGAACAATTCCTCGTCACC
TTCACCCATGGCGGCCCCGCGAGCATCTTTCGCAGCATTGTTTTCGAAATCCTGGTTTCC
GTAACCTCCGTCTAGCTCACGGTCAATGGCCGCCTGGGCCGCGGCTGCTCTCTTCTCGTT
GAATCTCTTCGACATAGTTAGTTGCGGTATGAAATGATTAGACTACTTTACAGCTAGGTG
TTCGTTTTTCTTCCAAATGTCGAAGCAGATACTATACGGTACGAGTTTTGTATTGTAGAC
TAATGGGACGAAGTGTAAATGCTGTACAGGAGTTGATTGG
>PSN_contig_0000106
GCCTCTCGTACTAGGAGCAGCCCTCCTCAGTATTCCAACGCCCACAGCAGATAGAGACCG
AACTGTCTCACGACGTTCTGAACCCAGCTCGCGTACCGCTTTAATTGGCGAACAGCCAAA
CCCTTGGGACCTTCTCCAGCCCCAGGATGCGATGAGCCGACATCGAGGTGCCAAACCTCC
CCGTCGATATGAACTCTTGGGGGAGATAAGCCTGTTATCCCCGGAGTACCTTTTATCCTT
TGAGCGATGGCCCTTCCATGCGGTGCCACCGGATCACTAAACCCCACTTTCGTGCCTGCT
CGACCTGTATGTCTCGCAGTCAAGCACCCTTATGCTTTTACACTCTACGCACGATTGCCA
TCCGTGCTGAGGGTACCTTTGGGAGCCTCCGTTACTCTTTAGGAGGCGACCGCCCCAGTC
AAACTACCCACCATACACTGTTCCCCCGGAAGGGTTAGACTTCACCTGTGGCAAGGGCGG
TATTTCAAGGGTGACTCCACAACGCCTGGCGACGCCGCTTCAAAGTCTCCCGCCTATCCT
ACACATGCGACAGCTAAAGCCAATCTAAAGTTGTAGTAAAGGTTCACGGGGTCTTTTCGT
CCCGCTGCGGGTAATCGGCGTCATCACCGATACCACAATTTCACCGAGCTCATGGCCGAG
ACAGTGCCCAAGTCGTTACACCATTCGTGCAGGTCGGAACTTACCCGACAAGGAATTTCG
CTACCTTAGGACCGTTATAGTTACGGCCGCCGTTTACTGGGGCTTCAGTCAAGGGCTTCG
CCGAAGCTAACCCCCTTCTTTAACCTTCCAGCACCGGGCAGGTGTCAGTCCCTATACATC
GCCTTACGGCTTAGCAGAGACATGTGTTTTTGGTAAACAGTCGCTTGGGCCTTTTCACTG
CGCCCTGACATAGTCAGGGGATCCTTCTCCCGAAGTTACGGATCGAATTTGCCTAGTTCC
TTAGCCATGAATTACTCGAGCACCTGAGGATACTCTCCTCACCCACCTGTGTCGGTTTGG
GGTACGAGCGAAGACAACAAACTACGACGCTTTTCTTGGCAGCATGATTACCTCCACTAT
CTCTTCATCGTGAGAATCCGAGTACTGTCGGGGTTCAGCCTTAATGGGAGGCGGATTTGC
CTGCCCCCCGGCCTACGCCCTTTAACGTGCATTCGTCAGCACGCGGGAGTGTCACTTCTG
CGTCACGCCTTAGCCATACGTTGGCTTCGGTAGCGGAATATTTAACCGCTTTGCCATCGG
CTTCCCCGGCCTCACCGGGTACACCTTAGGTCTCGACTAACCCTGATCCGATTAGCGTTG
ATCAGGAACCCTTGGGTTTACGGTGGACGGGTTTTTCACCCGTCTTATCGTTACTCATGC
CTACATTTTCGCTTCCAGCCGCTCCACGGCCCCTCGCGGGCGCTGCTTCTGCGCTGACTG
GAATGCTCCCCTACCGATCGTTAAATCCCACAGCTTCGGTATCCGACTTATGCCCGATTA
TTATCGACGCCGAGTCGCTTGACTAGTGAGCTATTACGCACTCTTTAAAGGAATGGCTGC
TTCTAAGCCAACCTCCTAGTTGTCTAAGCAACTCAACTTTCTTTGATCAACTTAGTCGGA
ATTTAGGGACCTTAGCTGGTGGTCTGGGTTGTTCCCCTCTCGCGACAGGACGTTATCACC
CTGCCACTGACTGCTTGATGGCTCTGCGCTGGTATTCGGAGTTTGTCTAGGGTTGGTACC
CGGTGAAGGGCCCTAGCCTAATCAGTGCTCTACCTCCAGGCAGACAAAATCAAACGCTAT
ACCTAAATATATTTCGGGGAGTACGAGCTATCTCCAAGTTTGATTGGCCTTTCACCCCTA
TCCACAGTTCATCCGAAGACTTTTCAACGTCAACCGGTTCGGGCCTCCACGGTGTCTTAC
CACCGCTTCACCCTGACCATGGATAGATCACTTGGTTTCGCGTCTGCCCCGCTGTACTGC
ACGCACTATTCAGACTCGCTTTCGCTACGGCTCCACCCCTTAGGGGCTTAACCTCGCACA
ACAGGAGCAACTCGTAGGCTCATTATACAAAAGGCACGCCGTCACTGCATAAATGCAGCT
CCGACCGCTTGTAAGCACACGGTTTCAGGTACTATTTCACTCGCCTTCTCGGCGTTCTTT
TCACCTTTCCCTCACGGTACTGGTTCACTATCGGTCATGCAGATGTATTTAGCCTTACCG
GATGGTGCCGGCTGGTTCACGCAAGATTTCACCGGTCTCGCGCTACTCAGGATACCCGCC
TTCAAATAATCGGTACACCTACAGGGCTTTCACCTTCTGTGGCGCTGCTTTCCAGACAGC
TTCGATTTAAGATTACTTGAATTACGCAGGTCCTACTACCCCGCACCCCGTAGGATGCGG
TTTGGGCTGTTCCGCGTTCGCTCGCCACTACTTGCGGAATCACTATTGTTTTCTCTTCCT
CCGGGTACTTAGATGTTTCAGTTCTCCGGGTTAACCTCCCTAAGGATAACATATCTTCAA
TATGCTGGGTTGCCCCATTCGGANNTCGCCTCTGCATGCCTAGGCATCCACCGTGTGCCC
TTAATTGCTTATTTTATATGGCTTGCACTACCTCTCGGCGGTACAAGGAACATACTCAAT
TGCTTGAGCTATTACTCTTGTGGGCTGCACGTGTACTACCACGTACAGCTACCCTAGGCG
CATGTTATCTCCATCCGTTTAAAAACGAACAAATCAAACATACTATATGAGCTGACAATC
ATTCGATTGCCGCTCTTTATACATTGTTATACTTTTTCACCATGTCAAAGAACTGCCCGT
AGCACGGGCGAGCTGTATTTTTTACCATCACTTCCTTTAGCCTCGAAA
>PSN_contig_0000107
GGAGGTGTCCGATGATAGGAAGGTAGGCATCATATCCAAGAGGAACAATCTTCTCATGGA
CCATAAGTCCAAGGATTCCCATCATGGCGGCACGTCCGTTGTTAAGCTCAACGGCACGCT
TGGTGAGCTTCTCTTCCTCATCAAAATCATCCCATCCGTAATCGATGGTTCCGGAGCGGA
AATCTCCGATGAATTCACCAGTTCCGGAGTTATCACGCATGATGAATTCCAAAACGAAGA
TGAAGGCGAAAAGTTGGACTTGTCCTCCCTTAGGGACGGCGGCCAAGGCGGAGGCTCCGG
CAGGGATGTCGGCGAAGGATGTTCCAGAGAAATCAATGTCACCAGGAAGACGGATTCCGG
CGTATTCGATGAGGAATCCAACAACGGCAAGCATGGAAACACGTCCGTGCTTCAACTCGG
TGTATCGGAGTTGGTCGAAACGTTCCTGGGAAACGTTGTTGAGCATACCAAGAGGATCGA
AGAATCCAAGNNNNNNNNNNNNNNNNNNNNNNNNNNNNNNNNNNNNNNNATTGTGATTGA
TTTATTGTTGTTTATTTGTTTAAAATAAAATGTTGTGAGAGCAGTGTGCGTCTTTCCAAT
CGGTGCTAAATTGTTGATGTTTTTTCTGTTGGAGGATTTCCGCCTTTTCACGCAGGATTT
CTTCCCTTTCACGATCTAAACAAAGGAAAACTTCAAACACGCGTTGCCAAAAGAAGATCC
AATTTCAACAAAGAATCTAGTGGACCTCAACGTTGCGCGTGTACACGTTACGACGTACCG
TGTTGCAGTATGCATCGTACCTAAACGTCCGATCGTCGGCTCGGCTCCTCGGTAAATAGC
AGCCGTCTTGCAACGTAACTCAAATAATAATAATAAATATTCGTTGTCGCGCATGAGGTT
GGCGCGTGGGAACTCACAGTCAATAAGTAGTGTCGTAGGCACGTGCTTCAAT
>PSN_contig_0000108
AACAAAATGAAATCCGCCATCTTCGCATCCCTTATTGTCACCGCTGCTGCGTTCGCCCCT
GTTCAGCAACAGGCTACCACCACCTCCCTCAAGGCCTTCGAGGACGAGCTTGGAGCCCAG
CCACCACTTGGATTCTTCGATCCTCTTGGACTTTTGAATGGAGATGTTGACCAAGACCGA
TTTGACCAACTCCGATACGTTGAGATCAAGCACGGACGTATCTGTATGCTTGCCTTCCTT
GGACAGGTCACCACCCGTGGAGGACTTCACCTTCCCGGAGCCATCAACAACGCCGGAGAC
TCCTTCGACTCCTTCCCCAACGGAGTTGCTGCTCTTTTCGGACCTGACTCCATCCCTACT
GCTGGACTTGTCCAGATCATTGCCTTCATTGGATTCCTTGAAATTGGTTTCATGAAGGAT
GTTCCCGGAACTGGAAACGAATTTGTTGGTGATTTCCGTAACGGATACATTGACTTCGGA
TGGGATGATTTTGAT
>PSN_contig_0000109
GTGGACATAATCTTTTATTCTCTTGTAAACACTAGTATCAAAATGAAATCCGCCATCTTC
GCATCCCTTATCGCCACCGTTGCTGCGTTCGCCCCTGTCCAACAACAGGCTGCTACCACC
TCCCTCAAGGCCTTCGAGGACGAGCTTGGTGCCCAGCCCCCACTTGGATTCTTCGATCCT
CTTGGACTTTTGAACGGTGATGTTGACCAAGACCGATTCGACCAACTTCGATACGTTGAA
ATCAAGCACGGACGTATCTGTATGCTTGCCTTCCTTGGACAGGTCACCACCCGTGGAGGA
CTTCACCTTCCAGGAGCCATCAACAATGCCGGAGACTCTTTTGACTCCTTCCCAAACGGA
GTTGCCGCCCTTTTTGGACCTGACTCCATCCCTACTGCTGGACTTGTTCAGATCATTGCC
TTCGTTGGATTCCTTGAAATTGGTTTCATGAAGGATGTCCCCGGAACCGGAAACGAGTTC
GTTGGTGATTTCCGTAATGGATACAGTGACTTTGGATGGGATGATTTCGATGAGGAAGAG
AAGCTCACCAAGCGTGCCGTTGAACTTAACAACGGACGTGCC
>PSN_contig_0000110
TTATTTAATGTGTTTTGTCATTCATGATTTACGTTTTGCAGTTGTTACTTTTGGGGATCT
TGTTCATTATTGCTGTTGTTGATTGTCTGTGATGTGTTGTGCCGGTGTTTTGTGACGCTT
CTTCTTAGAGTATGCATCGTGGATTAGGTTGTCGTGGCGCCATCTCTGTCTTTGCTTTTG
TGCCGTCCTCACACTGTGGAGGGTGGCTGCTTTGTCTATGCTTCTGTGTTGTACTTTCTT
CTTCTTCTTGTTCTTTATGGAGTATGCCTCGTGTACAAGATGATTATAGAATCTCTTTTG
TAGTCGGGCCATGGGTTTGTGGTTGGTTGGAGTGTTCCGTTGGATGTTGT
>PSN_contig_0000111
GCACGGAGCTGCAGCATACCCTTGCGGGGCACCACAATTCATTTAATGTGTTTTGTCATT
CAGGATTTGCGTTACGCGGTTGTTACTTTTGGGGATCTTTTTCATTATTGCTGTTGTTGA
TTGTCTGTGATGTGTTGTGCTGGTGTTTTGTGTCGTTTTTTCTTAGAGTACGCATCGTGT
ATTAGGTTGTCTTGGCGCCATCTCTGTCTTTGCTTTTGTGCCGTCCTCACACTGTGGAGG
GTGGCTTCTTTGTCTATGCTTCTGTGTTGTACTTTCGTCTTCTTCGTGTTGTTCTTTATG
GAGTATATCTCGTGTACAAGGTGATTATAGAATCTCTTTTGTAGTCGAGCCATGGGTTTG
TGGTTGTTCTGAGCTTTCTTTTGGATGTTGTTGGCGTGGTGAGCCCTGTGTGTGTTGTTT
TTTCTTGGGTTTTTGCGTTGTTGGGGTGTCGGTGATTGGGTTATTTCTTTGATTTTTCTT
GGGGCTTCAGGAGAAGTTTTCGGGTTGATTATGTCGTTCCCTCTGTTCTAGGTGTTAGTT
GTGATTGTGTCTGGTGTTGTTGTTGTTGTTTGTTTTTCTTCTGTTGTTCTTTTGCGTGGT
GGTATTTTTCGGTGTTGTTGCGATTCCAAGTGATTGGAAGGCAACAAACGCTTTGTATGA
ATTCTTCGTGGTCTTCGTGTTCTTAGACCTGGTCCTAGGCTTTTGGTGTGCGTTGTTCTT
CGATGTCTTCGGTGGTGGTGAGGTTGTCGGTGCGAGTCCAATTGATTGGAAGGCGACACA
CGCTATGTATGGGTTCTTTGTGGTCGTCTGAGTCCTGGGTGTGATCCTCGGTCCAACTAG
TCTTCGATTTTGCTTGGTTGTGTGACGTTTTCTTCGTTTGTGCGTTCGTGTGGCATCGTC
GGTCATTCTGGAGATGGTAGGATATTGGTGATCCTCATAGATTGTAGTGATCTGGCTTGC
TGCGATGGCCTGTTTGTATGCTTGTTGTTGTTTTCGGGTCTTGTTATACGCTATATGCCG
GTTCTGCCTGTTGGTCCGGCTGTTTCTTTGCCATGTGGCAATGGTTAAACTTTGTGCTTT
GAGCATAGCCATGTGGAGCTCCCTCAACGTAGCCATAGTCGTGTTGTGGGACTCCCTCAT
GGTTTCTTGTAATTCTTGTAGTGTGGCGTGGAATGCTTCAAAAGTGTCAATGGTGGGCGT
TACTGTTGTTGTGGTGGTGTTCTTGTTTGTGGTGTTATTTTTATTTTTATTGTGTGTTGT
CGTCGTCATCCTGTTTGTGTCGGTCGGTGCCAGCATCTTCGTTGTTGTTGGCGGGGCTGC
TGCTGCCGCCGCCGCCGCTCCTGTGGCAACAGTCGCTGGGGAGGTGTTGTACTTCTGTTT
GTTATCATTCTTTTTATTGTTATTTTTATTGTTATTGTTATTGTTATTATCGTTGTTGGG
CGTCAACGTCTTCTTGGTGTTCGTCGTCATCGTCGGCGATGTTGCTTTCTGCGATTTTCG
TGCTTCGGCAGAAGTTGCTGCCGCTCCTGTGGCAACAATCACTAGGGAGGTGTTGTACTT
CTGTTTGTTATCATTCTTTTTATTGTTATTGTTATTGTTATTATCGTTGTTGGGCGTCAA
CGTCTTCTTGGTGTTCGTCGTCATCGTCGGCGATGTTGCTTTCTGAGATTTTCGTGCTTC
GGCAGAAGCT
>PSN_contig_0000112
CACTACAATGCTCCCCTACCACTCTATAAATAGAAGTCACAGCTTCGGTGATATACTTAT
GCCCGATTATTATCCATGCGGAATCGCTCGACCAGTGAGCTGTTACGCACTCTTTAAATG
AATGGCTGCTTCCAAGCCAACATCCTGGCTGTCAATGCAATTCCACCGCGTTATATCAAC
TTAGTATATACTTTGGGACCTTAGCCGGTGATCTGGGTTCTTTCCCTCTCGGACATGGAC
CTTAGCACCCATGCCCTCACTGCGCAGAAACGTTTTATAGCATTCGGAGTTTGTCAGGAA
TTGGTAGGCGGTGAAGCCCCCGCATCCAATCAGTAGCTCTACCTCTATAAAACTATCTAC
ACGCTGCACCTAAATGCATTTCGGGGAGTACGAGCTATTTCCGAGCTTGATTGGCCTTTC
ACCCCTACCCACAGGTCATCCCAAGACTTTTCAACGTCAACGGGTTCGGTCCTCCACTAT
GTGTTACCACAGCTTCAACCTGCCCATGGGTAGATCGCACGGTTTCGCGTCTACTACTAC
TAACTATGGCGCCCTATTAAGACTCGCTTTCGCTACGGCTCCGGACCTGAAGTCCTTAAC
CTTGCTAGTAAAAGTAACTCGTAGGCTCATTATGCAAAAGGCACGCCGTCACCCATATGG
GCTCCGACCGCTTGTAAGCGTATGGTTTCAGGATCTATTTCACTCCGTTATTCACGGTTC
TTTTCACCTTTCCCTCACGGTACTGGTTCACTATCGGTCTCTCAGGAGTATTTAGTCTTG
GCGGATGGTCCCGCCGGATTCATACAGGGTTTCACGTGCCCCGCACTACTCAGGATACCA
CTATCTTGCAGCTCTTTACCTATACCGGGCTATCACCGTCTATGGCCGCTCTTTCCAAAG
CGTTCTAGTTCATTACTGTTCGAATGTCGTGGTCCTACAACCCCGTTATTGCCGAAACAA
CAACGGTTTGGACTAATCCAATTTCGCTCGCCGCTACTANNACTTTTGTTTTCTCCTCCT
CCGGGTACTTAGATGTTTCAGTTCCCCGGGTTTGCTTCTCTTACGAGATGACATGTCTTC
AACATGCCGGGTTGCCCCATTCAGATATCTACGGATCATATCGTGTGTGCCGATCCCCGT
AGCTTTTCGCAGCTTATCACGTCTTTCTTCGCCTCTGAGAGCCTAGGCATT
>PSN_contig_0000113
GTTAATTGTCTATACTAGTCCGTAAATACCAATAATTGTGGGCGGACTCATCTTTCGCCT
GTCCGTCGTCACACTTCGTAGCTATCGCATATTCGGAAAATTATTGAAAATTCAAAACGT
CCCAATTTTTTCGTTTGACGTGTTTCATCTTCTTTGGATGTCAAGTTTGATCAGGCTGAA
GCAATGCGGGATGTTGAAACAAGAGCAATCATCAATCAATCGAAAACTCGACTACATTAG
CATCAGTCTACATGCAGCAAGTGTTGGAGCTTTGCACATTACGAAGTCAAAAGGAAATTG
CTTGGGATTTAATTATATTAGAATCAGACACATAGAACGGAAAAGCTGAAAGAGAAGAGA
TTCATTTGCAACTATCGGAAGAACTAGCATAGCATTGATGTCGTCGAGGCCCCTAGTTTT
GCACGTATTCTCGGCACCTCGCCGTGTATTGTGCACACGTACTAGTATGCACACACATGA
GTTCCACATTAAAAGCAAACACGATTCTAAGAGAGCGCCGATGTCAACCTTTTATTGTGG
TAGAAAGTCCTTACCGTCGTTTGGAAGTTGTTATCCATCGGGCGGTGAACCTTCTTGGAA
AGTATCGTCGAATCCGCTAATGTTGTTGCGGAAATCTAATATTGATACCGCGTGTAGATC
ATTCGCGTCACGTCGACGTCCCAATAGGAAGACGGATAAAACGAATCCCAACGTCCTCTC
CAATGAAGAACTCGTCGCGAGTTTAATCCGGAAGGCTTCCGTGTCTTCTGCAGACAAAGT
TACCGTTCGTTTGGTTATAGACGGAGGACCAGACACACCGTCTTCTGTTGAAGTACTATC
ATTGTCAAAGGCAATCGAAACATCCCTAGATCGCGAGTTAGATTTGATCGGGGCAAATTT
AACCGGCGATCCTCCCGTTATTCGAGCGACACAGCTATCAAAATTGGAGTACAAACACAA
GCAGGCACAGAAAAAGCAACAACAAGCTGCGGCAAACAGAAAAGAACTCAAGTCGTTTCG
ATTCAAAGCCGGAATAGAAAGCAATGATCTCGAACGAAAGCTTGACCGACTCAAAGGATT
TTTGTCCAAAGGGCATGATTGCGATTTCACGGTCTTCACCAGGATGAGAACGCTTCGCCA
GAATCCGAATGCAGGAATCGAGCTGGTGAGTGAGATCAGGTTACTCCTTTCAGACTATGG
AGATATAAAACGAGAACCTCAACCAAACGAAACAAAAACGTTCTACCGAGTTCAATACGA
GCCGAAAAAATAATTATAACTATTCACTGGAACTTTTAAAATTCATTTTTCTACCCGTAC
GAGAAGAACAGCTATCTTAACTTAGACTGCAGTCTCTATCGTAGGAAACCTTTCTTGTCG
CGATTTTCAAATATCCGAAATTCTTCGAGCGCTTCGCGATTTGAAAGCAGTGGCTTGACG
GACATGAGAGCATTCACGATGTAATCTTGTTGTGTAAATTCATCGTTATTTTCGTTTCTA
CTATTGCCACTCTCCGGATCTAGTCCGAGATATGTTTCTCGCATCCAATGGATTTTGGCC
TCTTGACACGCACCCACGATTTCAGCACCTGTCATCACTTCACTGAGTTCTACTAAGATG
CTGAAATCAAGATCCCAACTCATTTCATTATCTGCGCTGTTACTTTTGGCGTCAACAACA
TTCCTAAACTGCCTCTCAAAAATGGAGCGTCGAGCTTCTTTGTCGGGAGGGGGGAGATAA
ACAATTTTGTCGCCCAGTCGTCCAGGTCGCAATAAAGCAGGGTCCAGCGTCCATGGACGA
TTGGTGGCTCCCAACACCAAGACACCATCCTTTCCTGCACCAGCGATATCGACTCCGTCC
ATTTCGTTCAAAAAGGTAGAAAGAACTCTGGCTTCTGCCGAGCTGCCCCGACCACTGCCC
CCGAGTCTGCCACTGTCACCGCCATTCCCGCCACAACTGCCAAAGATAGAGTCGATTTCA
TCAAAGAACAAAATACAGGGAGCCGTAGAACGAGCCAAATGGAAAGCCTGGCGAACCACT
CGTTCGGCCTCTCCTACATACGATGAAGCATATACCTGAGCTGGGCTCAGTGAGAGAAAT
GCTACACCCGAGGATCCCGCTGCAGCTCTTGCAAGGGTCGTTTTTGCGCATCCAGGTGGT
CCGTGCAAAAGAATCCCTCTGCAAGGCTGCAGACCGAGCATCGAAAATTCCCTAGACCTC
AATCGCGGCCATTCGATGGCCTGCCGCAGCGCCGTTTTTGCTCCACCAGGGTCACCTGCA
ATGTCATCCCAAGTTATTTTGGGTGGAGCGGCTAGTGATGCATCCCGGAGTGCCGAAGCG
CCTACGAGGTTCCGAGCTGCTTCTAGATGAGAGAATAAAATGCTTGTGTTGTCGTCTCCA
TTGCTTTCTTGCAAAGAAAGGAGCCATGCCTTTCTTACCAGTGCCGATAAATCAGCAGCG
ACGAATCCTACGCAGAGCTCGGCAATTTCTTTGATTTCATCCTGGCAGAGCACGACGCCT
TCGACCTTTTGTTCTTCAACGGATTCTTTCCTTGGATCGTAACTTTGGATCTTCGTCAAT
AGGGAGGTCAAAAGGTCGGCTCGTTCCCCGGCCGAGGGTGGGTTCATCGGAATTTCACGA
TCGAAGCGTCCCGCGCGTCGCAAGTAGGATGGAATCGAGTCGATGCGATTGGTTGCACCA
ACTACTACAATCCTCTTCCAATAGCGCTCGAGTTCTTCCTTCTCCCCCGTTTTTGATGAC
GAGAAAGCCCTAGTGGTAGTTGACGAGACTCGATCCAACAAATCGGCCAGCATTGCTGCG
ATCGGTTCCACACTCACGAGTGCATCGCACTCATCTAAGAAAATCAGGCCGGCTACAACG
CCGCCATCTCCTTTCTTCCGTCGATCCTGTAGGAAAAGAGCTTTGACCATTTTTAGAAAT
TCCCATTCCAGTGCACGTGCCGGAGAACTAAGATGGCTTTTATGGCTGCTACTAGTTGGA
CCCTGCAATAATTCCGAGCCGCGTATAGAACACTGCAATGTATCTCGGTGCGCATTTGCC
GACCAAGAGACACTAAAGGTTTTCCCCACGCCAGGTGCACCTGACAAGAGAAAGGTTCTC
GGGACATCACCGTCGCCACCACCCACGAGTCGAACGCAATCGAGTGTATCCATCAACAGG
CGAGCAGCAGGACTGGGAGGTTCTTGTAGATTCTTAGTCTCGAAGGGGATGGTTTCCACT
GTCGCTCCGAGTTTGTTCTGCGCAGAACTTTGCAGGGATGACCGTCGTATTGTAATGTAT
GTACTGGGTAAAACTACGTAGAAATCGTTCGGTATCGACAAGGATCCAATGGTGTGATCC
TTGTCATACTTTGATATCGATGATCTGGATGTCGGTGTCGATGTCGGTGTTGTCAATATC
TTCAGAGGCGTGCAGGATTCCACCTGGGCATACACTACTGGATTGCCTTGGTTGCCATAA
CCATTGCCATTGTCACTGTCACTATCAATCCGATTGTTGTCAGTAAAGAGTCGTATCCGA
CTAGTCCATTGATCGTCGACCACGAGCACTTTTCCTACCAGCTGTCGCTTCCAGCATGCT
TCCAACAAAGTCGACATTCTGTCACCACCATCGTCACCGCCATTCCGTCGAGATGAATCA
TCATCCAGTGCATAACGAGTAGAAACAGAAGACGGCGATTGATTCGTATTCGTATTCGTA
TTCGCATTCATCGGTCCTCCAATGATAGAAATTATCATGGATTGGAGCGGTCGAAGGACG
ACCGATGGCGAATACAGCGGAAGCGCCACCCTGCGATGACGAAAGGAAGGCCCCGGAGTA
GTATTGGTTTCTATTGCAAGGCGACAACAACGTGAAGAATCACCCGAACGACGACCGTGG
TCACGACTATTATTGCTCTTATTGTTGCTGCCGTGGTGATTGTCGTCGCAAGAACATTGC
CAATGGAGGATCTCGGGATCTACCTCTCCCAGATTCCAACAGTTTCGATGTTGCCTCGTG
GAATCATCGTCGTCGTGATTGTTGTCGGGTTTGCTTTTGCTTTCGTCTCCGTGATAATGC
ATCCGCAGCAATCCTTCAATTGTTGCCCCATCCTTGCGACTATCCTCGTCGTCGCTATCG
TCGGTATTAGTATCAGCATCAGTATCGTCGCCGCCGTTATAACTATAACTTGCTGCTAGA
CCAGCCTCAGTTCCTACCCTTTTGAAAACAACCCGAACGCTCTCATCGAATGCAAGGATG
TTGGTAGCAGATGCAATAGCATGCGACCATTTGCAGAGAATCATTCCCGAGTTTTTTGTT
TTTTCGTCACCGCTTTCTATCAGAACAATGTTTGGTTGCTGTTGCTGTTCCCACTGCGGT
TGTTGCAACCGTTGTTGCGGTTGTTGTTCCCGATCCTCGTTGTTCTCGGTATCAACATTG
TTTCGGAGGTTCCTGTTCCGGCGGCGACTTTGGTGCCGTCGATGTTGATTCTGGCTAGCA
TTGATACTAGAGGAATTACTACTACTATTATACCGTTGCGGATCTTGTTGTTGTTGTTGT
TGATGATTTTGTGCGCAGTTGCAGAGACGGCATCTCCCTCTCGAAACGCTCATGCGAAAA
GAGTTGGCAACGACGGTGACGGCGATACACTAGTACTGTAGTCTAGTGAGTACCACTATA
GTAGTTGGTATATTCTTGACGGTGTCGTTGGTGACGATTCCTTCGGCGCAGCATTTCTTG
CTGCGTTGACTTCTGTATCGTCTCTTGGTTTCTGTTCTATGATACCGTACTGTAACCTCG
TAGAATACGACTGCAAACAGCTTTTACGATTGGTGCTAACTCTTGTCGTCAATTCCTTGT
GATTGATTCGGTGATTGATTGATGATTCGTAGGGTACGGTACGGTACGGTAGCACGGTGT
TCAGAGCGGCAATGATCAAGAGGAAGATTAGCACGGTAATCTACGGTATGACGAAGTATG
ATCTTCAAAAAATACGTAAATTAATTCGAAATAGTTGATGGTTGCTTTTGACTTTCTACA
CAGCTTATCAAAAAGAATGACTCGATTGATTCGAGTCTAATAAAAATTGCTCGGCACAGT
AAGGCAGGTTTAAGTGTAAAAAAACTCGTGACAGAGATTTTTGCAGTACGGATAGTACAC
AGAAATAGCAAGAGCGTCGTGAAGGGAAAGAGAGT
>PSN_contig_0000114
CACCGATACTACAATTTCACCGAGCTCATGGCCGAGACAGTGTCCAGATCGTTGCACCAT
TCGTGCAGGTCGGAACTTACCCGACAAGGAATTTCGCTACCTTAGGACCGTTATTGTTAC
GGCCGCCGTTTACTGGGGCTTCAATTCAATGCTTCTGACCGAAGTCATGACATCTCCTCT
TAACCTTCCAGCACCGGGCAGGTGTCAGGCCCTATACTTCATCTTTCGATTTTGCAGAGC
CCTGTGTTTTTGATAAACAGTCGCCTGGACCTCTTCACTGCGGCCCCCCATAAGGGGGCG
ACCCTTCTCCCGAAGTTACGGGTCTATTTTGCCTAGTTCCTTAGCCATGAATCTCTCGAG
CGCCTTAGAATACTCATCCCAACCACCTGTGTCGGTTTACGGTACGGGCTGCTTCACTCG
CTTTTCTTGGAAGTCGATATGCTGGATTATCACCTTGACCGTAGTCTCGGTGTACTATCG
GGGTGTTACCACTCCCTTCAACGTACAATTCCGTCTGTACGCACCAACTCCTCGCCTCCG
TCACTTTTAGCGTGAGCAGGTACAGAAATATTAATCTGTTGTCCATCCACTACCCCTTTC
GGGTTCGCGTTAGGTCCCGACTGACCCCCAGCTGATTAGCATAGCTGGGGAAACCTTGGT
CTTTCGGCGTGCGGGTTTCTCGCCCGCATTATCGTTACTTATGCCTACATTTTCGTTTGT
AGCTCCTCCAGCATCCCTCGCAGGTACACCTTCAACGGCACTACAATGCTCCCCTACCCC
TCTATAAATAGAAGTCACAGCTTCGGTGATATACTTATGCCCGATTATTATCCATGCGGA
ATCGCTCGACCAGTGAGCTGTTAC
>PSN_contig_0000115
TGCTGATCCACATACTTTGGAAAGTAGACAGAGATGCAAGAATAGATCCTCCAATCCACA
CCGAGTATTTACGTTCTGGAGGAGCAACAATCTTCACCTTAATAGAAGCAGGAGCCAACG
CAGTGACTTCCTTGGACATACGCTCACTGATTCCAGGGAACATGGTGGTACCTCCGGAAA
GGACGATGTTGGCATACAAATCCTTTCGGATATCAACATCACACTTCATGATAGTTTGGA
AAGTACTGTCGGCAATACCATCCATTTCAAGACCGGTCAAGTTAGGTTGGAACAAAACTT
CAGGGCATCGGAATCGTTCGTTTCCGATAACAATAATGTTACCATCGGGCAATTCAAAAG
ACTTCTCCAAAGCAGAAGATTCAGCAGCTTTCTTCATTTCTTCCTCGAAATCGACAGCAA
TGAAACACAGTGATTCCTTGATATCGCGAACAATTTCGCGCTCGGCAGTGGTTGTCAACG
AGTAACCACGTTCGGTCAAGATCTTCATCAAGTAATCAGTCAAATCCCGACCGGCAAGAT
CCATACGCATGACAGCGTGGGGAAGAGCGTATCCCTCGTAGATAGGGACAGTGTGCGAGA
CACCATCTCCGGAATCCAAAACACAACCAGTGGTACGTCCAGAAGCGTACAATGAAAGGA
CTGCTTGGATGTTGACATACATGGCAGGAACATTGAAGGTCTCGAACATGATCTGGGTCA
TTCTCTCTCTGTTGGCCTTAGGATTCATGGGAGCTTCGGTAAGCAAGACAGGGTGGGCTT
CAGGGGCAACACGAAGCTCATTGTAGAATGTGTGGTGCCAAATCTTTTCCATATCATCCC
AGTTGGTAACAATTCCGTGCTCGATAGGGTATTTCAAAGTGAGAACACCTCTTTTAGCTT
GTGCTTCATCTCCAACGTAAGCATCACGTTGTTCCATTCCAACCATAATACCAGGTTGAC
GGGCACGACCAATCAAAGAGGGAAAGACGGATCGAGGGGCATCATCTCCGGCGAAACCGG
CTTTGCACATTCCAGAACCGTTGTCAACGACAAGGGCAGCGCCATCTTCTTCATCATCAG
CCATGGTGGAATAGTTGTATTATTGTTGGTGTTGTTGATATGGATTAGACTGAAGG
>PSN_contig_0000116
CGCAGCTCAGTGTCAGTGTTGGTCCAGGTAGCCGCCTTCGCCACTGGTGTTCCTTCCTAT
ATCTACGCATTTCACCGCTACACAGGAAATTCCAGTACCATCTACCACACTCTATCCGAG
CAGTTCGAAGTGCCGTTCCCAGGTTAAGCCCGGGGCTTTCACATCTCGCTTACTCAACCA
CCTACGCGCGCTTTACGCCCAGTAATTCCGATTAACGCTTGCACCCTCCGTATTACCGCG
GCTGCTGGCACGGAGTTAGCCGGTGCTTCTTCTGTGAGTGACGTCAATCCTCAAGCGTAT
TAAACTTAAGGCCTTCCTCCTCACTGAAAGTG
>PSN_contig_0000117
GTGGGATACTTATCACTTTCGCTTGGCCGCCCAGAACTCAAGGTTCCGGACAGCTAGTAT
CCATCGTTTACGGCGTGGACTACCAGGGTATCTAATCCTGTTCGCTCCCCACGCTTTCGT
CCATCAGCGTCAGTATATAGTTAGTCACCTGCCTTCGCAATCGGTGTTCTATGTAATATC
TATGCATTTCACCGCTACACTACATATTCCGGCAACTTCACTATAACTCAAGACGACCAG
TATCAAAGGCAATTCTACAGTTGAGCTGCAGACTTTCACCACTGACTTAATCGCCCGCCT
ACGGACCCTTTAAACCCAATAATTCCGGATAACGCTCGGACAATCCGTATTACCGCGGCT
GCTGGCACGGAGTTAGCCGGTCCTTATTCTTACAGTACCGTCAATAAGCTACACGTAGCT
CTTTTTCTTCCTGTATAAAAGCAGTTTACTACCCATAGGGCATTCTTCCTGCACG
>PSN_contig_0000118
CCCGTATTTTCGCTCGTCTTTCTGATCACTTTTATCAGATTTGTGAGTCTATGCTTGATA
TCCAATTTCAGAAATTGTGATACAGAAAGAAGTTTCTTTTCCTGTGCAATGGCACGAGAG
ATGATGTTCTTATCACAGGACAACCTAAGAACGCCGTGTGCACTACTACATGGAAATTCA
CCACAATATCCTTTATCTACTTCGAATGAATCATAGTAGTAGAATATGACCAAATCTCTA
GAATCTAGTAATTAATCAATGAATCGATCAATGCACTACTGTACTATACTAATACACAAA
CTACAACCAACACCAACATCAGCGCCACAATCCCCCGCCCTTGCTTGCCACCTTTTAAGG
TATCTTTCCGACTCTCTTCCCGTGCTTCGTCAAAACGTCTTCTGTGATATCCAACCCCCA
GTGCAGCATGGTTTGCCGGATCACGGGGCTGATCTTTGTATCGGACAACCTGCTCAAACC
CCCCGCCGCGTATATTTTGTTGCAGAGCTGCGAACGAAACCTCCCCTTCGGTCCCGCGCT
CTTCAGCCACCGGCCGATCTGTCGCTTGTCGTCAGCACATCTCCTGCCCTGGTAAAAACG
ACAATACCACTGGAACCACCCGTACGGGTCGGAATCACTGATCCAACCGGAGGATTCCCA
CATTCCGAGACTGCCCCCGCACTTGACCCCGAACTTGTTGACGTGGGCCTCGTACTTGCA
GGAAGTCAGCATTTTTGGTGCGTCCAATCCCTCGATCCATTCCGGTTTCACGGAATCGCG
CAGCACATCCGATGCCTTGTAGCGAACGTTGGTGACGGCGGAGGCAATGGGACGAAAGTA
CGTCCCACCGAACGATCCGGCCCGCAGCACCTGTTCGGGGGAAAGATTAGGCCGGAAATC
CTTGAGCATATTGGCGATGATCTTGTCGTTTCCCGGTACGAACGTGATTTCCCCCGTCTT
CTTGTTCCGTTTCGGCAGCGCATCGATTCGTTTGTCTTCAATAGCAATAGTAGCGGGAGG
CATTGCGGGGGGGTTCTTGTACATGTCCTTCTTTTGGGACTCCAATCGTGATTTGTACGC
GGAGACCGATCCGGGAAGACCGACTTCCGATGGTTCCTTCTTCGCGGCTTCTTTCTTGAC
CGCCCTTGCCTCCTTTTCTTCCCTGGCAACTTGCTCCTTCAGAGTCGCCAGGAGTTCGTT
CGTCTGTTGGATGCACGCTTCCCATTCCTCGGCATCGACGGGATTGGCGATACTCGTTCG
TTTGTGGCGCCTGAATCCTTTCGTTGCTTTCGTGAGACATTTTCCGATCATTGTCTCTTC
TAGAATAGATAGTATCGTCGTTTTGTTTTTGTTGCCGGCCACGATGGAAGCGAGGTTCGA
CACAAGTTCGATGCACCGAGTCGGAGAGGGAATGCCATCCTTCACGATCTCTTTGGTGAG
AGAATCGCCGATGGATTTGATGTCGGAAACCAATGTCTTGCTGCTGCTGCTCCTCGACAT
GTTGCACTTTCTTTTGGTGGGCGACATACCGTAGAACCGAATGGTGCGGTACTTTTTATG
ACTTACGAATCATAATAACTATATAGAACAAGTATGAAGTATCGTACTGTACGAGTGCAT
CTACATCGTACAAATAGACTAATCTAATAATCACGATAGTTGTTACACACACCAATTGAT
GTACCGTACCGTACGGTACGAGTACTTGTATGTGAAACGAGCACATGAATGAATTGAATT
GTCTTCTCTTTTTATTCTGTGAAAAACCTTCGCGACCGATTTAAGATCGATCCCGCGTGA
TCCAATCCAGTTCGATATACGACACTACGGTACGGAACGTACCAGAACTATTATTCATAT
GCGCAC
>PSN_contig_0000119
GTGATTTTTGTCTGTTATTTATTTCCTTGTTTTAATAACGTGGGTTTTTTTGGATACTTT
GAAACCCACATTTAGAGGGGGCATGATTGGGGGAAGTAATTTGTTAATTTTGTTCCTGAA
GGCCCAGAGGTGGTAATTGCATAAATATTGTCTACCGCATTAATTATCTAAAAACATATA
ATCAAACACCCCGCGCAGCGGGCTGGCTATCCACGCTCATAACGTTCCTGTTAAAAAATA
AAAAAGCGTCACAACGATGACCGATTTTCCCGGTACCCGTGACTAAACCATTCCCGTTAG
GCACAAAAAATATCAGAACGCTCGCTGATACTTCTATCAGGCGTATGAAGAACAAAGTTT
GGAAGTCATCTTTTCTTTTCTAATTTATTTTTTTATCAAAAACAAAATACAGATTTCACG
TGGTTTGCCTCTCGATTCGATCCAGAACACACATCAAGGGAAATTAGTACCAGGTGGGGC
GACGCGTACGCTCCTGATCACCTTATTTCTCAACGATCCTTCTTCACGAGGAACAACATC
ACATTGTATGCACCGTACACAGCCAGTCAACATTTCATTACTCTCTTGCTAAAACCCACA
GTAATCTTTGGATCACACCAAAGTACCTTAGTCGTAGAATTATAACAAAACAGTACGTAT
GAAAGTCGAAATTGATCGGCGTACAATAGAACGAAAGATCGAACAGTTGTGACGAGCAAT
CCACGGAAGGGTGCGGTTTTCAGGCTACCACGGATTACAAGTCGGCCATATTTCGGATCT
ATGGCATTTGTGGTTCATCGAAAGCAAATGGCAACAGTACGAAGCTAGCAAGAGATGGAA
TCTTTTCGTCGTAGTCTATCAACGACATGATGCTACTTTCGGGATAGGGATCAATCAATC
AATCAATGAACCTCCTTCCGACGGATCGCGGACTTCCCGTTCTTCGAAAACGATCGTATT
ACCGAAACTCTTCGCTAGATACTGTGCGCGGTTCACTCTCCGAAACTCCTCCGGTTGCGC
GATTTCTCATAATTACAACAATGCAAACGCAAAATGCTGGAATCGCACTATCTCCGAAAC
TCTTTTCCTGTCGCGTAGTTTTCGTTTGGGCGCGCGGTCGTTTTTTCCACTACTGCAGCG
CAGTTAGTAGCCCCCCCCGATTGCGGGTTTGAATTTGTTGTTGTTGTTGTTGCATCAGTA
CTCCTTACCTACGGTTGCCTGGTAAACGTGATGGAACTTCGGTTTTCGGAAAGCGAAACA
CTCTTACCATATTCAATATTCAATACAATACCAAGATTACACTACCTACTTCCTTCGTAT
TTCTTTCCATCCTACTTCTAACATCTCTTGATGAACTCTTCTCACTTAATGTTAAAAAGA
ACTGCCAGGTAGAGACTAGACAGACACATGCATTTTTCCCAATCTCTCAATTGATTTTAT
CATCGAAAATAATATTGCACAATTGCGAAACATGGACTCGCCTCGTAGTGCTCCTGAAGC
TTCCTCCCATGTAGTTTTACTGCCCCCCATGCCCAGTGCACAATTTATGTACCCGCTTGC
CAGGGCCGAAATGGCCGCCACTACTGCTACTACAATGGCATCGACAATAAATCACGGAAG
AAACATTCACGCACGCACGCGGAGTATGGGAACCGTATCAACTCTATCGTCAGCTGTAGG
ACCGATCGATGCCTTCGCGACCAGTCGCGGAGTACATGGGGACGAAAATTCAGCTGTTCG
ACCAACGACTAGGTCGAGGAAGCGATCCTCTAATAAAATTAGTATAGGAGAAATATCAAC
CAAAGTAGATGATGATGATGATGATGATCTCCCATCTGGAGCTTCGGAAACCTCCAGGCA
ACGGAAGCCTTCGTCCTCATCGTCAACGAAACGGTGTCGGACTACCAATCGAAAAAGTCC
TCCACCAGGAGCGGAACTGAAGAAAGCACCACCGCCAGGAGCCAGCAAAAAGAGCAGCAG
CGATGAAGCCGATGGGAAGAAGCCTGAGGCTGAAGCTGTAAACTGCTGTATTTGCATGTG
CGATGTAGAACCAAATGACCTCTCTTCGATCAATGGTTGCGATCATTGTTTTTGCTTTGG
CTGCATTGAAAAATGGTCGGAACGCGAAAACAAGTGTCCGTTGTGCAAGGCACGGTTTAC
AAAGATCGATCGTGTAAACAAGAAGAGGAAAAAGGGGACGAAAAACACCAAAAAAGTGAA
ACAGCGGGACCAACGTACGGACGTGGTGCCCGGAGCTGCACTGGAAGGATTAATCGCAAA
CCTAAATAGAAGCTCTGGATTGGCACGTATTATTTTTGGCGGATTCGAATTTGGAGGCGT
TGGTGCAGTAAGCGGGGGTATCGGAAATTCCTCCGCGCGGACGGCCTTTTCAACCGCAAA
TCGTAGTGACGACGACTCTGAGGATGATGATAGTCCGATGGCTGCCTTCATGCGTGCTCT
TCACGGAGGTCCCGGAGCTACAGGTATCAGAATGTCGACCACGGTTGTGCGTCCCATGAC
GGTGACGGCTCGTTTTACGACTACTTCCAGCCGGTCGTATGCAAGAAATGTGCACGATTC
TACTGCAGGGAATGGAGCCGAAAATCCTCTAGAGATTGACGACGACAGTGTGGACGAGGT
CATTGAGATTGATTGAATTTACGAATGAATGAATCGTTCGTATAATGCAAAATAAATATA
TTTCGTGATCGATAACTCATATTGATTCGTTGGAGGACATTTCAAACTATAGAGAAGATG
TTGTCCTTTACCACCGAGGGGAAGTATCATTTCCCACAATTATTGAAATATATCTTTTAC
CATAACTATTGTAGTGGGGTGGGTTTCCGTTATTCATGCAAAGCCTTCTTAATTTTTTGA
CTTTCAACGGAAGCAAACAACTGGCTGGCTGAAGTACGGTTGTCACGCAGAACTGATTGA
TTCTTTCTGTGGCATCACTATTCTTACCGATTGCTGTTGTTTGAACTGATTGTAACCTTT
CTTGCTGATCGGCGTGACATAACATAGGTCTAATATAAAGCAATCATATTGACCAAAACA
ATTTGAATTTTATGTAGGAATCATATACTACGTCAAAAGAAGCTGCATAAAAAACGAAGG
CCCCTGGTAATTAATAATACATGTATATTATTTAGTTAGACGCAGCAATCATATCGGCAC
TTTCCTCATGGATGGCGTTTACAAATGCTTCCACCAGTGTGGTGCTTTCCTTTCCTCCCA
GGCCTTCTCCCAAGTTGGCAATCAGTTTTTGAGGACCCAGAACGTCAAGCATTTCTCGGG
CGGTCGCGCGGACAGTTTCTGGTGTTTTCGTTCCCTCCTCGTCTTCGATAAGTTCGCGAG
GATCGTAATTTCCTTGCAAGGCTACACGATCACCGATGGTGGCTCTTGCGCTGCTTCTTT
CAACGCCACCATCGATTGTCACGACGTCATACTCCAGGTTCGCGAGGCCGCTATTAGCAA
AACTGGCACCACGGCTGAAGACCATGAGAGGCACATCGGGGAAACGAGACTTGAGTTCTT
CCGAGATTTTTTCTAGGCACGGCAGAGCAAACTTATTGAAATTTTCTTCGTCGATCATCA
TTCCCATAGCCTCGAAAACTTGGAGCATGTGTGCTCCGTTTTCTACTTGTTTGCTCATGT
ATTCGATAACAATCTTCGTAAGGATATCTAGAAGTTGTTGGGACTCTTCAGGGTGTTCAT
TCAGCCATTTCATACCAATGTCGTTGTTTTTACGAGACGATCCTCCGACCATGTAAAAGA
GAAGCGTCCATGGCGCAGCGGAGAATCCAATGAGCGGGACACTCTTTCCTTCTTCTTCCA
TTTTCGACCGAATTTGACGGACAGCTTCCATTACGTGTCCGAGTTTGTCGTCTACAAAGG
CCTCCGAGATCTGGTCAATGGAAGGAATTCGGGTTGCGACTTCCTCGGGACCGGCCAGTG
GTTCCGGAATCAGGATACCCACACCACCGGGCATGGTCACTTCAATTCCGAGGGCTTCCG
CAATGACCAAAATATCTGAAAAGAGGATGGCGGCATCGACCTCGTATCTACGAACGGGTT
GGAGGGTACATTCTGCGACACTCTCTGGGTACTTCAAGAGCTGGACAAAGTTTCTGCCAG
TCTCTTCTTTGTAGGCCGTGTATTCGGGAAGATGACGCCCGGCTTGTCGAAACAGCCAGA
TGGGAGTCTTTTCAACGGTTTCGCCGAGTGCGGCACGAATCATCAGATCATTTTTGGGAC
GAGGCGGCGAATTGTAGACTCTTCCCGCAGGCGTTGCGTCGGCGGTTCCAGAACTATCCG
ACTTGAAATGATCGAGGAGAACCTGTCGGGTCAATTCCAGGTCCTGCTCCGCCGATGAGG
CCGACTCGACGGCGGTGGAAAACCGTCCACTATGGACGCGAGGCGAAGAAAATCCCTGGA
CGCAAGCCGCAACACCGAGGAGGGCGATAAATGTGGAAGAAAAGAGTTTCATTGTGTTGA
TGAATTTTTTTCTTTCGGGATAATAAACGATAACATAATCGACTGAATCTACGGGACTAG
GCTTCTCGATGGGGTGATTTTCGTCAAAACTTTGAAATATTTCTGTATCATGATTTCGTT
CAAGTTGAAAGTTGTTGTGACAATGGAGTTCGCTTACACGTGTATTTAATATTTTTGCAG
AACACAGAGTATAATTTAGAGTTCGGGATATACTTGTTGAGCCTCGTAGTAATAAGGGTG
CATGTACTGCACGCGCATGCATGCTAAGTAAGGGGTAACCCCCACTAGAGTAGAGATAGG
TGAGCTAACTGTCAAACTGGTAAC
>PSN_contig_0000120
TCGGGAGGTTAAATTAGATATTAATTATAAAAAAATATATAGTTTAGGAATGAAGACACA
CTTTTTATAAAAATTGGAGGATCATAAACATACAACCCAGGAAAGCTGGGTCTCCTTCTT
CTTGTGGGCAAGCACTATTTCAATATTGATAGTAGGCTGGCACTGCCCCAGCACCATAGA
TAGTTTTCTTGAAAATATGATTATAACTAGACTAAAAAACAAACGAGTCACTAGACAGAA
AAGGCTTGCTTGTCAAGACTTTACTGCTGCTTGAGTACTGTTTTTGTGTGCCTATTCTAG
ATCACAGGAGTAATACGGATAATAACATGTACGAAAGATACTAGTAGTGTGTGTAACATA
TCTCGGCAACAACTCTGTGGTGTGATACTCTTCTTTCAACGCACAGATTTGACTGTATAG
GAAATTTACTAGGAGAAAAGTAAACACGTGGAAATATTTAAGATTGATGGTGCCAAGAGG
CATCAAACGTATAGAATGTAAATACAAATACCACGTAGTATCTTTGTATTTCTTGTTTAA
CAAATTGCAAAATTCTAGAATCAATTTATTGCTATTCATACTGTATATTCTAGATATGGA
TGTCTTTGGATACAGCACAGCACGTGAAAATTCTAGTGTATTCTTTGGTTTTATGGTTAA
AAAACTTTCCATCTCAAAACCAACCTTCGTTTCACCCCATTGTAGAAACAAATAATAAAT
TTATCAGTTTCTCAATCTAGTATCCCTTCCACTCTTGGCAAATCCTACCGTATACAGTAG
ATAAATCTACTGCAGTATATTCATTTTCATATTGATGGTTTTGCTACTGCAGCGGTGTGA
AAGTCTAATGCGTCCATGTGCGAACTTTCGAAAGAAGGAGTAGCGCTACTCCTAGCAGTA
GTACTAGTAGTATAAGTTGTTTCGTTGTTGTTCACGGCTGCCGCAGCGGCGGATTTCAGA
GAAGCAATGGCAGAAGCAGTAGAGGTAGCCAAAGCTGTTGCACTGACGAGATCCGTGAAG
GGTTCCAACAACGATGGCCGATCCGGGTGGACTGCATCTATTGTAGGCATAACGAGGGAC
ATAGGTGTACTAGTAGTTGCGGGAATCGTAGTCACAATCGGTTCGGTCGTATACCCAGGA
GTAACATATTTGGAGGCCAGCTGGAGGAGGCTCGATGCTGGATTAAATTCTTCCAGTAGC
TTAAGTTTAACGTCGATTGTAAGCTCTGGAGTTTTTGGCATAAGATAGAAACCCATTCCT
TCAAAGTGGACGTATTCGAGTTGTGTTTGCAATGGTTTATTATTATAGCCAGGTTGTTGC
TGTTCGGATTTTGTTGATGGCACCTGGACCTGGGCATACGCAACAGATCCACCAACACTA
TCGGTACAAGTAGTAGATGCTACTACTCCGATGTCGATGTCGCTTGGTGGATGTATCATT
GTTTCGGGCGTAATGGTATGCACACGATTGTTTTGCCGTTCCAACATTCGTATGTGCTGC
TGCCTCCCCTCGATAGCGACGAAGGCTGCTTCTTGGTCTTCTGGTCTGATCAGGTCGTTC
GTGGAAACTACTGGTAGCATACTTGTCGAAGGCAAGTATTGATTCGGCACCGTCGACAGC
AAGTTGGTATCACCAGCAGTCATGGCAATGCCACTGGTAGGAGAAGAAGAATCGATAATC
GCACTACTGACAGCAGCGGATGGAATTTCTTTGCTAGCACTACTAGTACTACTACTTTTA
TTACTATTAGTAGTATTCAACGGATCGTCGGCGACTAGCGTAGTGCTGGTGGTTGTCGTC
TTGACCACGGTAGTTGTAGTGGTTGTTGTAATGTTGGTTGCTGCTCCCCTTAGTTTCTGT
ATATGTTGTTGATGTTGTTGTAGGAGTTGTCGTTGCTGCTGCTGTTCCACAATCCGTGCA
GGATTTCGTGACTTGTATCCAACAGGCTTCATTTCACGAACAAGCTCGATATGGCCTCTT
CTCAATTTTTCATGATACCGCAACCCCTTGTCCGGACCAACCGCCACTCGGTTACATCCG
TAAAGAGATAACTGTCTCTGGAATGACTTGTATTT
>PSN_contig_0000121
TATTTGGTTTAAAAAATTAATGATTTTCTTTAAAGTTAATAATTGTTTTATTTCTCTCTT
GTCGGTTTGAATACTTTAGCATATTCCATCCCCGGGAGAAAACAACGTGATAAAATTACA
AATAGGCAGTGGCATGATTCATCGAAAGAATGAAACAACCAAACCCAACCGAACGTATTC
GTCACCCCACCAGCTGGTCTGCGGGTTTTGTTTTTGAATCAATAATCGATGGGAGTCCAT
AATTTATTGTTTATCGGCCACGCTTGAGAGACTTGGCGATTTCGCTGTACTCTTGGTACA
ATCGCTTGCGTCTCTTTTCTGGAAGAGGGTACTTGTACCCGTAAGAAGTGTAGTGTCCGG
CTAAGACATTGATGGAGGTGTAAAGAGTCGAGAAGGAAGGCTTTCCGGCAATCTTTGGGA
ATCGACGGTAGTAAGAGACGAATTCAATCATTTCTTTCTTCATGTTCTTTCCGTATTCTT
CCATGCGATCGGCACCTTTTCCCAGTGTCGTGGCGGTGTACATGTGCTCACGGACCTTAG
CGGCATCTTCATCGTACTTAAGAGTGAGCCCCCAGTTGTCGGGGTATGTGTACGAGGTGA
CTTGGTCGGGGACCTCGACAGCAGCGGAAGCTACCTGGGGCATCAACAGGGTGGATCCAG
CCACGACAGCGGCGGTGTTTACCAAAAAGTCCCGACGGGCGGTGGCGGGGGATTCCGTTT
GAGGAGCATTAGGGGAGAACGCGCCGACAACGGCGAGGGTTACCGCTACGATGAAAAGTT
GTGCCTTGACCATTATGGAATTTAGTTGTTGTTATTAGATTAGAATCAGGTGGTTGAATT
TATGGCTGAATAGAATGTAGAAAGGCCTCTCTTGTTGTCAATAGATTGAATAGCTTCTTT
AAATCCAAAGTCACTTTTTGATGATCACACACCGCTGCTGTGTTGGTGATGGATGCGTCA
AGGCAGATACTTCTACTAACGTTCGGGTACAAAGTACAGCTACCAAATACGTAGTCTACC
GTGTACGGTCCGAATAGTCTACGGTACCAACAACATAGCAAGATCACCACTTCAAAGACA
CATCATCGTGCTGATGGCATGGATACCACTGTTGTCATTCACCATCATTGAGAAGTGAAA
TGCAGCCAACGAGAAGCCCCCAAATCTGACAAAAGGGTCATCCACTGACGTGTGTTTTTT
TGTTGGGCAAGATCGAGAGGAGGACTAAAGTAGCTTTCTGAACAATTTTACGACGTACCG
GTACCGTACAGCGACCAGACAGGGAATCTGCGCCGTTATGGAATGTACGAGCGTTAGTCT
ACAAGTTTAGACACGAACGAGA
>PSN_contig_0000122
ATTGTCCGAAGAAAATTCTATCTCTAAACCTGTCAATCTACATTTAAGCCCTTGTAAGGG
TCCTCGCGTATTATCGAATTAAACCACATGCTCCACCGCTTGTGCGGGCCCCCGTCAATT
CCTTTGAGTTTCATTCTTGCGAACGTACTCCCCAGGTGGGTTACTTATCACTTTCGCTTA
GCCACTCAGACCGAAGTCCGAACAGCTAGTAACCATCGTTTACGGCGTGGACTACCAGGG
TATCTAATCCTGTTCGCTCCCCACGCTTTCGTCCATCAGTGTCAGTATATTATTAGTAAT
CTGCCTTCGCAATTGGTATTCTATGTAATATCTATGCATTTCACCGCTACACTACATATT
CTAACTACTTCATAATAACTCAAGATAACCAGTATCAAAGGCAATTCTACAGTTGAGCTG
CAGACTTTCACCTCTGACTTAATTATCCACCTACGGACCCTTTAAACCCAATGATTCCGG
ATAACGCTTGGATCCTCCGTATTACCGCGGCTGCTGGCACGGAGTTAGCCGATCCTTATT
CTTACAGTACCGTCAGAGCTCTACACGTAGAGCGGTTTCTTCCTGTATAAAAGCAGT
>PSN_contig_0000123
ACAACACAACACAAAACAAAACACAATAATATAATCCAACAAGCCAGTTGAATTAATTAA
GTGCATACCGTACGTACACGTACTACGTATTATTTATTGATTGTTTGTTTGGGCAGACAT
TTCATGTCATCATAGCATATATGTTGCGCGTTGACGGTAGTGATAGTGATAGTAAAAGCG
ATAGTGATAGTGGCGGTGGTGATCGTCATCGTTATGATCGTCGTTCTTCGATTGGACCGC
GACACACGCTGCGGCAACTTGCTGTTGCCGTTCTTGTTGTTGCCACTGCTGTGGTTGTCG
TCGATCCGATTGCCGTTGCCGTTGCCGATGTTTGGAGAGCACCGGGAGTAAGCGTGAATA
ATATCGTACTGGTTTCGGCATTGACGACCAACAACAACAACAACAACGTCGTCAACAACA
ATCGTCGTCGCGATCGTCGTGGCCGCACCGGTGCTAGTGCTGGCATTGCAAGCAGTATTC
GAATTCCAGCAGGTGCTCGTGCTGCATCTCTCGACGACGACGACAACAACGATTTCGATC
ACGGCGGGAGATATGTTTTGCTATTTGAGGACTACCAAAAAGTCAGGGGGCCCTATTTTT
TTGCCTTGTTTGATCAAATGATCGAACAGACAGAAACATTAACATCGTCAACATCAACAA
CAGCGAGAGTAGCAAACAGGAGGGTTGCGTTCTGCACGACGCGAAAGGACCTAGAACAAC
GGATTACGGATGTAGATGTAGACGCAACCGTGGATATAGATGTGGCAACGGTATCGGCCG
CAGCTGCGGCAGCCCTTCCGTTGCTGGAAGACCTGCGGTCCTCTCTGGAGCTGGAAACGA
TTCCCGAATTGTTTGTAATGGACGATTGGAACCCATGGCTCTTGGAACAGCGCTTTGGCG
ATAGTAGTAATGCTAGCGACGGTGACGATAACGACAGCGATGACGACAACGACAACCGGA
TGCCGACCATTTTTTGGCTGCACGGAACCTACAACGCCTTTCACACGAGACACTTGTTGC
GAACGAGTGGATTCGATCGACTCCTGCGGGAACAATGTGCCCACGACCGCGATGCAACTC
CGTCGCACAACGACGATTGCCGCCTTTTTATCGGGGAAGGAACCGGGGCCGCTTGCGCCG
GTGTGACCATGGAAGCGGCCCGTGTTGTGCGGGGCGACGATCCGAGCAAATCACCGGAAC
TGCAGGCCTTTGGCTTGCAATTGCTAGGCGACGACGTGGCGAGCACGGCGAGTGCGAAAA
TGGTGGGTGCAACAACGACAAAGAGCGACAACACTACTACTACTAACGACAACAACAACA
ACGCACGCGCACACACGCACGCACACGCACACAATCCCCCGGTCTGCGTTTGGGCCCAAC
AACCGCGGGAGCGAACCGCCACCAGCTTTGTCTTTCGACCGGGTCAGCGGGGTGCCATTG
AGGGGTACAACACCGAGCGGGATCCCATGTTGCCCCTGGTAGAAAATAGAAAAAACGAAC
AACAACAACAACAACATGCGCAAGAGGGAGTTGTGTGCACCGGGGAGCCGTCCATCGATC
CTTCCCGTGCGGCTCAAGCCGGTGGGATCGGAGATTCGGAATGGTGGGAATGAAGTGAAA
AAAGACGAACAAGAAAAGAAATCAATCGAGGACGGAATAGGAACGCCGAACGGAACGAAA
TTGAACCGAACGCAATACGATGCAATGCAATTCAACGAATACGAATACGAATACGAAAAA
CAATGATGATCGTGGTACCGTACTACTCGTACTATACCGAAGAAGCATGTATGCATGCAA
TAATAGCTCGTGCTATTATAGTAGCGAGCAGAGCGTTGCGAAAGACATGGCGTAATGTAC
GTACCAGTAGTCTACGATAATCGGTTGCGTTACGGAGATAAGGCAACGCATGACGCAAAA
ATCTCGCAGCACTTTTGCTGCTGGGATCTACGGTACGGTATGGCAGTCTACTATACTACG
AGTACTATACCGTAGGGTAGACTACGATTCAATGGATAGAGATGCATTGCATGCGAGTAC
CGTACGTATAATAAATTATATACTGTAATACGTGCGGTACTTCGATTCCCGTCTTATAGA
ACGTCCAACCAGCCACCCACCCAACTACGTTTCTTTTCGCAAAAACAAATGCTGGATTGC
ATGTTGTTGAAGGCTACTAGTCTACGGTACATACTAGTAGAATATTATACACCAGACACC
TGCTAGAGTTCATATGATGCGATATAGACTAGACTACAGCAGCTACAAGGTGGCGCAGGA
TTGGTGCAGTGCCGTACCGTACGGTACGACTACTATTCGGTTTCTCTCTAGCAGGGCGCT
GACGCACGACACTAAAATTGGACTACTCTGCCGCACCAAATCCAATGGTTCGATATAACA
CGGCAAAGTACCTTAAACTATTTGTTTCGAGAGTACAATACCCGTACCGTACCCTTATAT
TTTGTGGTCTAATATTATTACTCACTAGACTAGACTATATATACTACTATTGTAGGAAGT
ACGCACAAGGATCGTACGTACTTTAACAAAACTTTTGATTTTTTGAAAGAACAGGAAGCA
TTTTTTATTCATTCATTCATTCATTGCTGCGGTGCACAATGCTATACTTTCCACCAAGAA
GTACGGTGTGCGGTATTACCATCGATATGAGAAAAATTATTTGTTTACACGCATCTTTTT
ATCCTCTTACTACAGTATCAGGAAATACACGTTGACTTACCTAATAAAATATTGACCATG
GTATCGTAGGTTGGTTGACCCGTTTTGTCGTGCCGCAATTTGATGTGATGGCATAATCGT
GCGAATCACTAATATTCCTTCAAATTTGTCGTACAACACAGTACATCGTCTTGCACTCGT
ATTGGGATCTAGAAACATTTGTATTATTTCGTCGTTACGTAAAGAAAGGTTGGGGTAAAT
TATTACAGAATTCTATAATATGAGTTATTAAGGTGTTTGTTTCGGAGTGTATGAAATTCA
CAAGAGCAGTAGTGAAGAGATAATATTGGATAGTCCTTTAGAAAGGAAGGTCCTCGAGGA
TGGGCTTTCCGTTCAAAAGTTCTTGCACGCACATACCGGCGGCGGCGAACATGGCAAGAC
GTCCGTTGGACAATTCCTTGGCTTGCATGTTAGCGAAGGCTTGGGCATCGGTGGGCTTCA
ATCCAAGAGGATC
>PSN_contig_0000124
AGTTCCTTGCCCTGCACGAGTCGGAGCTCCGAGCCAGATCGGTCCCCGAGAGTGCCAAGA
AATACTACGAGAAGGATTACGAGAGAGATCCCTTTCTCTTTGACACTTTTTGTGCCGTTA
CCGATGAATACGGCACAAACTCACCACTGCAGCAACAAGAAGCAGATCTTAGCAGCATCA
ACAACGATCGTGATGGGATTCAACAACGCCGCAGGCGTCCGTATCCCCTCATTAGCTTGT
ACGATGTCTTTCGGAACGTTCGTGATGACGAAAAGGAACACTGGATGAGTCTCTGCAACC
TGGTTCAGTACAACGATCTTGCGGCCGTAGATTCGGGGCACGTACAAAGTACAGAGGCAA
GCAAGCAACAGTAGCAACTCCAACAACCACAAACAAAACATAAAATGGTGACGATTATTG
ATATTATTGAATGAGGATGAATGACGATGCTTATGATAACCTCGACCTGGGCGGGATAAA
ATATTTATTAATTATTCACTCATTTCATCATAAAAAGCTTTCAAGTATGTTTCTCTCAAG
GAATGTTCTTATCATCGTGAAATCTCGGTCCTTCGTTTTGCCACACTGCACCAGTGGTAT
TACGTAACGTCGACAACGCCATTTAAATGAATGAGCACTGGCTACATCAAGGATGTTCGA
CGCAGTTGATCATTCTCTAAGACTGTTCAATATGGCAGCAATCAGATCACCTCTACTTTT
CCTAGACTAACGCAAATATTCAGAAGTGTCCAGTCGATGAATTTCTCTTGTTGAACGATA
TCTATCTCTTCACCGTTTCACACTAATCTCCTTGCCACAACTATATTGTCGTGTTGACTC
AAAGGAGACTCAGGTAAATTATTACAGTATTCTATAGGTTATTTGTTATTTCGTGTTCTC
GAGTGTATTACAAAAATTCACAATCGCAGTAGTGAAGAAATGATATTCAATTGTGTCGTT
CTTTAGAATGGAAGGTCCTCAAGGATTGGCTTTCCGTTTAAAAGTTCTTGCACACACATA
CCAGCGGCGGCAAGCATAGCAAGACGTCCGTTGGACAACTCCTTGGCTTGCATGTTGGCA
AAATCTTCGGCCTTGGTGGGCTTCAATCCAAGAGGATCGAAACCAACATCACCAGGGTAG
TATTGTTCTCTGAGAGTAAAAAGAGGTCCCATTCCAGGTTCGACCCATCCCTTGTTCGCT
CGAAGTGCTTCGGCAATGTTGATGATGAGGAAGAAAGGGAACATAACTCCGAAAAGAGGA
ACTTCAGGGATCATGTTGTTAGCGATCGTGGGATGGTCGAACCCGTACGCAATGGTAGGG
GTGTTCTCTCCAATGAGATATCCAACAGTGGCCATCATGGCAACACGTCCGTGCATGATT
TCTGCCTCACGGAATCGCTTGACACCGTTCAAGTCACGGTCAGCGCAAAGTCCCATGGGA
TCAAAGAATCCCAAAGGAGAGATGGCTCCGGGAAGTCCGAAGCAATCCTTGGAGGCATCG
GGAGTCCATCCGTTGAGGGTGGGTCCAAGTGGGGGAGGGGTAGGAGGCTCCTCAAGAGCT
TCGGAGGACATATCCGCAACTTCGGCGGCCTTCAAGGCAGAACTGGCTCCATTGGTGGAC
ACAGGGGCAAAGGCACTGACAGTAGGGGCGGCGGAGGCCAAGATCATGCAGGTGGAGAAT
TTCATTTTGGGAACTTTATTATATTTTGTGCTGTAGAAGATTGTTTCTGATTTATCGATC
TTGGTTTTGTGAGAAGTTGGAAGTAGTGCCTTCTCGACAGTTTCATTTCCTTACAACAAT
ACAGTCCCATCGTTGAGTCCCATCGATTCTCGTGATTTAGCTGTGAGAATCGTGCTCGCA
CAGCAATGAATGATGTTGACTGTGAGCTGGTGCCGTGTAAGAGTACCAGTACCGTACGAT
ACGGCCTTTCAATTCCTTACGACAACCCAGTCACAACGTTCCGTTCCATCGATTCTCGTG
ATTCGACTCCGAGGATCGTACTCGTTCTGATACAGTACGAGTACTCGTACCGGGATGAAT
GAATGATGTTGAGATGTGAGCTGTCGCCGTGTACGGTACCGTACGAGTACGTACCACACG
ATACAGAGCGAGAGATACTAAAGGACTAGTTAGTGACTTGGTGTACTGATGTGTGATATT
TGATGTGTGACTGTGTGAAGAATGTATGTGTGACTGTGTCGCGTTTCTCTCGCCAATGAT
GATGTTTGGTAAACGGTAAAAGGTACAAGTACGGTACGTACTGTACTCTTACTCGTACAG
TCATTGTCTACAAGTACAAGTACGTACTTACAGAGTAGTACGAGATCTACCGTAGGAGTA
CCGCACGTTCGGGACGTGTGCTAAAAATCCGAATGTGCTGTTCCAATGTGCGTGTGTCGT
CCAACAAAAAATAAGGCTTGGTTCTCTAGTCTAGTCTACTACTAAGAAGTCGTTTTACGT
CGTATTGGTACGTATAAAATAATGCGAGTACAAGTACCAGTACTAACACGACTGAGTGTG
ACTCACTCACTCACTCATTTTTTATGGTACGGTACGAGTACGTACGTATGCAATCGCACT
GTAGACTAGTACTTGTAGTCTATTGACCTACGGGAACACCTAATCCCCCGAAAATAATTC
CGGAAGGCCCCGAAAAAGAACGAGTACGTACGGTACCACCCCACCTCGTACTCGTACCTG
GTATGATATTATTATTATGGTATTGAATACTGGTACCAAGTACCAGTAGTACGTACGATT
ACGAGCACGAGAGTCGTACCGTACAACATAACAGTACGAGTACGAGTACCGTACGTGCTC
CAGTAGAAACATCATTATGATGTTGTTGTTTCGTAATAGCAATACGGTACGTATCTTTTT
CAATCCTACCTTGTTGTTGCATCCTTTGATGTCCTTTGATGTCCTATATAGTACGGTATT
AATACGAGTGCTATCTTTGATGTCTGATGTTGGCTGTGATGGAGCTCGGTCTAATTTTTA
CTTTTTGGTTGTGCATGGGTGTGTTCCATGCACAGCATGCTTGAAAGTTTGTACCAGTAT
GCCCAGTGTGTATGTTGTATGTTGTAATATCTATGGATGCATGTTCCATGTATGTGTGTA
GTATAATTTGCCTAAAAAATGTTATATATTAGTTGCGGTGTGACGAGCGAACGAACGAAA
AAAACATTCAAACCATATTCGTTCATTCATCCGTTCGTTCGTTCGCAGTTCTTTTATTAA
AAATAAATGGTTCCTACCGTCACGCATCGTAACGTAACGTAATGCAATATGCTTTACTTC
ACTCGCTCGAACCCGTGTGTGTTGTATTGTGTTGCGTAAGATTTGGTAGCCTAGACTACC
GCATCGCATCGCATCGTATCGCGTCGCATCGTTTAGTATTATAAAATAATCCATCTAACC
TATCTACATAATGTCGACGACCGCTGCCGTGTAGCAATCGACCATTCGTTCCATCGCCGG
GACCTTTCTGCTGCCTCCTGCATTCGCACCCACGTTCGTACTCGTTGCCATTGTCAATAT
CGACACCGTTTCGGGGCCTTCTCGTCTTCCCACCACCTCCAGTACCTCCGGCGTTCCACC
CAGACATCCCTTGGAGGCACCCACGTCCACCCGCCAGGCCTTTCCCCGCAGCGCCCCGTT
GATCTTTTGCTGAATGGTGTGGCCCATGACCATGCGGTCGGCGTCCAGCAACAGCAGTGT
TTCGTCCAGTTGGGCCTGGAGTTCTCCGGTCGGATCGTTTGGGGGCATGTCGTGCGGGCT
GCTGTAGTCCCGCATCCAGATGGGGCCCGGGTCCTGGGGATTGCTGGCCAAAAATTTGGG
GACCGAGTTGATGTACATCGTTTGGCGCTTCTGCGCGTCGAGCCAAGGTTGTTCCTGGGG
GGGAACCTTCCCATTGATCGGATACTGGCCGTGGTGGTTGTATACCAATGGTGTCTTTTG
CAGGTGCTGGGCCATGGGCGACGGTCCGAATTCCGTATCCGCGCCGCCTTTTTCTTCTCC
CAGGGTGATCCAATCCCGAAAGGCGGCGTTCATTCCGTCGATGCCCCCGTTGTCCTTCAA
TTGGTGCGGCTTGAGGCCCGCGTGGACACAGACGGTTCGTCCCACCCGGATGACAACCTT
CATGTTGCGCATCAAAGAGTGCGCCAGCAAACCACCCGGTTCGTAGGAAGCCCACCGTGC
CGGCTGGTTTCCGACGTACTGAACCCGCCACTTGTTCTGCTCCCCGTTGATGGCGGCGTC
GACGGCCGCTCCAATAACCTGCTCGTGCTCCACGTCCGAATGGGCGTACTGGAAGAGGCC
CATAGCGTTCAAGACCTCGTGGTTTCCTATCAGCAGCACGACCCTTCCACCGGCAGCCAT
CGCCTGGTGCGAGAGCTTGGCCAGGAGCCGGTAGCAGGCCAGTTCCTCGATGCCCCGGTC
TAGAACGTCCCCACACTGCACCAAAACGGTATCGCCGCCGCACCAGGAGTCTTGGACCGG
ATCGTAGACCTCCGCCGTTACCAAGAATTGCTGCAGGGCGGACAGATCTCCGTGCACGTC
TCCGATGCAAACCAGGCGTTGGTTGTCGTGGAGGTCGATGTAGTCTTCCGGGGTGGAAGC
TAGTGTGTAGCCCTCCGAGACGTCGACGTAGCGCGACAAAGGCAGGTCGGGTTCTCCTTC
GTTGTATTTGTTAGAGTTGTCGCTGAATTTGAAAAAGAAGAGGGCGGTATTGGAATTCGA
ATTCGAATTCACATTAACGTTTGTATTAATCGTATCGTGTCGCAGGCGTTTTTGTTGTTG
TTGTTGTTGCTGTTGCCGTTGTTGGTGAATAGAAGTTGAAGTAGAGCAAATGGATGTGGA
TGTAAAGGCGTCGGAACCACCGTGAAACTTCAAAAGGACCAGAAACGATAGCACGAAACA
GTGATAGGAGAACGAACACGAACTCCTCCAACTGCGTGTACGAGTAGTCATCGTCGTAGT
CCTCGTCCTCGTCATTGGTGCGGATTCTCGTTGTCGTCGTTGGCGTTGACGACAGAAGCC
ATTGTTGTTGCTCCTGTTGCTGTTGCTCCTGCTGTTGGTGTTGTTGCTGTTGTTCGCGGC
AATCATCGTACTTGATTTT
>PSN_contig_0000125
ATCCATCTTGCGACATCAATTCTGGTAGACTACTGGTACGAGTTCGTACCCATACCCGTA
CTCGTACGTACCAGTAGTTCCGAACCGAACCGAACCGAACCGAACCGAACCGCATTACTA
CCGTACGTATTTTTTACACCTTGGAGAATTTTAGTACGAACGATTGTCCTTGGACGGACC
TTCGCTTTCGCATCCTACATTATCCTTATCTCTATACTAAACTACTCGCATAGCCAAACC
CACGACGGACCGTACTGGTACGTAGCCTACGGTTCGTTAGTTTACCGCACGCAAAGATCG
AAGATGAGAACTTATCTCCCAATCAAAATGGAACACGGGTACTCGTACTACTGTACCGTA
CGAACAATACGCACTCGTACGGGAATTATTGTGCAGCACCAAAAACGAGAAGGCACAATT
CCAACGCGTGCTCGGCTCACTCATATCACGCCGTGTCTATTAGCTTCGTTTCGTTTTTCT
ACGCACGGTACGTACCGGTACGGTACCACACAGTACGTGCTGGTACGAAAACAATGAGAG
TCTCACTACAACATAGCGTACAATAAATACAACATACAACATGATTCATTCGTAATTCGT
ACGGTATTCGTACGGTACTGGCTGAGCAAGAAGGAAGGAACGAAGACGAACAAATTAATT
TTGCACGCAGCTGCGTGTGTGTCTTGTGTTGTGTTGTGTTGCGTTGCGTTGCGTTGCGTT
GCGTTGTGTTGTGTTGTGTTGTGTGTGCGTGAACTTTGAAACTACCGTACGAGTACGAGT
ACGAGTACGTACTGGTTGGTACCAGTACGAGTACAAGTACGGAAGCCTTGTTCCGTGTCA
CCAACCCCGAAAAAATACGAACGCAGCTTCAACTCAACCGCGCATCGGCAGAAAGCAAAC
AATGCTTCGGGTTTCTCGGTGCACATCAGCGTGCATTTTTGTGCTACTGTACTGGTGCTC
GTATGCACTCCACTGCACCGCACTGCATTGTACCGCACTGCAATGTACTACTAGACTAGT
CTACCAACTACCAACCAAACAAATCGATCCAACCAAACAAACAAAGCAATCAAGAACTTG
ATTTACCTCGATCATTGATGATAAGACATTCTCAATAGTAGCTGCTAAACCGAACTTCCA
CCCTTGCAATCGAGTAACTTGCAAACAACACGACACAACACAACACGACACAACACGACA
CAACACAACACAACACAACACAACACAACACAACACAACATTACGCAACACAACACAACA
TTACGCAACACAACACTATTCAATACCGGAGCAAACGCACGATACGATTACGAACACGAA
TATCCGATAACGACAACGATACTATTACACGATAACGATAACGATAACGATACGATGAAC
GACGATGAAAAATTGGATGCCAAAACTCGAGAAACCGCGGTAACGCTGCTGGATGTGTTA
TATCCCGGCAACAGGCCAAAAACGCCCCCAACGCCGGCATTAGCAATGGCTTCAAAACCA
ACGACCGCCGAGGGCTTTTCGAAATCGTTAGATGCAACATCGGCGTTATCATCGGCATCA
ACATCAACAGTATCATCAACATCAACACCAACATCAACACCAACACCAACACCAACAATG
GCGACTGCCGGAGTAACGAGGATTCGGCACGGATTTGGTACAACGGGGTGGGGAAGTCTT
CGCAACAATACGAACAACAAGGATGGTGTGGTTTGTAGTAGCAGTAGTAGTAGCAGCAGT
AGTAGTAGCAGCAATAACAGCTTCTCCACCGTTCTTCACAACAAAGCGGCCGTTCAAACC
CAATTCACATCGCAGCAGTACCACCACCACCACCAGCCTTATCACCACCCACTCACTACT
AATGCTACTACTACTTGTGCTTCACTACTAGCAGCTTCCGATAGTTGTCCAACCGAACGA
GTACGTGTAGTGAGCCAGCACCAAGAACAACAGCAATCTCGACAGCAATGGCAACCTCGA
CAGCAATGGCAATGTATTTCACACAATTACCAACCCCAGCAGAACAATTATCTCCAAGCG
AACAATACTAACACTAACGCTAACACCAATACTAGCTCTACTAGTAGTATGAATTCCGAT
GGTCCTTACTCGGCTCCTTCTACAACTACTGCTGCTACTGCTACTGATACTCCTCATCAA
CCAATGACATTCTCAATGACATCCATTGGATTTGGCATCGACAGAAACAATCAATCGGGC
ACCGATGCCACAGAGGCCGCTACCAAAGCCGTCAAGGATGCAATGGAACGATCCTTCCTT
CGCTTTCACAACACCCACCATTCGTTACAAATCAGGATCCAGCTGGGGGTCCCCGCCGCA
ATAGTTGCTGCACAGCATTATCAACAACAACAACAACCACCACAACCACAACCACAACCC
ATGAGGGTAGATCTGAAAAAGATCTCGTCCGTTCTTCCTCCCCTTGTTCACGTGCTTCCG
GTGCAAGTCGACGTGGGGGGCTTGTTGTTTGTGCCCCCGGGGTTCGGAAACGATCCGGCT
GCTGCTATACCTGCTCCATCGATCTGTACGGTAGTGGCATGCATCACCATGGAATCATTG
TCGTTGCCGTTGCCGTCGCAACCAACAAATCCTCGGCTTCAGCATTCGACACCACTACTA
TTGCCACTACAATCGCCACTACACACACACGCACTGCACCACACACCTTCCGTCGTTGCC
ACCGCTCCGGTGGATCCCGCTGCTGCGGATAAAGCAAGAGAGGAAGCGCAGGCGATGTCG
GTGTCGATACCAATGTCAACCATAGCAGCAGCAGCAGCAATACCGCGTGCTGCTGCTCTT
GTACCAAACCAAGCGGTTCAACTACGACAACAGCAACATCAGAAGCAACAGCAACAGCAG
CTACCTTCTACACAAATCCAGCAGCAGCAACAACGACAAGAGATCGATATGGATATCGAT
ACGGATCCAACGCTTCCTACCCAGCAGTCATGGATTGGGGCCGCATCACCTACGGGCAGC
AGCGGTGGCGGTGTTCCCAAGACGGCAGCAACATCAACACCAACATCTCAATACACCACA
ACCAAGACGACGGCAGCAACACCACCAACAACAACAACGGCTCCATTGCCTGTACCACCC
CTGGCGTACAGATTGCCACCAGTGGTAGCGGTAGCAGCTTCCATGACCACGGCAGTGGCA
GCAAGTCCAACAACGATGACGGTGGCAATCCCTTTGGATAACAACATTACTACTAGTTCT
GTTGCGGCCGGTACTACGAGTAGTGCCAGTACCGATAACAAGAGTCATCCTCCACAACAG
CAGCAACAACACCAACACCAACAACTAGTACGCGACAAAGAGGAAGGTCTCAATCATCAG
CAAAGATTAACGTTAGCACCACCTCCACTAGAATTAAAAAATCACAACAATACCCAGGGA
ACGACGGTGACGACGAATTCAAACTCGAATTCGAATTCATTCGAACTATTGGCCATGATT
AGCGAGCAAGAAATCAATCGCAGGAACAACAGCAACAACAACAATAGCATGGCAGTGACT
GCCGCCGCAAATGCTTTGATTGCAGCAACTCGTGCGCAAACAACATCGAATCGTCGGTAT
CGATATCATGATCAACATCATCATAATCGTCCAACCCCGGCTCTGACTTTGACGGCAACA
CTTGTTGCGGCTGCGGCGGCTTCTGCCGCCGCCGACAACAACAGTACTAATTCTAGCACG
AATGCAACTGCATCGTCATCGTCACCACCGATGGAAATTGCTGCCAATTCGACCAAAGAT
ACCGCCCGCTTAGGAGTGCTTGTCGGAAGGGACTCATCATCATCTACAACCTATCACAAA
AGTGCAGACGGCCTTCTCTTCCCAACGGAAGGCACGGGTATTTTCACCGCCACTAGTAGT
AGACCGAAAGGCATTCGAACGTTTGGATACGATAACAACAACAACAACATGACTATGATG
ATAGATGATAACAGCAACAACAATAGCCAGAACCAGAGCCTACAAAACAGTAACGCGCAC
GTTACGAAAGAGAAAGGCGTTTATACCGCTTCTGGAGCCGTCACCATCAACACTAATAAT
GTTCCCATGGACACCTCGGTGGTATCAAAATCAGCAACTACACAAATAATACAACGCCGG
GCTCCCTATTCGAGTACAAGTAGCAGGCAGAGCAATAGCAACAACAACAAAAACAAACTG
GGCAGCGCTCCTCGTAGTGGTGGTGGCAGAAGAAGAGCCATAAACTATTCGGATTATTCC
AGCGAACAACCCCTGCCGGAAGAACGGGATTGCTGGGCACTATCGACGAGGACGACTTCG
AGTCCGGTCTTTCCTCTCAAACTGCACGAGACCCTAACACAGATCGAAAGCGACGGATAC
GACCACATTATCGGCTGGCTTCCACACGGCAGAAGCTTCAAGATTTTTAAGCAGAAAGAA
TTTACGGAAATCATTTTGCCCAGATACTTTGTAATGACGAAAAAGTCGAGCTTCTTGCGA
CAGCTCAATTTGTACTCCTTCAACCGCTTCAGTGCCGGTACTACGGATAAAGGTAGCTAC
TATCACGAAAAGTTCTTGCGATGCAAAAAATTCCTTAGCCGTAGGATGACGCGACAAAAA
GTAAACGGGAATCGGATCAGATCCGCTGGCAAGCCAGAAGAAGAACCAGATCTATCGCGG
TATCCTATTTGCCGCGACGACAACAATACCAACAGCACCAAAAACCACCACCATCCTTCG
GCACTGTCTCTGTCTTCTTCCTCCCCACAATCTCTTGTAGCTACACCGGGAGCGGTTGGA
CGTGTTATTGTATCGACGGGATCCGCATCACTTTTGCCACCGTCGTCCCAATCATCAATG
ATCATGCATGCCGCTGTAGCAGCTGCTGCTCCCGGGCCTGCTCAAACCGCAAAAGATCCT
TCTGTGGCTGCTGGCGCAATTCGCAACAGAAATGCCGCGGTTGGAACGGCCAGTCCAGTT
TTGAGAGTTCTGTAAAAATTGTGAAACGAAACAAAATGAAACGAAATTAACAAGAGTTTT
GTCGTCTATCTTGCCAAGTTTATGTAGTACGTAGCACTATAAAACTAATAGTATTGTGAT
GCGCGGTATGTCTTCATATGGTTATCAATGAATGATTCGATGTTTGCCTTTTTTGCTGAT
ACTTTAGGAAGATTTAGCGATGTCTAATACAAAGTACGTCGCACTTGTACTATGTAAGCG
TGTGTGATGTATAATAATAATAATAATATAAAACTGTACCGCACCACGTACGGTACGTTA
TAAATCGAAACTAAAACATGGAAAACCACTATCGTAGCTCAAATCAAATCAACCGTCCAG
AAGTCATAAACATGAAAGCACGGTACCCGGACAGTATCATCCTTTTATTTTCCTCATAGG
GCCGGTGGATTTAAAGAGACTGGGTTTTCTGAAATTGGTTCTTCCGCGTGATCTGCCTGG
CTTTTTGACATCAAGCTACTCAGCACAAAGCTTTTGCTATTTGTAGCGTTTCTGACACTT
GTCCAGACACGGGCTATTTGTCTTCCCACGGCTCGAAAGTGCATGCCCGTATGGAAAGTG
AAGTTCCAAAAGCCTTGCATCGTAACCGCCGTTCCTGCGAACAGGAAAAACCAGTAATAC
GCAAAGGCGTGGCCTCTCGCTATCATGATTTGCAAAACAAGGTACGCCGGCCATGTCAAA
TAGAAGGCACCGAGGTATACCAAGGATTGCAATAAAAATGCCTTCGACAGCGATGCCCGC
TCCGAATGGTTGTGCCGCCGAAAGCGCCGCGAGGCCCGCTCGGATTTGTAGACAAACCAA
CATAAATTCGTCATGATAAATGTTGCAATTCCAATTGCAATAATCACCGGAATTTCGGAC
CAATATTTTCTTGAATTATTGCACCACAATATAGTGTTGTTGTAAAAGGGAATTCCAGCA
AATGCAAATATGGCACCCACCATGATAGGTACCACAAATAACATGGGATAAACCTTACTC
TTCCTCAATCTATTTTCTCTCCATGAGTATTGGATGATCAATAGATAGTAAAAGGCTATA
GATACGTTGATATACAGGGATATCGTGCCAAATTGAATGAAGAAGCCTTGTATATGGCAC
GTTGCCTCGTTTCCTTGCGCACCGTGTATGTAATCCTCTTTCGGTGTTGGTAGTGTTGTG
AATGCATACGCAATTGAACCAATGATGTCAAAGAAGCACAAAAAAATGATAAGCTCGCCT
ATCACTCTCCTTCGTCTATGTTCATCTCTTAGCACACCAATGATCATAAACGTCGACCCC
AAAATAGATAATATAGCTCCAATTCGTGGCATCCATTCTAACGCAAGCATTTTAGCCTTG
GTGTTTGCTCCTGCATATCCGGCAGAGTCGCTGCATCCACATATGTAGTTGAATGATCGT
GCAGAGTCGCATCTGGCACTATCGGCCTCGACAATTTTGAGGTTGCGATAAAACTCGGCC
ACGGCCCAGCATTCGACGCCTTGGCCATACATGCGTATAGTCCGGTACGGATGCTCCATG
TCCCACCGGTGGACACTGGAACACGTCGAAGTCGATGTGGTCGCACAAAATTCGCAGGGC
ATTTCGACTTCTTCCTCTTCGGACGAAATGAAACCATCTCCGATGTCTCCGATATTAAAG
CTCTTCCTGGGACAGAATTTGCACGGCGCGGACTCTAGTTTTTCATTGGCACCGCAAGCG
TCGGCACATTCGAAAGCGCCCTGGCGGTTCAGGTCGGAAAAAAAGCACGCACCATCGGTA
GCTGGACACGTCTCACAGAAGCCTCTTTTTCCCGTGCTAAAGTCACAGAAATGCCCCTCG
GCGGTGCACGGTAAGTATTCAACAGAATTCGCTTCCCCATCATTGCAAACCGGCCTTATC
TCCGTGGGTCTACAATCGCCGAATTCGATGTTGTCAAAATTGCAGGTCAAATCTGTTCCC
TCACATTGGTTCTCCAGTGTACAGCCAAGCCAACAGGTCTCGGGAAGGATGCCAAAGCCA
CCAACCTCGACCGTTGCAAGCAAGGGTGTTGGATACAGCGCTTCCGCCTGTTTCAATATA
GCCTTGCCCTCGAGGTGTGTCAAGCTGACGGTTGGGATTAATGTTTCGATTCCATTGAAC
GTTCCGTTGACGTTATCGCATCTCGCTTCTACGTTGTAAACCACAGCAGCAACTCCACCT
CCTGCGAAACAGTTTGCGGTCTTGTTGGAAAACGGAACTTTGCCACGCTCGATCAAACAA
ACCGCACCCTGTACGCCTTCGCAGGTTTCTACTCCCAAACCGCAGTCTACAATCGGACCG
GTAGCCTTCATCTGCGGCGACCCAAATATGACCATTGCACCCTCTATGGTGTTGCTGGGT
TCGCTTGTAGTTCCTGCCGAAACTTCTGTTGACGTTGATGCCAACGATGTCGGTAGTACT
GATGATATCTTTAGAGCACTGGGAGGGTTGCACTGAACACCGCACGCCGACTGACAAGAA
AGCTGTCCCCTGTTGGTGAGATTATTGTCTCTGTTTTCGTTTTCACAAAAGTTCACGTGG
AAAGGGCACTCTTCGCACTGTCCACTGGTAGCAAATGCCGTTGCGTTTCCATCAAAGGCA
CCGCCCAAACCACTGCCGTCGAAATTGCAAAACAATCCAGTGGGACACGGTTCGGTAAGC
GAGCAGGAGTTCTTCTCTACCCCACATTGTTCTTCGCACTCTTCCGCTACAGCTGTTGCC
AACAAATATCGAAAGGACTCCGAGCCGATATCCATATCCATATCGCTAGTGCCGCTTGCT
TCGAGTAGTGACGTCGAGATGGGAACAGCGGGTATGCAAAGTTCGGAACCACCCAAACAC
GACTTGCAGAGTCCCAATACAAAATTCGAGCCGTCCTTGTCTTTTATATTGTTTAAATCG
CAATAATATCCATTTGGGCAGAGTGGATAAACGGTGTCCCCGTTCGTGTCTTGAGTACCT
GTAACAGCAAGAAATGCTTCATCGTCCGTTGCATTATTGTTGTTGATGTCACCGAGAGCG
GGAAGCAGCGTCCGTGACGTGCATCGCATTCCCAAAAAGAGGGGTTTCTGTTCCGCAATC
GAGATAACGTCCGCCGCACCAAAGTTTATGTTTTGAGACAGCAGCGACAGCAGAATGAAT
TTAACTACAAATACCGATATAGCACCTCCCGAGGAGGTGCAAGTATTCGTATATATATAG
TTCGAAATCATAATGAATGATGGAATGGGATTGAAACTTTTTGAAAACAATTGCTGTACT
GTACTGTACTTGTTGATTGATATACCAGCCAGCTATATCTTGCAGTTTTGTTTACAATTT
GAAAAAGAGTAGACCCCCCCTTCTCCCACTCTCAGCCATTCGTTATTGAAAAGTGATTGT
GTGTCCAGCCTGCGTTAACGGTGCGAACGGTGGATTATGTATGAGTTGACTTTCGTACTT
GTATCGTAATCTTATCGTTATCGTATTTGTAACGTATCGTTTCACGGTAGCGCACTGGTG
TGTCTAAGGTATATATACGGTGTGTCTACTGTATGTACTCTATCCTCGATGTTGGCTTTG
GCTTCGACTTCAGATGGCACGATACGGTTTTGACTGCACTGTCTCTGCACTGTATCGTAC
TACACTGTGAGACTGTCTCTTTACTACTGGGTTGACTTGCCGTCGTCCTTCTTTCACAAT
GATGATAAGTAGTAACTAGTAAGTAATGTCCCTACGGTATGTCCACAAAAATCGAATACT
GAATGTGGCGTCGACCTAATAACCGTTAGTAGAGTTTCGAATGATAAAACTGTAATCGTA
CTCGGGTTGGGTTGGAATCACTCACTCACTAATAGTAGTATAATTATTTAGAAACACCCT
ATCGTGTATGATATAGTACGGTATATACGGTAAATGTACTGTGCTGTACTGTACCTGCGT
GGACGGATGTAGCAAGAAAATACACTATCGACGCGCTGTTGTTATATGCGGGGGATGCTC
GTCGGTTAGGAGACCAGGCAGAGAAAATTGAAAAGCATGGGATGAGTGAGTGTCGTAGTT
GAGCGCTTATGGCGAAGATTTTTTAACCCACCATTGACACGAAACGGGTAACCAAGTACG
GTACTGGTAGTATCGTACACTAAAAAAATAACCAATGGGTTGGTGTAGAGGAAGAAGGGC
TACTATTCTATCGTACTACTATACCGGTCCAGTACGAACCGTTAATTATTATTTTTTGTT
TACGTACGTGATCCTTG
>PSN_contig_0000126
GATACCCATACCTGGAATCGATGTTCATTGGCATGAAAAATCCATGGAAAGTGTGCGATC
GTTTCTATTGACTGTAATGGATCTGGCTGAAAGGTCAAATAAGCCATTGATATGTCGCAT
GCTGCCTGTTCCTGGCAAAAAGAAGGGTGATTTGGTTAATTTCAAAAGATCTCCATATTT
GCTAGATTGCAATGTCATCGATTTAGATACATGAAAAAGTTTGAACAGGAAACTACTTGT
GGCTTCAAGGCTAGAATTGGTACACACAAAGCTACCTTGAAATGTAAAATTGATCTTTAC
GGTATGAATACTTATTAAAAACTTAAAATAACTTAAATTTGCTCTTCAAACTTGCAACCA
ATGGTTCTGGCTCTGGTTCTTCTTCGACTTCAGCTTTTTGAAAGAAGGATGGGCCTGATT
CCCTTACGAACCCTTCCTCCTCAGCTTTCTTGAATACTTTTTCACTCGACTCAAAATGTC
TGGTCTTCCATTCTTCGTTTAGCTGTTTCGCAACATCATCCATTCTTCCCGATGGATAAT
AGGAGTACAAAAATGCAAATTGGATTGGGAAAATGACGTATTGTAAAAGTGGCTTCCAGA
AGAAAGTCAAATAACTCTTCCAAGACTTTCCAAGATTGTCATGGGGACTCCATGGCGTAT
CGAATGCGTTTACAATTAAGTCGCTCGCTAATCGACTCAGAAATTGAACGGCGCTCACTC
TAATAATACGTTTCTTGTAGAAATCTTGAAGAGAAGATTCAATCTTTTCGGTGGATTTCG
TATTTGCGAGATTTTCAGTTAGCACATAGGCATCTTCAATCGCTTGACATCCTCCCTGCC
CTAAATTCGGCATCATGGCGTGGATTGCATCCCCAATTAGGACGACGTTGCCATCAGCCC
AACTTCGGAAGAATTCGGGGGCTCTGTCGTATAGATCACGTTGTTCGACAGATTCGGGGG
GCGTTGAATCAAGAACAGTCATAATTTCATCAGTCCATCCCTCGTGCAATGATTTGATGT
AATCCACAAGATTTTCCCCAGGATCGCTTTGATCTTCTCTGGTTGAGCCACCCCATCCTG
AAGGGGCCTTTTTCGTACCGGGTGGTAGTGCAAAGAAAGCGTACCATTGTATGCGCCCAT
CTCCGACATCGGAAGTGACGAAGTAACGCTGAGGACCAATGTAAACCTTATATCCAGTGT
CGTAGTAGTCGTCAGTTTTGAGAACTGTCTCTCCGGCGAAGACTGTGTATCCCGAGTAAT
CACAACCTTGACGTTTCTTCTTGTTCTTACTCAAAGACTTGATTCCGCCCTCATTGTACA
TTTGATTTCGGACTGCACTCCAAATACCATCGCATCCTACCAAAACATCAGCTTCGACGG
CACTCCCGTCAGCTAATGAGATAGAAACTCCTTTACCTTTTCCGAGATTCTCATATCCCT
CTACTGAATTTCCATTTTCAATAAAATCAGGCTTGATTTGTCTGCATTCGTCCAGCAAAA
TTGCCTGCAAATCTGGTCTATCAATCACTCCCGTGTAAGGTAGACCGAATAAATCAGCGC
ATTCTTTCAATGGAAATTTGACAAACCAATCGGCAGGAGCATCAGGATTCACTAGATAGT
CAAGAGAATCATTTGTCATACGAAACGATCCATCAGATCGGAGTCCATCTTTAATTCCAC
AGGTACGAATCCCTGTAAACGTAAATTTTTCCATGACTCGATCAAAAAGACGATCATCAA
TTTCTTTCAAAACGGACAATGCATTTGATGCAAATTGGATGGGACCACCGAATCGAGCAA
ATTCCGATGTCTTCTCGTATACCGTCACGTCAAAGCCTTTTTTAAGCATGTAATAGGCGG
CCGTCAAACCACCTACTCCGCCACCTGCAATGGCCACTTTCAAAGGTCGTCCAGGCCTCG
CTGGAAGCCCTAAAGGTTCAAATTTGATATCCGTAGCGTCCGAAAAACTTTCGACCGTCT
CAGAATCTACGGATTCCGCATTCAATTGGAAAGAAGGCGTCGATAAGGCGCGCTGCCTGA
AAGTTTCAGGCGTAGTCGCCACATGCTTAGACGATGTTCTTTGGAAGGCAAACGCCGCAA
CACCATGGTTGGGTGCGCTTGCTAGAGCAAGAAGACAGGTGGCAAAAATTCTCATGGTAA
ATCAAGTTTTTGTCAGAAGCGTTAGAACGACACTGCTTCAGTAATTCCCTGCTACCCATC
GGTTTCTAAACGAAAACTCAGACAATCATGATTATTTTTTTCCTCCATTAATAAAACTGA
CACTTCAACATCAGAGAAAGTACGACACCAAATAGTCCCCAATAATGTCAATAGGCTTAC
GCGTGTATCTTCGTATCTTAGTTTACATATGTAGTCAAGAGAGGTATTAAAATTGTGCAA
AATGTGTACATAGTGAG
>PSN_contig_0000127
GCAAACACTAGCCCGTACTGTATCTTACAAACGTCTTACAAATTTCAAAATGGTCTGGTC
AACCAGCAAGTAGAGGTAAGGATTTCGAATTTTAAAGAATTCTTTTTATGTTTTGGTGCT
TGAAAGCAAATTGGATGGACGGATGTTCCAAATATTGGCAAAATAATTACCCTCGAAATA
GGGTCAATTTGGAGGCAATTGTTTTGCCAATATTTTATTTTATCGGTTCGCGCCAAGTTT
GGGGTGTACGTTTGAAATATTGGCAAGAATNNNNNNNNNNNNATGGAAGCGATTCCACTG
TATGTTTCTACGCTAAGTAGTATGGTAGCGTGCTACCATCTTGCTACTATCTAGTAGCTT
TAATGTAGCATTCTGGTAGCAGTTCTGGTAGCTTTATGGTACTAGCAATCTGGTAGCTAC
CAGATGTCACCTTTTACAAAATATTCATATTTGGATTCCCACTGCCTCAATGGTTTCATT
ATAAATCATCGTTTTGGAATGCCCCTTGAATTTCTGGCAGTCATGCCATGACCGGCTGCC
ACACGACTGCTGGCACACTTGCCTGCGCCTATCATGCCTTTCTAGATGAGGACATAGAGG
ATGAACTGAATCAAGACCCAGCCACTCAAGCGATATTCTCTTGCTCACAAAGAACAATGG
CTTTTTTCTTTCTACTAGTATATTGGTTGGCAGGATTTTGCTGCACATCTCCAGCCAGCT
TCTCCTTTTCAACAGGAAGCTGATTCTATGCATGCCTGGCTGAACTTGGAAGTGCATGAT
TGAATTCCCTTCTACTTCTTCTTGTACGCATTCTCTGCTCTATCTTTGAGTTTTCACAGC
ACTTTGACTACTGCTACCCTGTACTAATATATGAGACCATTTTGGCCGTTCTGCTCCTTC
AGGTTTTCAGCCCTGCAAGATATTTCATTGGCTTCGACTAAAAAGAGAAAATCGAACCCA
CTGTAAGGAACCGCCTAAATCTTCTCTTTCGTTACTATTTACCGTACTCGTATGATAAAG
AGTCCAAAGACTGTAAATCTTGCCAATTTTCAACGATGCACCGACATCAGTGTTGTTGGT
AGACTAGTAGGTAGGATTACTATTTAATACAAGTGGCCTATTGTACGTACTGTGTTTTGA
TAGTGGGGAACTAATTAACTTACTAACCAACATCCAAGGTCTCCCCACCCGCCCCACGCA
ACGCCATATCGCATCCCACCTCTAACCGATGCGACCTTTATAATGTCGTACACGACCATA
TTATTTCTCGCACTCCATCTTCCGTTTCAACAAATACATACACGCTTATGAATTTATGAA
TTGTTTACTCTGCCTTCTTATTTCCGAGGAACGAAAGGAAAATATTGTAACCAATCTGGA
TTGTGTTGATGTACAACAATCGTTGGGAAGGAGGAATAAAGGCAAAATTGACGGTGTGTG
CCGGGACCCAGACAGCCCACGATCCCATGACGGCGGTCTTGAGGTCGGCGTTGAGTTTCT
TGGTGTAATCGCCCCAGGTTTTGCCCTCCACCATGTTCAGGTATCCAAAGAAGCAGCAAC
CAAAGATGGGGTTCCAAATGGTCTGATCGATAAAGACTTTGGAGGCGACGGTGACCGGTT
TGGTTCCCGGCATTTTGGAATCCAGCATTCCGTAAAAATAGTGACCGGTGCTTCCGTGGA
AGAGGAATCCGAAGGATCCGAGACGGACGGTACGCATGATATCGTATGGTTTGTCACTGG
GTTCGACGAATTTTTGGGCCAGGATATCTCCCGCGGTGAATCCAGTGAGGGAGGTCAGAC
ACTTGGTCAAGAGTGGCTGGGTGTCCAGCAATTTATTGTATCGTGCCCAAATTGATGCCA
TTTTTGATAATTAATTCTGAAAATCCTCTTCAACACAATCGGTGTAAACAAAAAGATTCG
AGAGACAGAAGGAATCAGAGAGTTAGTAATGAATTAATTGAATAAGAATCGGTGTAAGAT
TAACTAAACCGACGACATTTTTGGAACGAACGGAAGGACGAACAACGAAACGATTGCATG
TGGCACGTTGTATTGTATTGAATTTGAATTGTACACGAAACCTAATTATGTACGGAACCA
AGGAAGAAATAGGTTCGTACATACTCAAAATGGTCGAATTGTATTTTATCTAGCGTCCCG
TAGTAAGAGTGATAGACACCATTCGCACGGACCCCGGAAATCCCATCGAGGGCACGTGAT
CGAAACACCGAAGCATTTCGTCCAACAAGCACCAACTCGACGAAATCTCAACAGGGCGAT
CCAGCTGGGTGATCCTCTGTCGCAAATAGGAACGCATTGTATCGAATGGAATGGAATCAC
GACACGCATTGATTTGTGTGGGCATCAACGAATAAGGCAGTGCAGGACACGACAAGAAAT
CTGGATTCTGCAGAAGGAGGGAAAAATGTATCTTCGATTCGACAAGCGACGGAAAAACGT
GTTCGAAGGAGAAGGGAGATACCGAATAGTTTGAACTCCTTTTGTCTCCCGCACTCACGA
TGTTTGTTTTGACTGCACTAAACTCCACGGAATCAAATGTTGACATCCGAGGTTGGATTT
CGCGTCATTGGAGCAGACAAAGAATTTTCCTGGAAACCTCGTCGTGGATATCAATTTTAA
CACCATCTTCCATTCTCAACACAACAGAGCATTGCATACGGTAGCAGGAAGATCTGTGTG
TCAATCATCTTTCATTGCACACGCCAATCGACTGACTGACTTACTTTAGTACGAAAAAAA
ATATGGA
>PSN_contig_0000128
TCGAACGCCGTATATCTATGCCAATCTCTCGAACGAACGGCTCTTGGTCCAGGAATTTGT
CCCTTCTATCAAAATAACGGACAAGGCGAAATTGAGGGCCGTCAATATCACCGAAATTGA
CCGCATCAAATTGGCAGACGATTTGGCTCGCGCATATCTTAGACAGTTTTGCTGCCATCT
ATTCTTTTCAACAGACCCCCATCCAGGAAATCTTGGGGTGGAAATGGTACCTACCACTCG
ATACGCCGGATCTGAGGTATCATCACCAACTATGAGACCAAGATTAGTCATGTACGATTT
TGGTCAAGCTGCTACGTTATCGAAAAGCCAAGCAGATGGGATTTTAGAGATAATTGAAGC
CATTATTGATACCGATGTAGATCGTTCTATAGAAGCGTTCCAGAAAATGGAAGTATTAGT
GGATGGCGCTGATTTAGACCAAGTACGAAGCAAGGTCGCCGAAAATTACCGAACGGGCAA
GATAAAAGCCAATCGAAAGAAACTGAGGCAAAAGGGATTTAAATTTCGAGACAAAGATGG
GAACACCGAGAGCAATGGCAGTTCGAACGAATCGACACCGTCGAACACAACGAAAGCAGA
ATATAGTGAAAGCCAAGTAATGTCGTACTTTACATTGCCTGCAGAATATGCATTTGTCGC
ACGTGCTATTTCTCAGATGGATGGGGTAGGTAAATCACTAGATCCTGAATTTGATTTTAT
TTCGAGCGCTGCACCTTTCATCGTGGAAATCAAAGGTACTGATCTTTACTTGAAAGACGA
AGTAGCCAAATTCATTCGTTCCTGCCAAGACAGAATAAATTCATGCTGTGGGGAGTTGAA
AAAGAAAACGGAGTCGTTTCGTCCGTAGCAGGCTGTAACTCTCAACTGCCTACTCTTATT
CCCATTGTTTGGACTCGATATGCAAAGAAGAAATTCACCATCGGTACAACAGCCAAATTC
ACAAGACACTCCCAGATTGCAAAATATAGATAATGTATTGAACATGCATTGACTCAATTC
CTAACTCTCTTCTAATCTCGTGGCATTCAAGGCCTAGGCACTTTGTTTTCTTATATTCTT
TTTCAAATGTTTTAAAAGATTTCGATTATGGTTCATGTTTCTTCTCTCGTTTAGATCATT
TGATGAGAATCATGTATTATTATTATATGTATCATACCATGTGAATGGATCGTTTTCAAT
TTACATGTGTAGAATCCTTTTAAATACTCTTGAATCCAAAGGAGGCATAGAGCGATTCAA
TTGTCAACAACTGGAGAGTTGCCATTGGTGCGAAACGTGCCCAAATCGGAATAAAACCAC
GCCAAAGACTCAAGGGCCCTTCTTGGCTGACAGTCTTTACGAAACAGTCGGATAAACCCG
TGTATAGTTTTTCGTTTGTTGGTTGACTCATGAGCTTGGTTCTGACTCGATCAAAAGGAG
CTACGGTGCAAGTCATAAAGAAGCCGGCTAAGAAACTGGAGCAAAATGCTGTTCGGGGAT
CTTTGCGAGTCCATCCAGTACTGTTGACTACTTGTCCTTTAGCGACGTCGTAAACGCCCA
TCTTAGTTGCATTCAACACGATCGCTCTCATAACATTGACGCCAACACCACGATAAAAAC
CTGCCATACCTTGATCCTTATACATTTGACCGACGAGGGTAGAAAGAGGGATCGATTTGC
CTTTGTTCGTTTGACTCAGAGTCTTTAACACATCGAAAGGATTGCCGGCTACCGATCCGA
TCGCTCCGGTCATGGCACCTGCCAAGAATTTCATGTATACCGGCGAATCGGTGTTACCAG
CCCCAATTGCATCTCTCACGGGAGCATAGGCTCCGAGCCGGATGGCAGTGTAACTTCCCT
CTCTGCAATAAGCCCATGGTAGTCCCTTCCAGAATGCTGCGACACCTTCGTTCTTCAATG
TATCAGTAACCGTCTTGACGACTCCCATATTATTGATTTGCACCCGAGACTTTACAAGCT
CGATTGGGTGCGTAAAATTCACCGCAAAGACAGCGGCTGTCCCGCCCAAAACGGTCGACT
GCAGGATGGTTGGGGTATTATTGGCAGTGGACATTTTTCGGTTTTGTCGTTCTTGGAAAG
TTAGTTGTAGTATGTATTATACTTTGCAAGACTGTTGTCTCCACACTTTGAAACCTCTAA
TAGTCTTCGTGCGATAATTCTCGATGATTCGATCGGTGGAAGACCTTTTTTCCCACTGGT
AGTCTAATACTGGTACGGTTCGTATTGTATTCGTACTCGTAACGTGACCCCTGATCTGGG
GCTCGCATCGTACCGTACCGTAGAGAATCCCTTCCACGGCTGAGAGATCCGAGAAAAAGA
ATAATCGAATCTTTCCGACCTCGTACGGTATTGTTTTTTGCGCCAGATGCTAGACTTTTC
TTAAAACTTTCCGTCCGGTCGACGAAAGTGTTGGGCGTTATGAATGGGGATAACCTTATT
TATGGATAAGGTCTTACCCCATACCGGATACTACCTGGATATGATATCCGGCATCGAGGA
TTT
>PSN_contig_0000129
CATCGGATCCAGACATTGATAAGAGCTTAGTCTCATTATTTCTTTAATTTATTTATAGTG
GTTACCAGTCATACAATTAGCTCATCTATGTCTATTCTAGTGGGGGCTCTCCCTTACTTA
GCACGCACGCGCGTGCAGTACGTGCACTCCCATTAATATAAGGCTCAACAACGGTCGGTA
GAAAAAGGAATGAAGAATGAATCAATCATCAATCAACCAATCGTGCGTACCGCAGTGGAC
AACAAATACAGATGCAAAATATACCTAGTGGCCTGGACTACAAGTTATACTAGTGAAATG
TCTTCATGTCGCAACACAACCATGCGATACAAATACTCGTAGTACTGACACTCTTTCGTA
CGGAACCAAATCACAAACTACAAGTACGGTAGTCCACGGTGTAGCTTGACTCATCACTGG
TTCCGCAGATGAATGAACACATTGAAAAAGGTAACACGTATTTATATATTACAAAGGTAA
ACCCCACGTAATGGTTTCGGGTAACTGACGACATCGCGCAATCAGTTACTGCTTCAGTTC
GGTACGTACAGTACAGTACGAGTACATCATAGTATGCAAGACAAACTTTTTTCTCGGTCG
TTCGCCATATTTCCCCCTGTTTATTCACATCCACAAGTGTCCTTCGCGCCATCATCCGCA
TAGAATGTGCATATCTCTTCAGTACAAAGTCCGTCTTGGCAACGGCCCTCTAACGTTTCG
CAGGTGGTGGTTGTCTCCAAACTGCCGGGTAATCTGAGAGACTCGGGAAGTTCTAGGAGG
GCTTCAGGGTTCGTCAAGGTAAATGTCTCTCTCACGCCGGAACAAATGCTACAAGACTGC
GTCTGAGCGCCAGATATGTCGCCGCCGGGGACCTCGCCGCCAGAGGTGTCACCACCAGCG
GGGCTCAGAACACCGTCAATCACGTGGATAATACCATTATTCGCAAGAATATCTGTGGAA
ATGATCCTTTCGCCGTTGACCTTCTTGGTTGATCCGACTACATTGCAGATAATGTCCTCT
CCGAGCAACGTAGATAGAGGAAGACCGTCCACGATAGCCGAGGCAGGGTACATGCCCTGA
ACAACATGATAGGAGAGAATAGATTTGACATCAATCGTGGAAACATCTACAGCTTCTACC
AACTTTGAAATTGCATCGCTTGAAGGTGCAAACACAGTGTATGGACCATCACCAGAAACA
TCTTCCAAAAAGGAGGTGACAGGAAGGGTCATCAATGCCTGCAAATCAGGCGCTGAAGAC
GCTGCCTCCGCAATGCTCAAGCCGACCCAAGGCGCGAGCAGAACCTGGTCAATTCTGTGA
GCAACACCGTTGCTTGCAATCGATTCATTATTAATAATCTTGGTCGATTCTGAATTGATA
AAAATCGTATCTTCATCCACAATAAAGGACAAGTCTTCACCAGATAGAGTAGTCACCGTG
AGTCCATCGGTTACGTCTGATGAGGCCACTACTTCAGAAAGAACATGGTACTGTGCCAGG
TTTTCGCGATGAGCACTCCATTTCTCTGTCTGTAAGTTTTCGACAAAAGTTGGTGATTCG
GCGCGGAATAAATCAAAGGCGGTGTTGGTAGGAGCAAAGAGGGTCATGCCATTGCCAGTC
CGAAGAGATTCCGAAACTTTGGCCAGTTCTAGAAAGTCCAGAAGAAGAGAATATTTCTCA
GGCTTCTCTGACAGAAGATCAATCAATGTAACGGTTTTTTCGCAACCGCACGGCTCAGTA
CTTCCGTTTTCGGAATGTTCAAGACAAATTTGTGGACTGCAAGCACCCGATAAACAAAGG
TCTTCTGCCGCTTTACATGTTGAGTCTGTGTATTCAAGGCCTTCCTGCATCTCAAGCATA
GTTTCCATGTTGGTGACACTAAAACCCGGTCCACAAATANNCCTCTTTTTCATCAGGGCT
ATCGGGATCTTCGCTTGATGGGAAAATTAATCGATTGATACTATGAATGACACCATTGCA
AGCACCAATATCTGGCCCTGTAATGAGGGGTGCCGTCCCATTCTCAGCATTGCCGGGTCC
GGTGATAGTGAAAGAACCATCTTCGCCACACGCAATTGTGTTGCTTTCACCATTTGCCAT
ATCGACTACCATATCACAAACTATATCTTTGGAATAAGTAGCGCTTCCGGATACAACGTG
TTGCAGCAAAATTTCGGTGGAAAATCCATCATCTGTCTGGTTCATAAATCCATATGATTC
GAATGCCTCATTGGATGGGGCAAAAACCGTGAACAATCCACCACTAAAAACATTATCCAT
GCCCACCTCACGCACCAAATCACAAAGCATTGCGTGGTCGGGTGAATCACAAATGACTTG
GGCGACATCCCTTAATTCATCGGAAATACACGTTGCATTACCATCGGTGTTGCTTGGAAT
CATAACCTCGTCGATCGTGTGGATTGTACCATAGCAAGTAGATATACCCTCCTTGGTAAT
TGTAGGCAGCGTAGGGACACCAGGCGATACACCGCTTCCGATCTGATAAAATAAACCATC
GTTGCCACAAACAGTTGTGGTTGAGTCACCCCCATCGGTCGCCATTGGAATCGGGGTGCC
ACATTCTAGGTCCTCGTACGAAAAGTTTCCGGGCGCTACGTGGTATTTTAGAACGTTGAT
AATAGCTTCGGGATCGGACGTCAGAGTTGTGCGGAACTCCACGTCGAGATTCTCAAAGGC
TTTATCGGTGGGAGCAAAGAGTGTCTTGAACGCGTAGGGAGTAGGTGTCGCCAAGAAATC
TTCTAGCTTGTACTCTTTCACCAAGCTGCAAAGCGTCGAGAACTGAGCCAAAGAACACGC
AATGTCGACGATGGTTCTGCAGGTGTTTTCTCCCCTAATACTGAGAGATGGACGTCCCTC
ATCGCTGGCCTTCGAGAAAAATTCCACCCCGGGCGTGTCGGATTCTTGGATGGTTTCGAT
AATAAATAGATAACTGATTTTGTCTCCTTCCGGCAATTCTGGGTCCATCGGTGCTTCTTC
CGACAATTCTGGGTCTACCGGTGGAACCGTAGCATCTGGTACTGTTTGCAAGGAACGCTG
CCGACGACCGGTAGTGCCAATGGTTTTAGTAGTCCTGCCACGCAAGCCCCGCACCAAGTC
CTCCGTGACCGTAGGCTCCTCGTCCGTGAAACCCGGCAGCACCAGCGACGCTACGTTCGC
GCAGACTTCCGATTTTGTGCCAGCCGTTTTTTCATCGCCGTCATCGTCCACGGTCGGCTT
GACAATGAAGTCGACAACCTCACCGGCGCAAGCATCGGGAATCTTGTAATCCTCGGCGGT
GGCACCGGACAATTCCTCGATGTTCTGGTCGTCGTCTTCCTGCTTGATGATGCAGGTGGA
AAACGACACGTCGTCCTGGTTTTCGTTTTCGGCAACGGTGAAACACATGTTGACCACCAG
GTTTTCGATGCTGGCAAGGTAGGCGTCCACCGACATGCTGTCGCTGTCAATGTTGACGAT
GCCGTCGAATTGTACAAGGGCGAACGCCGTTGGAAGTTCGGGGTCACCGGGGGGCCCGGT
TTGGATCAGCATGGTTTCATCGTCGCCTCCGATGGGGGTTTCTGCTTTATCCCCGGTGCG
GTAGATGGTGGTACCTGCACTTGCCCCCATGGTTGTTTCCTTGATCACCGAGGTGGGCTG
CAGGGGAGGCGTCTCGTCGGGGGTCTCTCCCGGAATAATTGGCGTGGGACTCAGGGTGGT
AATAACGCCAACGGGATCCAAGGTAGGGGCTATGGTTGCAGCTTCGATTGCAACGGACGT
TGCCGAGGACGACGCTGTAGAGATCGCGGGTCCTGGATTGACGGCTATTGTGTCTACTGC
GTCCTTGGCTGCACCGAAAAAGAGTGCCAGAGGAATGATGATGATCAAGAGAGGAATGAG
TATGAGACAACAACAAAACGTCGCTGCCACCCAGATACCCATGGCAACGATGCACTTGGG
GACCGCTCGTGTCCACTTGGGCTGATCCTCGCTGGGTTCGTTCATGAGCGAACCGGAGGA
CATGGATTTTCCCATGCCCCTTTCTTCGTCTTGAAAGGGATCCTCGTCTTCGCTATCGCT
GTCCTCGCTATCACTATCGCTATCGCCGCTGCCACTGTGCGACGAACCGTCGCCCTCGGA
TCCGGACCCAATGTCTTCCGAAGCCATGCTGTCTCCGTCCACGTCCTCCTCTTCTTCGGA
ATAGTCTTCGTCGTCGTCGTTTTCCTCCCCCTCGTCGGAGGATCTATCTCCTCTGGATTC
GTCGTCAAAGCTGCTTTCCTCTACGCTCTTTTCCGAGTCGGTGTCCCATGCTGGTTCTTC
GCCGCCCATCTTGAATACTGTTATTTATCGGCGGTAGTCAAAAGTAGTGTGTGAATTAGT
AGACTCTCGTGCTATCGTATCGTATCGTATCGTTGGTACTGTTTCTGTTAGTTTAGTGTT
TTGCAGCGGTACAAGAGTATAAAGTCGGTTGTTTCTTTGTTCGCTTGTGTATCAACAGAC
CAGAACAAAACACACAACAGTAATACACCGCTGTCTATTCTTGGGGATGATGATGTAGAT
ATTGTTGTTGTTGTTGTTGTTGTTGTTGTTGTTGTTGTTGCTATAAAATACTAGGGCGAT
TGCCAGCGATTGTTTGGATATTGGCTACGAGTATCGTACCGTACTGTATTGCACAATTGT
TGTGTCTTCCAGCGTCAGAGATTGTTTAATGACGCTTGTATCAGAATTATCAAATAATAA
AACACAGGAAATCAAACGCCTTCAGATACCGTACAGAGAATGTTTGTATGTGCGCTAGGA
TTCCAGAACAGAGGTGCGGAACATGCTAGGTACAAAAGTCGTGTAGGTAGACTACGAGTA
CTCCTAGGCGTACCGGTATAGTAGTCTTCTACTGTTACGGTTACGTATCCGTTTTACAGA
ATTTTTCTGGAAAGTGCGAGGTCGTACGAGGCATCGCCAGCGGTAACACTTTCTATTAAA
AGACCGAAAATACATAAGTACCAACTTATAATGTTCGACTGCCAGTACCGCCACCGCTAG
AAACTCTGCGTACCCGTATCTAGAAGAGTGTGCCATGCTGCACGATACTCGTAATTTTGT
TACGTTTCCATCCACATCTTTCGTGCCCCCGCTTTTCCAAGACTTGATTGACGATTTCGG
CGTCGTATCGTGAAATCTTCCGCAAAAATTTGCTGCAATCCACATAAGCTACACGATTCG
CAGAAGATGTCGTAGGCTGTTTCAAACGATTGACCCGAATTACGTATGATTGATTATTTA
TGTACCGTACTGGTTCGTACCGTACTTGTACTACTTCGTATTATTATTTTATTGACCGTG
TTCTAGGTTTCCATCTGGTCATTATAATCCGACATTTCGATTGTGACCGTAATGACTATT
GCTTCTGGCCCTTACGTATGCAGTATTTGTTGTATTCGTATCGTGACAAGATAAATCGTA
GAAGTAGTCAG
>PSN_contig_0000130
GAAAATAAAACCCACGTTTAAAAAACATGTATTTTTTGTGCACTATGAAACCTACGTTTA
GATGAAAAACATCATTTGCGAGCATAGTTTTTGCATTTATTTTTGATAGTTCCAGAAGGC
CCAGTACAAAGTTTAGACAGTAACAAGAGACACAGATCTGGGATTGGATATGAGCCTTGT
AGAAATTGTACCAGAGCCTATGAGAGCCAAAAGAGGTGCTAGCACTGTTCAGATATGCCT
TGTTTTAGAATTGTTGGTCGAATTTGATTAAGATATAGTAGCCCATACCGGTATGATAGA
AAATTTCCCAGTAGTTATTTTCCCTCTACGGAGGTGCATTTGGATTACAGTGTTAACTTG
AGCTTTATTTCAAAAGTTGATGAGCAAAACAAGGCGCGAAATTGGTGCTTGGTAGTACTT
AGTTAGCGCTGGGACTGTTTTTAAGCTAGACACATGAGAGATACAATGCTCACTATAGAA
ACTGTATAGGCTTGTGCCGTCCCGCTCTGGTTAGTGTCTAAACTCGTACTTTCTAGATTC
ATTTGATTGATGATCGATTCGTTCGATTATTCAAGGGGGAACAGCAAGCAACAATCCCGA
GGTCCCTTGATACCGTACGAATAGGAACAGAAAGACTCGCGACAAAGGGATCGGCAGCAG
ACACAAGACTGCTAGACTACGGTACTAATACTACTAGTACTTTGTATCATAGTAAATGGA
GACCGAGACAATGTTGTATTCTTTCGAAAATATATGCTAGACTACTACCTTGTTACTATT
AATAAGACAGTAGTCGACCTATACTATTTTACTATTACCGTGAATGAAGTACATACGAAC
GGTATGTCCGACTTGCTTTGTCCTGGTAAGGATATTGGTACTTCGTTCCTCGTTCATTAT
TAGTACTTCGTTCCTCGTTCATTATTAGTACTTCGTATTATTTTCAGTGCGTACAGTACA
GTGTTATTGAGACGGGAAAGATGGTTTGGCAAAGATAACACCATAAAGTCCTCTGCTGGT
GACCGAATGAAAAAATCCGGTCCAAAATCATTCGTTCGCTCGTTTTGTTGTTGTTGTATC
AATAATAAGTATAACTCTTTTTGCTTTGGCTTCCTCCGTTGCTATTATTTCTGTTCTCGG
AATGAATTATCCCTTCATTATTGTTATTTTCTTATCGATATAGTTTCTTGATGGATACAT
GCACGCATGCATCCATACTAGTTTTTGTTCTACTCCAGAGCCGTATTTGTTGTTCCTTGT
TTTTGTGGTTTCTGCTGTGACATTGCTCTTTGCTTGTTTCGCAAGCAACAATTTTCTTCC
ATTTGAATTGTGTGATATGTACCGGTATGGTATGGTACGGTACGATGTGTGTTGTGTTTT
GTTTAGCTATTTTCGACGACGCTCCTTCTATTCCACCTACTATTGATGCGCATCGTACAT
GTCGCGTATGGTTCGTTCGTGTTCGTATTTCGTTTCGATGCTATCGCATTACGACGCTTT
CACTTTCTTTCCCCGTGTTGTTCCGGCTCGAGCCTTTGCGGCATCGTCTTCCGTTTCGTG
CTCGTGGACTACAATGATTTCCTCTACGACCTCGTAGTCGCTACCAATGACCACCTGCAT
GATCTTGGCACCGACGAAAATAAACGCCAGGAACAAGACGATCAGGAACACGCGAACGCC
AACGTACATGACGATCTGGGTAGCGGTAGAATCGTTGTTGTTGTTACTACTCGTGTCCCG
CAGGGTGTCCTGGACGGCCAGAAAAAAGGGATTCAGGTGGTTGCGGGAGAAACCCTGGAT
GGTGCGGACCGCAAAGCCGCCCCAGGTGTTTTGCCTCCAGTTGTCGTGCGCCTTGAGCTT
GGCTTCGAAGGCTTTTTCTTCTCGTTCCCGGTGGTCTATTTCTTGCATGTATCCACCGAA
ATCCGTTCCGGGGTCGATGTTAGTGTTGGTATCGTCGTCGTCATTGTTGGAGCGAACCAA
TGCTACTTGTGCGGCGAACAAGAGCATCGATAGAATCCACCACGACCGTGAAGTTGTTGT
TGTTGTTTGCCTCCTGCCGTTGTTGTTCTTGTTCTTGTCGAATGAATTGATTCGTGTTTG
TGCTTTTGTTTTCGTTGTCGTCATCCTGTCTTTCTTTTTACGGTACGGTGTGGTACTCTA
CTCGAAAAAAATTGTATTGTATTGTATTGTATTATATTGTATTTTATGTTATCGTTGGGT
TCCGGTGTTTGTCCGTCCTGACTTGTCTGTCTTCCAAGGAAAATCGGTTTAGGTGTCGTG
TTCCAGATTTGAATACGACGTAGCATGTTTTGTGTACAGTAGTCTGTCTTACTTGTACGG
TACGAGTACTTACTCGCACGAGTAAGGACTCGTATTGAGACAAGAAGTAGTACGAGTACG
TACTC
>PSN_contig_0000131
GATTGCTACACTATTCTTAACACTCTTACCCTAGAGGTCGCTCATCCGATGTCGCCGAGT
TCCTTCAACATAGTTCTCTCAAGCGCCTTGGTATGCTCTACCTGACCACCTGTGTCGGTT
TCGGGTACGGTCTAATAGGGAGGCTATTTCCAGGGACTTCCAGGCCGCATCCTCAATCCA
ATAAGAGGATACAACTTTCGAAATCCGTCACTCATCCCTTGGCCCACGAATATTAACGTG
GTTCCCATCGACTACGCCTTTCGGCCTTGCCTTAGGGGCCGGCTAACCCTGCGCAGATTA
ACTTTACGCAGGAACCCTTGGTCTTTCGGCGAGAGGGTCTCTCACCCTCTTTGTCGCTAC
TCATGTCAGCATTCTCACTTCCGATACCTCCAGCAAACCTCACGGTTCACCTTCACAGGC
TTACGGAACGCTCCGCTACCGCTCATTACTGAGCCCGCGATTTCGGCGTATAACTTTAGT
CCCGATACATTTTCCGCGCAGAGGCGCTTGATCAGTGAGCTGTTACGCTTTCTTTAAAGG
ATGGCTGCTTCTAAGCCAACCTCCTGATTGTCTCAGCACCTCCACATCGTTTCGCACTTA
GCTATAACTTGGGGGCCTTAATCGGCGGTCTGGGTTGTTTCCCTCTTCACGACGGACGTT
AGCACCCGCCGTGTGTCTGCCACGCATAACTTCTGGGTATTCGGAGTTTGAGAAGGTTTG
GTAATCCGGTGAGGACCCCTAGCCCATTCAGTGCTCTACCCCCCAGAGTCTCATCGTGAC
GCACTACCTAAATAGTTTTCGCGGAGAACCAGCTATTTCCGGG
>PSN_contig_0000132
GCGACCTCCGAGATCTACAGTACTCTTAACACTATTTCCCTCCACGACGGTGTTCCGATG
TTTCCGGTACGGCTACCTTGTTCCGACTTAGCCCCAGTTACTGGTTCTACCCTAAACAGC
GCTTTGCAGCAACCATCTTCAGGTATACCCAACTTCCATGGCTTGACGGGCGGTGTGTAC
AAGGTCCGGGAACGTATTCACCGCGTCATTGCTGATACGCGATTACTAGCGATTCCAGCT
TCATGAAGTCGAGTTGCAGACTTCAATCCGAACTGAGAAGAGCTTTTTGAGATTGGCTTA
CCATCACTGGTTCGCAACCCTCTGTACTCTCCATTGTAGCACGTGTGTAGCCCTGGGCGT
AAGGGCCATGATGACTTGACGTCGTCCCCTCCTTCCTCTCTACTTGCGTAGGCAGTCCTG
TTAGAGTCCCCATCATTACATGCTGGCAACTAACAGTAGGGGTTGCGCTCGTTGCGGGAC
TTAACCCAACACCTCACGGCACGAGCTGACGACAGCCATGCAGCACCTTGTTTCACGTCC
GAAGAACGATCTATCTCTAAATCTAGCGCTCACATTCTAGCCCAGGTAAGGTTCCTCGCG
TATCATCGAATTAAACCACATGCTNNGGATTACTTAACGCTTTCGCTTGGCCACTAACAG
TATATCGCTAGCAGCGAGTAATCATCGTTTACGGCGTGGACTACCAGGGTATCTAATCCT
GTTCGCTCCCCACGCTTTCGTACCTCAGCGTCAATTCAAGTCCAGCAAGCTGCCTTCGCA
ATTGGTGTTCTTTATGATATCTATGCATTTCACCGCTACATCATAAATTCCGCTTACCTC
AACTGAATTCAAGATTTCCAGTATCCATGGCAGTTCTACAGTTAAGCTGTAGGCTTTCAC
CACGGACTTAAAAATCCGCCTACGTACCCTTTAAACCCAATAAATCCGGACAACGCTTGC
ACCCTCCGTATTACCGCGGCTGCTGGCACGGAGTTAGCCGGTGCTTATTCATATGGTACC
GGCAATTTGTCTCGCAAGACCTTTTTCTTCCCATATAAAAGCAGTTTACAACCCAGAAGG
CCGTCATCCTGCACGCGGCATGGCTGGTTCAGGCTCTCGCCCATTGACCAATATTCCCTA
CTGCTGCCTCCCGTAGGAGTCTGGCCCGTATCTCAGTGCCAGTGTGGGGGATCATCCTCT
CAGAACCCCTACTGATCATCGTCTTGGTAAGCCGTTACCTTACCAACTAACTAATCAGAC
GCATGCTCATCTTATACCAATAAATCTTTAATCACAAAAAGATGCCAATTCGTGATACTA
TGGAGTATTAATCCGAGTTTCCTCGGGCTATCCTCCAGTATAAGGTAGATTGCATACGCG
TTACGCACCCGTGCGCCGGTCGCCACCAGTCCGAAAACCGTGCTGCCCCTCGACTTGCAT
GTATTAGGCCTG
>PSN_contig_0000133
CTTTTTCAGAGAAACCTCCAATCGCTTAGAGACGGTCCCCAAGACACCCAGCACAAGGCA
GTCGGCCAGCCGGGGTGCCAGGTACCGACACAACGGAACGAGTATTTCGTCCAGCAACGT
ACAGAGACGCGAGACATAGGACTGGCTAACTTCCAGCAGCTGATAGGCGTCCTCGTCCAG
CTCGTAATTCATGCGGACCGCGTGTCGATCCGTCGAGGTTTTGGTGATGCCTCCCCCACC
CATGACCGAAGAAAAGCCACTCGCGGCACCCCCAACACCGTGGGAAGCTCCGAGATCGCT
GCCAACCGCGTCCGTAACAATGGCTCGAATACGGGGTTTCAGCACCGACAACAAGGATTC
CACCGTTTGGTCGGATGCGAGCGTGAACGTTCCCGCAACCGGACCGAACGACTTGACACA
CATGCGCAATTGCTCCGTCTCGGGGGTGTTTGGGGGAAAGCCCTGGTCGACACTCTTTGT
CAGTAGTCGTTCCAGTTCCTTAGTGTGGTTCGCAGCAACTTCCAGATCGTTCATGGTGGC
GCACGCCCGCGAGATGCCTCGTTCGATTTCGTGCTGGCGTTGTCGTTCGTCCACGGCATT
TCCGTGGTGGGCTTGTCGACCCGTGAGACCAACCGTTCCAAAGATGCCGGCCGATCCCTC
CAGGAGGCCTTCTCCGGGCTTGAGAGGATTCACACCGAGGTCTTCGGTTCGACGAATCAA
ATACTGTGCCAATACATCCCTCAAACAGTCGGCAAAGTAATTGGTAACCGCCGAGGCGGT
CCCCGTGTGACCCGTTGCGAAGGCCCTCTGAGCCCCACGGCGTGCTGCGTAGAGTGATGA
CTCTACGATGGAAGTTTTAAAAGGTCCGCCGCCATTGGTGTTGTTCGTGTTCGCGCTCAT
GTTCGTGTTCATACCCGGACGGCCGATACCCGTAGCAGCAGCAGAAGAGGATGCAACCAT
ACCTAAAGCACTGTATTGACGCGCATCACTGGGCGATATCGAAAATGCTCGTTGCATCGA
AGCAAGCAATAGACACGACTCGATCGCGGCATAATGGCCACCGACCTCGGCAACTTTTTC
TTGCAACCTCGTGTGGGTAGGCAAGATTTCGAGAGGATAGTATTCCTTTTCTTCGTCAAA
CTCATCGTCATCAAAGTCGTCGCCGTCGCCGTCATCGTATTTACTATTACCGTTACCGTT
GCCGTTGCTTTCTCCATCGTCTTTTGTCTCGTTTTGTGCGTTGCTGTTGCTGTTCCGTTT
CATGCCCGTCGTCCATTCTCGACGTTTTCGTTCCATTCTGTGTTCTTCTTGTTCGGATCG
AAACCGCAGTGCTCGGGCTTTGTTGACCTCCCGGCAGGTGTGCTGAATGAATCGCGTATA
GGATTCAGCGTGTTGCAGACACAAGACCGCTTCCTCCATCGATGCGTCGACGTCTGCCAG
GGTGCCAATTTCTTTCGAAAACCCGGCGTCGTCGAACGCAATCGTGTGCGTGTCGCTTCC
GACTCCACCCGCAGCGCCCCCCACGGCCTCCAATTCCAGCTTGGTCTCCAGTACACCATA
AATGCGCTGGGCGTTGCGAGACGAGCGCCCTAATTGACGACTGTAGATGTACTCCTGGAA
GAGGGGCAGTATGGCATCCTCGATTTGCACATTGACCAGCTGAACGACCGCGGCGTCACC
GTCGGCACGGTGCAAACAATGCGAGACCATGGGCAGGTGGTGGCGCAAGATCGTGAATGC
GGTGTTGTACACCCGTCCCATTGGAATGTAGGGAGGAGGCGGACCGGAAGGTCGTTGCTT
GTTGCTATTTGTGTTGTTTGCTGCTGCTGTATTATCCGCGGCTTTGTCCAATTCGTTGTT
TAGAATGGCCTTCAAAAAGCGCAAGTAAAGTGCCACCGCCTCTTTCTCGTATTCAACCAT
TTGTAGCATCGGCGTCAGTTTTCCCAGGGACCGAAGATCGGAAGCCTTGACCGCTTGCTC
GTAATCTTCCAACAGCGTTGCCCTCAGCGCTTTTTTGCTCGACTCCAATTGCGTTACCGT
GTACTCCCCCGCATAGGCTTTCGCTCGCTTCGTCAACCGGTGTTTTTTCTGTAGCTGCGT
GTAATCCCGAATGGCCACGCTCGCCTGCTCGTAGGACCGAGCCGAGAGGGACTGCGCCGC
CACATCGGAAGCCTTGCGCAACTTTAGCGCCGTTTCGACGTCCGTAGCGTTTTGTTCCAG
TTCGCGTTTTTCCTGTTCCAGCTGAATGATTTCTTGCGAGGCCTGGGATCCCCCCGAGGC
TATTTTCGTGAGGGATTGCAGGATGGAATCCGAGCAGGCAATCGCCGTTGCAACCGGATG
CGAGTCCGCGTCTAGTTTGTTGGGCAGGCGTTTCAACAAGTCGGGAAGGACGTTGCCGAT
GCTAGTAGCGCTAGCATTAGAACTAGTAGTACTAGTACCATCCAATGCCGAGAAACCGTC
GTTGATTTCGGAAAGGAGCTTGCGCGAAAGGTTGGTGGCTTTTCCTTGTGAATTCAGGGA
GAGTGCTAGCAAAGCCTCGTGGGGATCGTCGAACTCCAAGGCTTCCACCATCGTCTTTGG
AATACTGCGAGCAATTTTGTTGTTGCTTGTTGAGTTCGAGGACGACGCGTCATCGTCTGT
TGTGTTTGTTCCCGTTGCCGCACTGGGAGCCGCCATGTTTGATTCGATTTGATTTCGTTT
GGTTCGATGCGATGTGATGTACTGTGTGTCCTTCTATTTCTGCCGTTGGCCTTGGTCTTC
CTCGGAAGATACGGGTACGGGTACTCGTACGTACTCAAAATACTAATTCACTACGAGTAC
GAGTACGGTACTTGTACGGTAGCTCGATGTAAGAAACTATCATTGCTCAAGCATTCTACT
CAGATGTGATCATGTGGTTGAGTATTGTTCTCGTGATCGCTATTGAAATTGAACGCGATT
GCTTGAGTATTGAAATCGATCGAACGTGATTGCTTGAGTGTTGATGTCGTGATCGCGAAC
AAAATTGCTTGAGTGTTGATCTCGTGTTGATCTCGTAATCGCGATTGATAAGGTTGAGTA
TCGAACCCGGTCGCGAAGGAAATTGATTGAGTATTGAACCGTACGATCGATCGGCGCTTG
ACTATT
>PSN_contig_0000134
ACCGAAAGGTATGATAGTACCATACATAGTCTAGTCAAAGAAAAAAAGTGGATCAACATG
AGCATGAGCATGAACACGAGCGTGAACAATGTTCGACTGTGGACTCGTTCTTGTTGGAGG
ATCAGGAAGAGAAAAATATCAACGAGAAAGACAGCATCGTCATTGTCATCATCATCGTCT
ACCCCTTATGATAATAAAGTAAGGACGACAGCGCCGGAGATAATACCCTCTACGATGCCG
CCTTTTCTTCGGTCTTTGGGGCAGTCAGGTTGTTTTACGTCTCTGCCGTCATCGGGAAGG
AATATTATTCGGTCTTTGCCTTCCTCTTTGTTCTATTCTGAACGTTTCGATGTGGGCTGT
TCTCGGAGTATAGTTAAAGACCATTGGTCTCGCGGGCAGCCTCAACATCAGCCACAATAT
CGAGCTTACTCCTCGGATACCGATGATCGTACCGTCGAGAATAAAATCTATGGCAGCGAA
ATAAACAGCAACAATATTGTGGCAGATGCTTCCGACATTTTGTTGCTGGAAAAGGCAGCT
TTCACCGCGAAGCATGTCGAGTTTGGAGTCGCACAATCGATGGAGATTGCGATATGGAAA
AGATCTAGTCCTGCCGAACAAAGTAAGATGGGTCGTTTCCTTATCCCGCAGTTGCGAAAC
GCCACCGAAGGCCTGTTAAATGTTACCGGAGATATCGACTCGCTTTCGCACTCAATCGAG
GAAATCCGCGAGAAAAGAGGACGGAACACCGCAGCCGAAACATCTCTCCGAGAATTGCAC
CGTTCATTTCTGAATCTCACGCAAATCTTGTTGGATCATCTAGATGCAGTGACACCGACG
AAAGCGGAAGGAGGCGAAGACGACAACAACTATGATCTTTCATTAAATCCAACTCAATTG
TTGGAACTGGCGCTTGCCATTTCTAATAGAGCCCAGCAGTTGGGGTTGGCATACCACTGG
CCTCTCTACCAACGGTTGGCCATCATCGTAGCAAAACATCCGAAGTTTACCGAAGAAAAA
GAATCCGGAACGATGACGACCTTGGAATTATTGGCAGATAATTCTCGGGGCGAATGGATC
CAGACCATTCATAATTGGTCAAAGACGACTTGGGGCAGTGATAGGGGCGACAAAGGCAAT
GATGGGCATCCTATTTTTCAAACCGATCAAAATGACTTAAAATGGTTTCATCCTTCTTTG
AAAGTCTTGGCCACAGGTGCACAGTGGTCTGATGTTTGGCGTATATTGATAGGCCTCTTG
CGACCCCTTCCAGAAACGGCAAGGAAAGACGACGAAAATCTTCACCACAATTGCAATAAA
GCTTTTCATTGCACTGAATCTAGTAGACGGAGTCGTCACCCCATCCATCATCGAGATACA
CTTGTTGCCACGGCTGAAAATGACGACGATAGCAACAACAACAATCGCCACAATACCACC
TATTCTGACAGAAATTTTGACGATGATGATGCTGCACTATTATCGGCTACGAGTTTTTCC
TGTTTAGACGAAGAGCTGGTACTCGATCTGTTGCTTCCTATGGATCAACAAGGGCTATTG
GACGACCTTTGGAACAACGGAGAACGCTATCCACCCCCAAAGTGTGTCGAGGAAATTTGC
GATATAATTATCATGACGGAAGCCAGTATTTGGAAGATTTTCGCCGGAATTCCTGATCCC
GTAAAAGCAAATATCTCCACCAAGAACATGGATCATAGTGAAAAATATAGCCTTCAGGAC
GCAATCAAAATCTTGTTGAAGTATGGACCTGCGAAAAGGAACAAGAAAAATGTTTTGGAT
CTCGATGATGGTCAAGAAGAAGGAGAGTACTTCTTGGAGAATAATGATAAATATAACTTG
GCGCAGGCTCTCAAAGATCTCGAAGATTTACTGGACGACCATCTAAATACAGAAGAGGAT
GACAAATCTGGGAATGATAGAAACGCTCAGCAAGCCTCGGAAGCGATTGCGTTGGCCACG
GTTTTATCGAATCAAATCACACGTGATGGTTCTCAAGACAATCGTTATAACAACAATGTT
GATTCAAACACGCCTGGTAATAAAAGCTCGCCGAATCTCTCAGATATGACGGAAGTCCGG
GTGAGAAGATCAGGTAGCGAGCATGATATGGAGATGGCGGATCTTGATGATAAGTCCCAT
CGTTCAACGGAGGAATATCTTGAAAGCTTAGAGCAGGGCGGTTATCTTAACTTCATATAC
GATGATCGGGCAGTAGACTACAAAGACAACATTCCGGACATAACCAGCTACATATATGAA
AAAAACGGAGGGAAACAACTACGGTATACGGCTTCAATGGAACACCATATTTACGAAGGA
ATGCAGCAGCGTCTAGACTATGACAGCGAAGAGGACGATGACATTCCTTATTTTTAAACA
CTAGCCATTTTTGAACAACGTATTTCTTTAGTTCGGGAAACAATACAAGATTTAGTAAAC
CAATCTATGATAGAGGGTAGCGAACTTCAATTAACCCTATGCTAAATAAAAGATTGAGAG
GAAATTTTGAGAATGCTCGGTCTACTGCTAATCATAGTATGGTATGTACGTGTCTTTCGA
ACAATAGAGTCAGCCTTGATTCACTTTTGAGCCTTCGTCTGCACTCTTCGTTAAGTATTA
GGCAAATTAACATAGCGTTGATCCCAGTTCAAAAAACCGCGACACTCTGCTGATCCACAA
ATACAAGGTATCCGTTTTGCAGGATCATATTCCAAATCGAACTTGTAGTCGTAGGTTAAC
TCCTCTCCAGCCTGAATATTACGTTTGGCGTAGACGGCTACTCGTTTCGTTCCATCGAGG
AATATGATTTTCGGATAACAGTTCGGCGTACACATGGCATTGATAAAACGAGCTACATTC
CCTTGTTTGGTAGCATCACAAAGCAAGTATTCGTCAACGCGAAACATATAGTCACTCCCA
ATCTTTGCAGCTTCATACTCCTTTTCACGCTTCTCCGCCATTGCATTACCGATTAATTCC
CCACGATATTCGAGGATCATTTCTCCTTCTCGAATATCAATATCTGTAAAGACTCCCCAA
CCATGGATGTTGCTTCGATCGAAACGCACATTACTTTCCCGTCCTGCTAATGTATTAACG
TCAACTCCCATCGCCGTGACACTTCGTAAAAGCCTACGTTGCTTCGCTCGTGCAGCCCTT
CCCTGGAGCTTCTTTTTATCCGAGTCGTTATTTCCCAAGTCCCCCTCATTGTTGAGTTTT
TTACAAAGCCGAAGGTTCCTTGGCTTTTCTGGAAAATGAGAAATTGATGACCGACACATC
TTCCACTCATACAGATCCGATGCCGAAACATCAAACTTTCGATTGTGAACATCGTACGGC
AAGAGGCGTGAGGACGTAGAACGAAACGGTTCATTTCTGGACAACGGCATTCTTGAAAAT
TTCATTTTTTTCGGTTGACTTGCTGGCAACTTGCCCCCGTTTCTCTTCGGAATACCCCTA
GTACTCTTTATCAGAGTCGACCTTTTCGTTCCTTTAGAGATCCTAGCTTTGACCTTGGTA
ATTGATTTGGACGAGGTCGAGTTCATAAATGCAGACAACGAAGATGGAGAAACCATGAAA
TCCACTGGATTTATGCCTTTGATAACGAAGCGGGTGGCGATAAAGCCAGAGTCTCTGTCG
CCCGAGTATTCTTTCAACTCCTGTAGTGTAGAGCTTAGTTTAGATTCTGATTCCGAAACT
TCGCTTGCTAGAGCGGCACGTAAGTCCGTGTTTCTTCGGTCAACACAAAAATCGCAATCG
CATCGGTATTTCTTCACTTTTTGTCCTTGGCATGTTCCCCATTTAGCAGCATCAGAAGAT
TTTAAATATTCGCAGCACAACTCACACAACGCGTGAGAAACACCGGGAAGTCGTTTGCTA
ATCGACGTAAGATGTTGACAACGACGGCATTTGTAGTTTTCTGATTTCTTCTCTTCAACA
ACTCGTTTTTCCGCTTCGCAAGGATTATATGTGTCGCTCAGAAATGAGTAGGAATGGCGC
AGTGTCATCGCGCTTTGCTCCATTTTCGTTTCTTCGTCTTCGTTGTTGCCCAATCCTAAG
AATGTACGACAAATTTTTCGGTGAACAATAACTAGCTCTTCGATCGGCACCCGAAGAAGG
CAGGACGATTCTAAATCACTGGTACGATTCATTTCGCTATCGGCAAGATTTTCTTCCTTC
TCGAACAACATTGTATTGCAGTTTTGTGTATTGTTGTCAATTTCCTCTCTCAGTAATAAT
GATCCAAAATTTAAATCACTGTTTTCAAAAAGATCCAAAGGTCCGTGATGGGTCAATCGA
CCAGCGCGGGTGTGTTCCGGCAGAACCATTACCCGTATCGTTACCATTGCTAAGGTATTG
CTGATGGACGTATCACTACTATTCGTTTTTGATTGCTGTGGTTGCTGCGTGGGTTGAATA
TTGATCACTTCTCCCACGAAATTATAGCACAATAGTTTTAACAATTCTTTGCTGATAGGT
CGTTGATCAGCGAGGACCATGTGATGAGGATTGTGGTATCGACCGGCTTCCCATCTCCAG
TTTCCCTCCTGTTGCGCGGTAGAATCGTTTCCGTCTCCGAGATAGATAGGAAGAGAAAAA
TCCTTGTTGAATGACGTAGTGGTAGTAGAAGTTATCGCTATTTTTCTTCGTCTTTTCGTT
CCAGAGTCGGGCGACGCCAGCAGCGAAACTCTTGACGGTGGCGTTGTCTTCTGCTCGCTC
TCGCTTCCATTCCTTCTGTCATTGGTCTCACAATTCTCCCCCACGCTCCCCCCCGAATGA
GACATATCGGTATCTTCTCCCCCCGGAACAGAAGTCTTACCACTCTCCATCTTTTTCAGT
CCTACTTCGCCGTTCTCATTGTTGTTCTCGTTGTCATCATTGATGGTAGTAGGAGATTCT
ATAGCGACGGGGACAGGTATCTCGCGACGGATTATTTTAGTCGGAACACGCTTTCGAATA
ACCCACTTTGCTTCTATCTGACTTTTTGTTTTGTTTGTGGAACTGGACGACCCCCCATTG
AGATTGCTCAATGCAACCCGCACAACGGCTTTGTGTTTCCCTCCCTTGATTCGCTCCTCG
TAAAGTCGTTTGCGCTGCTTAGCCTCGGACTCCCTCAAAATCATCCCGACGGAATCGGTT
TTGGTTTTGCCGTCGTCGTCGAGTCGTTGTAAAAATGGCAGGGTAACCCCTAGAGTTTTG
TCGTTTTTGTTGTCGACGAGTAGATCTACCAGCAGTGTTGATTTACGATCGTCATTGTCA
TTGTCACAATCACTAACTAGGTTAATATTCACAACCGTTCCCTCTAACAGGCGGCCAATT
GCGTTGTATGGTTCCGACAAGACGGCCTTTGGAAAGAAACAACGAATCCTGCTTCCAATG
AGCGCAAGACCGTCGTCTCGGTTCCGCTGGGGATCGGTCCATACCTCGGAGAACCGTGCC
GTGGCAACCGGTTCCCAGGACGGGGTACATATTGTACTTGTACTCGTGCTTTCTGGCAAT
CCTACTACCGATATATTGTTTCCCCTCGGTCTATATCGGAGCGCCACGAGGCATCCGATC
TTGATGCGAAAGGGCGATTGATATTTGTTCTTGTTTTTCTTCTTTTGGGATACTACTACT
ATCTTGTTGTGGCAATTCCCGGTTATTACGGAAGGCATCGTATCGTATCGTTGTTCTGCT
TCACGTCACGTCACGTCACGTCGCGTAACAATACCTGGGATAAGAATATACTACCTACTA
TACCAGTAGAGGAATTATAGCTTTGATGTACGGTGCAGTACGGTGCGCATTCAGTATTTC
CAACCGATTTGATGTCACTCCACGAAACCTAACCCGATTCCCCTCACCCTCTCCTACCGG
TACGACAATCCATTAATGTAATATTTGTTCCTCACTACGTGTACGCACTGATCCCAGATT
AGATCCTTCGTACGTGGTATGGATGGATGGATGGTAGAGACACAGAACAGCCCTGGTGCG
AGGTATTAATTGCACCTCCGGTTACAATCTAATGAATGTTTATGCCGTATTCGTGATCTT
ATTCAATACCGTACGTATCCTACAACATACTCAATACACATCGCGGTGCTACCAGTAGCA
GCTGTATGTTGAACCGTTGCCAA
>PSN_contig_0000135
CTAACTAAATATACAACATTCGAAACAACATACGTTCGTACGGTATTCATAGTAGGTATA
GTACTTCATTTTTTTAAGACCAGATAAAACTTTACGACTCCTCGACTCGACTCACTCCTT
TTAAAAATTTATTGTAACTTCGATCCCATCTATCTCATCGCGAACGCTGTCCCCATTCGC
ATTATACTGGTATGCTGTGCTGCACTGTAATGAACAGCTGGATTGACGAAACGAAACGAA
ACGAAACGAGAAAGTATCGGAAATTTTATGCGCATCTACAATGCTCGCTGCTCTGGTGTA
CTGTACAGTACATCGACGTATAGTATGATACGTAGACAACACAGCGTACGAAGCACAACA
GAAGTGAGTACTGTATGGTACCTCTACTTTGCAACCCATTTCTCCAAAATAATATGTGCT
GCAACCAGCGTGGAAATTAGGCCCATATTCGGTACGTCAGTTGGTATCACTCTATATGGC
ATAGTACCAAATCAAAGGGATCCCGGTTCGATTCGATTCGATTCGATACGGACAGCAACG
CCGAGCTGACGAAATTCTAGTAGCGAGATCATATCATGGTTTGTATTGTACCGCACCGTG
TAGTGCCTGGGTTGGAACAGGCTGCCGCATGATTTGCCAAAAGTCTCTAACAATGGATGG
CATGACAATGTATCTCTAACTCTGGAAGCATTGCATTGCATCGCAGCACGCGGGGGAACG
AGGCGTGCCCTTGGGGAGATGGGGTGGACCGAACCGAGCCAAGATTGTATCCCCGATCAC
CGAAACGAATTCTGCAAGGGAACTGTGATAGCATAGTTGTGTCTTCTGCGGCGCCGCACG
AGTACATTATGAGCTCTTTCCTCAATGTGCTGTGCTTGTATAACACAGTACTTCGTAGAA
CTACCGTACACCACAATGGTTCGGTTCTGGCTCCACCGCTGCGCACCTCTATCAGATCCA
GCCACGATGCTTTCGGGAACAAAATGTCAAGAATCGTGGGAAGCGCAGCACAAACGGAGT
ATTCTTTTCTTTCATCAGGGAACGAAAAGTGGTTGGATTGAATTGTTAGAAAGAGTTTGC
GTATTTCAAAATGGATGCATTTCGTGTACTGTATTTGTTTTGTATTCGAATAGTATATAT
ACTTCTGTGGCGTAGTTCTAAACGCGGTAACATTGAATAACGGGCTCCAAAAGATATATT
CTGTCAAAATAGCCATGCACTATCCAATCTCCGGTAAAAAGGTGAGCCAACGGCAAGGCA
GAGCAGATGACAAGCGACGTCACTATGATTTGTGGCAAATTTTGTGACATCCACTTGAAA
ACACCCCAATGGCTTACACCATATTCGAGGGCGATAAGAATACCATTCCAGCCAAAGAAT
ACCATTTGTTTCCATCGAAATTTATAGGGAATCATCGTGTTCGTGTTCGTGCTGTCATCT
GTACCGATGCTGTTGCTAATGCTGTTGCTGCTATGATCGTGGAACATGACGAAGTTTACG
TATTCGTGAATGATTCCCGAAACCACAAAGGTCGCAAAGACAGCCGCTACTTTTGAGGAT
GTCTGCTTGCGAGTTGGTTTGTAGACTCCGTTTTTCAGTCCTTTGTGGACCATCATGTTC
CATCGGCGTCCCCAGAAATCGGAAGGTGATTTCGATTTCAGCATTGGATTCAACACCATT
TCATAGGTTTCAACCCCATAGAAAATATTGTACAACATGGCGGTCCCGATGGAGCCCTGA
GACAAAGTCGTGCTAATCAAAAATGCGACGAGATAGTTATTCAACAGGTGCTGCCAAGAG
AACAAGTCGCTCGGACCGTGGTCCATGGAGTGGACGTGCACCTCGCGACGATTGGCATTC
GTATTCGTATT
>PSN_contig_0000136
ATGTTTGGTTCATGCAAGTACTGCTTTTATTGATACAAATATTAATTGACGACGCTTACA
GTATTTAGTTTCGTAAAATATTATATTGTTCCTCGGCCTGTTGGAGGCTTGATGGGGTTA
GCAAACGAAGAAGATCCGGTTCGGACCGACGTGGTGGTTGTTGATTTCTCAGTAGTCTCG
TCGTCGTCTGTTGGATCACTCTGTAATTTCAGTTTCTTTTCCCGCAGAGCTAGGGCACGG
ACCAACTTTCTCATTTTCTTTCGCTCCGTTTCGACCGCCTTCGAGGAACGGAGTTTTTCA
TCCTCCATAGCCTTGGCATATTCTTTTGTGAGACGTTTGGTGGTATCTTCCATCCTGAAC
GCAAATTCCGCTTGCTGCGCATTGAGCGCTTCCTTTACAGCGGCATCGATTCTCTGCTGG
TGGAGTTCCTTCAGCTTTTCCAGTTGGGATGTTTGGACGTCGCTCAGCTGCTGTTCCAGC
TTCGCTATTTTCTTTTGGTACGAAGCCTCGAGCTCCGCCGTCAGGATTTCCTGAGACCGG
AGTTGTTCTTCCAGTTCCTCGATCTTTTTAGCCGATGTCTCCAGCAACGTTTCGAGTTCG
GCCTTCATTTTTTCAAGCTGGCTGATTTCTAGATTCGATCTGAGTAGGGTCTCCTTCTGC
TCCTTTTGGCGTTCCTTTCCGAGTCGGTCTTCTTCCTTTTGCTTTTCTTTCCGAGCCCGA
GCTTCTTTTCTGGAAAGCTTCGCTTTGTTCTTTCCTTTCGCAGCACGCATGGCGCTTCTT
CCGGAAGTCCTGATTTCTTGTCGTTTCTTGGCATTTTCACGAAGGGTTGTAACATCCGTT
CGGGCTTGTCGCAATTGTTCGTTCAAAAGGACGACTTGGTCCTCCAGCGATTCGCGATAT
ATTTGAGACGTCGACTTTTTTTTACCACCACCAAAGAGACCTCCTCCTCGGAGATCCAAT
AGCGTCTGTTTTGTCTTCGCAGTTCCCGTCGTCGTTGATGTTACTCTCGTCGTCGTCCCC
CACGGATGATCGAATACCGGAATCACAACTGTCGTAGCTTCTACGTTTGGGGTGAGTGCC
AATGTGGCAAAAGAAATGGCCAGGCTCATCGACCCAACACCATTGAACGATCTCATGCTG
CCGTGTCGATACTACGCTATATCAATTGCAATTGGCAGTATAGTGCGCAGACTATAAATA
TCGTGCTGCTGCAAGTGTGTTTCCAATTGCTAGACTTTTGCCTTCAGCCTGTAAAAAATT
CGCCGATGCCGGAGCTTCTGAAAATGATCTCCTTGATCAAACTAGAACTCTGATTTGTTC
TCCCAGCACGCACAGGTATGAACACAAGTACGGTATGCTGCTTCGTATTACTACTAATAG
TTTCGGTAGACTAGAAGTATCTGGATCTTAGCTCGAATTACCGTAGCCATGAACGTCGTT
GAACATAGTATCGTATCAGTAGTCTGCTGGTACGAACTGTAGG
>PSN_contig_0000137
GAAGGTTATGGGGTCTATTTAAAAATGCTTGTTCAGACAACTTAAAAGGGCATGTGGGGC
TGCAGGAGAGAGTACTTGTTTTCAGTTTTTAAAATCTAAGAGAAAGTACCGTACGCCAAT
AGAATACAAATTTATTTCATTACATTTATTTTGATCTATCCGAAAATCTGCTTTCGAAGT
TTTTCTCTCTTTTTGCGTTTCACTGCGGCATATGCTTCAACTGACCAGCAAGTTGTGAGA
CCAGCCTCTGCGCAGGTTTTCGGGCACAAATCAGAAACCTGTTTGCCGTCATCGTCTATC
ATTTCGCACTTCCTTTTCTTCTGTTTCTTAAGCCTTTTTAGCCATACGCAACCCCTTGAC
TTGCCATTCACAAAGAATTTGGTAGGTGTATTTCCACAGCCCTCTGGTCGCATCGGTGGC
TTCGTGGGAGCCGTTGTTGGTACTACTATCGGAATGTAACCCTTTACAAAAATTTCTATT
TTCGCATTCTTCACATTTCCACCGATATCGCCCACAACGCGAATCGTTACATCGTTGGTA
GATCTATTCCAATTCTCTACTGTGTATTCTTCGTTTGATGACAATTCAGCAACTCGAATT
GATTTACCATAACCTCTTGGTCCTCCTGCCTGTTTTCTAAAAATGACAATTTTATCCCTG
GCTTCGACAGAGCCCCTATTGATTCCAGATGCGAGGTTGTATCCAACATAGTAATCTGCT
TTATCGTCTACTTTCAGTCGAAGCGTGATAATTTTTTTGGTTCTTCCACGTACGGCATCT
GATACCCCGTTCAAAACGAATTTTGTAGCAGGTTTTGGGTTGTCCAAGCCGTCGAGTGGA
TTGTAAGTCTCATCTTGATTCCTATACCAATTCAGTTGAAAATTCTTGGCAGCATTGAAA
CACATCGCTGGACCATTTTCTACAAAATAGCTGTATCCCATCAGAGACGATTGATCGCCG
TATTGATTATCAGAATCTCCTGAATGTCCTAAGCCTAAATTGTGGCCTACCTCGTGCATT
TGAGTCGACACCATGCCACACCATTTGTTATTGTATACCGAATCCCGCCCATTGATATAT
GCGTAGGCGATCCAGTCTCCTGATCCTGCTGGTAAGCAGTACATCACTATATCGAATCTA
TCGCTGAGACTGGTTTCCGCAGCGTATTTATAAACAGCTTGTTCTCGTGCAGCTTGTTCT
AGCGCAGAATTATTGCCAGTCACCACTTCTATGCCGTTGTACATTTGTGTCGTGGTCTGC
GCGGCTTTGTCTATGTACACATTGACAACTCCTCTTTCTTTGATTTTGACTCTGTCATTG
GAACATACTTTGTATTGATTTTTGAGACTCACATTGTCGGTGAATATTTTACTTCTCAGC
TGATCTATAGACAAATCAGGCTCTACCCCATTCCGATCTATCACGCGTAATACCAGCGTC
TTGAGGCTCCCGGTCGATTTAGCGAGGTTTCTACTTCGCTGCCTACTTCTATGGCGATTT
CGAAAATGTCGTTCGTCATTTTCCGATATGCTTTCAATATCGACGTACGCATCAGAAGGA
ACAACCAACCGTAGGTCATCGCCATGTTCGATGTACCCTCCGCTGAGTCTCATAATTGAT
GCTCCCGAAATGGCCCCCATTTCTTCCATGCTTTCTTTTCCAACGCCAACTATCTCGACG
ATCTCAGAGACGCCCATGGGGATATTTATGATGTTGCCGCTGCCATCGGCAGCAGCCATA
GCAGCCATAGTACGAGGCGCCAACTCACAAGTTAACGTTTGCTCCCCGTGTCCGTCTTCG
TACTCGATTGCCTTTACGTACAACGTACATTCAAAGCCCGACTCTAAGAGATGACGTTTC
CCATTACTGTCGTTGTCGTTGTTGTTGTCGTTGTTACTGCTACTGCTGCGTAAGGAAGAC
AAGCTGGCTGTAACTTCTGCCGCTTGTACTGTCGCAAGAAAAATACCTATTATTGCAAGC
GCGTTCTTCATGGTGTAAATTACATTAATGTTTCAGAGTACGAGTACGGAACATTTGTCT
TGTTTTTTTGGTACCGTACTGCTGTAATACTGGTTTTCGGATTGTTTTGCTCTTGCATTT
TTTCTTGTTACTTACTACGACTATCTACCAGGGTAGGCAGACTGGTTTGCCGATTACTTC
TATTATTTGATGACCATGGTAATAAGTGTTCTAATAATTCATGATGAGAAGACCATTGTT
TGTGATACTTTGTCGCGAAAAAAGATTTGAAAGTCATATACCAGTAGCATTTTGAATACC
CGTACAAATACTACTACCCGTACTCGTACTCGTACTGG
>PSN_contig_0000138
TACACATTATTTGTCCAAGGTCAATACTAAGCTATAGTAAAGGTTCACGGGGTCTTTTCG
TCCCACAGCGGGTAAACGGCATCTTCACCGTTACTACAATTTCACCGAGCTCATGGCTGA
GACAGTGTCCAGATCGTTACACCATTCGTGCAGGTCGGAACTTACCCGACAAGGAATTTC
GCTACCTTAGGACCGTTATTGTTACGGCCGCCGTTTACCGGGGCTTCAATTCAATGCTTC
GCCGAAGCTAACATCTCCTCTTAACCTTCCGGCACCGGGCAGGTGTCAGGCCCTATACTT
CATCTTTCAATTTAGCAGAGCCCTGTGTTTTTGATAAACAGTCGCCTGGACCTCTTCACT
GCGGCCCACAAATTAATGTGGGCGACCCTTCTCCCGAAGTTACGGGTCGATTTTGCCTAG
TTCCTTAGCCATGAATCTCTCGAGCTCCTTAGAATTCTCATCCCAACCACCTGTGTCGGT
TTAGGGTACGGGCTGCTTCACTCGCTTTTCTTGGAACCTGATTCTCTGGATTATCACCGC
AGCCGTAGCCTTAGTGTACTATCGGGGCGTCACCGCTCCCTTCAACGTGCTATTCCGTCA
GCACGCACCAAATATTCAGATCCGTCACTTTTAGTGTGAGCAGGTACAGGAGTATTAACC
TGTTGTCCATCCACTACCCCTTTCGGGTTCGCGTTAGGTCCCGACTAACCCTCAGCTGAT
TAGCATAGCTGAGGAAACCTTAGTCTTTCGGAGTGCGGGTTTCTCGCCCGCATTATCGTT
ACTTATGCCTACATTTTCTTTTCTATCCGTTCCAGCAAGCCTTACGACTCACCTTCAACA
CAAATAGAATGCTCCCCTACCACTTATATAAATATAAGTCCATAGCTTCGGTAGTATGTT
TATGCCCGATTATTATCCATGCCGGATCGCTCGACTAGTGAGCTGTTACGCACTCTTTAA
ATGAATGGCTGCTTCCAAGCCAACATCCTAGCTGTCTGTGCAATCCAACCTCGTTTATTC
AACTTAACATACATTTTGGGACCTTAGCTGATGGTCTGGGTTCTTTCCCTCTCGGACATG
GACCTTAGCACCCATGCCCTCACTGCATACAAACATTTTATAGCATTCGGAGTTTGTCAG
GAATTGGTAGGCGGTGAAGCCCCCGCATCCAATCAGTAGCTCTACCTCTATAAAACTATG
TATACGCTGCACCTAAATGCATTTNNNNNNNNNNNNNNNNNNNNNNNNNNNNTTTCGCGT
CTACTACTACCAACTATGGCGCCCTATTCAGACTCGCTTTCGCTACGGCTCCGGTCCTTA
AGACCTTAACCTTGCTGGCAACAGTAACTCGTAGGCTCATTATGCAAAAGGCACGCCGTC
ACCCCAGAAGGGCTCCGACCGCTTGTAAGCGTATGGTTTCAGGTTCTATTTCACTCCCTT
ATTCAGGGTTCTTTTCACCTTTCCCTCACGGTACTGGTTCACTATCGGTCTCTCAGGAGT
ATTTAGCCTTGGCGGATGGTCCCGCCGGATTCATACAGGGTTTCACGTGCCCCGCACTAC
TCAGGATACCACTATCTCAACTTCCTTTACCTATACCGGGCTATCACCGTCTATGGCCAC
GCTTTCCAACGTGTTCTAGTTCATCGAGTATTAAATGTTGTGGTCCTACAACCCCGTATC
TGCCGTAACAGATACGGTTTGGGCTATTGCGCGTTCGCTCGCCGCTACTAGCGCAATCAC
TTTTGTTTTCTCTTCCTCCGGGTACTTAGATGTTTCAGTTCCCCGGGTTTGCCTCCTTGC
GGATAACTATTCTTCAAATAGCTGGGTTGCCCCATTCGGAAATTTGCGGATCAACTTGTA
TGTGCCAATCCCCGCAACTTATCGCAGCTTATCACGTCCTTNNCTAGGCATTCCCCATAC
GCTCTTACTTTGCTTATTGTACTTTTTTGCTCTTTTAATGAGTATTCATACTCTATATAT
GTAAACATATATAGAGATTTTTTAACTTTAATTATTACTTTTCTCGTATTCTTTATTCTC
AATATGTCAATGAACGTTTTTCTGTCAACGGTAAAATTAGGATGGCAGCAAAAACTATTT
TATCATCCTTAAAAAATAGAACAATATCCTTGGTTGTTTTACTACCTATCAATCCTTAAA
CCTCAAGAATTGTGGAGAATATCGGAGTC
>PSN_contig_0000139
GGGGTTCAAATTCAAATGCAGCAAAAATTCCATTCTATTAGTACAATTACTGTTTCGCGA
ATCAGCAGCAGTAACACACAGAAAAACTTGGTTGCACTACTACTAGTACTATTAGTAGTA
TTTTGTTTGTTATAATTAAAAGAAGTTCTGCATTGTGTTCATTTGAGCTACGAATATCAT
TAGGGCCATTTTTAGAAAACGTGAAAAGACCTTTCCGAAGTAATATACTAAGTGACACAC
CACCCGTAGTATCAATCACACTGGACTCTAGTATGGTGAACATAGTGATAGGTGGGATAG
GCGATTATGCGAGTGCCATAATGGGTACGAGTACGAGTACTAACGTCAACCGTGCACTCG
TATTCGTACCTCTCTGGGAAGGTACCAACAGTGGTGCAATTCGAGTTGAGATTTTCTACC
CACCTCGCGCGAACGAAGTGAATCATCGAATCATACGACCGTTTTGGAGCGTTTGGAAAT
GCGAACAAAATATATAAGTCTCAACGGTAACATTTAGCGATGTATCATTGGTATTTCTGT
GAAGCCGGCCTAGCCGGCATATACTAAAAACGTTAAACGGCCATTTGTTTTTAGCAAACA
CACCACCCAAGATAACCCGTAGCTTTCGTGTGAATTGAGAATGGCAGATCCAAATACCTC
TATTGCGACCTTAAATTGCATGACGCGCATCGCAGTTAATCACCAATCACCAAAACGGCA
GGACAATAGTAGGGGGAGTTAGTTCGATAGACTACCGCACCGTGCACCAAAGTGGAATGA
AGGCATTGAATGGAAAAGCTCCCGATCAAGAACAACCGTCGGTTTTGATAGACATTATTA
CAGATGAGAATGCCAAAATGGAAGCAGGAACAAACTCTCAGCAGGACGAGCTTCTAGTGC
AGAATGAAGGGAAGTCGTCCTATTCGAAACCACGTTCTAGTGTCGTGGACTTATGGAAAA
AAAGAGAGGGAACTATAAAAGCAGCGAATGCTGTGCCAAAAGAGAAGGCACGAGACATTG
ATTTTGAAGAAAAGAAGGAAAGCAATCATCGGATTGACTTTGATTCCGACCAAGACCAAA
GACGGCAAAAAAAAAGTTCTACCACAGAGGTACTCGTACCAGAACCAATAATTGATGTGC
CATCGGATAGGGACACGGAAAACGGTACAAATACTAGCGTTGCTGTTGCTCCACCTCGAA
GATCTAGCATCAGAGACTCCTGGAAGAAGAAAGCCGCGAACATTCCGACGCCACAGCCAG
CACGACTTACTGTAGTGACAACAAATATGGATAGATCTACTACTACGCACTCTGAAATGA
GTAGTCCTCAATCAAGAATTACACCCGAAAGCAAGGAGATCCCATCCGTAACAGAAAGGT
CGAATACCCCCACTAGCACTCGTGCCGTTGAAAAGTCAAATGCCCCCATTAACACTCGCG
CCGTTGAAAAGTCGAATACCCCCACTAACACTCGCGCCGTTGAAAATTCAACTTCATCGG
CGTTCAATGAATTGAAATCAAAATGGGCCAAGTTTGGGGTCCAAAAAGATTACGAAGAAG
AAAAGCAACCGTCGCAACTAACACCGCGTACGAATACGAATGCAGAGTCTCCACCGAAGA
TTACTGATTCGGCTAGCGAAGCTCATATACGCGAAGATATAGCTCCCCAGAGTGAAACTG
TGACGAAACAGAGTCCAAAAAGAAGCTATAAAAAATCGAAGAGCTCTTTGAGCCAACGTT
CTTCTAGCTTCAACAACGGCAGCGTTGAAAAAACCAATCCCGAAAACACGAAACCAATAA
CACCTAAAGGAATGGAATCTCCGGTTACGCCAAGAAGCTTTTTGGGCCAGCGCTCTTCTA
GCTTTAATCAAGGCAACGCCGAAAAAACTAACCCCGAAAGCACTACTAAACCAGAAACCA
AAGAAATGAAATCGCCGCTTACGCCGAGGAGCCGTTTGGGCCAACGCTCTTCTAGCTTCA
ACCTCGGCAACACTGAAAAAACTAGTCTCGAAGAAAGCACGAAACCAGAAACCAAAGAAA
CGGAATCGCCGGTTTCGCCTCGTGTTGCAACAAACAAAACGAAGACTCAATCTGCTTCTT
CGGAAACAGCTTCGGCCGCTCTCTCTTCACGTAAATTGGGTGCAAAATCGTTTCGATCAA
AGTACCGTAGAGGATCTGTCAACCGTGGTACAGAAAAGATAACGGGCCCCACAAACAACT
CTCCGGCAGATGCTGTTTCAGAACAAAATATTGGCAATCCTTCCGAACAAAAGAAACCGT
CGCCCGATTATTCTGTGACGCCGATTGAGAAAGAATTAGATCCTTTCCTCCTACCCGACA
AGTCGACTCGAGATGACTATAAATTGCCCTCGAATTCAAATGTGTCTAGTACTTCAGGAC
GACCGAAAATTGATCGCCGCTCTCGTTCTTGTGGTCCAAAAGTATCGCATACTGGCACCG
ACTCAAGCCCACAAAACACTGCATTAATAGACGACGCACCAACCACGAAGGAAGGACCAG
CTGTGGTTTCTCCATCGCCTCTCAGTTCTCGCGCTGGTCGAAGAATCCGCGATGTCCGTC
AGAAACAACAAACCCAGAGGAAAGACGAAAACGAAAACACGAAAAAAGAAACCCATATTA
AACGCTCGGCTTCCGCTGGCAAAGTTAGGCAGAACAGTAGCAATGTGTTCATTCAGCCAG
AGACTGCACAAAATCAGCCTTTGCCGGAACCTCAGATTCAGGAACCTGGCCGTATTAGTT
CTCGAATATCCCCTTTCATACAAAGAACTCGAACACATGAACCTCAATCTCGCGGGAGCA
ATATCATTTCAATGGACGAATCAACTGCTTTCAGTCCGAGTTTATGTTCTGGAAGTACGT
ACGGAAATTCGCAAATGCATTGTACTCAAACCGGCGAGTTTACCAGCGAAAGTGCTACCG
TCGGTGCAGAGTCCAGAAGTACCCAAAGGTCTTCACTGCATAGTGTTGTCCCTGACATAA
ACGATATGGTACCTGACGAGTTCGTTTCCGAGAATGATTCTAATTTCGAGTCTTTCAAGA
CAGCGGTGGATAGAACCAGTATTTTCGAACTTGCAAAAGATTTGCAGGAAGATGCAAGAT
GTGTCTTTAACGCGGCAAGCATTCAAACTGCTTTCAACAGTTTCGGGGATTTGTTCAACA
AGCCGTCGCCCAGGAAAGTGGTGAAGAGAGCACCTAGCCCTGTCGAAGAAGTCGCTATCG
AGGTCGAATATGTTGCCGACTCTGACTAAAATTACGAACTTCCTGACGATCAAAGTACCA
CTTGCTCTAGCAAAATCTCGTGGTCTCAAAAGCGCTCATACTCTGTTTAATGCCACTTGG
AAGCTACGGCGTTTTTGTGTGAAGACGCTGTACCAATATATATTTAATAGATTTATGTTT
TAATTATTTCAGGTCACTTTTGTAGAGAGGTATTCTATCATAGAACGATCCACGTTATTT
AGAACAGCTGAATCTAGGACTCCTTGTTCTAAGCCATCACGTTTATCTATCTTTGCTCCG
TTCTGCATAAGCAACTCAGCACATTCGATTGCGTTTGAATCTTCTTCACCCTCTGTGTTG
AGCTGAGTGCATATATGCAAGGCCGTTTTATTGCCCTCATCAATATTACTCCATGTGACA
ACAGCACCCTGGGCCAGTGCTCTTGCTATGCCTAAAACGTCACCAGCCTTAGCCGCTTCG
TACATTGCCATTGAAGACATTTCCACGCGCTCGTCGTGAGTCTTCCCATCATCGTCAGAA
ACTTTCAAAAAACCTTTCCATGAATATTTGCTCTTGATCCATTCTTCTTTTGCCTTGCGA
TCCGAACTCGCGGTAGGTTTCTCCCAACCTTTTTGCATCACAGCTCCCTCTTCCCAAATC
GCATTTCCATTCTCGTTTCCAATGACGAGGATGACTCTTGCTTCAAAGTCGGTCAGCGCG
TCCAATTTCAAAGAACGAACCTTGCTCACATGAACACCGAGAGATCTATGCACACCACTA
CAATCAATGCACATTAACACACCCAAATTCAAAGAGACCCAGTCCGGATTTTCTGCACCA
CAGTCAACGCATGTTGGATTCGCTTCCATGAGTTTAGGCGTCAAACTCGTGTTCGTCGTG
AAGTGTTCATCGAGACCTTGGCAATCAATATCGTAAAGTTTTGGCATGTCGACGTTTTCA
CCTTCATCGTGCACGGAGTCACTAGAATTTGATCTAGATCGCGGCATGCGCCTCGTTAAA
TTGCCAACATTTGTAGGGTTCCCGCTGGCAAGCTGGTGCTCGATTCCTTTGCGGATAATA
TCGACCCATTTCTTGAATTCGAGCGGTCCTCTGGCTTGTAACACGAGAGGTTTTAGACTC
GTTGGGCTGTGAACTTCGAAACAAAAACGAGGGCCCTCCTTTGGTGCTTCTTTTACCGAA
CACAGGACGACGTCGCATATCTTCACCCGTTCTAGAGTATTACAGGTAGAGTACGCGACC
CCTTCGGTTCCTTTTTTATTGTCGTCACCGCTTCTAAAATAATAAATTCCAACTTCGTCC
ATCATAAACCATCTCTTCCTCCACGGACTCAGTGACATAATCTTATCGCTCTTCTTGTAT
ACCCATCCTTCTACAAATATCCCGGGAGTAGGATCGCGCTGGAGGCGAGTAGAATCCGCC
AGTAAGTTTGGCAATTGCCATATTTGAACCTGATCTTCTATTTGTTCGAGACTAGTTACT
TGTCTTTCAATAATGTCTTTATCACCGTGAGTGATGGCGTCAACAATTATGGCAGCGCTC
TTGGTGACCTCTTTCAAACCATCGATGGTTCCTTCGATATCTGCCTCTCGTGCTGTCCAG
GACGGTCCGAGTCGTTTCTCGAGTATGTCTCTATCCGAAGATTGATCTACTTGAAAACGA
GTCATTGTAGGCGCGAGAGTACTTACGTGATCGGAGCAACGATAAAAGTAGGCTCGAACA
CCGTGCAAAGAAGTCAATACGTGTTCACCGATTTCAAACTTTCTCCTTTGTTTGTGTGCG
ACTATGTGCTTCAAGAGTTGAAAGCGCTTGAGTTCTGCCGTAGCTTGCGCCAATCTAACT
TGCTCGAGCGTTAACCTCATGTTTGCAGCGGTAGCCGCCATCTTTTTTACGGGATCCACG
GTTTCGGACTTTGATCGGGACGGAATTTTGGTGTTCACACCCTGGGAGAGGTTGGTTTTG
TTCTCTTTCTTGCCTCGGTTCGCAAATCGCGAGAGAAAGCTGTTTCCGTGGTTTTCCACC
TG
>PSN_contig_0000140
ATCCTTCCAATTGACTGGATTGCTTTAGCTGCTTGGTAGTCCACATATTGAGATCGACAG
AGGTGCATTCGCACGGCAGATTGGACAGATTTAGCTGCTTGATACTCGGCATAGTCATAC
CTGCATAAATACATCCTTCCAATTGACTGGATAGCTGTAGCTGCTTGATACTCTACATAG
TCATATCGGCATAAATACATCCTTCCAATTGACTGGATAGCTTTAGCTGCTTGATACTCA
ACATGGTCATACCTGCATAAATACATCCTTCCAATTGACTGGATTGCTTTAGCTGCTTGG
TAATCCACATATCGAGTTTGACATAGATGCCTTCGTACTGCACATTGGATTGCTTTAGCA
CCTTGATAGTCCACATATTGAGATCGATGGAAGTACATTCGTACTATAGATTGGATACCT
TTAGCTGCTTGATAGTCCACATATTGAGATCGATGGAAGTACATTCGTACTATAGATTGG
ATACCTTTAGCTGCTTGATACTCCACATAGTCATACCGGCATAAATACATCCTTCCAATA
GATTGGATTGCTCTAGCTCCTACATACTTCACATAGTAATACCTGCATAAATACATCCTT
CCAATTGACTGGATTGCTTTAGCTGCTTGGTAGTCCACATATTGAGTTTGGCAAAGGTAC
CTTCTCACTGCAGATTGGATTCTTTTGGCTGCTTGGTAGTCCACATATTGAGTTTGACAG
AGGTGCATTCGTACTGCAGATTGGATAGCTTTAGCTGCTTGGTAGTCCACATATTGAGAT
CGACAGAGGTGCATTCGTACGGCAGATTGGATAGCTTTAGCTGCTTTATACTCGGCATAG
TCATACCTGCATAAATACATCCTTCCAATTGACTGGATTGCTGTAGCTGCTCGATACTCA
AGATAGCCATTACGGCAAAGGCGCATTCTTCCCATTGACTGAATTTTTGACGCGCATCTA
TACTCAACAAATTGAGTTCGACAAAGGAACATCCGCACGATCGCTTGTATCTTTTTCGCA
CACTGATAGTCAACATAGTCAACACGACAGAAGTACATCCTAACGGCAGATTGAATGACT
GTAGATGCTTGATAGTCAACATACCATAATCTGCATAGAAACATCCTTGCTGCAGATTGA
ATAAGAGTACTTGCCCTATAATCAATGTAGTTCGTCCTGCAAATGTAGGACCTCCATTTT
GACTGAATTGTTCTAGCTGAAAGATAACAAAGGAAGTCCAACTTGCAGTCGTAAGCCCTC
CATTCAGCCTGAATGAGAGTAGCAGCAGCGTTGCGCTTTTCCTCATCTTTTCTGGTTGCT
GCCCTAACCCCCAGTTTTTTCCTCCATAAACTTTGAATGATGATGATGTCTAACAAATCG
AACTGGTATGTAAGACGATTGTAGAAACATCGCCAGCTTGATTGAATCACAATTGCACGT
TGATCAAGGTGAGCACGTTGTCGGCGAACTAAGAATCCGCGGGCAACAGCCTGGAGCTGA
ATAATGAGAGACATGCGGTAAGCAGCATGATCCATCGCAATTTTCATACGAATCAAACTT
TGCACAAGCGTAACTTTGTATATCTCTTCGTAAACTTCCATTGTTGCAAGATAACCACGA
ACGAATCTTTGGATCTCAATAGCGCATATATGTTTGTCAATAACATCATTTCGAGCAAGA
TGACCACGCATCGCTGCCTGGATTGTGATGATGGAATTTTGAGCCTTCTGAAAATGCTTT
TTCGCCAGGAGGCGTCGAGTATAAGCTTGCACAACTATCAGAGCCCACATTCGTGTGAGA
GCATGTCTCATGGCAAGAAACCTTCTAACCTCAGTTTGAATTGGGATTATTGCTGATGAC
AGGAGACGTAGTCCAACTCGTTGCATGGGGTCAGTTGCACTATCTATATCATATGTAGGG
AATTCTTCAATCTTCCGGCTCGTTGTGATTAGGATATCTTTACTGTGGTGTATTCTTGGA
CGTCTGAGAATTGATCTGAGAACACGAATGTCAGATTCAATACTTGAATCATCCAACGAT
CTATGTGAGTGCAATGAGTATTCAGCTGAGTTTTGCGTCAGAATATTTGCTCTTTTAAGA
CTCTCTGCAAGCTTCTTTTGATAATTGTCATACGTTGAAGAGGAACATGAAACATCGCTG
GCACTCGTTGACGCCGCAGGGATCGAATATCTCCTTTGATCTTCAGAATCTTCGCTCAGG
TTTTTCTTCGAAATACTCCAATAAGCATGACTAGCTTTCGAAAACTTCTTGTTATTCTTC
CCATCCAGCTCAGTTGAGTAAGAAAGAATATTTGCTCGGTCCATAACTTGGTTCGAATTT
TGAGAGCCAAGGCTGTTTCTTGGGAATCGAGTATGAGAATGACGGCCAACAGCAACTTTT
CCCTGGGAATCAACAGGATGATCATTCTGTACCTGGTTGAAAATAGAATTTTTCTTGTAT
CTGTTGCCTGACACCATACTGCTGCTTCCTAACGAAGGGTTGTTCTGCCCTGGCAAAAAA
TTCTGCGAATACATAGAAGTATTCACCCGTGACGGGAGCACAGGCTTCCTTGATAGGCTT
GTTAAGACCCTGCTCTCATCACTAGATTGTTTCTGTGGAGCCACTAAGCCCCCAGAGAAT
CTAGTTTTTATTCGTTCAGAATTGACCTTAATGGGGTACTTCGATGATTGGTTTGAAATC
TTTGAAAGTTCGAGGTCAACACCAACAGCGCAAACTTTTGTTCGTGCGATGCTTCTTCGC
TCTCTAGAATGTCGTCGAACTGGGTTTGTGAACTTTCCTCGTGCTGGGCTTGCCGATCGA
GCTTCTTGTGTCTCGTGCGAATCTTTGCTATCCAAAAGTGTTCTTGTAGGGAGATTCGAT
GTATTTCTTGAAAGACTTGTACCTCTCATAATAGTCGATCCCTTTGTATCAATCCGTCCA
GGACTTGAACCCCGAATCCTTGTCCTAGGGGCCTTGGTATTCCCCTGATTTTGGATAAAA
CTTTTTCCTATCAGGGACGATCGAACAGGAATACTTTCAGAAAGATCTCGTTGGACTTGA
TTCCTATCAGATTTCTCTTCTTTGAACACAATCGTAGAATTGATAGACGTTGCAGTCTTC
CTAATTTTGGGTTCCAGACTTCCAGTAGCTTTATTGTTGCCAAAAACATTACCTGGCGCT
GTCTTCTCTGTATCTTGACTGGTCGCTTTTGAAGTCTTTCGAGAAAGACTAGTGCATCCT
GAACTACATTGAGCATTGATGGCTTCTTTCTCATTATACGATAAGTCCGTAAGGTATACT
TGTCCTGACGTTCTTTGCATTTGTTGCTTGAGAGGGGTGGAATTGGCAGAAGTTGCAATT
TTCCTAATTTTGGGATCCAAACTTCTCGTAGCTTTCTCGTTGTCGACTCCCTTTGCTGCC
GCTGTCTTCTCTTTATCTTGCATGCATCGGACATCCATGGTTTTGTCCTCCTTATGCGAT
ACCTTATGGGATACTTGTCCTGGCATTCTTTGCTTTCGTTGCGTGAGAGGTGGTGGCTCG
AGCACATTCATCGTCGACAGGATACTATCGACCTTTGGATTGGATTCGTCTTCACTAAAC
ATCTCCATATCTAAGTGATCCAACTCTGGATCAACGAATTGATTTCCCGTTGCTTTCGTA
GCATTCGATGACCCAGGAATATATGGTTCAAGATCATTGAAAACGTCGTCATATCTCGAT
TTTGACCTACTCGGAAAAGTTATGGGTGCCTTCAACTTATATGAATGGTCATTGACTGTT
GGTAGTCTTGGGGCCGCAAAGTCTTTCAAGGCAACAGTCGTTTGAGGATCATCATCGTCA
TTGAAGAAATTCGAGCTTTTTACTTCACCAGAGAAAGTTGTACCTTTACCCTTGGCTTTC
AGTGCCGCATCATCGAAGTCACGAGCATCTTCATCAATGTGATTACTTCCTATTGGATAG
TTGTTAGTCAGAACAGCTGAATGTTGCACTTTTTGACTCGATCCAATGGATTGATCAACA
CGCATGTTGGCCGGTAAAGTTTCTGATTGTCGCCCGTCTTGATTAACCAATCTCGTGTCT
TGTCCTATGCTTTTAATCGAGGTGTGAGAACTCGGCTCAGAAGGACTTGTCAATGAATCA
GAGAGGCCATTTTTGCTAAAATAGTGCTCTTTGTGAATCTGTACTTTCTTCTCATCCCTT
GGTGATTCTTTCAACCTCACGTTATCTTTTTCCTTGCCTTTTCTACCAAATAATCCTTTG
AAAAAACCCTTGCGCTTTTTCTTCGATTCACCTTTTCCAACATGAAACTCGTTATTATCG
TAATTGTCATCGATTTCATATTTTTGATTGCTACTCGTCGCGGACAAAGGTCGGTTAAGA
TCAAAGTTTCGCTTGTCTATTATTGCTGGTCGATCGGAACTAATAGATACTGAGGCATCG
AAAAATTCGTCTCCGCCAACAATCTCGCCCATATTTTGATTTCCCACTGCTGGTTTATGT
TGAGCAGGAGCCAATGGAAAACCGAATGCATCCGCATTCGTGTTAGAAGGCTGAAATATT
TCCTTGGTATCCTGTGTCGGAAATGGAGCACCGAATTTAACTTCATCTATTGAATCCATT
TTGAAGTCATTCTCAAAGGCTCGAGTTGCAAAGGAATGCGCATGCGAGTCAACACCGTTA
CCATCCCTTGAGGAAATGTTCGCAGATGGTCGTACCTGAGTTTGGTGATACGCATTTGCG
TCTTTCGGCGGAGGAATTATTTTACCAGGAGTATAATCACTAGCTTTTTGCATCCCCTCA
TTGCGATTTTCTTCCGTTCTTCTACCAGTTTCGCATTCCATTTTGGTATGAGGTAGCGCT
TTTTGATTCAGTGCTGGTTTTATCATTCTGATGGATGATGAGGATTCAGCTTTTGATTCG
CCAGAATGGATCCATTCTTTTGTAGGAATTCCCCAATCATCTGACTTGGCACTTTTGCAA
TCCTGAGCCTTTTGCGTATTCTGACTGCGATTATCTTCAGTTGTTTTATCGATTACAGGT
ACTACTTTGGTGTGATGTGTCAATTTTTGATTTGCTGACGTTCTTGTCACTCTGTTAGAT
AACGATGATTCCGTTTGTGAATCGCCAGAACGGATCCAGTCTTTCGCAGGGGTTTCCCAA
TCATCTGATTCGGCACTTTTTGCAGGAACGACTGCCTCTCCCCAATCACTTGCAGACACT
TGAGTATTTAATTTGTTGCGCTCGGGAATGATCCACTGGTCTTCGACATTGTCGTTGTTG
TCTCTATCCAGGACTCCAGTGTCCTTACTTGTGGTATCACCGGTTGGCACATTCATGCCA
ATGCCTTTCTGATTCAGAGATGTCGGCTTCGAAACTTCTTTCGAATTAACTCCTGCTGGC
TTGGCTTGTCCAAACAACGTAAAGCCTTTCACGGTTCCGTTTGGAATTTCCCGGGAGGAG
GGTTCCCATTGTTTATATTTCGTCACTTCTTTCTTTCCACTTTTAATATAGAGAGGCTGC
GTCGATTGCTGCTGCTTGGATTCTTTATCTGAATGCGCTGAAAATGATTTTGAATGGTGT
TGCCAGGAAGAGCCTCCACCTTGGGGAGACAATGCACGAGGACTAGTGGTGCCGGAACCT
ATCCGTTGGGCATCGTCCATACTACTGATATCGGGTGAACTATTTGACAGAGCCGATGGT
CGTCTTTTACTACCTCCGGCCATCTCGGTTTGTAAATTATAGATATGTGGTGCGCCGTTT
TTCTTCCGTGGCGAAGTTGAATCTTTAGCTGCAAAAGGATTATTGCGAACCGTCCCTGCC
GGAATATCACGCTTCACATTCCATTGATCGTTTTTCCGTGATTTGAGTGAGGATGGTGAC
ACTACAGTAGTTCTGATCGCGCGGGTTTCTCCTTTGCCAGAACTAGATTTTCGACCGATG
TTTCTAAGACTCATCGTTCCACTTTTGACGCTGTCCTTGTCAAAGGAAGATAAATTTCCT
GCGTTGCCCCTGTTGAGGTAGGTTAACGAGTCCGTAGGCGTAACCATTTGATATGACTTC
GCCACAAATATTTGGACACAGTAGTAGGAGTAGAAACCTCGAGCGGTAAAATTGAAATAT
TCTCGACTAAATCAATGAATCTCCGAGCAACGAGTGGTACTGATGCGAGACTCCAGCGAC
TCTCGTCTCGAAAGTAACGAGAGAATCTACGTCCTGGCAACTGCTGGTGCTATAGAACAC
ACACTCTTCCTTAACCTTCCTTTACTACAGTATGGTAATGTTTATGAGTTCCAGGGGGTC
GCTGCTTTTGATGCGTTCGCCTACTGGAAAGCTACAAATACCGAATTCGGCATGCTGTAC
GGTATATAGAATGGCAACTGCTGGGAGGGAAATGATACTCTCCCCGCATACTGTCGATGT
CAATAGCGTTGCGTTTTGGGATTTTGGAGCGGGAAAAGACTTGGCGATCGGAAAACGTTT
TATTTCCTCCAAGAGTTGGCGCATTTATACATATTCAAACACGAATATTTTAAAAATTAC
TATCCTTGACGTTCTACGGGTTTGATTCGTATGAGACGACACGTGCGATTCATTCCTCGA
CATATTCTAT
>PSN_contig_0000141
CGTCGATATGGACTCTTGGGCAGTATCAGCCTGTTATCCCCGGCGTACCTTTTATCCGTT
GAGCGATGGCCCTCCCACTTGGGACCACCGGATCACTATGGCCGACTTTCGTCTCTGCTC
GACTTGTCAGTCTCGCAGTCAGGCTGGCTTCTGCCATTGCACTCAACGAGCGATTTCCGA
CCGCTCTGAGCCAACCTTCGCGCGCCTCCGTTACGCTTTAGGAGGCGACCGCCCCAGTCA
AACTACCCGCCACGCAGGGTCCCGGACCCGGATAACGGGCCGCGGTTAGACATCAAGAGT
GCGAAGGGTGGTATCTCAAGGGAGGCTCCACCGCGACTGGCGTCACGGGTTCAAAGCCTA
CCACCTATCCTGCACATCACAATCCTGATGCCAGTGCGAAGCTGTAGTAAAGGTGCACGG
GGTCTTTCCGTCTAACCGCGGGAAGCCTGCATCTTGACAGGCAATTCAATTTCGCTGAGT
CGATGTTGGAGACAGCGGGGAAGTCGTTACGCCATTCGTGCAGGTCGGAACTTACCCGAC
AAGGAATTTCGCTACCTTAGGACCGTTATTGTTACGGCCGCCGTTTACCTGGGCTTCAAT
TCAAGGCTCTCACCTCTCCTTTTAACCTTCAGGCACCGGGCAGGCGTCAGACCCTATACG
TCGTCTTGCGACTTCGCAGAGCCCTGTGTTTTTAGTAAACAGTCGCCCCCCC
>PSN_contig_0000142
CTTCAACCTGCTCATGGATAGATCGCCGGGTTTCGGGTCTACATCATGCGACTGGACGCC
CAGTTAAGACTCGCTTTCGCTACGGCTCCCCTAGTCGGTTAACCTCGCCACATAATGTAA
GTCGCTGACCCATTATACAAAAGGTACGCAGTCACCCCACGAAGGGGCTCCCACTGCTTG
TACGTACACGGTTTCAGGATCT
>PSN_contig_0000143
GATTTCAGACGTGTGGTCTTCAGATCTGCGATTCTGAGTTGCAAATCGATCGTCAAATTT
GGGTATTGGGGCGAAAGAATAAGGTTAGCATCTTGTAGGTGGTTGCCTCCGAAATTTACG
TCACGATAGCTGCAATCGATTTCAATTTTATAAGGTAAAGCGAATGAATAGATGTTCCGG
GAGCGTAATGCTCTCGGCCTATTCTCAAACAATAAATCGGTAAGAACTCGAGGATGCTAA
ATTCAACCCTTCGTTCGAAAGAAGGATGATATAGAGAATATAGGAAGAGCGTCGTGTAGG
CAAATAGTGTTAATATTAGTGTAGAACTCGGTT
>PSN_contig_0000144
GCATAGACTACTACACACACGTATATCACGTTACTTGAACCATCTGTACGTATTTTCGTT
TGTGCAGAGTTCGCGTGCATTCTATCGCTCTGGTAATTTTGACTTTATTTTGTCCTCCGT
GCACACGCACAGGAATTTTCCTCAAAAATTCGGTTGTATCCTGACCCACTCGACTAAGAT
TTTAGGCGTAGACCGCCAAATTTGTTGTTCTTTGAGCTGGATTCATAGTATAAACTTGAC
GTAACGTAGCGTAAAAGTGATAAAACCCAACCGTTTTGGAATAAACCCTGTGTTTCCTAT
AAAATAAAATAAAACTTGGACACTATCCAACTTTTATCAATTTTATCGGTAATCGTATTT
TTGTTATCACTAGGAAAGAAATTGTCTGGTGTGATATCTATATGTGCAGCAAGAGAGCAA
GAATCAATCATCAGTACTGTACAGGTTTGCTACGTACCGTAGTACCTAGGGAGCACTCTG
AGGCAAGGAGAGGCGAGTACTATTTCTACTTGATGGATGCAACCTAAAGCAACGCACGTA
CCTGCTCGGCTCGGTTCGGCAAAGGAAAACAAGATACGTTAATTCGATCCGTGTTTGCGT
TCCGCTTTGTTGTTCAACACAGCAGCAGCAGCATCAATCATGAGCAGTGGTTTGGTCGGC
CGATCGATGCATATGCCGTTACAGATGCCCCACTTGACGAGCAGCGACGAAGACGAAGAA
TACGACGACGAAATAGACGACGAAAACGACAGCCAATCTCGATCTTCTTCGTCTTCCCTG
ACGTCCGGGTCGCGCACCTCGTCCACCGCCAGTGCCAGCACGGGCACGGGATCGGCCACC
GCCAGTCCGGGGAGATCGGGTACGGGCGGCTCGGCCACCGCAACGTATACGGGCAAGGGC
GATTCCGATACTAGCACGGGGTGGGGGAGCAGGAGTAGTAGTAGAAGTAGACGCAGCAGA
AATAGAAGTAGACGCGGCGACGACGACAACGAAGAAGAAGAAGGGGAAAAAGAACAGGTG
AAAAACTGCGACGGCGAAACAAAAACAGAAACGAACATGGGTTGGCGGTTGAATCTTGGT
TCCAGCCCCAAGGAGGCGAAGGTTACCGATGCAGCAGAAATACTTGCCGACCACATGAAG
GACAACGACGAAGAAACGGCCCAAGAATTGCTGGAAAGGGCCCGCGCCCATCAACGCCAA
TACCAGGTGCTGTCTTCCAGTATTTCCGCATTCACGTCTACCGTTTCGTCCGGTCCCCTG
CTGGAACGGGCCAACCAAATTGAGAAACAGAAACAGCAGCAAGCGACAACCAATACTACT
ACTGCTAGTAGTAGTAGTAGTAGGAGAAAACAACAACAAGCGCTGCCAATCGAAAGTAGC
AGCAACATCGGCAGAAACAATAGGAAAAACAAGAAAGCCACAAACAATAGTAGTACTAGT
GATGCAAAGGGGGCAAAATGGAATGATACCAAGGGGAAGAATCAAGTGGCCCCGACTAGT
AGCAAAGAAACGAAAACGCAAGAGCAAGAACAACAACAAAAGCAAAAACAGCAGCAAGAA
CAACAAAAGCAAGAACAGCATCTAGAACAACAAAAGCAAGAACAACAACATCAGCAGACA
CCAGTTCCTGCTACCACTAGTAACTCCAATACTACCACTCCTGCTTCTGCTGCTGTTGCT
TCCGTGGCACTGCCATCGGATTACAGAAGCGACGCCGACACGGAAGTTATTAGCAACAAA
ATGCTGCCGCACACCGAGCAGATGATTGGCAGGAACAGCCGCCGCAAAATTTCGAACAAA
CGCCAACACCATTACAACCACATCAACAACTACAACAACACTAATTACGCCAGTAAACAT
AACAACAACAATCCAAACAATACCATCATCCGGGTGCGGCGTGGCAGCGGCCACGGTGGA
TCGTCGTCCCGGGGACGCAAAAACAGCGACGACACGAATACAAACACGAACACGAGTCCG
AGAAGGCAGTTGGGGGTTCGAAGCACTTCTCCCCGACCGAAACCAATACCAGAAGACAGC
GATGATCACGGCGTCAACAGAAGCCGTTCTCACCATGGGAGTAGTAGTAGGTCGGCGGAC
TATTCCTTGGGGGGAGGGAGCAGCAGCAGCGGTAGAAGGAGATTCCGATCCCATACCAAC
AACAACAACGAGAATAACAACACTGTTATCGCAACGAAACGACCGACACGAGCATTGTCA
GAACACGATGCAAACAAGAATACTAGCTACACGGACCACATCACCATCGACAGTAACAGT
AACAACAATAACAACGATGACAAAGACAACATCATCGGCAGTGCTAGCAACAGCACTAGC
AAAAACAACAACGACGATGACATTGCGCCGAAGGAAGGTTCGTTTCGGGTGAGTTGGAAG
TCGGATCCCAAGAAGAGTTTTAGCGATTGGAGACTGGAAATAGCCTACCGAGACAGAATC
AATTGCCGGCCCCACGTGGATGTGTACCACCTGCACAAAAACGTTGTAGCGTTTGGAATC
CGGAAAAGCGAACGCATTCTCCGGGGAATTACAGAACTGGAACTCCGGGGGGTCCTCCAC
TCCGAGATTCCAAAAAGCAGCAATGGAAGAGGAGTCGTTGGCGACGGCAGTGCCAGCAGC
AAAAACGAACCGAAAACCCGCCTCGATGTTCCGACCGAAAGCCAGGCACGAGCCGTTCCA
ATGGTCCTGGATTTTTTGTATTTCACCAAGGAACTGAAACACAAACTGACGGCCGACATG
GCTTGCAACATGTTCAAGGTCGCCGAACTCTTGGAGGTTCCGGCTCTGGAAAAGGCCATC
GGGGAATTCTACATGAAAAATCTCCAGCTTAAGAACCTCGGAGACTTTTTGAGCCTGGCG
ACCAAGGCCAGGGCCGACAAGCTGCTGACGATCTGCAAGGCCAAGATCGGCCAGATGATC
ACCGAACAGCCCGAACTCTCGGGGCTGGTCCCGCCCAAGTTCATGGCCGATATTCTGGGG
ATCAGCAGCAGGCAGCTGGAGGAAGTTCGCGTGCTGGAACCCGAACGGTACACGGAAGAA
TTGATTGTTTCTCAGTCGCTCTACTGGAGCAAGGCGGCCTGCATCTGTGCCTCTGCCAAC
GAGAGCATTCTGACGGCCAGGCTCTTTGAGCGACTTACCGCGTCGGAGAGCCTCCCGTAC
ATCGACGTCTCCGCGACGCCAAAACTCCTCTCGATCGAGTCCCAGTTTCTGGGAACCGGG
GTCTTTTTTGAGACCAACAGCAGCAGCCACACCAACAAGGAGGGGGGATCGCAATCGCAA
CAGTCGCAATCGCAATCACAAACGACGGCACCCGAGAACAAGCTTACGAGCCTGCAAAAA
CGATGCGTAGAGAGCATTGCCAACGACTTTAAGACTTTTCAGAATTGTTTCGATTCGCAG
GAAGCCCTTGCAGATTCATTGCGGCATCTTCCTTCGAACATTCTTGCCGAGATACTGCTC
AAATCACGGCAATGAACGGAACGGGGCAACGTGTGACACAAACACAAACACGATTGTTAT
TGTTATTTATAGAAGTTTTTTTTTTGATCAGGCATGGGGTAGGTGGGGCTTTTAAACTAT
TAGTTAACGATACTGGGTACGAGTACGTGTACTGTATTCCAGAGGATATTACTATTAGAA
TTCATCAACAATTACGTATTGTCATTGGTAATTTGTAGCTAGGTACAGTACGGGTACAGT
AGTTAACTAACTAGGTAGCCAGGTAGCTTGCTAATTAGTACTAATTCATTAGGCCTCGTA
GCGCTTGGCCTCTACCTGTTGGACGTCCCCGTACGTTTCCACCAGATCACAAATCTCCCC
CCGGCTCCCCAGAAATACCGGAACCCGGTCGTGCAGCCCCTTGGGTACGATCTCCAGCAG
CTCCCGGACGCCGTCCGACCCCCTCCCACCGGCGGCCTCCACCACAAAGGCTAGGGGGGC
CGCCTCGTATAGAAGCCGCAGGTGCGGCCGGGGATTCCCGGCCCACCCGCCCTGCAGCAG
CGTCCGGTGAAAGTCGGCGCAGAGGCTACAGACGTAGCGGGCCGAATACGGCAACGGACG
CTTCGTTTTGGCGTCCGAGACCCACCGCTTGAGCCCATCGGGCCAGTCGGGCTCCCGGGC
CTCGTTCAGCGAGTAATACGGTCCCGAGGGCGGGCACGCAATGTTGGCGCGCGAGAGGAC
AAACGCGTCTTCGGCGGCGGTACGTGGCCCTATGTCCATTATTTCGTGCTGGTGGTACTT
GGTGGGATCCAGCGTGAACCCCAGGACGCCACCGGGGTGGTCCTTTCCAAAGCACACCAC
CAGTTCCGTCGAGGAAGAATACAGGGCGTATCCGGCGGCCCGGAGCGCCGATCCTGGTCT
GGAAAAGAAAGCTGTTGTTTCGCTGTTGCCATCGCCATTGCTATCGTGGTGCGGTGCAAT
CCCAAAAATGGAACCCGTCGGAAGGTTCGCATCCAGATTTCCCGATCCATCCAGGGGATC
AAAGGCGATTTCGTAGCAACCGCCGCCAACAGCGGTATTACTATCACTGCTGCTGTTTCT
GTGTTTATGACGATGATTCAAGATCACCGAGTCCTCTTCTTCCGACGCCATGGCCAGCAC
GGCGTCCACCGATTGGAGATTCGCGATAAAAATATCGTTGGCAACGACGTCCATGCCTTT
CTGTTGCTCCCCCTGGACGTTGACCTTGGTTTCGATTTCCGCTACTGCCGCAGTAACGTT
AGTATCAACAGCATCGGCTTCGGCATCGTCACTACTAGCATCGTGGTGGTATTGCAATCC
CAGTGAAAGGGTCTGCAATCGCATCGAAACCTCGGCACAGCTCTTGGCCAGAGCTACCAC
GACGTCAAAGAGGTCGGCATCGATGGTGCCACTGTCGATTTCGCTCTGCAGGTAGTCCTT
GAGGGAGATCTTTGCGGCGGCAATGTTAAGCCGCGTGGGAGGCAACGGTAACGACGACGA
CGATGACGACGACGAGTAAGATGTGGTCCATTTTCTTTGGCTGCGGGTGTGCGTGTGCAG
CGCCGTTTGGAACGCGTGGGTTGTGGCGTGATTGGCAACGGTAGAAGCAGCAACAAGAAC
GACAATCAAGAGAGACGGAACGCTCCAATTCCAATGCTTGTTCCTTACAGCAGCTGTTGT
AGCACTGCGATTGCAGCGAATTGGTCTTCTCGGATAGCGTCTTTTGCTGCCGTTCCTCAT
CGAGGGTGGTGCCGATGACGTGATTGATTCTAAGCTCGGCTCACTCGCAAGTCGGTTTGA
TTTAATTCGCTATGCCTGTACGGTACAACAGTTGTAGTCTAGTGCATTGTAACGAGCAAT
TGTCAATTCTGGTCTTTGTACTCGTAC
>PSN_contig_0000145
ACACTACGCTCTGCTACCATGCACTATGTGCGTCCTAAGCTTCGGCTCATGGCTTGAGCC
CCGTTACATCTTCGCCGCAGGACAACTTATTCAGACCAGTGAGCTGTTACGCTATCTTTA
AAAGATGGCTGCTTCTAAGCCAACTTCCTGGTTGTTTTGGTCGTCCCACCTGCTTTCCCA
CTTAGCCATGAATTAGGGGCCTTAGCTGTAGGTTAGGGTTGTTTCCCTCTTCACTATGGA
CGTTAGCATCCACAGTGTGTCTGCCATCTAGTACTCCCGGGTATTCGGAGTTTGGTTAGG
ATCAGTAAACCGGTAAGGTCCCATTACCCATCCAGTGCTCTACCCCCCGGGGTATTCGGA
TGACGCTCTACCTAAATAGATTTCGCAGAGAACCAGCTATCTCCGAGTTTGATTGGCCTT
TCACCCCTAGGCACACCTCATCCCGATCTTTTTCAACAGATGTGGGTTCGGACCTCCAGT
TAGTGTTACCTAACCTTCATCCTGGACATGCCTAGATCACTCGGTTTCGGGTCTGATCCA
CCTAACTCATTCGCCCTATTAAGACTCGCTTTCGCTGCGCCTACACCTAACGGCTTAAGC
TTGCTAGATAGACCAAGTCGATGACCCATTATACAAAAGGTACGCTCTC
>PSN_contig_0000146
GAAAAGAACCCCGGAGAGGGGAGTGAAATAGAACCTGAAACCGTATGCGTACAAGCAGTG
GGAGCCCCTTCGTGGGGTGACTGCGTACCTTTTGTATAATGGGTCAGCGACTTATTGTCT
GTAGCAAGCTTAACCGAGTAGGGGAGGCGTAGGGAAACCGAGTCTTAATAGGGCGATTAG
TTGCAGGCTGTAGACCCGAAACCTGTCGATCTATCCATGTCCAGGGTGAAGTTGTGGTAA
CACACAATGGAGGCCCGAACTCACGCCTGTTGAAAAAGTCGGAGATGAGGTGTGGATAGG
AGTGAAAGGCTAATCAAGGCAGGTGATAGCTGGTTCTCCTCGAAAGCTATTTAGTTAGCG
CCTCGTATCTCACCATTGGGGGTAGAGCAATTTTTGGGCTAGGGGGTCATCCCGACTTAA
CAACCCCAT
>PSN_contig_0000147
GTACGAAGATATTGTCGATACGGAGATATCAAGCAATACGGAGGCTTTATCATATATCGT
TGATACTTGCTTGCAGCGTCTATCGTTCATGACGGAGATCACTCACGATATCTTAGGACG
CTTGCAATACCGTACGATGGAAATCGTTTACGATATTATACTTGCAGCGTCTATCGTTCA
CGACGGAGATCGCTCACGATGCTGTGCTTCTTGTAGCGCTTGTGGTAATACCGTATGATG
GAGATCAATACGATACTGTACTTGGAGCGCTCGCAATGTCGTATGATGGAGATCGATACG
ATACATTCTTGTAGGACGTTTGCAATACTGTACAACGGAGATTGATACAGTGCTTGCAAT
ACCGCACGATGTCAATCGTTACGATATACAGTACACTAGTAGCTTGCAGCGTCTATCGAC
GGAGATCGATGCGATGGTGTAGACTAGTCAGTATTTGTTTTGTTTATTTAGCAATTGGTA
ATTGGAT
>PSN_contig_0000148
TTTTTTGTCTTCAAGGTGGAACTTTCAATATGCTACGGTATGATCGATGATTGATGATGA
TGGGTTTATTTTGAAGACGTCACTCACGGTATGATACCTTATGTATAACATTAAGGTATG
TACTTTAGGGTATGATTCATATACTTATTCTTAGCACCAATGAAATCATCGTCAATCTTG
AAATCGTTATAAGAATCTGGAAGCAATCAATCATCAAAGATTTGATGGTCGATGGACAAT
CTCAACTATTTTTGATTTTGAACAATTGTGGAAGAAAACGAGCAATATAACAACGAACAA
CGACTAAAAGTGCACGGTACTAGTACTATACTCGTACGATCCACGCCGAAGACTCTAACC
TTATTAACCAAGCTTCACAGCTTTGTCTCGACGTACCGTAGCATACAACAACCAAAGTCG
CCTCTAATATGCCTTCCTCGTTGAGATGTTGTCCTTTGCAACAGCAAAAAAAGAAACCCA
GTTGTAATATCGGAAGAGTTGGTTGGTCGTTTCTCCTGGCATTTTTTTTCTTTTCTCGCT
CGTCTGTCGAGACAGAGACAAGAAATTTCGGCAACAGTCATGGGGGCTTCCCAGCAGTAG
CTGTGTCGGCATTTCAACACAAAACAATATCAATCGGACGCAGTACTACTACCACTAGTA
GCAGCGACACTACCACCCTCGGACGTTCTCTGCTGGCGCTCGCCGAGGATGAACTCGAGG
CATCTCCTCTTTCATCGTCGTCGTCGTCACCGTTGTCGTCGTCATCGAGCTCTGTGGAGT
TTGCCATGTCTCCCACATCGGAAACGGCGAAACAGATCGTTCGTGATAATTTGGGATTGA
CCTCCGAGCAATATCAACAATTGGCCAAGCTAGCAGTCTTGGTCGACGACTGGAATTCCC
GTGTCAATCTAATTTCTCGAAAGGATTGTTCCGTGGATGTTGTCTTTGGCAGACACATCC
TTCCGAGCTTGGCTCCCTTGGCTCTCATGTCGTCGTTGGAAGACAGTGACGACGACAGTG
ACAGCGAAAACGGTGCTCCGTTGGTGCTGTCTCCTGGAAGCAGAGTGTGCGATGTTGGAA
CCGGAGGAGGCTTCCCCGGCCTGCCGTTGGCTATTGCCCTTCCCAACGTTGATTTTTTGT
TGGTCGACAGCGTGGGCAAAAAAATCACCGCCGTGCAAGACATGGCCGATCAACTCGGTC
TGACCAATGTCAAGACATATCACGGGAGAGCCGAATCCATTTCGGGCCAATTTTCGTGGG
TCACCGGACGAAGCGTATCGGCGCTGCCGGCCTTTTGTTTCTGGGTCCATCACTTGCTAG
AGAAAAAGAAAGGCCGCTTGGTGTATTTGATCGGGGGAGAAATCGACGAAGACATTCTCG
AGGAAGCGGTCGTGGACGAAGAGATCGAGGAGCTGCTCGATGTTCCCGGTATCTCCGACA
AGCGGGTACTGGTCTTCCCGAAAACAGCGGTCGATTTCTTGGCCGAGGTGAGCGGCGAGA
CACTGAAAGTTCCCAAACGAGGTGCTGCGGGCAACGGCACCAAGGCCCGCCGACCCGAGA
GACGCAAGAAGGGACCCGCGAACAGTGACAGCGGTCAACGCAAAAACAGAAACGACGCAA
AGGGGCAATGGACGAAACGAACCTCGTCGGCTCCAAAGGATCGAGGGTACAGCAATTTCA
AGCGTTTTGACAGCCTAGAAAATTGAACGCTATTTTAAACAGTAATAATTTAAAAACAGA
TGGAATACAATAATCAACAACAACAGAGCGCCAAAGGATTTACATGCGTACCAGTATTCT
ACTGTATTGCATCGTGTAGTAGTATTGTATCATAGACGAAATGGGTTGGCAGAAACAAAC
ATCGACGGACTGCGGTTTTCGATTTGCACGAGAGACACGTAGTAATAGTAATATTATCAA
AATGATATCTCTTATATATCGTACCGTACAGTACTAGCAGTGGTGGTTGAGATCGTTGAT
GACATGATCGTAATTCGAATCGAATTTAAAAACTATCTTGCCAGCCAGCCTGCTGTACAG
TTTGTTATTCATAATATACATTGTATGCATCATTTGAAAGTACCGTGCCTGCAGTCTCTG
TTGCAAACGAGCAAATCAAAGCATAAAATCCGCGAGACTCTACTACCCCAGTAGTCTAGT
AGTAGCCTAGTAGCAGAACAGTATTTTTCACGTCGACAAGGCAGCTTGGTTTTGTCTCGC
AATGCATAGTTGTTGTGAATATTGTTGTTGATCCCTTTTTTGTTTCTACGCAAACGACAC
AGCCAATACCATACAATCAAAGAAGATCGCGCCCGCGACTGCCATTTTTTGGGTGCGAGA
GCGGTTTGTCGGAATAGAATCCCATCTCCACGGAAGTATCGTCCGACAATCCATTGGCAA
GAGACTTGGCGTCAAAGGGTTCCTGTTCCTGTTGGTTTGTGTTGTTGTTTTTGCTTTTGA
TGGTCGAATTGGGCGTCCTGGCAAAGGACGCTAGAGCTCCCTGCATGACACCTCCGTCCG
GTTCCAGTTTGTTGACGGCCTCGCTGTGGTCCCGGGTGGAGTTTTGGGTGGCGCTTCCGA
TTTCTCGGTTGCGTATCTTGCGCACCACAAAGAATCCTACCAGCGCAACCACCACGGATA
CCGCCAGGCCGATAAAGATCGAGACGGCAATGTGGAGGCCGCCGCTACCCTTGCCTCTTG
TGGAGTTTCGGGTGGCAGACGCAGACGCAAGTGTTCCCGTGTCCGGATCAAAGTCGTAAC
CCGGCCAATCCCTGGGTACATTGCCCGCAACAAATTGGCAGTGCTGCAAAATAAATAAAT
TAGTTCGTTTCGTTTCGTTTCGTTTCGTTTGTAGTACGGTACGGTGTACATTGTATTGTA
TTGTATTGTATTGTATTGAATCATAAAAAGGAAAAGTATGGTTAGGTGGCTGGTGCGTTC
CTTCCTCCATTCACCGCTGCTGCTGCTACTACTACTAGGAGTACAAACGAATAGTAGTTA
AACAGTCCCCATGAACGCATTCATAGTGATATACACTACACTGAACGATACGATGCGATG
CGATACTTACCGGCCCCTCGAAATTGGTGGGACA
>PSN_contig_0000149
CCGCTCTTTCGACGAGAGCCGTCCAATTGAAGATCCGCCGATAGATTGCGTTCCTGAGTA
ATGAGATATTAGTGACAGATGGCAATTTTCCTCTAGTCTCTGGTTTTAAAAATGACAGAG
TAGCCGTATTCTACCTGAATAAGATTTTTGCGTGTCCGGTAAAATTAATTCTGCGTTCTC
GATACGTTACAGTACCGTACGATCCACGCAGACAGCACAACAATGTCATCGTCCGTAGAG
TAAAGTACTAGTACAGTACAGTCTAGTATCGTGTACAGTCACGAGACATTATTGTTTCAT
CACCCCTGATTTTCTCATCTAGTTTTTCAAAAAAGACGCTTGGAACTCACACGGCGACTA
TTGCATGCTGTTGCTATCTTAATATACCACTATTCCCGAACTACAGTATAATCACTGTAA
AACAAACAACAATTAAAAAAGAAAAAGAACAGACAACCATGGCGACTACTTCTACTGCTA
CCACAGCTACAGCTACTCCTACTCCCGTTTCCTGCCCTCCAATTATCCTCCCTTCCAGAG
GTGTCGCGCGCGTCAGAAATGTGTTGAGTGGTGATACCGTGATTCTTCTTGGCAAGTCCC
CCGGTCCGAACGGAAAAGCACCCGAAGTCGTATTTACACTCGAAAATATCAGCGCTCCTA
GAATGGCATCAAAAGGAAACGCTAACATGGACGAACCGGGCGCGTTTCTGGGTCGAGAAT
GGTTGCGTTCGTTAGTAGTCGGTAAAATGGTAGCCTTTGAGACCCGAAAACAGGGTGCAT
CCGCTGGTGATCGTGTCTATGGTTTGCTGAATCTCACTCCACCCGGAGCGGGTCCAGAAG
AAAGTATAAGCCTCGCCTTGGAGGCGGTTCGAAACGGTTACGCTACTCCTAGAATGACCC
CATCGGAAACAGAGGAAGAAGTACCAGCAGGGGGACCCGAAGAAGAATGGAAAATGAGCT
TGTGGCAAGCATACGACGAAGCGAAACGAGCACAAGCCGGAATTCACTCTATGACACCAT
TGGTACGAAACATAAAGAACGCAGGAGATGCATTCCAAGCGCAGACATTGGTCGATTTGA
GCAAAAAAGTTGGTGTCGGTGGAAAAATCAAGTGTGTCATTGAATACATTTTTGATGGTA
GTCGTTTCCGTCTCCAGGTCACGGATCCTGCCATGGGTGAACTGCAATACGGTAGCTTCA
CGCTATTGTTGGCGGGTGTCAGTAGTCCCCGCGTAGGAAACACACGAGCAGATCCTCCCA
CCGAATCCGAAGAATTTGCCGATCAAGCCCGAACCTTTGCCGAACTACGAATTTTGCAGC
GGGAATTGGATATAGTCTTGTACGGAACGGACAAGTCGGGTGTCTGCGCTGTTGGATCGA
TTCAGCATCCAAAAGGTAATATCTCAGCCGAACTCCTGAAGAATGGATTGGCACACATGT
CGGATTGGTCGCTTCGCATGATGCCCCCAGCGGATGTTCCAGAATTGAGATCTGCGGAAA
TGATTGCCAAGAAATCCAACCTCAAGATATGGCAGTCGTACGTAGCTCCCAAACTTTCGG
GTGTTGCGGAAATTAGTGGAACGGTCATCGAAGTACTCACGGGAGATACTGTCAACGTGT
TGCCAGAGGGAGAAGTATACGATTCCGAAGACAAGCTAGTCAAAGTTTCTCTGGCATCGA
TCCGTGCACCCCGAGTTGGAAACGAGCGTGTTGGACGCGCTAGTGAACCATACTCGGCCG
AGTGCAAGGATCGACTCCGTAATATGACCGTTGGGAAGCAATGCAAGATTCAAGTACATT
ACGAGCGTGAAATTCCATTCGGAGCCAACACAGAATTACGACAATTTGGTACCCTATCCA
CGAAAAACAAACCGGACATTGGAGAATCACTGATTACAGAAGGTCTTGCTACCACTCAAT
ATCACAGAGATGGGGAAGAAACATCTCCTAGATACGACGATTTGCGTGCGGCAGAAGCCG
TTTCAAAGGCATCGAAGAGAGGCATGCACTCAGACAAAGAAAAAAAGACTACCGCGATCA
ACGATCTTTCCACTCCCCAAAAGGCAAAGGCTTATTCCGGATCCTTGATGCGAGCAGGAA
AAATGAAGGGAATCGTAGAATACTGTTTCAATGGCTCTCGATTCAAAATGTTGATCCCCT
CTGAAAATTGCTATATTATGTTCGCACCCAATGCGATCAGAGTACCTCAACCGTCGGCTC
CATACGGAAGCTCACGTCAAGCAAGACCAGCCGAGCCATTTGGTGATGCCTCGAAGCGTC
ACGCACGACTAACCGTCCTTCAGAGAGCCGTGGAGATCGATTGCACAGATGTTACGCAAG
GTGGTGTTATTGTCGGCTCTATTTTTGTCGGAAAAGGTGCCGATAAACAAGACTACAGCG
TTGAGCTGCTCAATGCCGGACTGGCTTCCGTCGATCAACGAAAAATCGATTACGGCGAAG
CACCAAAAGAACTCGTCGATGCTCAAACTGCTGCCCAAGCGAAAAAGCTCGGAATTTGGT
CGCTTGCTCAACCCGTGGAAAGCAAAGCTCCCAAGCCATCCGAAAAGGCTAAGAACGAAA
TGTTATCCGTCAGAATTAGCGAAATCCGTAGCGGAACTCACTTCTTTTGCCACATGAGCG
ACAACGAAGCTGCCAAGACAATCGACGAAAGTATGAAACTGTTCACTGCCAATAACGGAA
CCCAGGGCGCTCCGTGTGAAGTCAGGATCAAAAAGGAAGTTGCGGCGCTCTTTGACGACG
GAAATGGTAAAAGCTGGTACCGAGCAAAGATTGTGGAAAAACAATCCGCGGGCACTAAGG
TCGTAGTTCTGTTTTTGGATCACGGAAATACTGCAACTGTTCCTGTTGCGACGCATCTCA
GACCTCTTGATCCAAGTCTAGGCACCGACCAAATCCCGGCGGTTGCAAAAGAAGCCACTC
TTGCATTGACTATCTCCCGTCCTCTTTCCGATGATTTTGGATTAGAATGTGCCCGCAAGT
TTCAATCTTTGTGCTGGGGCAAGGACCTAAAGGTTTGCACCACAGGACGTGACGAGGCTG
GCAAGATGGCGGTGATAATCTTCACGGATTCCGGCGAAAGTGTAAACGAACAGCTCATCT
CTGCTGGTTTGGCCCGAGTCGCAAAACCCGCTGCCGTTCAGGCATTATCTTCGAACATGG
TGGATGGATCTGCTGTTACAAAGCTAGCAGCGGGTCTCAATGTTGCACAAGCATCTGCCC
GCAAGTCGCGTGCGGGTATGTGGCGTTATGGTGACATCGGTGACGAAGACGAGGACGAAG
GTTTCTAAATGTACTGTAGTTTATGATCGGCTCAGGTCGACTCGACAATCCTATCTGCAA
ATATATCCAAAACTAGTGATGACATTACAATCACACAGCTATAATGAAAAATAATATAAT
TCTTATTGGATTTCCTTAACGCCTATTTTCTCTCTCTTTTTGCTTTTGATCGCCTCTGCT
GACATGACAGAGATGTGGATCGAGGATTCTCTCTGTATTGTAGTTTGTAATAGGCTAGAC
CCGATTTCAAAATTCTATCTGCTATTGTACCGAAAACTTGTGACATTACAGTACAATCGC
ATGGCTAAAACATCGTAGTATTGAAGAATAAGATAATTATTATTGAATTTGCTAAGTGTT
CATCCTTTTCTCGGAATGCTTTTGGTTGCTTCTTTCTGTACTGAGTTCACTCAAATGCAT
TTTCGAACTTGTAAGTATGGATTATACAAATACTAATACTACGTAGTATTTTCTAGTCCA
GTAATTCTTCCTTCTCTGAGTCAATCTCTAAAGGATTCTGAGCTGATCACAATACCGCCA
GAGGAGTGTTGGCGAGATCAAGTTGGACACTTCGTGCACGAAGGAACCTTCTACACAGTA
AGATTGCACAATTTTGGCTTCGGGTCCGATCACAATATCACCATCTTCTTTACCTCCGAA
TCCCAAAAATCCTCCGGACTTGCTTCGTCCAACGGGAACCTCTCCACTCAGCGCTTTGAA
GCCAGCAATCATTGTGTTTGGCTTGCTTCCATCCTTTGGTCTGCCTTTGCTCCAATCTTC
TGTTCGAAGTGTCATGGCATCGATCGCTTCCTCGGCGATGATGTGGTAGGACCCAATTTT
CTCGCGGATCTCAAGATTTCTGGGATCGTCCATCTGCGACCTCTTCTTTTCGCCCAGGCT
ATCAAAGGCGGCTGCGTTCGGAACAAACATGGTGACGGGTCCTTGCTTCATTGCTTTCAA
CATATCATCGTTCATCAGTTGGTAAAAAGCGGGGTACTTTTTCTCCAAAAAGGAGTCGAG
TTTGGGTCTCTCCTTCTCCTCGTTATCTGCCTCGCCTTCGGTGGACGACTCCTCGGATGC
CTCGGCCGAAAGAGGAAAGTGTTGCATTCCTTTGCCTGCAATAGTCGTCGGGCATCTTGA
ACCACTGGTAGAAAAAGACCTTACGTTTGCGGCAAGACCTAACAGAAGCAAAAAGCTAGC
AATTGTTTTCATGGTGAAGCAATATTTAAATAGTTTTCTAATGTGGATATGTAAAAGTGT
AACTGTCAGTGGAGCGAACCCTTGGCCCCTTTTCACTGCCGATCTATTTCTTTTACTACC
GTACAGTATGTTGTCGGTATTACTACTTTTGATACCGTAGTTCTAGACTAGCAAAGCGTA
TCAAAAATACTGAGAGGATCTGACAATCGAAATGACAACGAATCAAAAAACAAGATGCAA
GAACACGGAGAATGAATGAACACTTCAATCAGGCAATTTGTGACTGAATCAATAAATCAC
TCTGTGCCACAGTACAAGTAGGCTGATCATAATCGATTACGTAAGCGCTTAATTCTTTGG
GTAGAGAGGATTTTTTATTAGGGAATATTTGGGGGAAGAAAGGAGGGAGGCATCGATTTG
GTTCACAGTCAGATCGGTGGAATACAATAGGG
>PSN_contig_0000150
CTTCTTTTTTGAGTTGGAGGATATCTTTGACGGTTGATTGCATTGAACTTCATTGATCAT
ACAAAGCATAGTAGATTCGAGGTTGAACTTCGGATGAATGATCACAATGTCGAATGATAA
CTTGAATATTCAGACTTAATATACGATTACTCGTACCTGCACTGTAACATTGAATTCTTA
CAGCAGTTTTAGTTAGATGAATGGCACGAATTGATTGTCATATTAAAATGTCATATTAAA
ATATTTCTGTAGGATTTGGGAATGTACACATAATTATTTAGTAATGTTCAATATTCAATA
ACATTATGTCAAAAAAGTATTCTTATTCATTTTAACCTGATGGAGTCATACTATTAAACT
TTCATTTCATTGCATTTCTTCTCTTCTCTTCAGATTCTTTATTGCCTTGAACGTGTGACG
GCTTCGTCCCTTTGATGGCACCGCCGATGCCTTTTCCGACACTCTTGACACCAAAGAAAA
TTCCTTTTCCAGCCGTAAAAAGACCGCCTGCCGTACCTCGTACAGCGTATTCAGCGCCCT
GCGCAAAGCCTCCCCCAACAGTCGAAGCACCTTTAGCAAAGCCTTCGACGAATGCCTTAC
CATCGCCGGTTGTAATTCCTTTTCCAATACCTTTACCAATTTGAACAGCCCCACCAGAGA
CTCCTCCAATGACATGACCTACTCCTTGACCAGCTCCTTCGAGAATTTTAGAAGCTCCAT
TTCCAACTCCTGAAACTGTACTACCAACGCCGTGACCCACGCCAGACACTACACTATTGA
CTCCAGTACCGAATCTACGTGCTCCAATCTTGCTTGTCCCGCTCTCAATGCCCTCTCCCA
TAAAAGAAGAGGCGCGTGCGAAACCACCTCCCACTCCACGACCGACTCTCTTTATGACTC
CACCAGCTGCCTTTCCGGCCAAATTACCTGTGGCTCGCAAAATATCTCCTTCGATGTATT
CATCGTCACCGCCTTCTCGCGCCGCAAGTTGTCGCCAGTCGTTCAAGCTGGCTGCTGATA
ACAACGAAACGACCTTGAATTTCATCCTGCTCACATACACGGTACTCAGGGCTTCTATTA
AACGATCCGATGGTCCTTTCAAGGTACGATCCTCGTACCTGGTAAAATTCAGCTCTGCCT
TGTCAATTGTGAATTTCAACTTCCGAGTGAAATAATTTGTGACTGCAGCTCCGGGTGCAT
CCTGTACTTTCTGGTAGCGGTCCTGTTCTGGACTACGACGAAAACTTAGAACAATTGTAA
ATGGGGATACTCGTGTGATAGCGATGTGATAAAGTGTATCAGATGTCGGCGTACTATATT
GGTTTTTCTCGAAGGCTTTCAAACGAGATACACCACCAGAATCTTCGATTTTCACGACGT
AGTTGTCATGGTCATCGTTTTCGTACTTTAAGGTAAAGTCTGAGACTTCTCCACTTGCAG
CCAATATGCGGTTAACGAGATCCAATACCCTCCATACATATTCCTCACTTGTGGTCAAAG
TCATTTTCTCTGAATGCCTATCCTTGTGTGCCAGGTTAAGATCGAAAAGGTCCACTTTCA
CGATATCAGCACTCAAAGGGCCACGAGTTCGAATGCACAAATCGAAAACATGTAAATCCG
AAGTACTATCGAAAACCATTGGATAATACGAATTTAGTGTGAGATCTTTGATTTGAATGT
TGTGCACAATGACTGACAATTGGGACCGAGGGATCGTGGGTTGTTTATCACTGAAAATAC
GCTGAAAATCAACATTAAATCCTGAGAAGATCGTTGCCATGATTGGCTGCATCGCCACTT
CATTCCTTCTACTATCCGCCCGATTCTTAGGTTCATGCTTGAAGACATTGATAGCAGAAG
GCCTAGTTGCCACCTTCTCACTTGTTGGACCTCTATCTAAATTAACTTCGTTGAGATGCA
AATGAAGCTCGGTCCATTGTATTTGAAAGCGAATGAAGTCGTCATCAAAAATACCTTTGT
CTTTGGTGACTGGAGACACGGGAGAACCAAGTTTAACTTCCCCGACCTTTACAACAAGTC
GCGAATTACCACGAGTGTCAATCACAGTTTGAATACACACACTACCCAGAGGAACACCCT
CGTATGATTCAACAATTTCGACTTTTAGCCCAAGCTTGGCTATCAATAAAGAACCAGTTT
TGCATTTAAGCTTATCAAAGTCGAATGAGATTTTAAGTCCATTTGATCTCGTCAATGCCC
TTAGCTGTCCAGTATCTCCTGATTCAATAAGGACGTCTGGCATCGCTTTTTCCTTCACTA
ATACCTCACTTTCACTACCATTGAAGACAAGAAATTCAGGGATGACATGGATCTCAGACT
GGTGTTTATTAATCAGATGGCGGTATGCAAACAGTCCTGTCTGTTCCCTGTTTTCCCATT
GAATAGGTATAGTAGATGCACCACCATCTCCAATCGGTAGATGCTCAATTAAGAATGGCA
TCGTTCTTTTGAATCCTTCGGTCCCCTCGATTGTCATGAGGAGAAGTCGGATTGGATATT
GGGGATTTGGTAGAAGAGAGATACGCCTTCGGTGAATAGGTGACGAGAATGCGCCAAATG
GGAGCAGTGGCCCTCTCTTCATACTACTTGAACTTTTTCTTTGCGACATAGTAAGATTGT
CAGTGGGCTCATCAAATCTATCGAACAAGTCAATACCTGTATTCATACCTCGTTGGCTCT
CATTTACCTTGATACTCGTATTAGATTGCCATTTGGAAGGCATCCCCCCGATTTCTGTTC
CTTGTTCAAAAAGAATGTGCCCGGTATGGTCCACACCATAATTACACACAGTCAAACAGA
ATAACAAAGGGTCACTAATGATATCATTAGTTTTTGATACTGCAGTGCTCGATCGAGATG
ATGAGTTTGAGGATACATTTGTTGACTCCCGTGCACCAACATCAGCGAGGGTTTCGAGTT
CCTCATTGTCTTGTACAACGAAGAATTCGACTCCAACTTCTCTGTTCGTACCCATTCCTC
CTGTATTAACCGATGTTCCCGTTTCAAGAGGAAACATACTGACAATTGGATCTTGGAGTC
TAAATTCATATAGAAGTGGGAGGTCTACCCATCCACTATCCAACCAACCCAACTCAAGAC
CAGCGATGGGATTATCTCGCGTTCGAGTTGTGATCGCTATTGAAGGTCCCGGAGTGAAGA
CTTCGACACATTCATTCGGATTTACACAATATGTCGTTTCGTAGTCACTACCGTTTTCTT
CTTTTCTACAAATGCTGAAGGTTTGAGTCATAGGTGTACGAATTTTCATTGCAACGGGCA
TCTTGTTTTCAATTCTGGCACGAGGCTGAAGCGACGCGTCAATACAAACATGCCCCCCAT
TGACAAGCGTCATCGTAAATAGGACCTGTAGCGTCAATGGGTGTAAACTATGCTCTGGAT
AGTGATTACTACGGCAAGTCACTTCAACTTTCGACTTGATACGCCGCCCCGGGGCTCGTC
TCAAGTCTTGCAAAGAAACTAGAATTGTAGCTCTCCCCGATAATTCGGTGATATTATTAT
CGATATGATCAATATCGGTCAATACTGGTGTGAGTACAAGACCAAACTTCGCTTCACCTT
TCTTTTGCCAATCCCTCTGAAAGTTACCTAGAAACGGTACTGGGATACTGAAGTTGCTAG
TTGAAATCTCGTTTCGAAAGCTCTTTGCTTTACATCTTCCAACTTCAGAAGCTATTTCAT
TGTAAAGAAAACCGATTTCAAAAGGAATCAACGTTCGGTTAAACACTTCGACATGGCTTG
TTAGATGCAGAACCGTAGTTTTCCCTTCTTTTGCAACTCGGGTAAATAGAACAAGGTTGT
CTCCAACTTTGTGGGCACATGGAGGCAGATTCAACTGAAGGTCCATGTTCACAATTGCGA
CACGTCCTTCCACCTTGATTTTAACAATTTTTGGTACTGCAACATCTTGACCGTACACTC
GTGTTCCTCCATAACCAACCCCCTTGGGTGGATCGAAACGAAAGTATTTTGTACATTCTG
TTGGACATGCGCGGTCTTTAATGCTCCCGCTTTCCAAGGAAAACGAAACATTGATTCCAC
TATGATTTGTAACTGCATTGGGTAAGGAGGTTATGATATTGAGATTTCTGGCCGCATTGG
TTGCCGTGCGGTTTGGGTTATCGCCATCTTGATCTAGTGAACCATTTGTAGCAGCACTGT
AGATTGTCCACATCCTAGCAGCACTCGCAAGGCTGACTAAAAACTGTTCAGAAAAAGAGA
TCCAGCAAGGAAACGATTGTAGGTCGAATTTACTACTCAATCGATTAGATTTGAAATGAG
GGGTTCTGCTCCCTTTGACACTAATCTTCCATGGTTTAAGGAGGAGCGGACTCCAAATAT
TTACCGACGAATCAAAATATTCAGCAAGAATTGAGGTGTTGCAACGAAAGTCAAAAAGTG
TTTTCGGTGAAACCATATTCCCACTTGCATTAAAACCGGTCACAGAAATTCTAAATAATG
CCTCGTCCATTCCCTGCAAATCATTGATAAAAGTCACAGTGGCTTGAGTCATGGTCACTG
TTACTTGAACCTTGGTTGTTATCAATGTCTTGGTCGTTGCCGATGTAATAGCCCCTGACA
AGCTTTGACGCGTCAACGCTCGAGAATCTACACTATTGATACTCTCGTCGTCTGCGAAAC
TCCCACTGTGTTCAATTTTCTCCAATTCTGTAGCTAATTTTAAGATTCGCTCTTGTTCTT
TTTGCGTCAAAGGAGATAGCTCTTTCGCATCTCTGGAAGCTTCTTTGTCTTCGATATACT
TGAAGGATTCATTGACGCTGTCGATGATCGTCATCAGAAGGGCAGCATTTTGGGTCGACA
AAGAAAAGTATACTTCCAACGCTGAAGCACGGATTTCTATTTCAGTATCTCCTGTGACTG
CCGTTTTTAGTGAGCCAGAAACTGATGCTGATGCAGGTTCCAAAATCTGTAGTGGGGTCT
TCAGTTCTCTTCCGAACGCGGTAAATATTTCCATTTTATCTGAACTGAACTCAAAATCGG
AAGCTATCATTTTTCCTGAATCTATGTCAGATTCCATCGATAGATAAGCATCAAAAATAC
CTTGTGTAACCACCGTTTCAGTGAGCTGGGCCCTTGGGCTTGATATCTCTGGATTATCTA
TAGTTTCTTCGTCGATTGTGTATTGGGCACCAAGATCCATCAAAATAAACCTACAAGTTC
CTGTTTTAGCCGTTATTGTTGTTATTGAAGATCTCGAGCTTCTCAAGTTTGTTTCGAATA
TCTCTCCGTTGCCGCTGGAATCAATTTGCACAGCATGCTCATTCAATAATGAAGTTTTCT
CTTCGCAGTATATTGGTGACGGTTGACTTCTGATATCATTCTTGCTTTCTCTTCCACCAA
CGAATAGGAGAATTTCTGAAATAAGATCTAGAATTAGAACCACTTGAGGCGATCCCACTG
CTAGATCAATATTAGTTTTGTTACCTTCTTGAGAATATTTGATCTGAAAAATGTCCGTGT
TTTTGGCATCATCTATTTGCTTGCTTCGGTTAATCAAATATCGATTCTGCCTTCTTTGTG
CAACCAAGCGGCAATCTTCACATACAAGATTTGGTAGCAACGCTTTCAATGAAAACTTTT
CGAGATCCGGAACCATATCAATTGAAATTGACGTTTGAGTAGCCGTCAATCCAACTATTG
GGTCCTTTCGATCTTGACCATTTAGCGCAAGTGATAACTCCCCGATATTAAGAATGAAGT
AAATTCGCTGGGTTCTTTCATCTAGCTGTACCCCATAATGGGTTTCCTTTGCTGAAGTCA
TTATCTGCCCCGAGCAGTCGTCTTCTCGAAGGAAAAGAGCCGACTCTCCAACATTCTTGT
CAAGGGTGTTCATGATTTGCGAATATTGATACTTTGAAAGAATAAATTTTGCCTTCGATA
TATCCACAGTAACCTCCATTGCTTGATCATCTAGACTGCCAACTCCGAGCTTTGGCATTT
TGATATTAATTGAAAGATAAATTGGGGCTTCTTGGAGCTCTTTTTGTTGATTACCTGTCA
CCATAAGATTGGATAAGGTAACTCTTATATCACTTCCTCGAACATCTGAAAACATGCAAT
AATCGACATTGAGCGTGGCAGTTTTTAAACGCATATGTTCCTTGCGATATGCAGCTTCTG
GGACAATGGCTTCAAATGATGTTGCTCGAATAGAATAAAAAGAATTCCCTGAGAGGGAGT
TCCCGAGCTCCTTTGCTGCTTCCGCAGCTGAAATCGCAGCCTTGGCAGTAAGTGCGCCCA
TAATACCTTCTGTTATATAGTTGACAAGGGTAAGCACTTGGGATTGAATGCAGCAAAAAC
GCATGGGAGAGAGTTCTACAGCAGCAACAGCCTCCAAATTTTCCATTTTGGGAAATTCAA
AGCTCAGAGTCTCGATTGCTTCGCGACCTGTGCAGTATTTGACAGTCAAAAGGCTTCCAA
AACTGCCATCCTCTATTCCTAGCAACGTCCGATAAACAGGGAGAGTTTTTCCTACCTTCT
CTGGCGTAGCAACTCTAAGATCGTCGAGTCTCAACGAAATCTCTTGCCCATCAGAGCGGG
GTACGATAGATACCCGAGTGCCAGAAACCGTCAACGTGAATAATGGCAAATCATCTCTAG
CAGAATTTAGAATGATATCAAGACTTTCCATTTCGGCCATAATGAGCAGTGGGTCGGGGC
CCTCAATGTTGTCTCCATGAGAAACCATTTCGGATCGTTCTGATCTGAGAGAATTCTTAT
ACCTCCCTGGGCTCACTATTAGATCACCTGCTTCATCGGCAGAATCGTTACTAGTGAAAA
CTTCCAGGAAACGGTTAGAAATTTCATTTACTTTCTTTATAGCATGGGGATTCCAGTGAA
CAACCAAGCTGCGAAATTTGACATCAAGTACGTAACGAATTGTATCTCCTGAGATGCGGT
ATTCTGGATTTCTTTGGATAACGATATCTTCCGCTACCGTTGGGTTGGTATTCCTAGGTA
GCGTCTTGAAGGTAACATCAGCCAACTCTGTTGAGCCCGAGTAGTGCCGTTCAAATACTC
CTTGCTTCGTAAGTTCCTCGATAACGTTATACTTGTTACTCTCCGCAAAACTCTCTGCAG
AGCATGGTAAATTTGAATGGATTAAGAGTCTTTGTTTTCTTGCGTAACTACTTGATATCC
AATCTAGAATCCAAAACCATCCCATGGTAAGATTAATCACCGAGCTTTCATCTGAACATT
GCAATATTGATGCATACACTGATACTAAGTGCGCTTCTAATTGTTTTTGTCCCTCGTCAA
CTATAGTGACTGTAAGGCGCTGCAGCCCAATTTTGCAGTAAACCATAGCGTATTTTCCTT
CTCTGCTTGATTCAGATTCATGCTCCCCTCTATTTGTAAGCTGTCCAGAAGGTGCAGTAT
TCGGCGGCCCTTTCAAATCCGGACTTCTAGAAGAAACTGAGGGTTTTTGTGTATGATCTT
TGGCGTCTCGATCGCTAAACATATCTGTCCAAGAATTGATAACCTCCAAAATTTGGGATC
CTTGGACAGGCGAAAGTTTTAAAGAAATAGTAGGAATGACTCCGAGAAAGCAAGAACGAG
GTTCAAAATTTGGACCAATATTCTCTATTGCGAAGTCGATCACTATTCCGATCGGATCTA
TTATGATGGATTTACTCGCCTTGTCAGGGTGTGTTGATTGCAAGTGGTAGGCTTTTTGTA
CATTAAAAGCCAAGTCGTTGATATCAATAGTACCAACCTCGAACTTCTCATCGTCGAGTG
AATCTCTCGGATATTTATATTCATCGAACCACTTTTGTATCAAAGCGGTAGGATCACCCT
TTCCATAGTTGACTTTCAGATGACCCAAGTCGAAAACCATAACGTTAGCTTCGGGGTCAT
TGCAAGCTTCAGGAATAAGAACAACTGGTGCCTTAACATCAATATCAACCATCCAAGATA
CTTCATTCTGCGATTTCTTGTTCCAGACATCAAGCAACTTATTTGATAGTATTTCCTTCA
CTTCGGGAGCATTGTTTGTTTTGATGTCATTCTCAGTTTTGTCGGGAACTTGGAACGAAC
AAAATGATTCACCTTGCGTTGCATCGTAGAAAAGATCGACCGAACCCGAGATGGACTTCC
TTAACAAAGGATTCACTTTTCCTTTTTTCAAGGCTGGCCTATTTGAGGAATCTTGGAAAA
ATTGCTGTAGCTCCTGAGCCATGAGCTTAGACGCTACTAATTGAAAACCTACCATTTTGA
GAGCAATAGTTTGATCCCCAGTTGCTGATTTTGATACGTCAAGACGAAGAGCTGTAGAAG
TATTGGCTTCTGGTCCACTCTCGATTTTCTTCACTACACTGGTGAAAAGACTATTTGGAG
TTGTTCTATCGAAGACTTCCAAATCGTATAGAGCAAAGCTTGTTGCGAAAGCACCATCCA
TGGACGCATCAAAGTCGATAGTTACTTTTCCCATATCCAGCAACGCGACATGGTTGAAAT
CATAGCCTACCAGGTCAATCTTCATCGCATCTAACACAAATTTCACGTCATAATAAATCG
AATCTTTTGCCACATCATTCTCAGTCATATCCAATCTTCCGATTCCCTCCAATTCTTTCA
TCTCTTCCACACTCAATACAATTGCTGGCTCCTCGTCAACTTGCGTTTCTTCAGATTCTA
GTGTATTAGCTTTGCGACTTCCAAATACGTATGAAAAATACGAAGAAGTCGGTTCTTGTT
CTATACTCTTTTCTCGTTCTTTGTCGATTTGTCCATCGGCAATATTCCTCCATACCATAA
GCCCCTCAACGGAGATGGACCGATCTTGTTCAATAGAAACTAGATCATTCTGTTCATCAG
AGCTCAACGGCTTCACCCATGTACAACTTTCGTGATGGCTGTATCGCTTAAAGAGCGGAA
TGTATTTCTTTCGTTTTTGATAAGCCTGGAAAAATTCAACCCACAAGTTTTTACCGTTCA
TTCGCCCAATACATCTGCTAGCATATTTCCACCATTCCTTGGAATTTCCTTTTACAAGCA
CCAGTGGGCGGTACTCAGGAAAGAGAGGGGTCGGTCCGATATTAGTCATAATCTTGGTTA
CTTTTCGTACATTATCCACTTGGTTCCGGGTCAGTCGAAAAGATATCATAGAAAGGTTAC
TTCTCAATTCATACTTTGGATAGTCTGCACATAATTTTTTATCCGCAATTCGTAATCTTG
TTTCAAAGGACAACGGTGCCAAAACGTAAGTATGACCCAAGGATCTGCGAGAATAAGTAG
AACTATTATCATTGCCCGCGCTCAATTCATCTTCGGATATGCTAGATATGCTTCGCATAC
TTTTTTTCGCGTTTTGAAACTCATCCTCGTCGAGGTATATACCCAAACCTTGAATTCGAA
ACATTTTGTACCGAAATGACATACCGTCGTCAGCAACGGAGCGGCGATTGGCCCCGTCTT
TGTCGACGTATACAAAGTTTCCTTCGCTGTCGGTAGTCATAAGCTTCACGGAATCCAACA
CGATACCCGCTGCACCATTATCATTTCTCAGAGATATATGAACATCGCTGATTTCAATCT
GGATATTTTCTACTATTTTAAAGCCAAGTCGTTGCGCAAACGTCGACGTATCTCCCTCGT
TTCCATTAGATGCCCCTGCAAGAGCAATCTTCTTCAAGGCGTAAGCCTGAAGGCGATACG
TATCACTTTCTCCTATCAGTTGTTCTCGTAATTCTTTTTGTTTTTTGGCTCGCTTCGTAT
TTCTATCCACATCGTGTTCTGTCGTATCATCGTCATCAAAAAATTGAGACGAACTTCTGT
CTAAAGGCTCGACTACCACAGAGAGTCCCCGTGCTCGCAAAGTCACGGAACGGCTCCCTA
TTTGGGACCATGGCACATCGACTTCAAACGATTCAAAACGACCCGATATCACCTTAAATG
GCATGGCGAGATTCGGAGCCTCTTCGGCTTTTTTGTCCAACATCGAGTTGATAGAATCCA
CATCGAGCTCCAGGGAATTTAATTCGATCTTGCCGCTCCAAACAGCAACGCTTATAGTTT
CTGGATCAAGATTCTTTACATATTTGCCTATCGTCTTTTGTAAGGCGTCAAGGAGTACCG
CCTTGGCCATGGTGATATTCGATTTTTGTGGCGACTACTGTACTCGCATTCCTTTGCTGC
GGCTTTTCCTTTTCTTCTCTCTGGCAAACACTCACACTTGACTCCACTCTCTCCTTCACC
AACGCTATCGAAAACAGAAAATAATAGGAATGCGAAGTCAATTACGATTACGGTACTCGT
AGGGTTTAATTGAAATGGGTATAATATTTGATATTTGTCTAGGATCCAATGGTGTACCTT
GGATATCAGCGTGTCGCAATATTCAATCTCACAAAATAGGAACTTGTCAAAGAACAAGAT
TGAAAATTGAAAATAGATCAATACTGTAGACTAGCCTACTTATTCCTTATTCGATAGTCA
CACCGGTCACAAGATGCACCGGGACCAAGATTGAAATTCGATGCAACAAAAAT
>PSN_contig_0000151
CTTTAAACCTCGTAGTCGTACGGTGCTCGTACTAGTACGAGTACGTACTCGTAATAATTG
TTTTTAGTGTCGGGTGGAAAAAAAAATTGGAAGGTTTCACAAAAAATTACCTCTACCTGG
TACTTCGTGGTGATATGACTTAGTATCATACCTACTATAGATATGATGGATGTCGCGTGC
GGCGAAGCCCAAGCCTGCCATGCTTCGTTACACCAAACAATCCCCGACAATGTCATGCTG
TTTCGGGCATAGTGCAAAAACTCGCCGTAGTTGTGCTACCGGACGCAAATGCTCTTTCGA
ACGGTTCCTTTCCCTGCTTGTGGTGTTTGCCATCCGCATCAAAAACTCACGAGTTAAATT
AAATCTTGAAACACACCGTTGACTCCACACTTTCAGAAGACTTGCTTATTAAGATAGCTA
TATATATCCTACAACAAAATAATTAAATCAAAATGAGTGTTGAAATGGAAACTTGCCCGG
CCTCTGCGCCCTTCTTCGGTTTCATGGGTGTCACTTCGGCACTTGTATTCGCCAACATCG
GTGCCGCTTACGGAACTGCTAAGTCTGGTGTCGGTATCTCTTCTATGGGTGTCATGAACC
CTGGTTTGGTCATGCGTAATATTATTCCAGTTGTCATGGCGGGAGTTTTGGGTATCTACG
GTCTTATTGTTGCCGTTATCATCCAGGGATCCATTGTTGCCCCTCAAAACGGTCTTTCCC
AGTATTCGCTATACACTGGTTTTGCCCACTTGGCTGCCGGACTTTGCTGTGGATTATCTG
GCCTCGCCGCTGGTATGGCCATTGGAATTGTTGGAGACGCCGGTGTACGAGCTGTTGGAC
AGCAGGAAAAGCTTTTTGTCGGTATGATTTTGATCTTGATTTTTGCCGAAGCCCTTGGTC
TTTACGGATTAATTGTTGCCCTTATTTTGTCGCAGAACTCTTACATTTGCGAAGGAAATA
ACTAAGCGCATTTGATCTTCCGGAAATGAAACATGCAGCAATATTTTCTCGACGCACCTT
GCTCTCTTTTTTACTCTATATACATATCACATGTATCTTACAATGAAATAAAATTAAAAC
ACACTTTCAACCATAAAACCATAAACATTTGGGGACTCTTTTTCACTCTATATACATATC
AAATGTATCTTACAATGAAATAAAATTAAAACACACTTTCAACGATAAACATTTGGGGAT
AAAACTCTGATTTAGAGCTCTGAAATACCAGTTCAATTGTGTACTCTGCAGATCATAAAC
AATTTTTTACGAGCGATACGATTTGCCACTGAACTTCAGTATTTCGCTCCCCACGATTGT
CAACTCGTAAGTATATACTTCTATTTATATATTTTAGCTATTAGTTATTTGAATAGCAAT
TAGTAGTTTCAAGCACGTGCTCAACCTAAAATACGCATTAGAGTAAAATCCAGAACTAAC
TTTGCCTGCTAGAAAATTTATCTAATACCTACGGAACCGATCGTTCGTGCGACCAGTTAC
GAAATCACGGATCGTTTTATAAGATTCAAGACACTGTTGATTGCCACCACATGATCGCAG
CAGACCGTGATCTTTCCTCCGGCTTTATTGGCTTCGAGTTTCACCATTACTAGTTGGTCG
TTTGCGGGAAGAAGTCCCATCAACCGCAGCGTCTTGTCGGAGGAGAACTTTCCATCGCCT
ATAGATTGAAGCGACGAGCTTTTGCTCACTACATTGGGAACGGAAGCGATGGGCAGAGAC
GTTGTGTAAGACGACTCTACACGTTGAAACCCTTGCATTCGACTCATTGCTGCATCAAAC
TCCTGGACCGATAATGTTTCCCTGGACGGCCGCAAGAGCTCGCCAAGGCTGGGCTTAAAT
TCAACGGGAACACCTCCTCCATATCCCTGTTTGACTTCAATTCGACCGACTATCTCGCCT
TCTCGATTGGACATAGAAGCGAACTCGAATATCAATGTAGCGCTGGTTGATTGGTTGGTT
TTCACTTCCATGATTTCAGAGGGGCACAATGTTTTCCTGGTTGCATGGGCACCGGCGGAG
CCCGAACGAGGCAACACCTTAATGCGACGGATTGGCGTGGAGTCTGATTTCTTATTGCTG
AATTCAAGTTGAACACAAATAGTATTTGAGTTCGATGGATTGATATTACTCATTTGTAAT
TGATTCTCTTTTGTTGGGCCGCGTAGATATCGACCTTTCACCGATAGTCCCCCACAGAGC
TCCGGTCGAACAAGCTGAGACCAAGCACTCGAGTCTCTATCAAAATCGATACTCTTTGTC
TTGGGATTTCCCACCTTAATGGGTTCCATCACAAGTCCTTTGAAATCGTCCATAGCAGAA
GAAATCGAACTAGTTTGCCGCTCAGGATTGGGGGCAAATCCAGTTATAGACCGCATACCA
AGAAGATTGCCTTCTCCCTGAGATTGGTTAGGTATACCTCCCTGATGCCCTGATTGCATG
GTAGTTTTAAGTGGCATGACTTCACTTTCATCACTGGAGTCATCATCACTTTCGTCGCTT
TCGGAAGAGTCATCATCAGTTGAAGCCATAGACGAGCGATGAGGTTCAAATGACTGTGCA
ATCGACGGATTTTTTTGTTCGGCCACTGGTTGAAACAAAATATTGTTCTGAAAATTGCCA
TTTATTGTGGCTAAGGGGGGTGTCGGAGCGCTTAAGCTTCTGTTGTCACTCTCATCTGAG
CTACTGCTGGAGGAGGAGGAGTCGCTGTCGCTCTCACTATCGTCTGAAGACGAACCACTA
GATTCGCTACTAGATGAACCCGAACTGGAATCTAATGAAGCGTCACTAATACTGTCTTCA
TTATTGCCATCGTCATAAAATCCAGACAGCCCTCTATTGGTGTTCGATTCCCCGTACTCC
GAAAAGTTGTGTGCTAGCTGTGCTTTCGCGACCTCAATAGGTTCACGCAGCGCTGTTGGA
CTATTCTTCGTTGCCCATGGTGGAAGTGACGTGGAGGGCCCACGTGCTCGATGACCTACA
AGGCTACTGAGGGTGCCAAACCGAAAAGATGTTGTATCAATAATAGTTTCACCTTCTATT
GGTAGGTAAGAAGAACTCGGTTTTTGGGCCATAAGAATGGTTTTCGATTGTCCAATATCT
AACTTCACGGCACCGGGTCGTTCGTCAATTCCAGATACATCGTGTTTTAACCCAATAGAT
GAATGGAGTGTATAACTCTCAAAACGCGCTCTGTCTTTGACATCAGGGTTTATGTCCAAC
CTTCCCATTGCCAAAATATGTTCGCATAAGACAATTTCCGATGGTCCGGTAGTTGTCGAA
GTAGTCGAGACACAAGATATCAAAACCTTGCTCGCAAAATGAATGGCTTGTTCTTTCTCA
ATTACATTGAAGTAAGGAAAGCAACTATCTACTAGCCTGAGCAGCTCCGGTCTCACTTTA
GAGATGTCATGCGACCCATGCATCCAGGTGGAGGCATCAAACGATGGAGTTTCGGCCATC
CATTCTCCCACAATCCAAAGAGCCGAGGAAAGAGCTGGTGATCTCAAGTCAATGGACATA
TTTTCGAGGTCCGAAACTTCCTTTTCATCGTCATCGCTATCTTCGTCGACTTCGTTCGTA
AGCTCTTTTTGTCGGTTCGAAAGAGAGCCAGCGAGCAACAACAAGATCCGTCGCATGGCA
AACGTTCGAACTTCGTTCGGATCTTCAATTACGAAAGTTGAACCATTACCAAGCGTACTG
GACGTATTTAACGATAGAAGTATTGTTTGCATGACAGAAACAGCTTCTCCGACAACGACC
CTACTCTCACTAACTTGTGTCACGACAGAGAGACCATGAAGCGCATCCAGTGCAACACTA
CACGCTACCTGTCGCTCTCTAGCGGCCATTCCGTTTGAATCACCGTGACGATCGTATACA
ATACGAGCAATTTCAACCACGCGACCCACTGCTCGAATAGCTGCTGTGGCAAACGTTTTG
TCGCCATTACGAATGTAAGTGCGAAGCTCGTTGAGTACTGCCTCAATAGCAGCAGGTTCG
AGAGCCAAGGAAACAAGGATATCGATTTTTATAACGCGTGTGAATGGCGGATCCAGTGCC
TTGACGAAAAAATCCGGCAAAAATGGAGCAAATGCCGAGGGACAATCTCGCACCAAGACC
CTAATAGACGTCAAGACAACATATTGAATTTCTCGTCGTCCACGGTGAATCCGCACCAAA
GCCTTTCCGATGGCAGATCTAGCCTTGATGGTGGAAACCCCACAGTAATAATGGAGAGAG
CACACGGCCAAAACAACACCGGCGTTTCTACTCTTGAGGAGTGCCATGGATGATGCCAAG
AGGAGTTGGTGATCGGGATCCAACTTTTGCAAGTCAGGATCCACATTTACGTTGTTACCG
ATATTGAGTGGTTGGGAACTGATATTTGTGCTTGTCGTGTTACCAATCACAGGGGGTTGT
CGCATGGAACTAGCAGTCGATCCAGACGGCACGACAACTTCTTCATCTGTAGACCCGTCT
TCTTCGTCGGAATAGAAACCCTTCGTAACTCGCGGAATAACTGTGGCTTTATCCTTGAAA
CCACCGGTATTGCTGTAGTTACTACTTCGAACGACATCTCTAAAACCACCGCCACCGCTA
GCATTATCTACCGTATTGGCTTGGAATAACCGAACAGAGTTGGTTCGCGTTGCCGTTCTC
GTTGCCATTTTGGCAGATTTTGTTGTTGTCCTTTGACCTCCAGTCGAAAGTCGTCGATGG
ACGCGTCGTTCTTGATCAATGAGTTCTGCTCCCCCCTGCTTCAACGCCTTAGGCTCCTTG
AAAAATCTCCGACAATATCGAGCCAGGAGGTCAATAATCACAACTTGACCCCATTCGTCC
ATATCGGTCAACATGTGACATATTTTTCGATACGAGGAGTGCAAAAGTTCAAGTCGATCG
GGACACAGTTCACAAAAGGCCACTAGAGTAGATGTCAGTACCATGGTACTGGAATCTTTA
TCAAGAAATTCTTCCTTCATCAATTGTAACATCAATTCCCGTTGCATTTCGTCGCATCTA
GGAACTAGTTTGGACAATGCATTGGCAGCACATTTGCGAACGTACGGGGAGGAATCACTA
GCACATTTTTGAACGCCAAGAATTTGAATCTGCAGGATATCGTTGATTCGAATCGACGAT
AACACTCTTAATGCAAGAGCTCGAATAAGTTGCTCGTGATCGGAGAGTCCTCGTTGGAAT
GCATTGATTGAGAGGAGGGATAGTTCTCGAGTTGTGTCATCGTGATCGGCGTATTGAACC
AAATACATGTACACCATTTTTCGGACTTCCAAGGATATCGCCCCTACCAATTTTACCACG
TGAGGATAGAAGTCGGACACATCTCTGCCTTTACTTATGGAAGCTAGTAACCATTTCATC
CCTCTTTGAAGAACGCGGGTGGAATTTGGATTGCTGGGATCGCTGGCGCTCAATTCATTG
CGAATCGTAGTGGGAGATATCGTTTCTTCCCAATACTGGGCGTCGTCACCAAGGGTGCTG
AGGGCGGATGCTAGTTGTGCATTCAAGAACTCTGCAGGGTCCGGCCCGACTGCAGCAACT
GCTGAGGTCATGACCTTTCCAGCAGCCTTGTTGACATCGTTTATAACATCACTGGTTATC
ATCGTCTTTCTTTGTTAATACCTGTATCGCCAAAATTTCAATCCTTCGCTTACAGTGAGA
GGTTCGTCGTTGTGTTTGCTGCGCTACTCCCCGATAACACGATGTGTGTAGAACCGGATA
ATTATTTTGACCCTAGGTTGTGAACTACTGTACCTTGTAACACCCAAGGTAAATGGGAAG
GCTAATCAGAGAAACACTAATGAGAAAGGGAGGATTGACTAGATTGTTTATTGGTGTTGG
CTGGGGAGTCTCCAGTCGAAGTCATGGACAGCTTTGTGCTTCCACTTTTTCTTCATTTCT
CGTCTACGGTAGTCTAGCTTTTCGCTTGGATCTTTCTCGCTTTCTACTTTCTAGTCTAGT
CTACGGTGGACTCCATTCTCGTTCATATTGGGGGATCTGCGCGCTATGTTTCGTATTTGG
TGGATGGATTCATCCCGCATTTTTTACTCTCCCCCAAATAATAAAATAAAACCAAGATCC
GTTAAACTCGGTTCTTTTTTTCTGTTCCACTTGGTTGTGCTTTTTTCTTTTTAGAAGTCA
AAAAGTTTAAAGACGACCTCCCTGATGATCATTGTTTCATTTTTAAGGCCCATGTTTGTC
TTACTACTAGTTAGAAATGTAAAGGACTAACAAGTTAGAAATATAA
>PSN_contig_0000152
GTGCTCTATATTCTTAATCTCATCACAAGACTAATAGACTAGTAGACTACACTAGAATCT
AGTCAACCCTTGTAGTCTACATACCAGTACTAGAACTATCAAAAATGAAATACTACTATG
AAGTACTAATAGGCTACCATACAAATTAATTATAATATTATGACGTTTCTCTCAATCCTC
TGGTATTGTTGTATCTATCATAAATTAGGAGATGTAACAAAGTGAGAGTAAAGAAAAGTT
TGTAGGCTAAGAAAAACACTTATCCTCCAATTTTTATGCTGAAAGCTTCATCAGTACAAA
CTCGTAAAAGGGCAGTTGGGTTGATCGACACTATTGGATAGTGACTAGTAGAGTGCATTC
ACTATTTATTTTCCATCTAGTCAGGTCGAGCAAAATATTGAAAGCAATTACTAACTATAA
ATATCGCTCCAGTGGACTCTCTAGAATTATTTACTTAGTTGGTTATTTCCTCTGAGTTGT
AATTCATCAGTAATTCTCCAATAAGGTATCGATCATCTCGAGCTGCTTCATGAGCTGCTT
CAAACCAACGATCAATACTTGCACGAGAGCGAGATCCAATCTGAACAAATACGTGGATCG
CCATGCAAATTTGGAATAAAAGTTTACGGAAGATGCCAACTTCCATAAATCCTAGAATAG
GAAGAACGAAACCACCCTTTTGAACCTTGAAAATGGTGAGGATAACGCACAGTACTATTT
GGTAGGAAAGCGCGGATCCGACCAGAGCACTGGCGATTTCTTTGGTTGTAGGTCTTGCAA
AGTCATCAATCATTATTGTACGATCCACGGTATCCCATTCCCAATCTAGTAGCACAGATC
TTATAATCTTGAAAAACTTTGATACTCGACCCCGCTTTCCTTGCCATATCAGTCCTCTTT
CGGCATTCGCATCTTCCCCCGCGTTATTCCTCGCGTTTGGATTACGATTGCCGTCCTCAT
TGAGAGGCGGTTCTAAAATTCCGTTCCCTAGGATGAACCAGAATCGACGAGTGAAGAACT
TGAAATACAACAGAAACGACCACGTATTCAAGACAACAGTGCCCATGACCCATGATATCG
CAAGGGTCTTCCAGTCGAGAAAAGGTTCTTCCCTCGAAAACCACTTCGGTGACTTCATCA
CTACAAATTCGTAGGATAGTCCCAACGTCAATGGCGCTATTGCAATCCAGAGAAGGAGTG
ACTCTAATACGACAAGAATTTTTCCAGATGGCGGAGGCCGGAATCGTCCAAGCCATTCGC
GACACCTTAGGTACAAGCTTTGATCAACAGCGTTGATATACCGAGTCAATAACGATGCCG
TAGGGAAAAAGAGGCCAGCACCAGAGCAGAATGCAAAAGGATCGTGTATATACTTGGGAG
GGATCCGTAAAAGATGGTGAAAGAATCTTCCAACAGCCAAAGGACAACTGAGAATTGCGA
GAACGGTAAAAATTACCGCAAACCAACTGAGAAAGACGAGAATGATAACTTTGGCTATCA
ATTTGACCGATCTACGTTCTTTTGAAGAAGGCCGAAAGGGTGTGCGTTCAGCAAGGCTCT
CTTCAACCATTGATTTACGTTCTTTCGCCCAAGCCCATCGACCCTGTTCATATGCACTTT
CTACCCCAAGATCATCCCAACCTTCAGGAGGCCGCTTCACTTCGACGCCTAGGACTTCAC
GATAAAATAAAATTTTCATTTCTTGCGCAGTCTGAACAGTATGATCCTCTTCAATTTCAA
GACGATACCTCCCAATTTTAGTTGGAAGGTGAAAAGTTCCGTTTTCGTCTAACGTTTCTT
CAGGGAGGGAAATTGAACTGACGGTGACAGAAAGAACACGCTGTCCATTCAGAAGCTGCT
CCCCCCCCAGAACACTTGTTGAGGAGGCACCGATGCTCTGCTTTGTCTTCTCGATATTAG
ACAAAACAAATTGGTCAATGTCCTTCTCCTTCGTAGCTAGCTCTACAAAAAAAGAATCAA
TTTTTAAATCTTCCCCTTCCACTTGCGGCTTAAACACAGACTTGGACCCGATCAACTCAA
ACGCCGCGATACGCTGCGGTAAGAGGTATTCAGTTAGCCCCATTTTTTGGCACATGAATT
TCAACCAACAATGTTGCAATCCCCCTATTGTATTTTTGTGACGTTCAAGCAAGGCCAACA
TTGATAGATGGAATGTTATCAACTCGAGAGGGATTTGAAGCTGGGGAGTCAGCAAATGAT
AGAAATTGAGGTGGAAGAATGTAAAAATTCTGTCTATACCACTCGAATGAAATAACATTG
CCGGAATTGTGACATGCAATGTAAGCAATGGTGCATAAATTGCAAGTGAAAGAGCCATCC
GCTTCATATGAGTCAGCACAGTCTCGTGCATTAAATTACCCAATAGATCAGGTTGTGGTT
CCTGTGGACGTATCATCCATGCCAAAATCTCTGGATGTGTTACCTCCCGTAGTTGCAACA
AGAATACTGTAACTAGAAGCATAAATGTAATACCCGCTACCCAATGTAGCAAGAGAAAAG
AAAAAAGATCCCCACCTGCGAATGCCAAGCGACCAGCAACATCGTGCCCAAAAAGACGCA
CAGTAGACGCGTCCAACCAGAGCCCAAGACAAAGGGGGAGTTGGAACATTTTCATGAACA
AGAGTACACACACTTTGATGATTGCCACCGTTGCGTCCAACACAGTCTCAACAGAGTCTC
CTAGTCCTCCCAGGTTATCTTCCTCATCCAAGTCATGCATATCTTCGCCAAGCCCCCTTG
CTAAATTCCGAATTCGCTGTACACGTTGCAAATGTTGAGCGTCGTCCAGATTTTGTCCAG
CATTAGTTGAATTTCGTCCAAACACTTTTTCGGTTCTCCTTAGAGCAACAATTGTATATC
GTGATATCACGATGAAACATGCCAAAGAAAGATATCCCAGTGTAACTGTAGCATAGTCGG
AAAGCTTAAATGTCGTGTTTCTACTGTCGCTCTCTTCTTCCAGTGACGACAACAAGCTAA
TGACGGTTGTCGCATTTGTATTCTCCGAAGAAACATATGGTATGAACTTTAACGCATTAC
CGCAGAACGTGGTATTGAAAACGCTTGAGTAAATCATAGAGCCAACAGTTTTTGGTACAA
ACCCAAAAATTCCAAGATATGTTGCATTGAATGCCAAGAGCCAAAGCAAATTTCGCACAA
GCGTACTAATGGGACCTCGAAGACCGAGGAGCTCATCAAAAGCGACGTTGATCTCCATAT
CAACTTGGTCGTCTTGTAGAACCGGATCTAGTGGATCAAACGCCACTCCACCATCATCGG
GTCCCACCGGTGCTGCCATTAAAGGAGGCATTGCGTCATCTTCGTTGTTGTCATCCTCGT
CATCGTTGTTCATCCAGGCTTCTACCTCGTTTCTCGCATCTTCTTCGTTAACTTCTTCCA
TGTAATCCTCGTCATCGCTATCATCATCGTTTTCCGTATCTTCGATTACAAAGTTTGGTC
TGGCAAAGTCAACGGCATCATCAGCAAGAGGTACAACGCCCCCGTCCGGGCCATCATTGC
CTGGCCTTTCTTGATCAGCATCTACATTTTGCCGTCTTGCCTCCCGTTCCATTGCTAGGT
TTCGTAATTCGGTTGCTCTGTTCCTTAATTGCTCTGTTTCTCGGTGATAATTGAGTAGAT
CGCACTCGACAGTGGCAAGGTACTCTGAGAAATCTGGACCAGACCTCTCGACAAGGAGTG
GTTGCATTTCGTTGTTCTCTTCCGTGCCTTGGGGTGGGTCTCCAATATTTATTGTAGTGT
CTATCTTCGTTTTTGCGTCGTTCATATTTTTCTTCTTCTCTATCAGTTCTATGATTCTAC
GGTCGGTAGCGGTATTATCTAATTCGTCTTCATTGTTGTCGGTGTCGTTCTCTCCGATAG
CGGCGCCATCATTTTCTCTGCCTGCCTCTTGTTGTTGTTGCCCTTCGCCTTCCTCTTGTT
GCGCTCCCGGTGGTTGCTGCCAGAGAACTCTCAAAAAGTCCGCAAAGCTCATCAAACTTA
GAAAGCTAATGATGATTGTGGCGCCCATAACTGCTCCGCTGACAAGATCCGAAGCAATCC
TATCTTCTCTACCCAAAATTGATGACGGTCGTATAATCCAACCCAGGTACAAGCAGTTTG
TCAAATAGGGTGCAACCACCAACCATAAAGAGGCAGCAAAAAGTATCCGAAGTGCCAAGG
GAAGCCATTTCGCAAGAAATCTACTCGATAGTCCTAATATAACCTCGTGTGCCGGTAGAC
GATCCGGTGTATTTTCGGCGTATTGTGGGTCAAAACAAAATTTGAATTTACATATTTCAC
AACGCCCGTCTCCCCGCGTCACTTCTAGCCACGATATCAGACATTCTTGGTGGACCATTC
CCATCGAACCGGAGCATTTGCATGGCCAAAGCAGGGGTCTCCTATTTCGATGTGATGTGA
TGCGGTGCGATACAATGCGTTGTAATTTAATTCAATTCAATTCAATNNCCCTTCCTCTGC
CGGACCCCGGCATACTCTACACTCGTCTTCCTCTTCTTCAACGAAGGGTGATGGTTCGTT
CGACACATGTTCTGTCTCGTCTTCTGCTTCCACTGCTATTTCCTCATCCTCCATTCTATC
GTGACCGTCATTTTCATCGAGGCTGCTGTTGTCGTTATCATCGTCGNNTGAGCTGGCAGT
TCCATATCTCTACACTACCGAAAAGTATAACAGTCGCTAGCTCAAACGATAGTATGTAGT
AACTGCAAGTAATGCTATGTCTCAGCAGTTATCCGAAATGATAATTTGGTTTTGTATCGG
TACGAACCAGCTTTTTCTGTTATGACGCTTCTCGCCCGTCTGTCGAGATGTTGTGATAGA
CTACTCGTACTCGTACGGTACGTAG
>PSN_contig_0000153
CGATTCGTTTTAGGTTTGTACATCTTCCGAGTGAATCGGGAATGGTGCCAAACAATTGAT
TGCCATACATTTCAAAGTTTTCCAACGAGGTCAATAGCCCAATTCCCTCCGGTATCGTGC
CATTTACATACGTTCTCGAGAGCAGGAGCTCTTTTAGGTTGGTCATTTTCTTGAGCGAAG
AGGATACCGTTCCAGCAAAGGCATTCATGCTCAGATAGAGTTTTTCCATGTTACTCAGTT
CGAATAGCTCCTCGGGGATGGTGCTATTAAATCTGCACCCCCCAATGTTCAGATACTTCA
GATTCGTCAAGCGACCAATCTCACTCGGCAACTCTCCCGTCATCATCGGGCAGCTGCTTA
TGTCCAGATACTTCAACTGCGTCAGTTCACCAATTTCGGAGGGCAGCGTCCCCCGCAAGA
ATTGGCGCCGGTTCATCGTGAGGACTTCCAATCGTGTCAATTTGGAAATCTCTGCCGGTA
TCCCCTTGCATTCGTGCGCGGGAGCCGCCTTGCGGTCTCCCGCAGCACACATGGAGGCGT
CCGTCAGGTCGATTCTCGTTACCTTGCCATCGGCACATACCACACCGTTCAAGTCACACT
TGTCTACGTTTGGTTCGGCCCAGCTTTCGAATTGTAGCCCCCAATTCATTCCAACTGTGT
ACGTATACAAGAGACGGAGAATCTCTCGTTCCGAAAGAACTCCGTCTCCGTTTAGGTCTC
CGTGCACGAATGCCGTTCTTTCGTTGTTCTGGTCGCATCGGACTGCTCCCAGCGTCTCGG
CAGACAGAGGAATGCCCCCTTGTCCAACGGGACAAGGCCGGCAGCCGGAATAGAGACTGG
CTGCACCGTTTGGATGAAAGGTACCAGCGGGACAAAGAATAGCGTCGCATCCAAACTGTC
GAAAGAGAATGTTGGAACTCATGGCGCCTCTCCCGCAGAAAATCTTGGGCACGGTTCCAG
TTAGG
>PSN_contig_0000154
TCTGTATATTAGTTTCGCATACATACTCACTACCTCGTAAAATATAGAAGATTTACAATA
AATAACAGAAAATCACTATGGAAAAGTACAGTATTGAGTTATTAGTAACACATATTATTG
TGACAAAAAATGGTCTAGCTACGAATACCGTACGTGCGGTAGTAGCTGTTTGTTTTACGG
CTGCAGGTCAGGTCTTGTCTTTCAATGGTTAGCAACGCGCACGCGAATCCATTCGATTCC
GTTCAGTCGCTGACCGTGTTGTCGCTGCCATTTTCGTTTCCGTTCACGCATCCAAACATA
ACGCATGCATTGCTATTGCTATTGCGATTGCCACATCCGCCCTTGATGCGTTTGCGCCCG
ATTCCATCCTGCCGCTCAAAGGCGTAGGTACTGGACCGTGATATCTGCAGGTTTTGTGCG
GTTTTCATCTTCTTTTTGAAATCCCGAAAGGCGTAATAGACCTTGGACTGGATCTCCAGT
TCTTGGTCGGCCGTCTGTGTTCTAGTGTCGTTGTCGTTTTTGTTCGCGTTCACAATATTC
GTGTTCATGTCCATCCACCCGTTGAACTTCGATTCCCACGTCAGAAATCGCCCGCCCTTG
ACGCTTCGTATGGTATGGATCAGTTCCAAAACAATGGCGAGTTTTCCGGCCTGGTTCGCT
TCGGTGTGCGCCTCGAGTCGGGATTCGATCAGGCTCTGAAACATGACGTTGCCAGGGTGG
CAGGTCATGGACTTGCCCCGCCGGAAAATCACGTCGTTCGATCCGGGGCACTCGACAATG
TTCGTTCCAAGTGGGAGTTGTGATACTACTAGCGGGTATTGCAGGTGCTGTACATACTGC
TGCTGTTGCTGCTGCATTTGATAGTATTTTTGCATGCTTCTGATACTACTACTAGTTTTG
CTAGCATTCGAACTATTGCTGTATTCGGAATCCACGGTATCTTCGCTGTCGGAAACAATT
TGTCCGTGTCCGTATTGTCGTTCCAAAGCAACCGCATGTTGTTGGATCTGTTGTTGCATC
TGTTGTTGCATCTGAAGTTGTTGCTGTTGCCGCCACCGCTCCCTTTGTTCTCGTTCTAAA
AACTTCCTTAGTTTGATCCATTGTTTCAGGTTGACGTGCTTGACGTTCCCGGTGTCCGTG
GACGGAATAAGTTCCACCGGAATCCCGTAGCACTTCAGCTGGTACCGTATTTCGATGCTT
TCTCCCAAATGGAATTTGACGCGCGAGGACCAGGCCCCCAGCACCATTCCATAGATATTG
GACAACGCGGAAAAGACGGAATTACCTGAGGTGTTGGGCAAACAAAAATGAATGGCCACG
ATGCGCACCGGGACCGCTGATGCCACGACGACGTGTGATTTGACGCGGGAGGAGTGGAAT
TTGCGCTGCTGCTGCTTGTTGTCGGCGGTCTCGTCCTCCGTGATCTTGGGGCCGCTGTAA
CTAATAACGATCGCGCCCTTTCGCTGGCTCTCGACGTCCTCGCCGGCGACTACCCAGAGG
TATATCAATATTTTCATCTGTCGAATTATTGGTATTTAAAACAATACAACACAACACAAT
ACAACACAGTACATATCCATGAGATTTCATTAGGTGATAACCGAATGAATCCATAGCGTA
ACGTAATAAGCAAAACCATGAGGGTGTATCGCATTGCAGAGTCTTTGTTTTTTTCGGATT
CAAATTTAAATTTGATTCCATTCAATCTGCTGCCTCTATGCTCCATCTGCCATGCTCCCA
GAGTTTGGAAGAATCAATCAAGTAATCAAGTAATCGAATAACGATAACGATGGCATGACA
TGGCATAACACGTCGCAAATAACTTCCAAACTGCAAAACAAAGCAACCCGATCACTTCTT
CTTCATATAATTGAATTCAACAACAACAACAGCAACAACAACAACAACAACAGCAATATT
CCATTCCAAACAACTCCAACAAACAGACTGCTGACATACATACTATCACATATTATATCG
TTTCATATCATACCATACCATACCATATCGTACGATACGATACGGTTAATACAAACAAAA
CAAAACAAAACAAAACAAAACACACACAAGATGTTGTTGTTATGACAACAGTGACACTCA
CCCTCACTTCCGCGGAGATATCGTTCCTGTTGTTGGTTACAATGCACAAAATACGCCGCC
CACTCCGGTCTCGATAGGGCAGTATCTGGTAGTCCCCACCCCTCAGAAAGGCCATGTCTT
CCCTGGAAAAGTTCTCTAGAGAGATGGGCCGTTTTAGAGCCTGCACACCGTATACCTTGT
GGACCAAGTCCATATATTTTACCATTCGCTGGGCCGCCTTTTTGGCGTCGTAGAGTTCGC
ACCGCAGGAATTTTAGCCGAAAGTCGTCCGTGTTGACGTATGCAATGTTGCCATTGTTGG
TGGAAGAAGCAGCAGCAGCATCAGTGGCTTGTTGCTCTGGCATTGGCGCATTGCTGTTGC
AGGGCCTTGCTGCTGCTATGCTACATGATGTTGCTATTGTTTCTAGCTGCTGCTTCTTCA
ACAATTCTTCTTTTTGGTGCAATACTTGGGCGCGTTCAAAGGCCCACTTGTCCTGTTTTT
GGATCTTGTTCAATTCGATGCCCATCTCGCGGAGAGCTTTCTCACGAAACTGTTTGAAAT
TCGTATTCGTGTTCGTTTCCTCCGGCGCCATGCACGAAACGCCGTGGATTTCTTCGTTGA
TGGCGTTCCGATCGTTGAACGAAAGGTTCAGGATAGCATTGGAGAACGGTTCCGATTCCG
ACTCAGAGTTGGAGTTGCTCTTCGAGTTGGAGTTCATTGTTTTGTGTTGCGTTGTGTTGC
GTTGCGTTGCGTTGCGTTGCGTTGCGTCGTGTGGTGTTGTATGTTATGTTGTATGTTATG
TTATGTTGTATGTTATGTTATG
>PSN_contig_0000155
CAAAAAGAACAGAAACGCGAAGAGCAAAAATCCAAAAAGGTATACGAGGCGCAAAAGGCA
ACGCAAGAGATGAGTGCAGCAGAATCAGAAGAGCTTGCCGTTAGAAGACGCCGAGCCGAA
GGAACACCTGTCACAGACGATACATTTGCGGAATGGTGTGGCAAATTCAACACCGAAATG
GACGAAGTGCGCGAGCGATTAAAGGCGGAAGCCGCGACTGATACCAGGAAAAAGGGAGGC
GCCAAGGCTGCCGAAAAGGAAGTGGACAAATCCGGACGCCTGACGGGATTCGAACACTTT
AGCAACAAGATGGGAACACTGAATCTAGAAGCTATCGAGGCTGCCGCCGAAAACGCCCAA
GAAGATGTGAACGAGGTGGACGAAGATCTCTTCGATGTCTCGGACGACGATTTCGATGAT
TTGGACGACATGGACTTCGACAGCTCAGATGACGAGGACGACGAACCAGACATATAATGC
CATAGTATTAAACTGATAAAAAACATCGGTTGTTTGCATCTGCTACTGAAATCGTATTAC
GAATACCAATTGTAACTATACCTCTAGGATTGGGCGCGAAGACGGTCCTATAAAATCGTT
CCCTTAAAATATACATGGACTAAGACTAAGTATTATATTGGTCGAGGTTCTATCATTTCA
TGTCATCGGAGGGTACTCGTACTTTATTCACCCACACACCGTATTTCTGCAATAGTAAAT
TTCGAAAACCGCCTACACACCACACCATTGTTTCATCCCAAATAAATTATCAATCACAAT
AGCCGAGTTTCCGACTGGTGATTGAATCATTCATTCGTGTATGTATGCATGCATGCTTCT
TTGCTACGTGTGCATAATATATTCTTCATCATCCTAAACGCATAAGTAATCGCATTTCTC
ACCAAAACTGTTCTTTCTTCGCATAAAAAATTAGTATTGCCATCTAAATCCCCAAAAGCG
TCTTTCCGGAAATTCACTAACTAGTATATACGACTGCCTGGGTACCTCCCGAATTGATAA
GCTGAATGCGTCAGCAATCAATCAACGAAGGAGCTGTCTTTCTCTAACAACAACCGCCTT
CGTCCTCGTAGTCTTCCATTGCCTCGACGGGTCGCTTGATTTGTAATTTGGGTTTGCCCG
GTACTGCCGACGCCAGAGCTTCGGGGTTTTCCAATATCTTTTGCACGACTTCCATGAATA
CCTGTTTGATGCCCAGACGGGTCTTCGCCGATGCTTCTAAAAACAACATGCCGTGCGACC
GGGCCCAGGCCTCGGCCCGCTCTCGTTCGACCTGTCGCTCCATATCGATCTTGTTCCCCA
CCAACAACTTGACCACTGACTCTCCGTTGATCGGACTGTAGAGTTGAACATCTTTCAGCC
ACTGCTCGAGATTTTCAAAGGAATCTGTTCTCGTGACATCGTATACTAGCACGACGCCGT
GGGCACCCCTATAGT
>PSN_contig_0000156
GACTAATCTCTTTACCTACACGACGCTCTTCCGATGTCGATCTTGTTCCCCACCAACAAC
TTGACCACTGACTCTCCGTTGTTCGGACTGTAGAGTTGAACCTCTTTCAGCCACTGCTCG
AGATTTTCAAAGGAATCTGTTCTCGTGACATCGTATACTAGCACGACGCCGTGGGCACCC
CTATAGTACGAACTCGTTAGTGTTCGAAAGCGTTCTTGTCCGGCAGTATCCCAAATGGTG
AGTTTGACTCGTTTCCCACTCATATCGAGGTGCTTCACCTTGAAGTCGACACCAATGGTC
GATTGAATGTGCTCGTCGAAGGAGTCGTCGGTAAATCGGAGCAACATCGAAGACTTTCCG
ACCGAGGCATCTCCAATAATGAGTACCTTGAAGAGAAAATCATAGGGAAATGTTTGCGGA
GGAGGAGCTACTGGTGGAGCCGACATCTTTTGCGGCGCGTTGTATGAGAATGAATTGCTG
CTATCGATTTTGTTGCTGCTGCTGCTGCTGTTGTACTTCTTGACGTATCTACTAGAAGAA
GAATAGAGGAAGCGCAATGGAACGTAGTGTTGTATTGATCTAATAGACTAAGCTCAGTTA
CATGTTCTGTTTTGATTGAACGTTGACATCTGTATTTCTCAATTCTCAAAACACTGGCTT
GAAACGTTGAAATGCTGCTACGCCATTTTTTGACACTACTCGAAGCGAAAAGTACGGTAT
TGAATACCACGGTCACATCATAGTACCAGGTACGGTACTCGTACCTTGTACGAGTACGA
>PSN_contig_0000157
CAACTACCAACTACCCTTTTGACCATGGTTTGTACACCTATTAGAATATGATTAGAATAG
CAATACTGACATTGATCTAACACACTTGTTTGTGCATGTGTTACCGAGACGGATATATTT
TTACAGTACTCGTACTTCGTTATTTTTTGAATATTACAATATTTCTGATCACTTTTTGAG
ATCCCTTTCCGCAAGAACACCATACTCTTGTTTTCGTGAGACACTCGAGTAGATTGCATA
CGGCAGGGGTCATAATCCCCTGACATATGGTACGTACAGTAACCGATTATTGATCTCGGG
TTTTTGTTGTGCTTCGAAAGCTTCATGAAGGTTGGGATTGAATGGGCTGACCAAAAAACC
AACGACGGAACCGAGGGTCCGTCCGGCACAGTAAAATTGTAATGCGACGTTGAGAGCAAA
GAATGCGTCCTTTACTCGATAGGTATGAACCAAGTGGTTACTCTCTGCTCGGAATCTCCA
CGCCACCTTGAAGGATGAAATAATGACAGCCGTCCAATCAAATTCGGTCAAAGGAGGCTA
AAGAGTTTCATATTTGGTGCGATCAAGAATGCGGGCAAGGAATTTGCGAACCCAGCTACC
GATGTTTGTGATGGATCTTGTGGTCGGATGTTGTTTCAAAACTTGTTTGATCTGAAGCCA
AGGAAGACACCGAAAATATTGGCTATTGTCAAGGGCCAATTTTTATTGACTTCTACGATG
TGTAGGAAGCAAATCAAGCGATGATTGTCAGAAACGACACGCGTGAGAAAAAAGCTTCGG
TATCTAAAATGCACATATGATTTCCCTACAAAAAGAATTTTTGCCACAATCGCTTTTTCG
TATGACAGTTTAATTTTTAAATTAAAAACGACACTTATAGAATGGAGTGGAAAATACATA
AAGCGAATTCAAAGAAAGCGGAACAGTCGCCTATTTTCGTAACGTTCTATCACTATCATT
CCACTCTCACTATGTATAGTGGGGCTTAAATATAGAACTTCGTAATAGCATCATTGAAAC
CACCCAAAAGTTTAAGGACGCCAAGATCGGCCTCGACTTTCTCGTAATTAGTTGGTGCCG
ATTCTTCTGATTCCTTAGCATAAACAAAAACTTTCCCATCTTGATCCCGACTGATGCGAA
TCGAATCCGATAGGAAGGTGGTTTCAAAGATGGGTCGCGGATTGCTATAGCTATCCAAAT
TATTCTCTAAGAACGAGCCAAGTCCCCGGCTCTGCAATTGTAAACCGTTATCTAAAATGT
TTCGTAATCCGGGTATATTGGATCCCTTGATCTGAACCGTATCCATCAATAATTTCCACG
ATTTTCCGTCGACTGTAGGTGTGATGTCGGCCTGACTGACAATCGAGCCGTCAATTGTAA
GCGGAAGACCCCCCGAGTACGAAAATGGAGTAAAATCATTGAGGAAGGGAACCGCTCCGA
CTTTGACCTCGAACTCGGAGACCATTAATGTCGGAGAGATGACCTGTCGCACTGTTCCAA
TGTTACTAATTGCCAGAGCCTTCCGGTGCATATCACAAAACCAATCGTATTGATCGGCTT
GATCTTTGGTACTACAAACAGCCCGACCCGCCATGAAAAATGGGGAACTTCGGAAGAGCT
GCGTTGTTGAGTAAACGAGTTCCCACCGACCGTTGATCATAGGATGATTTGTTGGCTCTG
GAGTAGGGTTGTTTGCCTCCAAAGAGACGATAAGTTCTGATGCTCGATCCTTTTGATCGG
AATTGGCAAATTCTCCTCTCCCTGTAGATGCTGCGATTCTAAGGAGAGCGCCAAGATTTT
TGTCGTTGCTTTCTTCCGTTGCATTGTTGTTCGTTTCTTCTGTGGTGTCGACATCTTCCG
TTTCGTCTTCCGGTTTAGAGGCTTCGACAGACACATCTTCCACTGCCATATCATTAAGAT
AACCACTGGAGCGAGATTCAGCAGTTCCGCTATCGTTGCTGCTTCTGTCAGATCCACTCG
CCATGTCCTCTAAGTAAGTTTCGGGCTCTTTCAGTGATGAATCCTCGAGGTAATCGTAAG
ACGGGGAACTCTTCGACGAATCATTTTGGTTGTCATTTTCATCATCGTCCACATACGAGC
TTGCGGCTAGTGGCGCAGTAGATGGCTGCGATAAGGCTCTTCGCTCTACTGATACAAGCC
CCGGACTTCTGGACACGAACGCATTCGCTGTTGATATAATTGCCAAAAGTCGCCAAGTTC
TTCGTGAGAAAATCATCGTTGAATATCTGAAATGCGGAGGGTATGGACAATGTAAAAGTG
AATTAACGTTGCATTCCGGCAATTG
>PSN_contig_0000158
GAATGAATGAATCATCATCATCAATTAACCATTAGTGTCAAGAATATATTGGAATTCTTT
GTCAAACAAATGAAACAAACATAGAAGAGAGCGTCTATAATTCACGGATTTTATTTTGTA
CGATATTATGAACTGATTGCCATTTTTGATGGCATGCAGCTCTTCATTCCCGCGATCGTG
ATTTATACAATTGCGCATATAGTACGGGTATTGCTAGCATAGAAGTACACCAGTTTTTAT
AGTGAGAAAGAACATTGTGCACTTCACTATTTTACTTCAATTGGAGCTGTACAGTATGTT
TTAAAAAAAGTTGTGCATATTTATATAGTATTGTATTATATACGTGTCTTCGTCGGCTAA
CTACCCAGTACTGGTAGGTACTGTAAAACATACAGTAGTATAACGTATTAGCTACTAGAA
GAAAGCCTTTCCTTCTGACCGAACTTTGTTGACTGCTCGATCCTCCACGACGATCAAATG
GTATCCGAATTCCGTGGTAACGGGTCCCTGTACGGAACCAATGGAGACGGTCTTGTCAAA
GACGACGTCGTCAAACTTCTGGACCATCGTCCCCGGTGCAAACCGACCTAGCGATCCCCC
CCTAGAGGAGGAGGGACACTTGGAGTAGGACTTGGCGGCCTCGGAAAATGTCGCCGTCCC
TTCTTGTATGTCTCTCAGAATTAGCATCGCTTCCTTCTCCGAGTCGATCAGGATGTGCGA
GGCGGACACAATCCGGTCGTCGTATTCTTCGCTTTTGAAGGCGTTGTGAATGAAATCGAA
CATGCCCATATCGACTCGGGTGGTGGTGGTGCTACTGCTACTGGTGGGCCTGGCAATTGG
GGATTTCGACGAAACCGAGGACGATGGCGACGGTAGCGGAGTGGACGAGAATGCGGAAGC
AAACCCATTCTGTGTCTGACTCGCAACCGAGACGAAGTAGAGTAACAATAGTACTAAATT
CTGAAGTCGAAAGTAGGATGTCATCTTGGTAAAATAGGATATTCGTATTCGTATGGAATG
AGTTAGTTATTGTATGATTGATGATGATGATGATGATTGTTTCTTTTTGAGAAGCGAGAA
TGTCATCTTTGTACAATACGGTGTTCGTACCGTATGGAATGAGTTAGTTATTGTGTTATT
GTACCAGGTACCAGGTACGAGTACGATTGATTGATGGTGATGATTGGGATGATTGATTCT
TGATTCTTTCTTTTTGAGAAGCAATTAAGATATAAATATAGGTCTACCGGTTGGGGAGCA
AACAACCCTTGGGCTCAGGAAATTGGGCTGTGTCACATATTATATGCCGCTTGTGTCGCG
TCTGTGTCACCTGTCAACTACGCGC
>PSN_contig_0000159
CAAATAGAGCCGGTCAAGCCACTTATGTGACCAAAAAGACGTTATTTTTACTGGCAAAAT
GGGTGAAAAAGAATTACTAGTAAAAGCACGACTATTTCCCCCATTATCTCCATTAGCTAT
ATTTACACTAAAAGTCCTCTTGCTTGACTATTGATGGGGTCCGCGTCTTCGTATACAAAA
CGTTGAATAGCGTCTTCGTATCGCGTCTTCATATACAGTATTATTTCTCTTCTCTTAGCG
ACGCTAGAGTATTGATGTATTCACCAGTCTACGTGTTGTGGCACGTGTCTAGTCTAGAGA
GGCACGTGTCATTTGTCTAAGTGAATATTCTATGCTTCTTTTGAATTTATTGGCGCCAAA
AATGTTTTTTGATAGTGGGACAAATACTGAAGGAGAGTGCAAAATACTTGCCGTGTTCTG
GTAGGATTTGTACGTAGAAAAATACTTCGAGGATAGGGCAAATACTTGACATGTTCTGGT
AGGATTTGTACGTAGAAAAAGGACTTGGAGGATAGGGAAAAATACTTTGAGGACAGGGCA
AAATACTTGCCGTGTTCTGGTAGGATTTGTACGTAGGAAAAATACTTCAAGGATAGGGCA
AATACTTGTGTTCTGGTAGGATTTGTACGTAGAAATAGGACTTGGAGGATAGGGAAAAAT
ACTTTGAAGACAGGGGAAAATACTTGCCGTGTTCTGGTAGGATTTGTACATAGGAAAAAT
ACTTCGAGGATACGGCAAATACTTATGTACTGGTAGGAATTGTACATAGAAAAAAGACTT
CTTGGAGAACAGGGAAAAATACTTGATGCGTTCTGGTAGGAATTGTACATAGAAAACTGG
ACTTGGAGGACAGGGAAAAATACTTCATGGTCTGGTAGAGGATTTTGTACTTGTACGTAG
AAAAAGGACTTGGAGGATATGGCAGATACTTGAATTGTTCTGGTAGGAAGTTGTACGTAG
GAAAAAGGACTTGGAGGACAAGGCAAATACTTGATGTGTTCCCGTAGGAATTTGTACATC
GAAAAAAAACTTCGAGGTCAGGGCACGTACTTTATGTATTCCGGTAAGAATTGCACGTAG
ACAAAGGACTTGGAGGACAGGGAAAATACTTGATGTGTTCTGATAGGAATTTGTACATAG
AAAAAACTTGGAAGTCAGGGCACGTACTTTATGCGTTTCGGTAGGAATTGTATGTAGAAA
AAGGACTTGGAGTGCTTCTTGTAGATCAGACAAACAGGCGTTCTTCCTATCAAAGGAGTG
CCCTCCGGAGATTTTCTTTTATGTGAAAAGGATTGACTGGAGCTGTAGACTTCTTGACTG
ATAGAGCGTTTCCGGATTGTTGTTGCAGCTGTTGCATTCCAAAACTAGCCTCGTCATCGT
CAAATTTCTCGATCACAGTAAGAGTACCCCATCTTGCTAAAAGAAGAATACAATGGAATG
AGAAGAAAACCATTGTGAGGAGCGAAAAGAAGAAACCCATTGACAACAACAACATCCCAA
AACAAAAAACCAGACCGCGGCGCATCGATCGATAAAGCTAACCGGATATGTTCCCATTGT
CAAAGTGTTTAGTAGAGGCTTTCCCATCGTCAAAGCGTTTCTATTGAAGGCAATACTAGA
AGAACCATTGTGAGAAGCAAGAGTAATGAATTGGCCTTCGACATTGACAAGACCAGCAAC
AAAGCGAGAAAGATAATGCAAGCGAACAAATCAGATAACGACGCTAACACAGCAGCAATT
ACTATTGTTAATCGTACAGTTGATTGTGAAGACTAGATAT
>PSN_contig_0000160
GGTATTGTTGCTATTGCTATTGTTGTTGCTATTGTTGTTGTTGCTGTGACCCAGGTTGCT
CCCGCGAAGAAAATTCGATCCCGGCGTTGTTGCGGTCATGGAAATAATGACGGACGGACT
GCTTGCGACGGTGAGATTGTCCAATCCTCCCCGTTCATCGTGTCCACCACTACCGTCCAG
AAGAACAACACCATTGCCAATACCACCAATACCAACACCGCCATCGATTATAGAAGCACC
GGTCGGCGCGGACGATGCCGCCGTTGCCCTTCCAGCCGCCCCCGCCGTTGCCATGTTCGC
TACCGCCGATATCAACGCAGAATCTCCTCCCTGCGAATCCACTATCGTTGTGATGCACGA
ATTCTCTGGATCCGGAGGCAATCGCACCCGTGTCATAATCCCGGGAACAACTTCCGAGAA
ATGTCTCGATACAAAGGTGGAAATGAGAGACGACTTGCCCACGCCCTCATCTCCAAGCAC
CAACATGGTGATGCTTGATCGTTTCCGAGGGTCCATAGCATTGTTTCTTCCGCCATCTCC
TTGCTCCCTGGCGGACCTCGATGGTAAACCGTGATTAAGAGGTGCCATGTGATGTGTGTG
TGTATGGTATGAGCGCGTTCTGTTGCTCTTGCTTGTGTTGTTCGATGCTGCTGCTGCTAA
ATGCTGATAACCGACTCGAATGCTCTCCCGAACGGAGAAAAGAAACAATGAATCGTTTCT
TGTCCCGCTTCACGGTAATTTGTATGATAATACTACGTATGTCTCGGCTCTTCCTTTTTA
ACCGGAACCTTATGTTGCAAATCTCGGATTGTTTTCGATTGACAGTGAGTTACACGTGGT
TCTTTTGTTCTGTTGTGATCTGCTCTGTCCTTCAACTCAACTCAACTCAACTCAAATCGA
TTCAATTCAAGTCTCGAGTAAGTACCGCAGGATGCTGTTTGTTGGATGCTGATCTAATTT
GACGGTACCGTACCGTACGGTATGTATGTTATGGTATGGTATCGTGCCCAGTTCTGCCAA
AAGACTACTCCTTGTCGATCTATCTCGACTTGGTTGAGAATCAATCCCGGAGAGGGGGAA
GAGTGATGTGTTGCGTTGTGTCGTGTCGTATTAGTAGACTACTCGTACCGTAGGATCGAT
CGTAATACGAAGCAATAATAATATTATTATTCGCATCAAAATAATAGAAATAAGTTGTTC
TTTCCTCCGTTCAGTAGAACAAGTAGTAGTACCGTACAACTACTGGCACTCTACGATACG
ATACGACACAATACG
>PSN_contig_0000161
CCGAGGAGTGTTTTAGCTGCCAGGACATATGAGCCTGTCACGTTAGTTCATTTCGGGAGG
TTAAATTAGATTTTATTATTATATTGTCTTGTACAACGAGGGGCAGGCAAGTTGGCTGGC
TTGTGTACCGCAAGGTATCGTACCATACCGTACGGTATCGTGCCGTACGGGTATCGGCAC
GATGTGCATGCAGCCATTGGTTTGCGGCAACAATCCCGGCTTGGCACAATCCATCAACTT
GGTGGCAGCATAGTAGTAGTAGTAGTAGTAGTAGTAGTAGTAGTAGTAGTAGTAGCAGCA
TAGTCGTTATTCTGTTTTAGGAGAATTTGAAACCACCGGACCGGACCGGATTGGACCAGA
TCCAATCCGATCCACCCCATTCTTGCTAGTAGTAGAGAATCCAAGAGAAGCAAGCAACCT
GCAGGGGATTTGATTTGATTCGATTCATTCAGTACCCTTTGATACAGCACTACACAAACC
GCATGCATCTAACCTAAACCCACTTCGAAGGATGTATTGTACTGTAGTACTAATAGCTTG
GTGGGAAACTCCAAATACTATGCCCCTGAAAGATTTATTTCTAGTGGAACAACTCATGGT
ACCAGCAAAAAATGAATCGTATCGTATTGCATCGCATCGTGCAATTTTGTATCGTGTAAT
AGTATGGTTATATATTTGTATAGTTTATTTCTTGTGCATCATGCGCTGGTAAAAGGCGAG
TTCCTTGCCCTCCAGGATGTATCCATCGCAACGGCCGGTTTGTCCCGGTCGCGAGGATAC
CTTGGCCAACACGCGTCCGGAACTGAACTGAGCGTCGAGTGCCGGGTCCAAAGTGCGGTC
CGCCTGCCGTCCCTTGAGCTTCTTGGCGACCTGGGCGGACTTGGAGGAGAGGTCCACGCT
CTGTCCGGTGACGTCTCCCTCCTTGTTGTTCTTCTTGACTCCGATCTTGACCCCGTAGTG
GGACTCGTACCAGGCCTTGAAGGGGTGGGCATCGATGACGATGATGGCTCCCTTGACCAG
GGTCTTGGTGCGCACCAACTCGTTGTTGGTGGAGTTGTAGGTGACGTCCAGGACGCGCAC
CTTGCGGGTGCAGACCTCGGTTCCCCAGGAGAAGTTTCCGGCGTCGATTCGGAGTGCCCG
GAACTTGGAGTTTCCTCCCCGGCAGCGGATCTTGTGGATGCGGGGCTCGCCGATCTTGGT
CATGGCGGCCGGTCGTCCCAGGTCGTACTTGCGCTTCTTGCAGAACTGTGCGCGGCGTCC
TCCGGTCTCCCGGCGCTTGTGTCGTCCTTCGCGAGTGATACCCTGTTGGTTTGTTTGTAT
TGATTGTAAGAGTGAATGAATCGAATGGAATCGAATGGAGTACAATGAACAAAGAGAGAA
GGCGAAAGAAAAGTGGATGTGAGAACAACGGAATGGATCGGATCCAAAGGAACAACAACG
CATGCATCGTATATATAATATGCATGTTTATATATTGTGGCGATAGATTGATCCGATGGA
TATGATTGATTGATAGATAAATAGGCCAAAGAGAGACAGAGACTTGGTGTTCCGTGGAGT
ATGGATGGGGGATGCCGTAGACAACCGAGAATCATAGAGATGGATGCATAAATGGATGGC
TTCGAAACGGGTCAATGTCCTGTCTGTTGATACGTGAATAGTTTGGCAATCATATCGTGT
GGTATCGTTTTGTATCGAGGATGACCAGGAACCAGATGGGACGGATCCTAATCAAGTCAA
TTCAATTCAATCCGAATCGAATCAAACAAGCAGACAAAACTCGATTTTTCGGTGCTC
>PSN_contig_0000162
CCGGGGTATTCAGCAACGAAGAAGTAGACGAAGAGAACGGATTTTTTTTCCTCGACGACG
AGAACGAGCGAGCAAAAGAAACGGCCGACGCGGTTCGTGACCACGGACTGTGCGTGATAC
GGAATGTGATCGATACGGGCACCGATGAAGATGATGCTGATGATGCCGATGGCGACAATC
ACCCACTTCGCGATGTAGTCTTGCCGGCGGCAAAAGCCCTCCAGCGAAAGCTGAACAAAG
CTCTGAAAGCCCACAATATTCATCATTCTACAGACACCTTTCGGTTTCGTGAGGCCGCCT
CTAGATGCAAGGGTCGAACAGACGTCGTCTTTGACGAGTTGAAGAAAGAGAAAGCAATGG
GCGAGATCGGTCGAAAGGTTTTGCGTAACCCGAAACTATATCCCATCATTCAAAATTTGC
TCGGAGGAGGAGGATTTACCGACGACACAAACGAAGACGTGAAGCTTGTTTATGCGGGAC
TCATTTTCAGTTATCCGGGCTCGTGCGATCAACCATGGCACCAAGATGGTATGCCGTTGT
TTCCAGAATTACCACGGGAGCAGTCCGCTTTGTTGCAGGCTAGTTTGCCACCCTACGCAT
TGAATGTGTTTTTGCCATTGGAAGACGATGACGGATCGATCGAAAAAGGTCCCACGGAAT
TTATACCGAATTCTCACAAGTGGGAATCGCCGGATGAACGATTGCGTATGGTCAACGAAA
CCAGTGGCGAAGTTGAGGAGGAAGAAGAAGAAGTAAGCAGCGACGACGATGATTCCGATA
CCAATAACGAAGGCGACGAAGACACCAATGAGGATGACGAAGCTATAATTGCACCAGTTT
TGAAATGCGGCGATGCCCTAATTTACGATTATCGTGTGTGCCATCGGGGAACCGCAAACC
TCTTCAAACAGCTCACAGCCCCTGCTTTGAAGAAAAACAAGAAAGAGGAAAATGACAAAG
ATGATGTTACTGGAACCCGCCGCATTCTCTATCTCATGTATGCTCGGCCATGGTTTACAG
ATCACGTCAACTTTGATTATACAAAGAGTGCCGAATCCTTATTCGATGACGATAGCACCG
CGAAGACTCCCGAAAAATTGGATAAACAATATGAATTGCATACTATTTCTGACACTAGCA
AATAATGGGCACAACTTCAGATGCCGCTCTACATACCTAGAACAATAAAATAATAATACT
CGCATTTCAAACTAAGCTTAATTATTCGTCTCCACAAAATCTATTTAAAATGCCAAACTA
ATCGGAAGTAGAGCTGTATATTGACAGTACAGAATTGATTAGGGACACATCTTCTTTGGC
CAAAGGTCTGGCATCTAGCTCCCCACCTTTCCTAGTCTTGAGATAATTCATAATTGACAT
CAGGCTGCTCTTGCTATCTTTGTTGAAGTAGGAAGTCTTCAATGCGTCTACGCTTGCAGG
TGCCATTAATAAAATCACAAGGGATCGGATAAAAGGAATCGAAAACGGCGGGCTGGCAAT
TTCAAGCAATCCACTAATGAAGTAACGGATCAATGACGCATCCAAACCAGACCGTCCGGG
ATCTTTTAACAAGCTCATGAGTTGACCGAACACAATAGGGGCTTCTCCTTTCGTGCACAA
AAATAGGAGGAGCCTTAGGCTCTGTTCCTTTAAAGTATTCATTGTGTGGTACACAACTTC
GGAATTAGAATGTTTCAAAAATTGAAAGGCCACTTCACAAACATCATCTCGCGTGAAGGG
ATGGTGCATGTAAATAATTCTAACCAGAGTCATGATACTAGGTGAAATCGATGCATACGA
AGCGGAGCTCACGAACTCCACACCTCTTGTAACTTCCCGTGCCCACATAGCAACACCTTG
GGATATAGGTACACATTTTACAGCCAAATTGCAGATTTGTTCACCGGGACTCATAGTAGA
TCTATCGCCTTTAATTGCACCAGTTGTTACAATAAAGGAAACCATATTTTCGAGCTGCTC
GCACAGTTGGCTCCCCTCTAACAACATCTGCGTGAGGCCTTCTTCGTCAGTCTCTGGCTC
CAGAACATTTGGATCAATATTTCTTGCTTCCTCTAACGACTGCTTTTCCGCAGCTAGGAC
CGCAAGAGCTGTAAGGCGTCCGCATTTTTTCCTGAGGGACACCAGACCCACTCGTTGCCC
AGGCTTGTACAGATATCCCAACAGAGCTTCTGTTGCGATAGGGTAATTCACTAAGAGGTT
TCCGATGAAATTTGTTTCTGGACCACTTGGTGCGTTCGGCAACATTTTATCCAGGAGTGA
GTCATCTATTTGAGTCCCTAGGCAGTACCTTCTCAAAAATGTTAATATGGCTGATTCAAT
CTCATTCCGTCGATCATTATTGATACCACTGATCATACTTGGTGCCTCAGTAGAAGTGGA
GTCACTCTTACTATTGTCGTCTTTGTCTGGGTGTAAGCGCCGCCGTTGTCTCTGATGAAG
ATCACTTATTGTACATGCCACATCTAAACGACGTTTTCGAAAAAGAGGAGTGGACCCTGT
TGATGTAGATGGATCGATCATGTCACCCTGCAAAACCTCAAGTAACCTTTCCCACTTTCG
AATGACTCGTTTGTATAGCAATCTATCTTTTTCTGCCATAGCTAAAGAATCGCTTTTCGC
CTTTTGGATTTGAAACCGCAGTACTTCAAAGCCATATAAGTAGGTATATGACGTAGATGT
ACAGATTCGTCTAAGATCACCAACCAACTCATTCAGGCTAATCGATGTATCGTGATCGTG
ACATGATGAAACGGATATTTTACCAATCACTGCTAGTTCCGATGCTAACATTGCGTTAAA
TACAGGGAAATGCTCCGACTGGTTGATCCTTCGGGCAATTTCTCGATGGTGTCCCCTTTT
TGAAATGGATTGTAAACAATACATCAACAATGCACTATCTTTCTTGGAAGCAGATAAATC
GATTAAAAGTTTTCTCCATCGATTTGAGTTCATCATATCCTCTAGAAATGGAGCCTCATT
AAGAGCCAAAATATTGTCACCACCTTTGTGTGTAAAGCGTTCCTTTACAATGCCATTGAC
GACTTCTTGAGTCATCTCTCGGATATCGTCCGCCGATTTCTGGAAGCGCTTTGCGTGCGC
AGCAGCATCCGTGGTGCTCGGCGAAGAAGATGTTTGCGACTTTAGATCAGCAAGCCATCG
ACTCAAAAGGCCACACACAGCAGTTTGCCCGTGAGCGCTCTCACTCAATGCTTGGATGGC
ATTCTTATTATTTCCCGCATCGCTCTTAAGCACCTCCTTAAGGTCCGACAAGATACC
>PSN_contig_0000163
GGTTGAATTAATCGGCAGCGATTTCTGGATTTACTTCCGGTGACAGAAATTGCGGGTCGA
TATTCAAATTTATACGGGACATTCCATCATCTACACAGCCTTCATTACAGAACGTTGAGA
AATGAAGTAGACAGATTTTGGTGAGAAAGGAGACCGACGAGCTGTAAAGAAACTAAAAGG
GAAAATAATGTCGATGGGAGCACTGACGAAAGACCGTGGGAAGAAATATCGGAGAACACC
TTGAGATGAAGGTTACAAAAACTGTAACGGATCATCAGCATTCTCCAATACTCTTATGGT
AGACTAAAAGTCGTTGGTCAATCCGCTAATAAACTCCGGCATTTTTTCTAGCATCCGCAT
GAAGGTACTCGTGCGTGGAAAATATCTTCAAAAGAAGAAGGGCACGGAACCGAAAAAGGA
TGCATTTGTGTGTGTAGCGCGAGACAAACACTCATGTGACGGACCTTACATACCTGCCAG
CCATTTTCTTTCGAAG
>PSN_contig_0000164
AAAATCGATTGACAGAAAGGGTATAAGAAATACGATCTACAATGCACGCATTCCAGGGGC
TGTACAAGTGCTTTTCTGAACCCGTTGTAGAAATCAGAAAAACTCAGCTTCAAACCCATC
TTGAAAACTCATATGAAGCAAGAACGCCATGAAGATAACTACGATGCAAAAAAGATTATT
CATGGTGTTGTAATTACGCACAACATATTTAATGAAATTCATAGTCTATCGTCATAGTCA
TCAATTTGAATCGATACAAGCAAGAAAAGACCATGAAAACGCTAGATTGATTCCTATGTA
TCATGGACGCTAATATTTTGGTCAATTGATCGGTTACATGAACCCATCTTTTTAAGGAAT
CCACGATTCCGAATCCCAGTCCCAATCATTATCTCCGACATTCTTCTTCGTCAAAGCAAT
TCCGTTTTCGAAAGGAACGCCTTCCCATCCAGTCTTCATGAAATTACGAATATTTTTGTG
AGAATCTCCATCAGGATCAGCCAAAACTTCTTTGTAATATTGACCCCATAGCTTCAGGGT
GGTTTCCTTGTCGAAATCACAGAGGGCAGCATAACTGAGTAGTTTGGCAGATCCCTCGTT
TTCACCAGCTTTGTTCACGATATCTCCATTCTTAAATTCGATCAATCCAACTTCGTAGTT
CGTTTCAATGACATCAATCAACTCGGCGAAGTCCAAATTGTCGGGATCCATTTCGACGTT
AGCATTGAAGACTTCGCATCCATCGGGAATGGATTCTCCAGCTTCACGGATTTCATCCAA
CATACGGCAGGGCTTGGCAACCTCCACGGCACCACCCCTGGCTTGTGTACCATCCCATCC
GAATGCCAAGTCATTAGCTTTTTCAGATGCTGGGCGGATGTTGGCGTTCAAAGAGAGAGA
TGGTCTCCCGACGGTGGATGCGGGGGCAAAGGCGCTGGTGCCTACAATGGCAGAAGCAAT
GATCAACGCACTCGTAGCGAACTTCATTTTAGTCTATTTTGAAATATGAAGAGCGTGGAA
TAACTGTGTTGAAGTGGTTCGTATTCCTTCGAAAGTCACGATCCTGTTGATTTCTTTTCT
GG
>PSN_contig_0000165
CCGGTATGAAATAATAATATCTATAAAGTACAGTACGTGTACTACACGTACTGTAATAAT
AATGATAATACTCGTTGCGTGCGTACGGCACGATATGACGTAATCGCTACTTTTTATTCT
ATTGGATCCCTGTATTCGTACCGTAGCATCGATGATGATTCGTTAATCAGCCTTTCCTCA
AATGATGCTGCTATACTACTCTATAAGCAATGATTTTCCATCAGTACCCTATTGTTATCG
GGCAGATGGTTGTTCCACAAGTGATGCGCTAATGGAGGTATATATGCATGCTCAGCATGA
TCTATCTTGTTTGCGTTTTCGGGGAGGCGAGTCCTCCGGTTCCCCGTTTTCCGCTTTCTC
CTGTTCCCATTCGATCTCATCGAGCGTTGCAGATATAATTCCTAGCCCTGCTATTACGGC
AGTATCTACCCTCAAAATGGAACGGCCCAGAGACGCAGATTCGTAGCCTGCTTCATGGAA
GAGCTTTGCCTCGTCGTCCGTCCAACCTCGCTCGCTACCAATAGCCACAACGATGCGTTT
CTTTTTGTTGGTGTCTGCTGTTGTTATGGTTTGGGATCCCGCCGATACCCCGTTCATGAT
GACCTGCCGACACGGCGGAGGTTCCATCGTTTCGTCGCCGCAATCTAGGAAAATTCGGAT
TTCGTCGTGGCTGCTCGAAGATTTCGTTGCTGTCGTCGCGTTTGTCATTGCTGCTACTGC
TGCAAGCCCCAACCGATCGAGCATGCCTCGGGATATTACCTCGTCGACGGAAACATCGAC
AGCGACCTCTTTGGTGTGGCAACCCTGGCTCATGCCCTCTTCCACCAGCGGGTGGTACAC
CTGGGGCGTAATGACACTGGATTTGCGATAATTCGGATCCGACAGCATCCCCCGGACGAT
GCAGATTCGTGTCACACCCATCGACGTGATTTGCGCCCACAGTCCCTTGAGGCGTTTGGG
GAACGGCAGAGACAGCACCAGCACTATTTCGTGGTGATTGCTGCCGTCATCGCTATGGGT
TGTCAAAAGGGATATTTTTTCTCCTGTGCCACCTTCATCGTCGACATCGACATCGACGTC
GTCATCCAAGACCAATTCCAATCGATTCCCCCCATCACCTTTTGTCCGCACAATGGATTT
TCCTTGTCGACCGGAAATGATCCCAATCGTTACATAATCTCCGTCTACTTTTCGTAGATG
TCCAAAGATGTGTTTCGTTCTCGGGTCTTTGTCTTGCAATTGGATCGATTTTCCGTCGGT
GGAAATTTCGCTGCGTTTGAACAGGATGAGGTTCATTGTATGATGTGTTGTATGTAATTG
TTATATTTACAGTGGCTCCCGGTAGTATGATACTGTCGATGATGGTGATGGGACGGTTGC
TGTTCACGCAATCCAATATATCATTGTCGCAATTCAATTTCAAAATTGTTGAAGAAATAA
GGAGAGCGATGATCAAATTCAAAATGATTACGTAGCAGTAGTCTCTACGTACAAATAGAA
TACCAGGTATTTTGATTTTTGTTGTTGCCGAGAATATTTTTTATTTTTTGATGTTTGGTG
ATTTGATCTGTACCGCGTCGTTGGTGCAAATTAGACCCTTTCTGTCAATCTATTTTTCGC
CGTTTGTTGGGC
>PSN_contig_0000166
GCGCGAAATGAAAATTATGGTGTTGCTGTGACATAATGTATATGTTTTGATATTGTTTTG
TTAAAAATGATGTTTTGTGAACAAACATGACATCTGTACCCATTTGAATGTTCCTGTAAT
TTCCTTTATTTCTTTTGGTAGTGATGTTAAGTCAGGAACCACTATTGATTTCTTTTTGCA
TACTTTCCTCCTCTTGAGATTTGGTACACTTGGTCTGAATATTGCCTTCATTATTTTTAC
TTTTCTAGGGTATTACTGGGTTATTTAATAGCGTGTTGTTTTTGGCAATCTTCATGACAA
ATTGATGCTAGCTCACACCCTCAGCAGCCCGTGTTATATCATTGGCTGAGTAATTTGCTT
TGCTATTGCTGACAGTATTTAGTAGCAGTGTACCAACGTTCTTTGTCTCATTTTCACAGT
CCCAGTAGTATATGCAGACCTCTGTCTGATGCTTTGAACCTCCTCTCAATACCTGATGGG
TCGGTCACTTGGAATTGATCGTCGATCCAATTCTGGTGTTCAACCTTGTAGCCTTTCCGT
CTTGACACTGCATGCAAGGACAGTACGTTTGCAATGCCTTGTTGGTGATACCATACTGTC
CCAAATCCTGGTAGATCTCCCATTTGGATAGTGATGGATTTCCCTACATTTACAGGTGTA
TAGTTGTTTTGGTATGTTTGTATGTTCCATAAAAAATAACAGTTGCTGAACATGTTCACT
GTGGATCAGCTGTCCAACAGTATCCACGTGGAGTTTATCTTTCTGCTTGATTGTTGGTCA
AAGATGTGTTTGTTATTTCCTTTCTAATCTTCAATCACGATACTACCTTCTGTTTCTCTA
AGCATGTTGAAAAAATATTCATAGTCGTTATCATTGAGTTCGTCTTCCAGTTCACTCTCA
CTTGTGTTGCTGAAATGACTGTTCCCACTGCTATTTTCATCACTGCTCACCACTTCACTG
TCCATCAAATGACTATGCCCCATCAGTCCGTCTATCTCCGTTGACAACACTCTTTATGTC
TGGTTAGTGTCCTATCTTCACACGTGATTTTTGTGAAACTGGGGGATAAGTACTGGTTCC
ATCGACCACAATCATATCATTGATACTCTCTTTCTCCATCTCCGGCATTCGTGCTTGATT
GATTGAGTGAGTTGATAGTCTAACTGTCTGGTACCTCTGTGCCTGCTTGTACAGTTCTTA
CTTGGATGACAATACTATTCCATGATAGAGTGAACATCGCTTATTGTCTCTTGGTGTTCA
TCGTTCCAATGAGTTTTAGCATTCCTGTGTGTGGGTTTCATACCGCGTGTCAAAGGCGTT
AGTGAAGAACAGCATTGCAAGATATCGTTTTTTGGCCCTTTCCCTGGTGTCTGACTTGTC
TGATGTTGATAATAATATCCATTCCTCATATTCGACCATCTAAAATGTCTCTTCAATTGT
ATTCTGTATCATCGATTCATCAGCAAAGTCCCGCCCTGCCTTCTCTACAATAATTTCTAG
GGTATCAAACTCTCTGTAGCATTCAGGTAAGCTCAAGTCTTTTTTGTGTTATTACCTTTT
GGAGCCTCCAATACTTGGCTTTGCCTCCTCCGTCACATAACCTATAAATAATTTCCATTT
ACATGAGTACATCCTGACTGGCGTCTTGTTCATCAAACTCCTTCTGACTTGCGATTTTTT
TTTGCATTTGTAAATCATATTGTTTCCAGAGAATGTTATGCAATTTTCATAGGTGATGTT
TGAGGGTTCTTTCCGCTGCACGGTACTCCTTGTTGTCCAACTTGAACTCGTCCCTGTCAA
ATACATCCCATATGGGTACCGCCGCCGCTGCAGTTTTCACTGGTTTGGTCACTGTTATGA
TGGTTGGTGCCTTTTTTTACCATATCATGTTCCCACATAAACAATGAATGCTTCTTCTGG
CTTGATCCTTTTCTTTGGCTTTATTTCGCCCCAGACAAAAGTATATCCTTTGAGACCAGC
GCAATCCCCTTAGAAGATAGGGGTTGATGTGGTCTTGCCTCGCCGCTTATTTTGTTTAGA
TCTCCCATGTCTATCTTCCGATCCATTTTTCTCCCAGATAAACTTCCGGTTCTATTATTG
TTTGACATGATACAAGGTGTCATTTGGATAGTATGTTGTAACCTAAGCAAAATTCCTACA
AATATTTGGTACAAAAAGATACCAGCACTCAATAATATGGAAAGCGGACTAGCTGACAAA
TAAACCATTTAATCCAAACAATAATCCTCTCTCTCCATGCTCATGTTTACAATTATCACT
CGCTTGCTATTCTTTAGTCCAACTAAAGATCTTGTTGCTACAATGTCAACTTCCATTGGA
CACTTTGTTGCTTCATCTCTGAATCATCGATTAATTGTATTTTTACCCTGAAACGATCCA
CGCGACCAACAAAAGTAGGACTTAAGAAATCCTGACGGTTCGCTCGCACTAGGACGTCGA
GAAACACTGGTGCCGAGTTCAAACTAGGATTTGGAAAACCACTTGGTGCAATGAAGAAGA
TTGATTACAATTTTAAAAAATATCGTTAAAAGATGAAGAAATAATATTGTCAAATTATCG
TGCAAGGTTGATTGAAGTGTGTAGTTTTGCATTGTCATCTTTCAAAGATTCTTTGGAATC
TCAAAATGAATGACTGCGTCTTCTATATTGCCTTGATCAGATAAACAATTTCCAATATGA
TGATATGTAGCTGTTCGGGATGATCTTCTCCCAAATCCTCTTGTTTTGAGCGAAGGGCTT
CCTGGTGGTACTGTAGAGCCTCGTCAACCTCACCCTTACTGTAATGAATCGTACCCTTGT
TGTCAAGAATTTCGCCTATATCAATATGGTGATGGTCTGGTTCCTCAAACATAACCTCAA
GTGCCCAGTTGTAGCTTTCCATAGCTTCATGATAGTCGCTCATCTTCAAAAATACATCAC
CAATCTTGTGAATAGTCTACGCCTGAAGTATGTGATCAACTCCATGTATAATCTGCCGTA
TCCTCATGCATTCTTTCAAAGAATTCAGTGCTTGCTCGTACTCGTTCATTTCAGAATACG
CAACTCCAATATTGTACAAGATTCCTGCAACAATTTCAACCGTTTCTAGGGCTACTAGCA
GTAATTTATGGCTTTTTTCCCAATGAAATATAGCCGAATCCCAGCACCTGTTCTTAGCCA
AAGAAAAGCCAATCTCATATAGGCCCCTTGCTACTTCAAGGTTTTTCATCCTCGAATCTT
CAGAACTTTGACCTGGATTCATTGCGAGCTGACTTCCTAAAACATGATATGCGTGTTTCA
TTACTTTCCAAGCTTGCAACTTGGATCGAGCCTGTAACTTCGAGCCTCGAGAGCCTCTTT
CTTTCAGTTTCGTACACAGCATCTCGCAGTCTTTAATATGTCGCTTCGTGGACTTTCCAC
GTCCAAGAGACAACAGACTTCCACGAACGAAGGATTTTTCAGCAAGAAGGTTTGCCGCTG
CGTCGTACATCTCCCCTCGAATCATATGAGAAACAATCATTTCAAGTGCATGTCTATGTG
CAGCTTCTCCAAGCTCCCAGTCCCATTCTTTCAAACGAGATAGATAGGCATCAACGAGAG
CTCGATTCCATCGCCGCTCTGCGTCTTTAGTAAACTCTTTCAGTGAAGTGTCGTTCTCGA
TCAAGTATTCTCCGTATTCGTGGTGGATGGAATGCATTACTTGTAGGAACTTCTGTTCAT
CATCTGAATTCTCGTCCTCATCAACATCTGAGTAAGTGATCACTTTCAAAACACCCAGTG
CCGACAATGCTTCAGGTATCAGCACGGCTGCTTCCTTTTTTTGCGCATAAAATAGACTAC
CTTTTTTGAGTAATGAAACTTAATAAATTTCTAGGAGAGTTTGAAATAGTAGTTCTGCAA
AATCCATCGGAATGATAGGGGTAGATTCGGTCAATTCAACTTCGGGAATGTGTTCTCGAT
TGCAGAAGACCATTATGAAAGCTGCGAAACAGAACTTGATGATGTTTGTCGGTCCACCAT
TGATTGCTGGTGAGAGACTCGTACTCAATATCTCGTACATCATATCAGTTCCAGTGTTAT
CTCGAGTATTCAAAATTTTGTCCAATGATTTAATGACTTCAGAGTGTATCTCTTCAGCAC
TTCTAGCAACACCAGCTGTTGCATGCTTGAGGTTTAACCAACGACCAACGCTCTTGACCG
CTAGAGGGTGATTAGCACATTCCTTCACAACAGATCTTGCTTCTGCTGACTCTGCCATCA
ATGTTTGCGACAGCTGTCCAGATTCTTGAATCAAAAGTGCAATAGCATCTGCTTCTTCAA
GCATATCTACTTCAACAGTGTCTGCTGCTGGAAGAAGCGATCTGCGACGAGTCGTGATGA
CTAATCCGCAATTCTCTCCTTGTCCATTACCCGATTCATCCGGCATAGGTGCAAAGTCAA
ACCAGTCCATGTCAGGTTCATGACACACATTGTCGAGTATGATCAACACACTTCTCTCTT
CCAGTAAACTAGCCATGTAATCACGAGCATAAATCATAAAACCTTCCTCGCGCCGTCTCC
GTTTGGAGGGGATTTCCCCTGGCGTATGAAGTAGCTCTGCAAACAAAGGATCTCCGTCAT
AAAAATCGAGTTGGGCGACTAGTTCGGTAAGACACTGAGTGTATCGACTGCAGTTCAACT
CTTCGTCTCCAATATAGATCCAGATAACACCATCTATGAAATATCTGCGGACGTCAGGAT
GTTCTGCAACCATCGCTGCAAGTGTTGTTTTTCCAACGCCAGCAACCCCCAATGCATTGG
GATCGTTCATGGATTCTGGAATAGACGTTATTGATACTATGTTTGTAGTGGAAAGTCCCA
AAGGACTCTTCATCGAATTTCGAACGCTTGTAAAGTGATCGACAAGAGATGCATCCGTCA
GAGCATGTGGGGGTAGAATTCGTCGCAAAATGCTTGCAAATACATCTAAGCGTTGTAACG
TGTCTCCATTTATTTTGTCAAGTATATGGTCAGCTGCTTGAGGAACGGGAGCAAGCTCCT
CTTCATCGATATGTTCCAGAGAAGCTTCCTCATTTAACATGTCGCGATCGATATCACAAA
TTTCCATCAGAACCTCCGCATCTGGGCACCATTGGTCTGTGCTCACTATCACCTCATAAC
ATATCTGTCGGAAAAATTGTGGGTCAGAATTCTCCTGGAGAGCTTGCAGTTCTTCGATGT
GACCCGTTTCTCGTTCACACTTTCTGAAATTTCTAGATCAGGAGTATCAAAGTCGTCGAA
GTAGCATCTCAGGTCAAGTGAATCTCGTTCTATTAATTCTAAAAGTGTCAAATACGTTGT
CTCTGCTCTGTCATTCCATTCTTGTTTCTCGCCAACTTTATGTGAAATTTCGCATGTAAG
ATCAATCAGACCATTCAATCGGTAAAGAACGTCATCCGTGTATTCATCAGGTTCTTCGTC
GAAGCAATCCAAGATAATTGGTTTCAGATCATCAAACAACTGATCAAACGTGTCGGCAAA
ACTAAGAATAGACGTGAGCGCACTTACGTGCGCCACCGACGCCTCGTCTTTCTTATCTTT
CGATTCCGAAAATGTTACGATTAGTTCAAGCTCGTCAGACAGTTGCAAAAAAATTCCCAG
TAATGCGTCAAATCCATGAAGAAGACAATTTGCCGAGAAATCGACATTCTGGTCATTAAA
TTCAGGTCGGTCTTCGAGATTTATAATGGTCTCACTGACATTAGCTGCAAAGTCTAAAAG
CGCAGGGCTCTTTGCTTCTTTCTTTCTCTTCGTTCTTTTTCTTTTCTTTCTCTTCTTCCT
CCGCCTTTCCTTTTCAGAGAGAACTTTCTTAACGCTTTTAGATTGCAGAGACGTACCATC
GACATTTTCCTCGTCATGCTTTTGCGATCCTCCGGAAAAAGTATCATCAGGGTTGAAACT
ATTTCTTGTATGAGATGAAAATAATCCCCCCATCATGTGATCACCGTTGCTTTGTTTGCT
CTGTGATGTACTTTTTAAAGCACCATATTTGTTGTAGTCTTCGAAGAGTTCGTTAGGCCG
CCCAAAAACTTCTCCGATCATAATAGATCCTTCAAGATCGCCGACATCATTAGAAATGGT
GTTGCCGTCTTTTCCGATCACAATAGATCCTTCAAGATCGCCGACACCCTTAGATTTAGA
ATTGCGGTTTTCCTCGATCACAATTGATGCTTCAAGATCATCGACATTGTTCGACTTGGA
GTTGCGATTTTCTCCGATCCGAATGGATGCTTCAAGATCGCCACCATCGTTAGATTTGGA
GTTGCGGTTTTCTCCAATCATAATAGATACTTCAAGATCGTGGGGATCCTTAGATAAAGC
GTCGGGGTCATGTCCAATCACGATCGATTCATCAAAATCTTGGATATTGTTAGATGTAGA
GCCGTGGTTTTGCCCGGGCACCATAATAGATCCTTTAGAATGGTCGTCAAGTTCATTAGA
AATAGAGGTGCGATCTTGTGCGTGTTTTTGTTCCTGCTTCACAGAACCAATCGAAGAGTC
TTCAGATTGATTATCTCCTGGACTAGAACTACTTTGCGTCACTGAATGTGACTGCGACGC
ATCACGCACTCTGGAACCAAACGTGGAATCTTGATACGATCCGTCAGTTTTAGAACGAAT
AGACGCCTGTTCTTCGCCAGTTTTGTCATCGGTCTTGTAACTTTTTGATGCGGAACTCTC
AGTAGTGACGTCGTAACTTTCGCTGTCAGTGTTGGGTATGTAAGTTTCACGGAATTCTGA
AGAAAACTCACTGTGATCGACAGATGTCCTACCCTCTTGGGTTGATTTAGATATTACAGA
AATATCATACGATGATCCAGAATCGTTCATTTCTTCATCGTGTCCAACTTTATTCTTCTT
GAATGTTTCATCGTGCTCACCTTTATTTAATATTGGTCTGGAATGATCAGAACTCTCATA
GGAAGTTTCGAAGGTTTCATTGGCATCTTCTTCGGGTGAGTTTCTTCTGAATTCCTCGTC
ATTATCAGAGGGGCGATTTATTGATCCTGATCTAGAATGCTCGGAACTCTCATCGGTAGA
ATCTCTTAATGCTTTATCACTCCTAGTTACGGATGTCTGTGACCTGCTACCTTCAGAAGA
TGCTACATCACTCTCACCTTTGAATGGTCTTGGTCTGGGGCGATCAGAGCCTTCAACAGA
AGGATGAAAAAGTTGCTCAGCTTCTTCTTTGATTGATTGTGATCTGGAACGCTCAGAACC
ATCAAACGTGGAATTATCTGATTCATTGGTCGTGCCTTTGGGTAATTTTGTTTTTCTTTG
ATCGTCTATGGGGAAGGCAGAATCTTTCAATTCATCGGTCCCATCCGTGAGCAATTTTGA
TTTGGAATACTCATCATTATCAAAAGAGGTACCGCTTGATTCATTGATCCGATCTTCAAG
TGACATTGGCCCAGAATGCCCATTACCGTCATTCGAAGAATAAGTCTCTTCTCTGGATGA
TTCTGATTTCGAATTTTCATCATCATCATCGCTGGACTCCATTGACTCCACAGTTCTAGC
TTTCAATGAATTTCGTCCAGAGTGGTCATCTCTATCGTTGGAAGCATTGCGGGATTCATC
AGTCTCATCTTCGAAGGATTTTGACCTAAAATATTCTTTTTCGCTGCCAGACCGATTCCA
TGATTCATCAGCTCTATTCAATGATTTTTGTCCAGAGTAGTCAGAGCCATTATTAGATGC
ATAGAATGCCCCTTGAGCTCCTTCCTCGTGAGCACTTGGTCTGGAGTATTCTTCACTATC
AGAAGCCGAATACTTGGATTCATCATCTCCTATCGAATTTTTTTCTCTCGGATCGCCCGA
GCTGTTCGAGTCATTAGAAGATTCATCGGGCATCCTTAGATCTCCTGACCTGGAATATGC
TTCACTGTGAAAGGCGGAATTCTGGGATTCGTCAGCTTCTCTCGATGATTGTTCTCTCAT
GCCACCGGAGCTGTTAGAGCCGTCAGCAGATGCATTGGACGATTCCGGAGCCCCTTTTTT
AGGCGATTGCGACGCAAAATGTTCCTCATTGTCAGAGAAAGCATTCCATGACTCATCAAC
TCCTTTCGATGATGTTTGATCAGAGTGATCAGCACTCCGAAACGAATCACCGCAGGATTC
TTCGGCCTCGTTTTGGACTGATTTCGATCGAGAATAGTTGTCACTGCCAGAAGCAGAAAT
CCGTGATCCATCGGTTCCACGTTTCACTGATATTTGTCCAGAGTGACCGGAGCTATCGAA
AGAACTATTGTCCGATTCAACTGCACCATTTATGGTTGTCGATGTTTTTCTAGAGTGTTG
ATTCCTGTTAGAATCGGAATTTGGCGATCTTTCACTGACATCACTCGATGAATCACGCCC
GGAGAAATCAGAACTGCCGAAAGGAACGTTGCTGGATTCAACAGCCCCTCCTTTGGATAA
GTCAGATCTAGAATATCCAGTAGATTTAGAAGCAGACTTCTGATAGACTTCAGCTAAATC
TTTCAATGATTTTGTCCAGAGTGATCCGAGCTGCTAAAGGAAGCATCGGAGGATCCACCA
GCCTCATTTTGGAGCGACTTTGCCCTAGAATATTCATCGCTGTCTGAACTAGAATTCCAT
GACTCTTCAACCCCATCCTTCAATGATTTTTGTCCAGAGTGATTGGTGCTGCCAGAAGAA
GAATCGGGTGGTTCGTTGGCGTTAGAATTCGATGAGTCATCCTCTATGTCTTTTTGTATA
GGTCGATTAACAGTGGTAGACGAAGCGCTGTATGATTTATCACCAACTTCTATCGGTGAT
TTACGCCCAGAATAATCCGCACTATCAGAATCGGAATCAAATGACTGGTTCTCTCCGTCT
TTCAATGTATTTATTTTAGAAAGGGTAGGCTCACTAGAAGATGCATCACGCAATTGGCCA
GCCTCGGGTTTGAGTGATTGGGACTCGGAATGCTGACCAGGAGTAGAATCGGAATTCCAG
GATTGGTCAGTTCCATCTTTCGGTGACTGACGTCCCGAGTCAGAGGTGCCGGCGGAAGAA
GCGTCGAGGGATTCATCTGCCCCATCTTTCAGTGATTTGGATCCAGTCAATTCGTCGTCA
TCAGAAACAGAATTCAACGGCATGCTGGCACTAGCGTCGTTTTTGAGTGGTTTGCTCGCA
GACTGTCGTTCATCAGTAGCAGAAGCAGAATCCCATGATATCTCAATTCCAGGTTTCGGT
AAGGTTCGTCCAGAGTGATCAGGGCTGTTAGTGGAATCGTTGTACAATTCACCAGCTTCA
TTTCTTAGTGACCTAGACCTAGAGTACTCATCACTGTCGGAAGCAGAATTCTGTGACCCA
TCGGCTCGATCTTTCGGTGAATCCCCTCTGGAACGATTCAGGTTGTCAAAAGAAATTTTG
CCGGATTCATTTGTCTCGTTTCTCGGCAATTCGGAACTGGAATGTCCTTCACCGTCAAAC
GCGGAATTCATTGGCTCATTGGTTCCGTAATTCAAGGAACCCTGTCCGGAAGCATCATCG
TATCTCTCAGCGCTTGAGTTGTAGGATTCATCTGCGTCGTTTCTGAATGATTTGGACCTG
GAATTCTCATCGCTTTCAGACGCAGAATTCCACGACCCATCAGCTTCATCTTTGAGTGAC
TTTCGTCTATAATCATGAGCGCTGTCGGAAGACGATTTGAATGATTGATCGGCTTCGTTT
CCGAATGATTTTGAATCGTCATGCTTGTCGCTGTCAGAAGCAGAATTCCGTGACTCATCA
TCAGCTTTGCCTTGAATTGAATTTTGTTCGGGGCGAGAGTTGCTGCCAAAAGAAGTATTG
AAGGATTGTTCAGGGCTTTCTTTGCGCGATTTTGACCCGGAATATTGATCACTTTCACTA
TCCCAATCAGCCATCCACGACTCGTCGGCTTTATCTACCGGTAAATTTCGTCCGTTGCGG
CCAAAACCGCCAAAAGATGCGGTAGATGACTCCGGACCCCCGTCCTTGGCTGCTTCTGAC
CTTCGATTTGCATTGCTGTCGGAACGGCAAAGCCACGACTCGTCAGTTCTATCCACCACG
GAACCTGGTTCCCGCTTGTCGTAACTACCAAACAAATCATTGAAGGATTCGTCAGCCTCG
TTTCTGTCTAATTTCGTACTGGGATTTTCGCCTTTGCCGGAAGCATCAAGCCACGACTCA
TCGTTTGCACCTTTCGATGATTTTCCTTCGGAGTGATCATTGCTAAGAAAAGATGCATTG
TACGATTCATCAAGATCGCTTTTCTGTGATATCGACGTGGAATGCTAATCTCCGTCAGAA
GCACAAAGCCACGACTGGCTGCTTCCAGCTTTTGAAGAACTTTGTCCAGATTGATGACCG
CTTTCGAACAAATCATTGAAGGATTCGTCGACCTCGTTCCTGACTGATTTTGACCCAGGA
TACTCTACGCTGGCAGAATTACTTGCTTTGTCAGCCCCATCTGTCGCTGCATTTGGTGGA
GAGTAATCGTCTTCGCCCGAAGAATTGCACGATCCGTCGACCTCGTCGCCGGGCGTTTCC
GGCCAAGAATTCTCAGACCCATCGACAAGCAGCTCGCGTGAGCCATCATCGTCAACCCTG
TCTCCGGGTGACGAACTCGGATGCTTTTCGAGAAAGGATGAATGTAGTGTTTTGTCGACC
TCTGCTTTTTGAGATCCTGATCTAGAACGAACCGAAGCAACCGAAGCGGAATTGCCTGAT
TCAAGAGTCTCCTCGATGAGTGTTTTCGTTTCCATGTCCCCAGCATCGTCATCACTGACG
AAAGGAGGATCCTTTGATTCAACGGCTGCTGCATCTGCCATCTGAGTGTGATCTAATCCA
GAATCTTCATCTCTGTTGTTAGCAGAGTCGTTGTGTGATTGATCGACACTCGCAGCGAGT
GACTCTGATCCGACAGAATGCCCATCGCTACCAACGTCGGAATTCCGTGATTGTTCGTTC
GTTCCGTCTTCGATTGATCTTGTCGTGGAATTCCACTCACTGCTTTCGACAGAGGCATTC
TCTGATTTTCCGATGTCCCAGTCATTTGTTGCTTTTGATTCGGAGTGCTCGTCGTCGTCA
TAAGAGACATTGCCCGGCTCGTCGGCTGCATCAGCGACCATTTTTGATTCCGAATATCCA
TCGCTAAAGGAACCAGAACGATACGACTCATCGGTCTCTTCGTTGAGTGAATTTTTTGTA
CTCGAGTGGCCGTCGCTATCGGCGGCAAAACCGCGGGCGGACAATCCACCCCCGGCTTCG
TCGGTGGGGAATTCTGACCCGGAGCGCTCCGAGCCGTCGGAGGAACTTCTCCAAGACGAC
GACTCCTCGTTCTCTTCGTCGTCGTAAGATGGAGGACCGGCACTGTCGTCTTCCGTCTCG
TGGTATCGGCCTTGTCGACGGACGAAGCTTTCCGTCTCGTTGTTGCTAGAATAGTACGGC
GACGATTCTTCTTCCGAATACCGCGCCGATCTATCGTCCCCGTCGCGAGAAGATTCGACT
TCGACCGTGTACGACCCTTCGTCGGAGGCCGATTTGTCCGAGTAGTACGACGATTCGCTG
TCTCTATCGATGAAATGCCCCTTCTCTCGATTTCGGTGAGGATAGTTGTTGTCTCGGAGA
TTATTTCTGTCGTTTCTTTCCCTGTGAGACTCGTCGTCGCTCCCTGTTGTGAACGAATCG
TCGTCGTCGTTAGCGTTAGCGTTGCATGATCCTTCTCCATCGCGGCCCACACTTCTCGAA
CTAGTACTCAAACAATCTCTTTCGCTTCCGAAGCTATTGTCGGGATCTTCGCTGTAGCTA
TCGCCGTGGCTACTGCAATGACCTTCCTCTTCGTATCGAATAGAATCATCATCATCATCA
TCATCATCATCATCATCGGTATCTCGGTTTCGGTTGTTGTTGTCAACCGATGTTTGACCC
GCTTCGATTGGTAGACCATCGAGGGTTTTTTCGTCGCCGACCATTACGTAGTTGTCATTA
TCGTTTCCGCCCGATCGGTTGCTCTAGAGAGAGGAAGAAGGAGTGCGTACGGCTTGCTTT
GTTGGGCTTTGTGGTCTTCCGGTATTCTTCGGATGCGACGAGATTCGCGTTTGTTCTTTT
TTACCCATAAAATTTTGAAAATTCAACGTTCAAAAATTAATCCGAAGTTACGAAGCAATA
GCAACCCAGTACGGGGTACGCTACAGGTACGGAGCAGTATAATTAATTAAGACCGAGAAA
GAGATGATGCCAATTGATTATCACTCTCCGAAATGAAATAATATATATATATATATATAA
TGCAGCAGACAGGAGGTTAAATTAAAAATAAACACTTTCAATACAAAAAATGCAAGACGA
CAACATCATCAGTTGCGGTTATGTTGCGCGAAAATTCTGCAACTACTCGTAGTGCCAGCC
CTGTAATCTGCGTTGAGTAAGAAATTCGAGTGTCTCAAACCAGAGTACCAGTGCTAGTAC
TACTAGTACTGTGTACCAGTACGCCGATGTGGCTCAAATTCATTCCTTTATGATGTTGTG
TGCACGTCTCGTGCGCACCTCAATCCCGAATGAAAAAATTAATCATCCCGGCAACGTCGC
ATCGCACTTGGATCGCACTTGGATCGCACTTGGATCGATTCTGATTCTGATTCTGATTGT
GTTCAGTTCCGCGATGGATGTTGCCATCGTCTCGAAATCAAAACCGACACGGCCACCTCT
AAAACGAACGCCTCACCGGAAACAATAGGTGGTCTTGACTCTTGCCACCGTGTCGGTTCT
GTCGGTCCTCCGGGAGGTGCAATGGATCGGCGGAGGTACAACTAAAACAACAGGTACTAC
TAGTACGAGTGATCCTCGGAGCGAATCGGAATCGATCCGCCGAGATGCGCTCCGGATCGA
CGAAGACGTTGTTCCGACGAAGGACTCTCCCGGGGGCTCTCCCGAGAACGGTAAGCCGGG
TCCGGGAACAATCCCGGACACAAACTACAACGGCACAACGGCAATCCCCAACGAAGACAA
TCCTCGCCACTGCAATCATAATTATCTTCAGTATTCGGTGGAGGGGGGTTGGGCCAATCA
GGTCATTTGTTTGAAGAACGCGTACGATATGGCTCTGGCGACCGGTCGGGGCCTCCTCCT
GGCTCCGGTCCTCCCGCATTTTCAATTTAACAATAAAGATGTCATGATCCAAAACAACAA
CGACATTCCCACTTTCAAGCTCGATTACGATCTGGGGCGGGCCTACCTCAAAAAGGTCTC
CTCCAAAAATTACGTTCCACTGGAAAATGTCCTGAATCTCCAAGCCAGCATGCCCGGATT
GGTGGAGGCGATTGACTTTCGAGACTTTTATCACCGAATAGAACAACAGAAACGGCAACG
GCGGAAGGATGGTTGCGTTTCTTTTTTGTCGGGCGTCGATCCCTGGCCGATCGAAACCCT
CGCGTCGCACTTCAACACGCAATGGATCCGCAACCGCACGGACCTCGAGGGATCCGGGCG
CACCATTCGCGCCAGGGAGTACCAGATCGAACTGGAGTACAACCGAAGCTACCGGGACAC
CGTCCGCTTTGCGGAAACCCCACCCGCCCGGGAGCATCCCATCTGGACGCTCTTGGATTC
CTATCGGACGGCCTTTCACGGGAGCGTCTACTATTCTTCGGACGGACAACGGCAACGGTC
[truncated: 55,761,255 more chars]
