# Supplementary material for: Transcriptomic responses to grazing reveal the metabolic pathway leading to the biosynthesis of domoic acid and highlight different defense strategies in diatoms
Source: BMC Mol Biol. 2019 Feb 26;20:7. doi: 10.1186/s12867-019-0124-0 (PMC6390554; doi:10.1186/s12867-019-0124-0)
Supplement: Supplementary file 5 — Additional file 5. Expression profile of Fragilariopsis sp. [file 12867_2019_124_MOESM5_ESM.fa]

>CC-1-1_S45_L002_R1_001_(paired)_contig_1
TTTTTTTTTGAACACCGGTCTAGCCTCTTTTTTTATTCATTCGTTTTAAATAGCTACAGA
GTAGTTGTTCTGACCTAGCAGCATGAAACGCGACGGCGATACATTCATCAATCAAAACAG
GGTTCAACCTTTGCTTTGAGAATTTGTATATACACCGTCGGAAATGGCATGAGAGTATGC
CATAATGGGGGTGGATACAGACATAGCTACAGCTGTGTCTGCCCCTTGTGTGAGCCGCGC
TCCCGACCAAATGTGTCTAGAGTATTTGCGCAAGTCACCCACTGGCTATCCTATCCTTCT
TGCAACGCTCACACATGCGCCATACTGTGGTTGTGGTATTCCTCATAATCCCCGTGATTA
TTGTGAGGCTGCTGCTGATGACGATGAATAAAGCCATGCGGTGGACGCATCTCTGGATGG
TGCGTATGGTGCGCTTCTGGGTGAGGCGGTTCTTCCTTGAGAGTATTGTGAAGAAGGTCG
TGCTCTTGGCAATAATTCATCAAGTCTTCGGGAAGCATCTGTCTCAAAACGGACATGGGT
GCCTTGTCCATGCCAATCTTTTTCAAAATGGTATTGTCATCATTAATCTCAAAGGGCATA
CTAAAATCAAACATGACATCGGTACGGTCCCGGCTCATATCACACTGAATCACCGCCGAG
CTGTGCGTATTGACCACAATAAACGGAAGAGGAATCTTTTCTTCCGACATGCCCCTCTGA
TAATTATGCTCGACTAGATTTCGAAAACACACTTGCTGCACCAACAACTCTCGTAAGGCC
TCTCGTTTGCGGGCCACTTGTTGCCTTCGAAACTCTCGTTCTTGATCCAATGACTCTAAA
TCGCGATTGGCACTGGTGGGAAGTCCCTTCCAAGTAATTTCCTTCTTCTCCTTGGAGATG
ATATCCATGGCCATTAATACATTGAGGGCATCATACACACGCCGTCGAATATTCTTTTCG
TCAAACTTGCCCTCTGGTTCTTCTTTCCGACGTTCTTCCAGGACTTTGGAGACGAGTTCA
TCGGCAACTTCATTGTACGTCGTGGTTCCCTTCTCTTCGACCTTCTTACAAACCATCATG
GAAAAGTGTCGGAGCCCGCGATTTGCCTTGTCCGAGGTGGGGGAAGACTTTTTGCGGGAT
TTTTTGGAAGACACCGAAGACCCCGTGGGTGAGGGAGAGGGAGCCGGACGCTTGCGGGAA
GTCATGTCTTCGCTCTTGCTACCGGTATCATCCTGGTCGGCCATATTTTTGGAAGTGATA
TATATAATAAATATAAATCTACAATCCACGGACTAGCAAACCTTTCACTGATTTCTTTGT
AAAAGATAACCAAGAAAAGGAAGGAAGCAAGGAAGTCTAGTCAAGTCAAGGCAAGGCAAG
GCAAGTCAAGTCTCTCGTTGCAGTGTCTCAAGAACCAATCAATCAATCAATCAATCAAGC
AACTAACTAACTAACTAACCAACAATGCCAATCGATAGACACAACAAATACAAATAATGG
TGGAGAGGAGAGAGATTAGATTAGGCTGTGCGACGATGCATCCAAGTTAAATAAAGACTG
TCTATCCGTCGCTTGCAGCTAAATCTCACCCAAGCCAGCAAGAAGTGTGATAGTAAGGCA
CACGAAAAAATGAATCGGTTGTGTGTCCAACAAGGAGAGAACGAGGCATGTGGAACGGTA
AGGGCCAACGGGGATCATTGCTAGATAGTTCTCGTGTG
>CC-1-1_S45_L002_R1_001_(paired)_contig_2
CCCACCTCCCTTATTACCACGACCACCAAGCACTTAATCACACCTGGCACCAGTACTTTG
CCCAAACCACCCCTGCCAACAACACGCCCCCCCCACTCATTGACGACAATCTTGGCCCCC
AGCGCAACATACCCTGGGGCCCTGACGCCCATGAATTCCTCAACAAAGATGATTACTTTC
GCATTATTTGGCAAAATCATAACGGAAATCAACGAGTCAACGACTCTCTCCCATCCTGGA
CAGCCGCCATGGACTTCCTTTGTAGACTCAAGACTTCCTTATTCGGTTTCACTGAGCCCA
ACCTTCAATGGGATAGAACAATTTTAGCCGCCGCCAAGGATTCCCAGCCACGCTTCTTCG
ACCACGGATACCTCCTTACCTCAGAGAGCAGTCTCACATTCCCTACGTCTTTCAAACCTG
GTGGTACGTGCATTGGGGTCAATGGGAAGTGGGCCACTCACATGACGACCCACGGCGTCG
ACCCATCAGGCCAGGGCCGGTGGTCCTATATTATTCTCAGCAGCGGGGCGATCGATACCA
TGTTTATCTCTGCATATCGGGTCTGCCAGAAAGTAGGCTCCACCGTCAGACTTCTCACTT
TGTATGCACAGCAATGGACGATGGCACGCGTTGCCAGCAATCTGAACCCGGACCCTTGCA
ATAATTTCATTTCTGACCTCATCCAATTTATCAAAGATCATTGAGTCAACCGTCACCTCG
CCGTCATCATACTTCTGGATGCCAACGAATCCCTGGGCAACGAACCCGATGGTCTTCAAA
GACTTACGAACAAGCTTAACCTCACCCCACAGGAATATGCTCGGACCCGACAGCCCTGCC
ACCTATTTGCACGGCACCGCACGCATTAATTACAGACTATTTAGCCCCGAATTTCTCCCT
TACATTCGATGTTGTGGCTTTGGAGCCTTTCAAGAGGGGCCCACTACCGATCATTGCTGG
GCCTATACGGACATTGCCCTCGACGCCATGCTAGGGGGAGACGTCACTACCATCGAACAC
CTCTCTGCTCGAGAACTGAAAAGCACCCCCCAAAGAAGTCGCCAGGTACCGGGAAATTCT
ACACACACACCTCCAGGCACATACAGCCTTCCTCTGCTTGGCACGGCTCTCCGCCATCAC
ACCCCAGGAATGGACCGCCGCCCACAAGGTCGAATTAAACGAGATCGATGATAGGATCAC
CGAAGGCATGCTCGTCGCCGAGAAGAAAGCTTGCCGCACACATCAACTCCCATGGTCACC
CGCGCTCAAGGCCGCGCAACCAACTTCACTTCGGACAGAGCAAGGAGACTCCCTGGACTC
AATCCCCTTTTTCGGATATTCCCTTCACAGAAACAGGCCCCGTAGCCGACTCGATACACA
CCCACCGGACCTACCGGTCGATATAATCGTCTACTCCTAAACAAGCTCTGGCGCAAACTC
CCAGACCGAGCACGACAGCCGACAAGGCTTCAGAACGTGGAAGGAGATTACCTCCACCTC
CCTGTCCAGCCACCATATCGGCCACTATCTTTCCCTCCTCCAACCTGATAGACGCGATGA
CGACACCACTACTACACACTTGGCAATGACGATCATGGCCGCCCACCACAAGATGATTGC
CTTGTGTATTAAACTCGGTATCTCCCTCGTGCGTTGGCAACAAATTGTTACCACCATGCT
TGAAAAAGAAACCGGACGGCCCAAACTTCACCGCCTCAGAGTCATTCATCTCATTGAAGC
CGACCTCAACCTCCTCATGAAAATCCTCATTGCCCCCCGTTTCGTCTGGCACGGCGAAAC
TCATGGCATCTTTGGCGAAGTCCAAGCCGGCTCCCGTCCTGGTCGCTCCGCAATCGACGT
GGTCCTCCAAAAAGAGCTAACTTATGACATCTCCCTCCGGTCGTTGATTAATCTCGCCAT
GATGGAGAATGATGCTACCGCATGGATCGGATACTCCCCTCAATGGTCCTGTTGGCACTT
CGGGCCCGGGGCGTACCCGAAGAACTTACTACACTAATTGGCACAACCCTAGAAAAAATG
CGGCACCGCATCAGAACCAAACTTGACATCTCCAAGAGACACTACCACCACACACTCGAC
ACTCCCATCTATAGCGCTGGCCAAGGCAGCACCGGCTCGCCTTGTTTTCTGCTTCTCATC
AGCATGCTGCTGTTTAATATTATCTCTAAATTAGCCGACGGGCTGTTCTTCACCGACCCA
CAAGGTCTCGAAACCCTCAAGCAAGTTCGGAGGGCTTCGTCAATGACACCGACGTTGCCA
TCAACGACCACAAAGTTCCATATACACCCCAAGAAATGGTTGAAATCCTACAGGCCGACG
CCCAACACTGGGAGAAGCTACTGTTCACCTCGGGCGGCAAACTTGAGCTCTCTAAATGTT
TTTCTATCTTCTGTACTGGTAGTTCTCGGACGACGGCATTCCCTATCTGACACCCAAAGA
CCAAATACCCCACAAACTCCTCCTTACACAAGGCAACGAACAAACATCCACCAAGATTGC
GCAGAAAGACTGTTTCGATCCCCACAAGACACTTGGGGTCATGAAAGCGTCATTGTACCT
ACCTCCGCCTCTTTCTCTTCCACTACCGCCTCCTGTATCACCGTCATCTCCTTCAAATCC
TGACACATTGAACTTGTCATTGTTATTGTTATTCGTCGGCTTTGATTGTGCGATGAAGTC
CTGGTACAGTCCGATGGCATCATCAAACTTGTCCTGAAGGGCACCGTTCGACATAATTTG
AGCCTTTGATGCATTTAGTTTCTCTGTCTTTATTCCTGTGTTGAGTCTTCTGACTTTACT
TGATTCATCAATTCCTAAGTATCCGTAACGCCTCAAGTTATTGAGTACCTGGAATTGTTC
GTTGAGACTTGAGATATACAATTCGAAATTGTACCGTCGCTTTTCTCCGTAGTATTTTGC
TTGAACCAGCTTGGCTTTGGCGACACTAGCCATGTTGTTGACATGGTTAGCTCCTAAATA
GTGTGTGTGCAGAGCTTGAAATGCGCTGCGACTATCGCGCGAATGCTGGAATGGTTTAAC
GTACATCCAACACTTGTCGTCTCTACAGACCTCCGACATGGTTTGCCAAACCTTGCTCCT
GTCATGGATGTAGGTTGACAGGTCATCTCCTGCCGCATCTTGGTGTGGTATCCTAGCGAT
CATGTCGTTTTCTGATGTGTCATAATTGGCAGTCAAGTCATCGACCTTTGGCGGAACCTC
CGCCACATCACAAATGATGTACGCCAATGGTGCCTTGGTTTCGCCAAGGACACAGCTGAA
GTAGTCCTGGAGGGCATCCACCATTTTTGGCCAATTCTTTGGATCAATCGTTGGCGCCAA
AGGTGGATCTCCATTGCGTGAGTCCTCTTTGATCTTTAACTCACGGAGTCGTCTGGTAGA
GGCTGTGTTCATTTTTCCCACATTCGTCGTCCTACTTACCCTGTTGTGGTGCCGCACGGT
GTAAGAAGCCAACTGCATGTTGGTCTCTGCGTGTCAAAACACCATGATGCCGTGTACGGA
ATGGTCAGGTACATGGCCCCACCAGCTACGAACGCTGGGTTTGGGAGATGTCCGCCTGGG
CGGCAGATTGTCTTGCACGAATTTATCATGTCCTCATCGTTGAGGTACCCCAACTCCCTC
ACTGAATCAATCCCTTGAACGTCAACAATGTTATCGTTAGCTCCATTGGTAAATCCGATT
CTAGCGTGCATCGCCCTGAGTTGATTAGTAGCCATCTTGGTTGTTGTTTTCTTGTTAATT
TACTTGGGTGTAAAAGATTGCAGCATCTAATTTGGATATCCAAACCATGGCACTCGTTGC
CCCAATCAATTGCTGTTCGTCAAACCGCACATCCTTGTGAGTTGCAGCTGGTTGTTCTGG
CTGTGACAACGGTCCTCGAGTATTAAAACGGTTGCATGCGTTGACATACAATAGGCCAGA
GTGAGGTGTTCCTGCTGATAATACGGGTATACGAGTACGAATGCCTCCTAATTACGGGGA
TCAATCCGTGTTCAGAGTTCTCTCATGCACCTGCGTGTAATCAGCGATTGGCATTCCAGT
CCGAGTCGACATTCATCGTCACATACATGTGTTTCCATTGCAATCAGTGTTACATAGGGA
AAATACCAAGTTCAAACATGGGATACGTTTGCCGTTCATCACTTGGCGATGGGTCGGTCC
CCTCTCGGCGTGAGGTTGTGTTTGTCCCATGGCAGGAAAGCGACAATGACGTCTCATTGC
CGTTGTTGCCGGTTATTTCGAGTATCAGTGGAAGCTCATAATGACATTTATGAAAGAGAT
ACTACGTGCCATTTCACATGTATAACGATTTCTTTTCATAGTAGTTTTAGCGTGGGTTTA
CTAGCCATTTCGGCATTGATTTCTGTCATGAACGTCGATTGATGTTTTGAACCTTCTCAG
GTGTTGTACCTTTTGTAGAACGCCAAAGTGGATCCGCATGATCCAGTTTTACCCATTATA
CTGGGTCTAATGAAGTGACAAAAGGTGACCGCGTGCATTGCGGTCAGGGATGATCTAGGT
GTATTACACGTTCGTATGTAGAAGCAGCAAGGCCATCGTGGCAGTGTTCAAGATTATGAT
TGTATCTACACAAAAGACAAACGTTGCCTCCGACTGTCAGCATGACCGACGTCATTGCCC
ACGTGGCGCTTAAATCACAACGGTAGTCTAGGACAAGAGGGATGGTCTGCTACACATATT
>CC-1-1_S45_L002_R1_001_(paired)_contig_3
AGCGCTTCTATCGGACGGTCCAGGAATTGCTGTTTTGACGTGATCTCGGGACCCTACTGT
ACAGGGAAAGAGACAGTCGAACCGAGCGGTTTTAGTCAGTCATTTTGCCGCAACTTCTGT
AGAAGCGAGGGAACAAGCAGCACATTTTAGGAGTATTGTAGATTTAGAAATCGGTCGAGT
TAGAAAGACACCATGGTCTGCCGTCTTGATTGCCCGGATGCACTGCTTGCTCCAAAAAGT
GAAACACGGGAAAATTGGTCGTAGGTTGTACTGTCATCCTCCCCAGAGGAGCACTAACCA
TGGCAATAATAATAGAGAGCTAAAAGTATTAAACGTATACATGAAAGTGTAGTTGGCCTT
GTCTTCAAAGAAGAAGCAGAAGAAGCAGAAGATGCCGGTCGCGGTTGCAGCCCTATCGTT
GGTCGCTAGCAGCTCCTATCAGCACACCACCACAGTAACCCAAGAAGAATCAGTAGTAGA
GGGTCGTAGATGCACGATGCATAACGCTCTTTCCAAGCAAAACTGTCTCGAAGAGGAGTG
TGCTCCTGGAACAAGCTGGATGAAGAATCAGCACTCTCGCCGCTGCTGGCTCCCAGATAG
TACTGGTTCTTCTCCTTGCTCGCTTAGCTTCGCCGCCCCAAGAACAATATAAGGCTGGTG
GTCGAGTCGTCATCGTCCTCTTCCAGGACCTTGAGGGCGTGGCTAACGATATCAATCGTT
CTGAGCTTTTCTTTACTCTTCTGAAACGAGAACTTCTTTTGAGGAGAACAAAGTGGGATG
CTGGGTCGGATTATCATCGATTGGCGGATCATTCTCGAGGGTGAGATCAAGCTTTGAAGG
TTACGCTGCAGCCGTCCGCCATTTTGAGAGTCATGCTCTTCTTGGCGCAGTGATTGCTGG
CCACTGATTTCGTAGACAGCTTGGGTTGATGGCTT
>CC-1-1_S45_L002_R1_001_(paired)_contig_4
TTGACGTGATCTCCGGACCCTAGAATCAATCGAACCGAGCGGTCGAAGGGGTCTAGTCAG
TCATTTTGCCGCAACTTCTGTAGAAGCGAGGGAAGAAGCAGCACATTTTACGAGTATTGT
AGATTTAGAAATCCGTCGGGTTAGAAAGACACCATGGTTTGCCGTCTTGATTGCCGGGAT
GTGCTACTTGCTCTAAAAGGTGAAATGCGTGAAAATTGGTCGTAGGTTGTACTGTCATCC
TCCTCTACAGAGTTGTACTCGCATCCTCCTCTACAGAGGAGCACTAACCATGGCAATAAT
AATAGAGAGCTAAAAGTATTAAACGTATACATGAAAGTGTAGTTGGGCTTGTCTTCAAAG
AAGGAGCAGAAGATGCCGGTCGCGGTAATTGCAGCCCTATCGTTGGTCGCTAGCAGCTCC
TATCAGCACACCACCACAGTAACCCAAGAAGAAGCGGTAGTAGAGGGTAGATGCACGATG
CATAACGCTCTTTCCAAGCAAAACTGTTTCGAAGAGGATTGTGCTCCTGGAACAAGCTGG
ATGAAGAATCAGCACTCTCGCCGCTGCTGGCTCCCAGATAGTACTGGTTCTTCTCCTTGC
TCGCTTAGCTTCGCCGCCCCAAGAACAATATAAGGCTGGTGGTCGAGTCGTTATCGTCCT
CTTCCAGGACCTTGAGGGCGTGGCTAACGATATCAATCGTTCTGAGCTTTTCTTTACTCT
TCTGAAACGAGAACTTCTTTTGAGGAGAACAAAGTGGGATGCTGGGTCGGATTATCATCG
ATTGGCGGATCATTCTC
>CC-1-1_S45_L002_R1_001_(paired)_contig_5
ACCGATTCACACTCAGCAATTAGATACAACTAAATATATATTTAATTACCCCATATTATG
TGTAACATCCCAGTACCATGAAAATGCAGTCTCCTCTTCTGCTTGGTTTTATAATATAAT
CTTCGTTCTCTTATTATTGTCATTGTCATTGTCATTGTCATTGTCTCCTGGTTCCTGCTA
CGTTGCTCTCTTCTTTTTATTGAAAGAAGGAGATGGCTTCCGGTTGTTAGTTATTGTAGG
TTGTACTGTGAAGAACAACAGCATGACGTAGGTGGGTGTCAATCTGTTGACAGAGAGAGA
GCGAGAGAATAGTTTCGATCCAAGCTCACTCATCATGACCGAAAATTGTGAGAGGTCGAC
AACATTTTGTGGAGAACCCTCACAAGGAGTGAGTCGAGTGAGTCGTGATCTTTGTTGGGC
ACTTTCGTGGGGACTTACTTTAGACCTCTTGATCATTGTTCGGCACTTTCGTGGCGGAAA
GGAGTTCCGAAAGTAGCCTAGTATCTTACACCCCCAAATTCAGAAAATCGAATCGCTTAA
ATCTTCTGGAATGAAGTGCTAGGTTTGCTGCACCGTCAATGTAGACTAGTGAGCGCCCGC
CGCATACCTGGATCTATATCATGTACGGTACAGCCAATAGATCTAGGCTTCGTAGGCTAG
GAAATCCAGCCCCTTTTCCTTCCTCTTACGACGAGAAAATGAAAGACTATATTTAGTCCC
ATAATGTACTGTAGTGTTTAGAGTCTATGATTAGATTAGATGGCAGATTCATTCTACGGG
TCTTTGAAATAAATAAATAAATAGAATTGCGTTAATAAGATTTCACGCAATAACATACAA
TCGAAGCTACTTTAATATACTTTTTAGAGCACGGCTTGTCGTGTATGAATAACAACAGTC
CAACTGTCAAAAAGTCTCGTCTCGATAACACACAAACACAAGTCTGCCCCCCACCCAGGC
CAGGGTTGCGTTTACAGTAGGCTAGTCTAGAAGACGTGCCCAGATAGGATGAGTGGATAA
CAACAACCAGAAGTCAATTCAATTCCATTCTATTCAAAATTCGTCTTCTCGCCCCATCTC
TTGAATCAGTTGCAACGATTTGAGTTCGGATTCAAAATTGGAAACACCCCACAATATCAT
TTCCCTTTCATCCTGCAAGGCTTGACGAATCGCACCCATAGTGTTGTGTTCCTCTTCGAA
GTTTCGAAGCTCTTGCTTGGAATGTTTTTTTGTTTCTTGATTGCGATGTAACGAACGGTC
CATCACTTCCAATTCAATCTGTTCCTGCTCCAAATCCGCTTGCAACTGATGAATTTGACA
TTGCAAGTTGGTGATAGTATCTTTTTTGTTGTTCATCAATTCACGTTGTTCTGCCACACT
CGGTTGTCCCGTTTCCAATCCTCGACTATTCATGTTGATTCGTCGTTCATGATCCATAAT
TTGTCTGTCCAAGTCCTTAATTTGAAAGTCCTTATCCTTTAAATTGTTTCGTTGACGCTC
CAACTTCTCATTGAGCGATTGAATATTGGAATCCATATCTTCGACCAGTTGATCCCCCCC
CATCATAGTATTGTCTTCCTCGTCGGTTGTTTCTTCCGCAATCTTGACCGCCGCCATGGT
CTGGTATAGATCATCGTCATGTTGATTATTTTGATCTGGGAGATCATCAAACGTCTGAGA
GATATCAAACACCTCATCTCCTGACGGTGTTGTTGCTGCTGCTGTTGATGATGAACCAAT
CGTCAGGGCTCTTTCCGTATTCATAATGGATGTCGGTTGTCCTGGATTATCATGATTATG
ATTACGATCATGATCGCCATGATTACTTGTTTTCAACAATCGTTGATGGTCCTGCTGTCC
GTTTGTATTTACAGGAACCGCATGTGCATACCGTTGTTGCCGATTGGGAGACGGAGATAG
ATTGCGGACTACTGGTTTTTTTTTGGCCTTACCTGATGCAGATGCCGTATTATTGGGTGC
CGAAGCACCCCCCTCTCGCTCTCGTGCTGCTGCCCGTGCTACCGCTGCTGGAGCAGCTTC
GTTGGCCATCAACTCGGTAATGGGGGCCTTTCCAAACAGGGACAGTCGTCTGGAATTGGT
CGCGGGTTTGGGTGGTGGTGGAGGCTGGTCTCGAACGTGTACTGCGTGTACGGGTGCGGG
TAATTCGGATGTGGTGGATGGTGATGGGGATGGCAAACTTTTGGAAGCGACACTGTGACG
ATTCGCTCGCCCCTTCGAGGGATGGGTGTTTTTGTTTGGCGACGAGGATCCAGCAGCAGC
CGATTGGACTTTGTCATTGTTGTCCGTGTCCGTGTTCGCCTTCGTGCCAGTGCCAGGAGT
GGGTTTCTTGTACCACATGCCGCCATCTGCTTCGGCTGCCTCTCGAAATGGAGAAAGATC
TCTGGTAACGTTACTTTTAGTGTTAGTGCTAGGTGTGTAATAACCGGTATGCTCTGCCGT
CTTTCGTCGTCCGAAGGGGACTCTGGTAGTGGTAGTGGTAGTGGCAGTGTTACTGGTGCT
GGGAGTGTCATTCATGCCATTGTCATGCTCTGCCGTCTTTCGTCGTCGAAACATACTTCT
TGTAGGCTTTGGTTTAGGTTTAGGTTTAGGCTAGGCTAGGCTAGGCTAAGACTACTGTCG
TAATTGTATTACGATACTTTACTGTTGCAACAGAACTGTATAAGGACAGGACAGGACAGG
ACAGGACTGTACAGGATAGAAGATAATGAACAATGCAGCGTCATGCGCTATAAACTACTA
GTGATGCAACTTCGTCTACGAGTAGCTTTTAGACTAGCCTAGCCTATTGCTAACCTGGCC
TACTGGTACGTAACATACGGTAGGCTACGAAGTTACCACCACATCATCATTCATCATTCC
ACCACCATGCAGGATGGCCTTCCTCATCAACAAAGAGGTCCCGTACAGTGTATGGTAGCG
TCTTCCCACTTACGGTACCAGTGGTACAGGTACAGAAGGTTCGCCAGCCTAGCCTAGCC
>CC-1-1_S45_L002_R1_001_(paired)_contig_6
GTATAGTAGATTCCAATTACTTTTTTTAATATCCCATGGGGATCTTATGATGTACAGTAC
GACGAGTGAATATGATGGATTACTTCTTTCTAGCCTTTTTTCCATCGTCATATCCTCATA
AGATCAAACCAAACATCTTGTTCTTTTTTTTGTTTCCTTTCTCCAATGTACGTTCGTTCG
TTCCCATTTACATACGGAATTTACCCCAAATGTGAAGGAGGACTACGACACCGACAAAAC
TCAAGGATGCGACCAGCACAGTGGTAGGTCCCACTTGCAGACCTGGGGAATCATCCGTGT
AAAACTGAAGAACGTTGTTACCGGCGCCTGCAGGGCGTCCGCCTGCAGCGGCACCAGCAC
CTCTAGC
>CC-1-1_S45_L002_R1_001_(paired)_contig_7
GTATAGTAGATTCCAATTACTTTTCTTAATATCCCATGGAGATCTTATGATGTACAGTAC
GACGAATGAATATGATGGATTACTTCTTTCTAGCCTTTTTTCCATCGTCATATCCTCATA
AGATCAAACCAAACATCTTGTTCTTTTTTTTGTTTCCTTTCTCCAATGTACGTTCGTTCG
TTCGTTCGCATTTACATGCGGAATTTACCCCAAATGTGAAGGAGGACCACGACACCGACA
AAACTCAAGGATGCGACCAGCACAGTGGTAGGTCCCACTTGCAGACCTGGAGAATCATCC
GTGTAAAACTGAAGA
>CC-1-1_S45_L002_R1_001_(paired)_contig_8
CAAGCTTTAAACATTCTTGACAACTATCACTGGAAATCTCAAAGCCCCACTACCAAAATG
ACGACAAAAGCGAAAGCCGTCGTCAACGTGAGAGTGTTCATACTATCCGCACTATCTGCC
GGGGTGGGTGCCCCGGTAGGACTAGCCGTGGGTGCCTTGGTAGGACTAGCCATATTCGTG
ACAGTCGGACTTGGACTTCCAGCTGGCGAAGGGGTACTGCTATCCATCGCAGTTTCAAGT
AGTCCACACGAGACGCGACTGCCATCATTGACGTGCACAATAAACGCGCGGTCGGCGAAA
TCCATCTCTCCCGTTTCCAAACAATCCGTAAAGTAGCCCATCCCATTGGTATCGGTTGAT
AAATATCCAGCATACTGCCACGGATCCGCATCGAGGGTATCAGCATTGTAAAAATGACCT
TCTTGTGTGGTGGCATCGTCACAAGAAAAACCGCTGTGGATGTGTGCGCCACACCCATTG
ACGGCATTACAATCGGGACCGTCGACTAAAAACGACGACAAGTTCGGCTCTAAATTTTCG
GAAAATCCAAAGAAACAGACGCTGGTTCCGACTTGATAGACCGTGACTGCACCCGTAACT
CCCGAGTCTGCCAATGGTTCCGTGTCGGTCGAAAGCAACTCATTGTCGTTGGCTTTGGTC
AACAAGCCGCATCCCACGCGAGACCCATCCTCCGCATGGACTAAAAATGTCCGTCCTTCG
AGAGCATCCGTGGCTCCAATACCCACAATCCCCGAGAACGACGTCTTGCCGTCGGCGTCA
CTCGAGTAGCGTGCTTCCACCCATGGATCTTCCGTGACGGGATCAACAAAGTAATGGCCA
CCTTGTGTCGTGAAGTTTGTACAATCAAACCCGTCGTGAACGTGGACGCCACACCCATTC
GTTGCATCGCAAGTTGACGCTTCCAAATCAGACTCTAACCCTGCTGCAAACCCACCGTAT
CCGATGATACTTCCATCGTTTCCAGCAAAGACGACCACCGTTCCAGTTACGCCACTGCCG
TCGAGTTCCGTAATCTTAGCCGTATACGTGGCAGCCGGACTTGCCGGTGCCGGCGCAGGG
GTTGTACTGCTGTCCATCGCAGTTTCCAGTAGTCCACTCGAGACGCGCCTGCCAGCAGTG
CCGTGCACAATAAACGCGCGGTCGGCGAAATCCACCTCTCCCGTTGCCAAAC
>CC-1-1_S45_L002_R1_001_(paired)_contig_9
CAAGCTTTAAACATTCTTGACAACCATCACTGGAAATCTCAAAGCCCCACTGCTAAAACA
AGGACAAAAGCGAAAGCCGTCGTCAACGTGAGAGTGTTCATATTACCATCCGAACTATCT
GCCGGCGTGGGTGCCTCGGTAGGACTAGCCTCGGTAGGACTATCCGTGGGTGCCTTGGTA
GGACTTGGACTTCCAGCTTCAAGTAGTCCACACGAGACGCGACTGCCATCATTGACGTGT
ACAATAAACGCGCGGTCGGCGAAATCCGTCTCTCCCGTTTCCAAATAATCCGTAAAGTAG
CCCATCCCATTGGCATCGGTTGATAAATATCCAGCAAACTGCCACGGATCCGCATCGAGG
GTATCGGCATTGTAAAAATGATCTTCTTGTGTGGTGGCATCGTCACAAGAAAAACCGCTG
TGGATGTGTGCGCCACACCCATTGACGGCATCACAATCGGGACCGTCGACTAAAAACGAC
GACAAGTTCGGTTCCAAATTTTCGGAAAATCCGAAGAAACAGACGCTGGTTCCGACTTGA
TAGACCGTGACTGTACCCGTAACTCCCGAGTCTGCCAATGGTTCCGTGTTGGTCGAAAGC
AACTCATTGTCGTTGGCTTTGGTCAACAAGCCGCATCCCACGCGAGACCCATCCTCCGCA
TGGATTAAAAATGGCCGTCCTTCGAGAGCATCCGTGGCTCCAATACCCACAATCCCCGAG
AACGACGTCTTGCCGTCGGCGTCACTCGAGTAGCGTGTTTCATCCCATGGATCTTCCGTG
ACGGGATCCACAAAGTAATGGCCACCTTGTGTGCAGTAGCTTTCACAATCAAACCCGTCG
TGAACGTGGAAGCCACACCCATTCGTTGCATCACAAGATGACGCTTCCAAATTAGCCTCT
AACCCTGCTGCAAACCCACCGTATCCGATGATACTTCCATCGTTTCCAGCAAAGACGATC
GCTGTTCCAGTTACGCCACTGCCGTTGAGTTCCAAAATCTCCGCCGTATACGTGGCAGCC
GGACTTGCCTGTGTCGGCGCAGGGGTTGTACTGCTGTCCATCGCAGTTTCAAGTAGTCCA
CACGAGACGCGACTGCCATCATTGACGTTCACAATAAACGCGCGGTCGGCGAAATCCGTC
TCTCCCGTTTCTAAACAATCCGTAAAGTAGCCCATCCCATAGGTATCGGTTGATAAATAT
CCAGCATACTGCCACGGATCCGCATCGAGGGTATCAGCATTGTAAAAATGACCTTCT
>CC-1-1_S45_L002_R1_001_(paired)_contig_10
TCATGACAAAGAGCTCGAGGAAGCCAATAAAGGCAATAAGTTGGGCAACGCCGGCACCCT
GGATGGTGGTAAGGGCAGCGAAACCATTGGGAACAGCGGCAAAGCTCAAGCCAGAGTAAT
CAATGTCTCCAGGGAGACGGACGCCGGCCTCTTGGATGAGGTATCCGGCGACGGCAAGCA
TACTGATGCGTCCGTGCTTGATCTCGACGTAACGGAGACGGTCGAACTTTTCTTGGTCGC
CATCAGCAACCAAGCCGAGGGGATCGAAGAATTAAAGAGGATCTTGCGCTCCGAGCTCAC
CTTCAAAGGCCTTCAAGGTGGTGGAGGTGACAGCTTGCTTGGTCGGGGCGAAAGCGACGG
CAGACGCGACGAGGGATGCGATGATAACAGACTTCATTTTGGATTGATTGATTCGATTAT
GCTTCGTTTGACTGAATTGTGAGGAGAGAGAGTGCAGAGTGCAAAAAACTGCTTCGCGAT
GTCAGACATTGTAAGCGATTTCATTGGCCGAGGAACAAGTCACGACTGATCTTGGATTGT
GGAAAGGTTCAACATGCCGATGGAGTTGAAGATGATGTGTGCCGGACCAGGAGGTTGGGA
TCTTTTGTGGATGGGTTGCTCAACTTACTACAAAGGGTCGGTACCGATGGGCTGTGCACC
CCGTGTATCCCCGTGCATCTGTTCATCTGTGCATCTGTTCATCTGTGCATCTGTGCATCT
GTGCACGGGAAAGAACAGTCGTGACGTCGACAAAGAACAAAGAATCCAGAAAT
>CC-1-1_S45_L002_R1_001_(paired)_contig_11
ATGACCATCTTGGACAACGTCTCCGGATAGTTGGGCTCAAACACCTTATAGATCTTTTTG
AGCATGTCTACGCGGAAACCACTAGATATCGTGACTCCGGACAAGTCAATGAACTGGCAA
GTTTTTGGGGCGCGAGGATCTTTCGAGCGCTGCAACATTAGTTCCGTAAAAATCACAAAT
GCTTTGGTAACATCATCAGGACAGATACTCTCCATCGATTCGAGTTTGGAAAAGTTGACA
TAAACGGTACGAGGAATATTCGAGTTTTGTTGCGTGTAAATCTCTGCAACAGCCTTGAGA
CGAAGAACCTCCTGGAAC
>CC-1-1_S45_L002_R1_001_(paired)_contig_12
CATGACCATCTTGGACAACGTCTCGGGATAGTTGGGCTCAAACACCTTATAGATCTTTTT
GAGCATGTCTACGCGGAAACCACTAGATATCGTGACTCCGGACAAGTCAATGAATTGGCA
AGTTTTCGGGGCGCGAGGATCTTTCGAGCGCTGCAACATTAGTTCCGTGAAAATGACAAA
CGCCTTGGTAACATCATCAGGAGAGATACTCTCCATGGATTGGAGTTTGGAAAAGTTGAC
ATAAACGGTAGGAGGAATATTCGAGTTTTGTTGCGTGTCAATCTCTGCAACAGCCTTGAG
ACGAAGAACCTCCTGGAAGCCATCCCTGGTCAAGTCAATGGGAAAGGTTTCTACCCTCCA
CTGTTCATGAAGTTGCATCATTTTCATGGCAGCAGGGACATCTCCATCACGTGCTTCCAA
AAATCGAGGCCACGAGTTGATCTTGGCATCCCAACCGTGTCTCTCCAAACTCAAAGATAG
GGCAGGGTTTCCTGCTGCCTTGATGGATTTGATCTTCTGCATGAGATGCCGGTAGGCCTC
ACCTTGATTCAAGCGAAGAACGGCACCATCACTTTCTACATATGATTCCGTGGATAGATT
ATCTAGCTCGTTATCCTTGAAGTCGGCAGCAAAGCGACGGAAACCCTGGCTGTTGACGGC
AACAATTGCGTCTCCAACTTGCACACCACATTTGCGGGCCGCCGTTTCACCATCCAATAA
TCGACCAACAACGGCAAAGCCGGGAGCAAACATTTCAAAAGGCTCTCCCTTATCGCAGTT
GATAAGCTGCGCGCCGAGCGAACCTTGTGGATCATCGTCAAAGGAAATGGTCAAAAGCTG
AGGCTTTTCACTAGAAGTCGAAGGAAAGATAGGGCTCGGCATTTTCGTGCTATACAGTAG
ACTAGATGATGGGCTAATAAATGTACCGGTAGGATAGGCTATGACAGCAACAATTGAGGT
GGATCTGGGATGTCGATGTCGATGTCGATGTCAACTTGTTGCAATTCGGGGTCGTCCGTT
GATTTCAGGCACATTACATAACATGTTGGCACTTTTGAGCGATCTTTCTTCGTCGAGTGA
CTGACACGAGAATCTCGGCAAGATGACCGGCCCAATTTTGCCCCTAGGCTAATAGTCACT
CGCAGACTATTGGTCCAATAAATAATGAATCAATCTACCGCACCGCTACCCTACATACCG
CTACGTTGAATCGAGGATGACCGTGCTTTTGCAATATGGGGGAGCAGGGGCGGGGGAGGG
CAGGATCAACTTCAGTCATGTTTATGACCCA
>CC-1-1_S45_L002_R1_001_(paired)_contig_13
GGATATGTTCGTCAAACGTATTTATGTTAAATCTAGACACCTTGTTTGCGATAGACTAAG
ATTGCTCTCTGGCACCCTTTTTAAGAGCTTTCTCACTCTACTAGACTACAGGTAGTAACT
AGACTGGGAAATTAGTAGTCGAATTGAAGTCTCTACTTGGCTCTAGGAAGCTCCGATAGC
CCACTACTCTAGGCACTAACTAGCACTGGTCCACTAACTAGTCTATGAAAGCAACGGTGT
ACCCGTTTGCAAGTTTTCTCTACTTCTGAAAGTTGAATGTAGTGCAAATACCCCACCGGG
CAGTCCGGATGCATCGTCTGCTCTTGGTATGCTCCCCCTTTCTGCGGATTGTTTAATACC
ATTGTAGTACTAACCAAATAGTACAATTGAGCAAAAAGAACAACAGAGAGCAATCTGTAG
CTCCTGATGCCCCTTCTGGACATACTAATAACCATCATCCGCTGGCGCCGGTGTCAGTAC
TAATAT
>CC-1-1_S45_L002_R1_001_(paired)_contig_14
GCAAAAATTCCGGAAGTCCCAGGTTTTCAGCAATGAGATAATCTAGACTTTCTACCAGGT
AGCTATCTCTACAGTCTCTATCGTGCCGGTAGGCCGACCGGCAAAGAGGCTCTAGCTAGG
CTAGTAGGCTGCTTGTAGTCTCTGGCTAGCAATTAATAGGCTACGGTAGCAGACGAGACA
TGAGTCCAAACGAGATAGACAGTCCCTCTTTCATCTCAGCTTCGATTGATTGACGATGCA
ATTTTAAGAATGAGCCATCGGATACCTCCATAGGCAACATTATTTGCGAGCGAGCAAGTA
TCTATTGCAGTATATTTGAAGACTGTCAAGCCTTTCAAAGGAGCAAACTTTGTAAAACGG
AATCTAATCTATTTCAAGACTCAATGACGGAGGAGCTAGACTCGATCAATTTCAACTGCA
AAGCAATTTCGAGCGAAAATCTATTTGTGAAACATGCAAATCCTTCTCGGTTTAGGGTAC
CGTACAGCAGCTCGCCGCTTTCATTTTTCACCCGCGCATTTTCCTTTACAACCCGAATAC
CTCCAAGGGAACGAAATAGTAGTCTTACAGGCTACATATAAATGTGCTCCGGCAATAGTT
GCACAACCTTTTCGACCTGAATGAATAGTTTGGGGGTTATTGGTAGTACAATTCCAATCC
CATGCCGTCATGAATTTCGTAGTCCTCCAGAGTGATGTGGTCTTTGTAAATGGTGTACCA
TTTCTGAATCTTGAGCTTTTCAGGCCTTGTTCCCAGTTGTGCTGCCGCTAGTTTCTTGAG
GTCGCCAATCGTGTCGTCTTCATTGCACTTGACTCGCACTTTCTTTCCAAGTCGGTCGTT
CAAGACAACTTCAATCATGATCACTTTATGCTGAAGACACGTGCCCTTGCGGTATTCAAT
GCCGATGTCAATCAGGTGCCGGCAGCTGTGTTGGCGACTACTACAGTAATCTACCCTCCT
TGCTATATTGTTGTTGTTGTTGTTCGGGGCAGTCGAGAGTGTCGGCTGAGGCATCGGTGT
TCGGTGGTGGTCACGCACGAGAGAGAAGATGGAGGAGAAGAAGCAACTGCAATTGCATGG
ATGGATTGGATCGTACCATGATGTCACATGTGATGTCAGGGATGATGCATGCTACCGGCG
TCAGCAAATGGAGTTTGAAAACAATTGGAGTCTGAATGTCACGTAGAATGTCTACCA
>CC-1-1_S45_L002_R1_001_(paired)_contig_15
TTTTTTGTCGTTTTCTACTTTCTATAGATCAAATTATAAGCTACTAAATATAATGAATGT
AAAATATGTATAAATAGGAACCACGCACACACGCACACTCTCACGCACGCACACAAGTGC
TATTATGAGGGTTCCTTCATTCCTGGTCCCAATGAGGCAACATTCATTCCAAGATATCAA
TCCCACAATAAGGGTTACACACCACTCCACTCCACACCACTCCCATGCATATCACCACTC
ATATCTCATCTGGCATACAACATTTTCTGCTTTCAGTGGACTTTTGGAAGATCCCATCTT
TCTTTTTGGGAAACTCTTTCCTTTGGCTGCCCTATTATCTTCTCCGAATCCAATATCCAA
TCTCCAATCATGGATCCATCTGCTGCCGATATAGATAGTTACACAGCAGTCGCAGTCGCG
TTATTAGTATTAGTATTCGGCGCGTCACCACTAAAGATATCGGGCCAGGCTTGCGACCAA
GTCTCGTGCATTTCTTGGGCCAATTCAGGATGATTCTGTTGGAATTCATTCGGTGCCTCG
GCGTACAAGACAATGACACTGTCGACACTGCTGAGCAAGGCTCGAAAGACAATATTCGAG
AGTAAGATTCCGACCAGGAGCGCACAGAGTGCCGAAAGCCCGACCACAAGCGCGCTCCCT
GTTTCCATCAGCGTCAAGAGCGCCGCCACCAAGGCGGTGATTAAGCCAATGACAAAGGAG
ACCATACCAATCATACGAGTGGTGAGGGTATCGGTAATAATGGTGGTCCAACCGCGTTGT
TTGAAGAGGGTAATGACATTTTTGCCCGCTTCCATGTAGGAATATCCATACAATCCCACA
TAGACAAAGGCCCATCGATTAAAGTATTCGACCAATCGTTCAATGTATAAGAGCAAACAT
TGAAAGACACACCTAAATATTCCAGCCCGACGGTTGTTCGCGGCGCTTCGTACCAGGGTC
CGGATCATTTCGAGAATGGCAACAATCAAGCTACCAAAACAAATGCTTCCAAAGGAATAG
GTGACCGAACGTCCGAAACTATCCATAAGTCCACTGCTGCAACACGAGTTGGCTTCCATG
GGGGAAAACCACCAAGTGCCAACCGTCCCCGCGACAGTCGTGTGGATGACATTGGAGATG
ACCTGCAGTGTCCAGTAAAAACTGATGATCAGCAGCATCCATACCACGACGCCCAAAAAG
GACAT
>CC-1-1_S45_L002_R1_001_(paired)_contig_16
AATGCAAAGTGTATCGTTCGTGACACAGTTACATGAGAAAATGGATATGAGAACGAGAAG
GAAAGATGAAGCCACCTGGATGAGCTCACTTTCTATCGTAAATCTATGCATACTAGTAGA
GTAGATTAAGACCTGAGAGTCAACAAAGATAATAAGGCAAACCATAGCCGACAAAGAGTA
TCACTAGGATTAGTAAGTAATAGCTACAGTGGAACTGAAAGGAATACTGGAGTAGCTCAG
ATTAATTCCTTCAACATTGATGGATTGGAGTATTTACAGGCTTGGAGATTCCGTGGGACA
TTCAGATGGCTTGGGGATATCATCACATGGTCAGCAATGTGCTGAAACGTCTTATCTTTT
ATTTGGACTGCATTGAGCATGCAATCGTACTGGTGAGACGAGGTGGGAATAAACATTTGG
AACCTGCCTTGAGGATCTACCAACCACATAACATCACCTGCATCCAGTGTACAAATCAAA
AGCAGTTCTCAATGCCTGCATGAACCAAGGGGAGATACTGGGGAACCAGTTTTGAGCTTC
TAACATCAGTTGACCACAAGAATAGTGGGTCGGTAAAGACCTTCCTAGTGCTCATACCAT
TGTCATTTAGGGTGGTACATTGGACCTTCTTCGGCTGGTCCAGATAGCAGCGGCAATGCC
CTATTCACCTTTCTTCAGTGTCTGCTTGTAATGACAAAATGATCAAGTCAAGTGTTGCAT
GGCATCGACTGAGTGTTGCACGCCATCAACTTAGTCTTGTTGCAACCAATTTTACAAAGG
AGGAATTTGGCCATAGCAAGACTGCTATTCCTTGATGCAAATGGTGCAAATAATGACTCT
AAATGACTCTATTTACTACTTTGTATTTATATTTTACCTTGGTAGGCTAGACTATCAGTA
GTCAAGGTAGAGTACGGTAGGTGCTTGGTCTTACAAGTACAGGTAGCAAGACCCAGCCTA
CGGACTGCTCTAGTAGTGAGAGTGGAGTAGTTTCTCTAGGGCTAGTAGAGAGTCTACTAG
TCTACCGCTACAAGCACACCACCATGCTACAAGCAGAGACCTTCGGTGCACCCGTACTCG
TAGATACGATTGCTGATTCTAGTCGACAATCTCTAGGAAAGAGTTGGACAGTTTTATACG
GAGGATATTCAGGTCTTCTCGTGCTTGCACTATCAGCATTATTTCCCGTGTTTGCCCTGT
GTAGCCGCTATGATCCTACTCACATTAGAATGGTGGAGTGCAAGGCAGTGAGTGGGCTGG
CCCCTTCTTTTGGTGGATTCGGTGGAACCTTCGTGAGTTTTTCATTGTGTCGTCCATCAA
TGAGAGTGCTGCACCAAGTACGTTTGCATCAACGTCATTGTTCTCATAAAACAAGAATAA
GTGATATCAATTTATGAAAAAGAGAAGAATCAAGTTGTCAAAAGGTTTCCTTTGTTAGTT
TAAACCCTTTTGGCAGTACATTTTATTGCGTCGGTACGTCTTGTGCTTGGGAATATATTC
ATGCTTCATCCACAAGCTGAGGAGCGCATTGTACTATATATATACATTGCTTTTAACCCC
GGATATTGCTATTGCTGCGAGTTTGTGTCTTGTCCTCGGCCAAACGCCTCTGGATTTCCA
CGACGTGATTCGAGGGGTCGACATAGTGTTCACGGTCCACACAATTCTTTCCGTCTTCGT
AGCAGGGGAAGTTGCTGACAGTGTAAGCTCCCGGAGTAGCCCAGGCAATCTCTCCTTCAA
TTCCAAGCAAATTCTTTCCCATTTCGAGGCGCATGTAGCCCATTTCACCCCAGTATTGAC
CCCAACTGTTACGAATGATCCAGTACTTGGTTTCCGAATCCGGATTTTTACCCCATCCAA
TAATAGAAACAATGTGGTTGGTCTGGGTATCATACGAATCGTCAGTGAAGACACCGCCAG
TGTACTTGACAATGGGTTCGGCGTTGATGGTAGCGGCAACAGGTCCACGGACATAGATTT
CCGCCATGATGTTGTGGACCGTCGTCTCGATATCGTCTTCGTCAAAATCAATCATACCAT
ACTCGGCGACAGTCGCATTGGGAAAGTAGTCAATTTCCGTACAAGCACCTCCCATACCGG
CAAAGGTATCACAAGTTCGGCACGTGTTGGGCTTGCTGCAAGTGGTGTCCACATGGCCAC
AAAATCCATCCTTGGATTCCTCACTGCACGCCATGTAGGGCATGCAGGTGTCGTAGGGAA
CATACCCAGTCTCCTGAATAAACTCGTAGGTTTGCGTGTGGTACCCTCCATGACAAGATC
CGGCCGCTTCCGCACCACAGTTGAGAATGAATTGAATACTCAAGTTAATGTCATCGCCCT
TTCCCTGGCGGGCAATCTTGATGCGGTCCCCAAGACTGGACAAGGAGCCGTGCGCCCAAC
AGCTGCCGCAGTATTGAGGAAGATGCTGATTCAGCGAGTGTGTCAAATACGACACGCCAT
TAATGTCCGCCCATGAGAAGGAATCGGGGAGCTCGCCAGCACCAACGTAGGTGTGGGGCA
AGGCAGACTTGATGTTATTATGAACGGCATCTTCGCGGATCGAGATCTCGTTAAAGCGTT
CCGCCGAACCAACGGCAGACAACAACGCGAGGGAGGCAACAAAGCCGCTAGAAAGGGAGA
GGGGAGCCATCGTAAAGATACTTCTGAACAATTATGGCCTCGATGAAGGAAGAAGGAAGA
CCAAATCAGTCGTATCGGCGCGTATCTTCAATGATCCGACGCTCGCTTGATTTCTTCTGT
TCTTCTGTTCTGTCTTCTGCGATGACACCACTGCATTCGGGCATCCGTTGCGTTTCGATT
TGACTCCCGCGCGTTTCTCTGTCGGATGTCGCCATTCGACTGGATCG
>CC-1-1_S45_L002_R1_001_(paired)_contig_17
TTCCTTACCTGCACACATGCACACCTTTTTTGTTTTTTTTTGCTTGGTCGGTCCCCGGCC
TCAGTCTAAGTCGAATAGAATGCATTCATTATCATCAGGTCAGTGCGAAGTTCTCGCTCG
CGCTTCAAGCCTTGCAACAGATCGGGAATTTTTGATCACTCTCCAAACCTTTGCCTAACA
TAATATATTTGTCGTCATAATTGATACACTCCTCCATCATACAGAAGCGTTTCTCAACGA
TGAAATTCTTGGGGCAAAAATTACCCATTCTGTCCAAGACACAAGTGGATTTATGTAACC
TATGCTTGGCCATTTTTCCACTTGGAGTGAGCGATTCTACTCCGGAAAAGGCATGGTCGG
TCTTGAGCTCAGAACCAACTCTCTTCTTTCGGTGCCTCAAAGTTCTTGGGGAATTCGTGC
TAGCGTCATCGGCTGCATCGCATGCTGGGGCCTCCCTCAATCCGTCATAGTCGGCAACAG
TGAGGCCCCCAGGACAAATGTTATCTTTACTTCCAGGACAGCCAGGGTGATCCGCGGAGA
GCCGGAAGAACAACATGCCTGGTGGGCTGTCATAGTCGGACGTCTTGGAATGGTCGTGGC
ATCGAACCGTTACCCTCACGATGGGCTGAGAGACTTGACGAGCATACATGGCTGCCTCGG
TATCCGTGAGGACAAGACGAGTGTAATAGCTCTTCTTGGGCACCTTCTTTGCCTCGAGTA
ACTTCAGTTTTTTGTCGACATCAAATAACTTTCCTTCCAATTTCAGCTTCTCTTGATCCT
GTGTCTCGGCAAAATTCTGAACAGCTTCCTTGGATCCCGAATCGATACCGCTATCTTGCT
GGATCCAAGGCCAAACGACCTGGGCCTCGATAAAGTCGAGGTGGCCAGTTGGACAGTAGG
AACTCCCACTACCAGAACTTGGAGCCATGGTTCCATCCCCTTTCAACTCGTAAATAGTAC
CCATGATTTCTTCCTCTGCGCACTTATCTTTTTTCTTCCAAAGATCTTTGGATGCCGGTC
GGTAGGGGAAGACAGATGGCAAATTCTCGCTGTCTGGGGCGGTATCAATCGTATATGCCA
TATCGGGCTCGTCGGGGTCTGTGAAGAAGAGCAAGGACTCGGCACAATCGTATAATCCAT
CTCCGTCGCGGTCAGAGGAGTCCAGGACCTTGACAGACGTTGACTTAGTGGATGTGTGTC
CACTTGGGTCGGTCACAGTGAGATACACATCAAAAGGACCTCCTCCGTAGGTGTCAGAGC
ATGAAAAGTCACAAGCGTCTCCTCCAATGCTGCACGCGTCATCGAACGCTCTTGGCAAGC
GGCTCAGACTGCGATCGGCTATCCCACAGTTGTCGTACGAATCGTCATCAATGTCAAGAG
GCGAAAGGGAGGCGTGTTCATTCGAATCAAGGCCAACATCGGGGAAAGGAATCTTGGGCT
GGGAGACTGGTGGGTGCAGATCAATCACCTCCACTGTCACATTTTTGGTTACTTTGACCC
CAATATTGTTTGTGATTGTCACACTCACAGTGTTCAGACCGACTTGGTTGCAGCCAACCA
CGTTCTCGTCAGCAAATGGTGTTGGTGTTGTCTCGATTTTGCAGATTCCACACTCGTCAA
ACAAGAACTCTTGGTCAAGCACGTCATCAAGCTCAAAGATTGCAGAACCGCCGTCGCGCT
CATTTGACAGATAGTATGAGGCACGCATAACATCGAAGGATGGCGTCGCCGGTGTAGGAT
TGGTTTCTGCGAGAAGCTTATCAATCATTGCTTCGCTGGGAACTGGATCAACGCCCGCAA
CCTCTTTCGACAACGTTGGTATCGACAGACCTCCACGAATGATGGTCTGGATCAATGATG
CCTTGTCCGCAAGCGTTGGAAGATTGCATTCATTTTTGGTTGAGACCAAGCTCCAAGCTC
GTTCGATCTTTGCATATTGATCTGTGCAAGGTATTCCTGATTGGGTTTGGGTGTCGCTGT
AACCCAGCATCAGGAAGGGGCTAGGGCAGTTGTCGCCTCCCACATATGGCACATCCATGC
CATAGAACTGGAGTGAATTTTGATCGATAGGATTATCTTGGCATCTTGTCGCGACGTGCT
GGAGAAGACCAGGAGTCGATTTAATAGTTGGAATGCCGTACGGAATTTTGACTGTGAAAT
AGAGAGGATTGGAGGCGCGGTTGCCTGAGTCGACCGCGCATAATTGCTGCTTTATCAGGA
GATGATCGCAATTAAATTTTTGTTCGAGTGCTTTCCACTGAAGTTTATACTCCTTGTTCA
AAAGATCTTCATCTACATTGACAATCCAGTCTCCATACGTGTCTTTGAGCCATGTACGGA
CTATGCCAAGAACACCTTTTGATCCCTTCGACCAGCCACCGCTGAAGTCGTATTCGTCAA
CTCCATTTTTGCAATCCTCCCATTCAATGTCGACAGGAGAGTCCCCATAATTATTATGGC
TCAGAGTGGGAAGGCTTAGTGTAGGTTTGAATTCCATAAACGCAGTGCCCTTTAACTTGG
TTTCACTCAGGATTGCCGCCTTTGCTGACTCTGCGAGACTCTCTTGAATGTTTTTGTAAA
GGTCTTGCTCGGTGAGGCCTTCAAGTCTTCTGTTTCGAGAATTGCCACTGCTCTCCTTGA
AGAAGATAGGCGCAACACCCTCGAGGTTGACCTTTTTCAGGGTGGGCGTATCGCTGTTGG
GCTTAAGCACCGAAAGTGCCTCGGATCTTGCCGGCATGTTGACGCTTGAAAGCGGCTCTC
CGCCGCTTGCAACCTTGACTGCGCCAATTTTTATCGGAGTCTTGATAACATCGGTGTTGT
TCAGGGCGTAGTTCAAGCCCTTGACATTTTCTTGATTGTTCTCCCTCACAACCTCGTTCA
AGTGGTTGGTCTCATCGACGCTTTCTTGAAGTTCCGCGGCTTCAACTGCCACTTTCTGAA
TACATTCATTATTCCTTTTGAAATCATAACTGTACCATCCACGACATTTGGTGCAACTTG
AGAAGCACCAAGATTTTGTAGAGCAATCTCGTCTTTCTCTAATCAAGATGGGGCATTTGT
ATTCGTCGTGACAGAATTTGCAGGCTCCTTGCTTATTCGCGCACGCGCCTTTGCAGTCCG
CCACGACAGTCCATGCTCCTCTGTATCGATATTTAGAAAAGGAGCGCCCGAATAAGAAAC
CTCCAATAGCTTCATCTACAGGTCCGAGGAGCTCGTCCAAGAAACCGCCTTCACCGAAAG
CCCCGTCCAAGACCTGTTTCCCGAAATCAACAAGTTCGTTCCACGTCTTTTTAGCAAATT
CGGCCACAGCGACTGCGGCATCAGCAAAATCTCGTCCAAGTTGACCGCTGGCAATGTAGT
CGTAACCCGCCATAGCGGCGTCTTTGACAGCATTGAATCCATCTTCAAAGAAATCTGCGG
CAGCATTAAAAAATTCGACAATCTCTTCTCCGATGAAGACAAGTCCATCAACAATTTGTT
TCCCGACTATAGCAAGTTCTTCTCCAACAATTTTTAAGCCGTCGAGAATGGCTTCGCCCA
GATTCGAAAGGTCCATTGAGACACCCAGGTCATAGGCAGGATCTGGCGTGGCCTCGAGTC
TCCTGCGAACTTCTTCGTCGGTGGCTTCTGCCAAATCTCTTGCTCGCTTTAAAGCATTCC
ATTCGAAAGTGGCGTCGCCTTCACATGTAAAGGTTGCAAAGTAGGCCACGTCCAGTTCGA
CGAAAAATGCAACAGTCCATGAGTCGTATTTACCATTTCCTTTCGCATTATTCTGAATCG
AGAGGGCGGCTTGGAGTCCGATAGCATACAAAACACTGATCTTTACGTCTGCCTCGATAT
AAACGTTCTGCTCGTCTGCTTGTATACCTATTGCATCGGTCTCCGATATGACCCCATTGA
CGTAATTATCTATAGCTTGCTCACTGAACGTGTCAGCATCCGTATCGAGCGGCTCGAGGG
TGTATACGATGGGTGTTTGAGTGTTTATAATGATACAAAGGGACATCTGCTCCAGCCTCA
CGAGTATATTCCCCCAGTTACTGATCTGAGCATAAATAACAATAGTCGAAGATTCTTGGA
ATTCTGGTCTAGATTGGTCGAACTTTTGGTTCACATACCAAGCTCTCGGCAATGACTTTT
TGTTAATGTACACTGGCGTCTCAATAGCGGAAGATGAAATAGATGCGATCATGATACGAT
TGTAGCGATCGAGCTCCAAGAGACGATCTTCGCATATTTCCATTTTTGAGGTGTCTGAGG
ATGTGCCATTTAAATAGAGCTTCCAGGTTGTGCAATCCTTCACAGTATCTGGACAGTTTT
CCTTTCCTTCGATTCTAAGGATTGATTGGCGGCGACGCTCCAGCTCGCTCCCTTTGAACC
ACTGAAAGTGCAGCTTTTGTCCTTGCCAGAGCGCAAAGCCAAATATTTTAATCGATTCAA
AATCCAGCCTAAGGACGACTGAACGGATATCCTTGGTCACATCGTCGATGAAGACTCCAA
AACTAGCACCTCCCTCGATTGTGATAGCCTCCTTGGTTGTATCAATGTCTATCACAGCTT
CCTCGTCGACTTCATTCATGTCGACCTCGTCGAGGCCAGACAGGAGGAGCTTCAAAACAC
CTTTGGTAGGATAGGTCTTGGCCTCAAATGTGGGTTCAATGTTGAGGAAGAATCCCGACG
GGTTACAAAGATTGGGGGTGGCGTTTTCGCAGTAGCCGCCAATTCCTCTGCCGATACGAA
ACTGCAAAATGGATAGCTTGATAGTGGCACTTGGCATGGCGATAATGACGCATGGAGACG
TTCCACCAGAGCCTCCGCCATCTACATACATTTCAAAATCAAACCGGAGAGATATTGCCG
TGCCTTGGCTTTCGATTAGGCTTCGGGCAGATTTGAGTCCACTGATCAATCTGTCGAGTT
TTCCATCTATCACATTCGATCTGGCATTGATGATGGCTTGCTTGCATTTGGATTCCTTTT
GCACCCAGGTTGCCGTGGGGATAAACTCCAGTCGGAATGCAAACCAAAAGTCAATGCCTG
GTCTGTTAGCTAGAGGAAGGGAGAGGAATCCATCCCAGATCCTTGGCACCTTATC
>CC-1-1_S45_L002_R1_001_(paired)_contig_18
GCAACTACTGTAGATCGTACAAAATATCAAACGTTTACATTTCTGGAGTCAGTCGATAAG
CTTGTCGAGGTTCAAAGGTTTCAGCAATTAACGCAGGCTAGATCGACCTACTGACTAACT
ATCGAAAGTTCAAATTTCTAAAGTCGATGGCCCTTCCATCTTTTTCCTTAACGATTATTG
ATAAGGCTCGTTGGTCCTCGCCTTGTGTGCACTGTAGTTTATACCCCTTTCGCTTTCGGT
TGTTGCTGTCTTTTCTTACTTCACACGGCGATGGATGATGCATGAACGGCAGGATTAAAG
ACATTGTATTGTTGGTTTTTTCGAGGGCGGGCCAAGGATTCATCCAAAAAGAGAACCGAC
AAGTCCAACAAATCGTGCTTGTAGGAAAGATGAATAGCCAACATTTCAGCCAACAGGGCC
TCGCGACCTTCTCTGTCCAAGTGCTTTTGTGTTTTTGCATAATGACTATAGAGTGGCGTC
CAATCGGCCATGAGTGGCTTGGTTCGAATCGTCGTCAAGGAGCCAATACTCAGTTGCATC
ACATAGGTACCAACATCAACGGTGATGGGGAGCTCGCCATCGTTATCGCGCTCTCGCATT
CGAACACCGGAATGTTCTGGATCGGCAAAGTATGAAACGTTGTCCCCACTGAGTTGATGG
CCCGCCGTAGCGTGCCAGATAAAGGTAGCCAGAAAATCCACGAACTGTTTGCGGGATTCC
AATTTCTTCATTCCCATGTTGTCTCGCATATAGTGCACGTCGTACATCACTTCTTTGCAA
TCTTTATTGGCGACGCAGTCCTTGTCAAGGACATCACGAAGTGCCTTGATTCGATCAAAG
GGTTCTTTGAGACACCATTCTCGGCGACGAGTAATGAGCTCCTTTCCAGGAAGGAACCCA
TCAGAATCCAAAAGACCCTCACAAGTGTTGGTAGTCTCAAAGTCTGGCCATACTCCATCA
TCCAAGAAATGGTTCCCGCCCCAACCGCATACGCACGGGTCGGTGTGACGTCCATAGGTA
TTAACATGATGCCAGAATCGAATGACGGCCTTATCCTTCAATAAATCTTCGTCGGTAAGA
TAGAGAGCATTCATAAACTTCTCAGCAAATTCGTGGTGTACCTTGTAAAGACGAAGTCCT
TGACTCCATAGAGGCATTTCGGATGTATCAAAATCCGAGACACCTTCAAGATTGTGATGC
TCGAGCTCGTCTGGGAAGCTCTTTGAAAAGTCCAAGTTGACATACACCTCATGGAACGAG
CGAACAACACCTTTCGTTGTAAATCCAGAAG
>CC-1-1_S45_L002_R1_001_(paired)_contig_19
GCAACTACTGTAGATCGTACAAAACATCAAACGTTTACATTTCTGGAGTCAGTCGATAAG
CTTGTCGAGGTTGCAAAGGTTTCAGCAATTAACGCAGGCTAGATCGACCTACTGACTAAC
TATCGAAAGTTCAAATTTCTAAAGTCGATGGCCCTTCCGTCTTTTTCCTTAACGATTATT
GATAATGCTCGTTGGTCGTCGCCTTGTGTGCACTGTAGTTTATACCCCTTTCGCTTTCGC
TTGTTGCTGTCTTTTCTTACTTCACACGGCGATGGATGATGCATGAACGGCAGGATTAAA
GACATTGTATTGTTGGTTTTTCCGAGGGCGGGCCAAGGATTCATCCAAAAAGAGTACCGA
CAAGTCCAACAAATCGTGCTTGTAGGAAAGATGAATAGCCAACATTTCAGCCAACAGGGC
CTCGCGACCTTCTCTGTCCAAGTGCTTTTGTGTTTTTGCATAATGACTATAGAGTGGCGT
CCAATCGGCCAGGAGTGGCTTGGTTCGAATCGTCGTCAAGGAGCCAATAGTCAGTTGCAT
CACATAGGTACCAACATCAACGGTGATGGGGAGCTCGGCATCGTTATCGTACTCTCGCAT
ACGAACACCGGAATGTTCTGGATCGGCAAAGTATGAAACGTTGTCCCCACTGAGTTGATG
GCCCGCCGTAGCGTGCCAGATAAAGGTAGCCAGAAAATCCACGAACTGTTTGCGGGATTC
CAATTTCTTCATCCCCATGTTGTCTCGCATATAGTGCACGTCGTACATCACTTCTTTGCA
ATCTTTATTGGCGGCGCAGTCCTTGTCAAGGACATCACGAAGTGCCTTGATTCGATCAAA
GGGTTCTTTGAGACACCATTCTCGGCGACGAGTAACGAGCTCCTTTCCAGGAAGGAACCC
ATCAGAATCCAAAAGACCCTCACAAGTGTTGGTAGTCTCAAAGTCTGGCCATACTTCATC
ATCCAAGAAATGGTTCCCGCCCCAACCGCATACGCACGGGTCGGTGTGACGTCCATAGGT
ATTAACATGATGCCAGAATCGAATGACGGCCTTATCCTTCAATAAATCTTCGTCGGTAAG
ATAGAGAAAATTCATAAACTTCTCAGCAAATTCGTGGTGTGCCTTGTAAAGACGAAGTCC
TTGACTCCATAGAGGCATTTCGGATGTATCAAAATCCGAGACACCTCCAAGATTGTGATG
CTCGAGCTCGTCTGGGAAGCTCTTTGAAAAGTCCAAGTTGGCATACACCTCATGGAACGA
GCGAACAACGCCTTTCGTTGTAAATCCAGAAGCA
>CC-1-1_S45_L002_R1_001_(paired)_contig_20
GCGTCCAATCGGCCAGGAGTGGCTGGCTTCGGATTGTCGTCAAGGAGGCAACAGCCAGTC
CCATCACGTAGGTACCAACATCAGCTTTGATGGGGAGATTGCCATCGTTATCCAAATCTC
GCATTCGAACACCGGAATGTTCCGGATCGGCAAAGTACGAAACGTTGTCCCCAGTGATTT
TATGGCCCGCCGTAACCTGCCAGATAAAGGTAGCCAGAAAATCCACGAACTGTTTGCGGG
ATTCCAATTTCTTCATTCCCATGTTGTCCCGCATGTAATGCACGTCGTACATCATTTTGC
AATGATCAATTTTGGCACAGTCAGCTTTAACGACTTCAAAAAGTGCCTTGATTCGATCAA
AGGGTTTGATTTCGCTACACCATTCTCGGCGACGAGTAATGATGTTCTTTAAAGGACGGA
ATCCAGTGGAATTCAAAAGACCCTCGCAAGTTTTGGTCTCCTCAAAACCTGGCCATTGGT
CATTGTCGTCAAAGAATAGGTCCGAGTCGTAACCACATACGCACGGGTCGGTATGACGTC
CAAAGGTATTGACATGATTCCAGAATCGAATGATGGCATCATCCGACAATAAATCTTCGT
CGGTAGGATAGAGCAAATTCACAAACTCGTCAGCAAATTTGTGGTGTACCTCGTACAGAC
GAAGTCCTTCACTCCAGAGAGGCATTTCGGATGTATCAATGACACCTTCAAGATTGTGGT
GCTCGAGCTCCTCTGGGAAGCTCTTTGAAAAGTTCAAGTTGATATACACTCCATGGAACG
AGGCAACAACACCTTCCGTCGTAAATCCAGAAGCATGAGTGAGAATAGAATGGTTACGTA
TCAACAAGTTGTAGGCAGCCATATTGACGCGCTGGCACTGTAACGTGAAGGGTTTGAGGA
ATGTTCTCAAGCCATGATCATGTGGGAGTGTCTGCCAGGCAGCTGTCGACACCGCATGGG
ACCACCCGAGATGCGATTCCTGAACATGAAAACCTGCAAGTGCCGCCCTTTCGCACACTT
TCCAGAACCATTTCGCATGTTTCCAGTCATGTGAATCGTCGGGAAGAAACATATTACGCT
CTAGGCCGTCCCCCATCTTCCAAATGCCCATGGGCATTCTCGTTGTTGCGTCGATGTACA
GGATAGACCCAGGGCTCAAAAATTCAGGTCGACTCTCAAAGGAAGCAACAAAGGAATAGT
CGACCTGCAAAATTTTATTTTTCCAGGCCCCCAAGTTAGTGAAGTCATCTTCATCAACTT
GACCTCGAAAATGATTCTCAATCATGTCCAAGAGGTCTTTAGGCGCCGGCTTGCCTGTGT
ATCGGAAAAGGTCTGTGTGCTCTTTGGTAAGATACTGGCCATGCCAACCAGGAAAGTTGA
AGTCGTGGTCCTCGTGAATTCCGGGCAACTTGATCGGAGTGAGCCACTTTTGTCCTGTTC
CCCAGAAAGCCCTATCACTGAGAGTCTTATCTGCTTGAGGATCGTCGAGGATCAAAAGCT
GATTACACTTTTTTAACTTTTTAGCCATGAGATCAGCAAGTTGGTCTCCTTCTTCTTCGT
CTTCTCCCAGAAACCACCTTGGGAAGTACCAATCGTCCTGGATGGTCGATTCCAACTCCC
AGCGATAGAAGGCCATATACTCGGCCTTGGTATCAAAATACTTGCGCTCATCTTCGAACG
GAAATGTAATAAACATGTCCAAGACTCCTTTAATTAGTTGCGATGAGACCCCGTCTTGAT
CAGTATCTTGGTCGATTGATGGCAGAAACATCCCGGGCATTTCCGCCGATATATCCCTGG
ATTTCATTGCTTTTTCGTTCCGAGATGGCAAAAGATTAGAATGACTTATTGGGACGTATT
CCAACAAGTGATCCAGTGGAACCAACAGTGCAAAGCGGAACATAAAGCACATACTGACAC
CAAGTTCCTTCAGCATATCTCCCCTCATAATCTTCTTTAAGGTTGCTGGAGAAATATTCG
CAGACGCTTCATCTTCACCAGTGAACCGTTTATGTTTGATATCCTCCAGAAATCGGACTG
GATCCGGAATATCTTTTCGACTGGCCGGCGAGCAGAGCAATTCTTTCATTGTTTCCCCCA
ATTCTGTACTGTTCAAATGGCCATGGGCCGCAACAGCCTCCGCAAATTTAAAGCCGAAAG
CTTTAAGGTCCGTGGGAACCGTCTCTTTTTTCCACGCGATGTACCATGCCGCAAGATCAT
CAACGGTGGCATTGTCAACAGACGCGACCACATCTGATGTTGGTTTGACTTCCAAAACCT
TGGATGTAGTATTGGAAGATTGTTTCCCTCCACCATAAAAGAAGAGTTTGGCCACATGGC
CAATACATGTGCGACAGGCGATAACCATTTTATCCTGCTGATCGTCCTGATCGTCCTGAC
CACTGAACAATAGATTCCGCACGCTAATCTTGGCATCGGATTTAAAGAGTAGTAATTCGT
TCGACTCAATAGCGTTCTCAGTGACCATATGGGCACAATGAACGCATGGAGAGGTTAGGA
GCAACATCAACCCGACTGCAATGATCAATACCAAACAGTTAAAAACAATCATCATCCTGT
TTCCATTCGTCATCAGGAGGAAATGTGACGTAATGATAGAAATCGCTGCGATACAAATCT
TAGGGGACAGTTGCGAGTCGGACTCATATTTATCATCTTGCTTGACAATCCACCAAAAAG
CGAGGAGACAGAGAGTCGAAAAGATGATCACAACGTGTCTGCGAAAACGAAGGTTACCGT
TGTCAACTTCACCTTGCAGCACTCGCGGCGGCACAGGGACCCCGTTCTCTCCGTTGAGCA
TGATGAATACCCCAGTGGCTGAAATCAATAGATTATTTGTTGAGCAAACAATCAAGAAAA
GAAAAAGGAAGTGGATCAATTCTGTCAAGATCAAATCCGCTTGGTTCTCAGAGTCTTTTT
GATACTCACTTGCACAACACAAGTACCGTATGCAGGATAATGGTCGCAGTATGTATTGGA
TTGGTTCGCAAAGAAGAGGTTGGCCAACCGGGTAGCCTAGGCTTAGGCCTAGTCGTGTAT
GTGTTCGTCCACAAATT
>CC-1-1_S45_L002_R1_001_(paired)_contig_21
CAAGAGCAAGCGTCTACAAGAAGAAAGGCACCCCCATCGAGTCCATGGATGAAGTAAGGC
TAGACGTAGATGATGTTGATGTTGATGAAACGGGTGCTCAGGACGCCGCTGCTGGGAAGA
AAGTAGATGAGGATCTATCCGCCCTGAAGAAAGAACCTGTCGATCCGGACACCGCTCCTT
CTGCGAATGAAGCAAAGGATGGTGCAGGAAATGTCGAACCGAAGACCAAGAAGAAGGAGG
ACCCCCCGGGAATTCTGGCTGCCGACATTCCAGTAACTGAGGAATCAAAAGACACACCTG
CTTCGGACCCTACTCCAATTCCAATTCCAATTCCAATAGTAAGGCAAGATAGATCGAAAC
GAAAATGTATCTTGCTTGCTACCGGTATTGCGTGTGGATTGGTTCTGTTGGGAGGTGCAG
GGGCGGCGATTGGAGTTTTCCTCCCCAAAATCGGCAGCAGTGACAATGCATCAGATGCCG
CTCGTAATCCACCAATACCCATTTCCAATGCTCCTTCAGATGCACCTTCCACCCGTCCAT
CAGTTGCGGTGGAGGAGTGTTTTGATATCAATGACTCTACTTTGGAAACGAACGTCGATT
GTGGCGTAGTGGATTTTTTTAGTGATTCCCTCTTAAGTGTTTCCTACACAGAAAAGGGCC
TCGACTTCGCTCCTTTAGATCAAAATGCCGGCCTCACTCCGCAGCGACGAGCCTTGTATT
GGGTGGCTGCCAATGTTGACTACAGCTTAGCTAAATTGGAGGAAGAATACAACGAAATTC
TTCAACGGTATACCTTGGCCACCTTTTACTATGCCACCAACGCTCCCTCTAATTTCATCG
GACAACCCGAATTCGAGCAACAGCCATGGATCGATGTGCGTCGATGGTTGTCCGAGTCCC
ACGTCTGCGACTGGCTGGGCATTTCATGTACTGAGGGACAAGTGAGAGGCATTATTTTGG
AAGGCAACAACTTGCGTGGCTCGCTTCCTCCAGAAATGGCTTTTCTGGCCGAGTCTTTGA
CCACTATTGACCTTACTAGCAACTTTATTTACATGGAGGGAGACATGTTTCAAGTATTTG
AACAACTCTCTAACCTCGAAACTATTTTGTTGGACGATAATATCCTTGTTACCGATAATG
GATTGCCAAGAGCATTCAAAGGACTCACAAGTTTGAAGGAACTCCGACTGAGTTACAACT
CACTTCAAGGACCCTTGGACGACGAATCAGTACTGCCTGCTATGCGTGCCTTGACTCATT
TGGAAATCGAATCTAACTTTTTGACGGGAAGCATGCCTCCGTCTGTGTCCGACTTGAGCA
ATCTCGAGTATTTCTACATGGGAAGAAATTATATGGCCTTCACCTTGGATTTCTTGAATG
GCGGCAGGCTCTCCAATCTCTGTAAGTACAGTGCCGGTACAATACAATACAGTACAGTAC
AGTAGAGTACTTGCACGACTGAAGGAAGCCATCAGCGTTGCGCATTGCTCTCACTCAATC
CACCAGTCTACCCCGTACCCACGTACCGGTGCAAATAGGCTAGGCTAGACTAGGCTAGAC
TAGGCTAGACTAGACTACAAGAGGATGATTTGACTCTTTCAAACTTGTCCTTCTTGACGA
GTGATGTGAGCGAGCGAGTCCACGTACGGTACCGGAACCGGTAACACGTCCCACGTCTCA
CCCAAGTGAAGCACGTCCCACCCAATTACTGTACGTCTCTAGCTCTAGACTAGAGGGGCT
CACTTTTTTCTCGTGAGGGCTCTCTTTCAACCATTCTTTCCTTCTTTCAACCAACCACCA
TTCCATTCCACTTCTCCATGTCGAATCGATCCTCTCTATCGTCGTCGTCGACTCCTCGAT
CTTGCTCCAGCGATCTTCTGTATCGTAAAGAACAAGATTTAAAGACGGCCGATATGAATT
TGGAAGACGCCTACGATTTGGTTTGGAACTTCAAAGAGTATGACGAGGCGGTGGATTTGT
TGCAACAAGCCTTGGAGATTCAAGAAGCGTACTTGGGCAAACACCACAAAGAAGTCGGAT
ACACACACAATTTTATCGCCAGTGCCTTGTGGATGCAAGGACAAGGCCAAGGCCAAGGTC
AAGGCCAAGGCCAAGGTCAAGGTCAAGGTCAAGGTCAAGGCCAAGGCGGGGAAAGATTAC
TCGTATCGATGCACATGGAACCATAAATATTCCCGTGCCAAAAATTTAGCTCATCGAGGA
GGATTGACCAAACAAGCCATGATGGAACAATATGGTCGATTTCCTAAGCGTAACGAATGG
TGGGGTCCCGAAGAAAATGAAAAAGAATGGGCANNCGTTCGCTATACCATTCAGGGTTTC
TTGTTGGCGTCTATTATTGGACTAGAGAGTGATAGCGGGGAAGTGAAAGTTTTTTCTCTG
GGACTGGCATGGGACTTGGGCATTCTTGCAACTAACTTACTTCCCTGGTGTCAGAGCGGC
GACATGTGCAACTAACTATTGCTGTGGCAACATGTGTGTGTCCGTGCGGTTACCCACGCG
AATGCACTGTGTCTCGGGAAGCCAAGCAGATTGTGGATTCGTTTCTGGAGCATCATGCAT
CAACCGACTGGGAGAGTCTGCTATGCGACGTTGTAGAATGTGAATGTAGAGATTTTCCAC
GAGACAAGAAGTAAACGAGTAGAAGGTACTATGTACTATTTTGAGAGGGGACAAGGATCC
AATACAAAGAGCAGTTTTGGGCAACAATTTTTCGGGTGAGGACACCGCTCACAAAGTATG
ACCTTGAGTACCGGTACTCACCACTTGAACGGTATCATGCTCAATATGTCCATTCGTGAT
GGCAAGTTGGAAGCCATCCGATTCCATCGAAGAAGTGTAGCTGTAGTTTTTTATAAAACC
GCAGCCAGACGAGTGTACTATCGTCTTTCGGAGTGCGTTCGCCAACAAAGGCCAGCAAAA
GAGCGGATGTGGATGACGCTGATCCAAACTTGATCGTGGGCCCACGATATGGAAGCACTT
TCGGAGGGTTAAAGTTGGAGTCTCCTAGAACTGTTGTATGGCGTTGGATTTCAATTTTGA
TATCCAGAGAACGGGTCGGAATTGCGAGAGACGACCGGAGGCTGAATCAATCGGAGCTAT
AATTCATTGAGTGCACTCCTTGATGAAAGAGATGCCGTTGGGAATCCGAAACGATGCCTA
CTGCTATTTCAAGGCAAACGTATTCATAGAGGCAAGCGTTTTGAGTAGATGCCACCCCTA
TTTCATCAGGATCAACAATCCATAAAAACAGGTTGCAACGGACCTGAGACTATATTATAT
TGCAGTACTCGAAAATGTGTAAGACGACGTCCATTGCGAAATGTGCACGTCTCTAATCAC
GTCATACATCAGTACATATCCAGCAAGTGCACGTTACAAAGAGTCGAAAAATAGTAGAAG
AAAAAAAATCAATGGAAAGTAACCGATACTTTTACTATAGTAACAAATAAAAAGTAGGCT
CCCAACTTTCACTTTTCTTGATCGCATGTTCAGGCCTTGGTGGGTACGGTAGTTGTATGA
TTGTCGTCATTATCCAGATCTACCAAATTCACTTGACTGGCACTGGTTGACGTGGAATGG
AGTTGCATGTTCCACATTTCCGCATACAGTCCATTATTTTCCAGCAACTCGTCATGACTT
CCTTCTTCAGCAACGACACCATCCTTGAGGACCAGGATATTATCGCAATTGCGAATGGTC
CCAAGTCGATGGGCAATGACGAGGACCGTGCGTTCACTTCCCAAACGATCCAACGCCTCT
TGGACACTGTTTTCGGTCAAGGTATCCAACGCACTTGTGGCTTCATCAAGCANNNNNNNN
NNNNNNNNNNNACACAAACGGTGGATCCTTCAACAAGCACCGAGTAATCGCCGCCCGTTG
CTTTTCTCCTCCACTTAGTTTCAATCCACGATCTCCCACCATGGTCTCCCAACCCATATC
CATACTTTCAATGAAATCCAACAATTGCGCATCTTCCGCTGCTTGACGAATTTCCTCTTG
CGTGGCATCCCGTCGTCCATACAAGAGATTGGCACGAATGGTATCGTTAAACATGCTGGC
GGTTTGCGGCACCACACCAATGGCACCTCGTAACGACTTTTGCGTGACCATGCGAACGTC
CGTGCCATTGACTTTGATGGCACCCTCCCAGACATCATAAAAGCGGAAAAACAACCGAGA
AAGAACAATAGTCGTTTTTCCAGCTCCTGTCGGTCCAACAATTGCTGTTGTGGTTCCTCG
TTTCATTTTAAAACTAACACCCTTTAATCCCTTGGTGGATGGTTGGGTCGGATAATGAAA
AAAGACATTATCAAATTCGACCGCAATGTCCGGGTCGTCGTTCTTTTCGGCCGGCAATTT
CATGGCATCGGGTGCATCCGTGACATCCGGACTTTCCGCCAACAATTCAGAAAGATTGGT
CAAATCAATCACCGCCATGACCACAGCATTGTAGACACTGCCCAAAAAATTCAAAGGTGC
AAAGAGTTGAAGGGTATACGTCAAGACGGCGACAAAGTTTCCAACTTGCATCCCGGGACA
GGTCTGCGTGTCAATGGCTTGACAACATTCGGAAACACCGGAATCACAACCCAAGTCCAA
ACAACAGTCAATACGTTTGCGAATTCCCCACGCCGACATGCTGAGAGCGGTCGCCAAACA
CAATTGTAAAATGAGTTTTTGAGAAATGTTGAGCATACTCAAGGAACTTTGAACATTGAC
CGTTCCTTCTTGAAATCGCAACATGGCATCGCCAAACCTGGATCGTTCATAATCTTCGGC
CGTGAAGAACTTGACCGTTTCAAAATTAATCAAGGAATCAGTACATCGATCATGCCATTC
ATTGTCTGATTGGACCACTTGTTTGCGAAACTTTTTGCGCCACAAGGTGACCAAGATTGT
CCACACAATATAACACCACACAAAATAAAAGACGGCCAATGCCAATGGCAAATAATGAAA
ATAGGTCGCAAAAATAAGACACACCACGATACATTCAAATAACGCCGGGACCAACCATAA
AAACAAATATTTCATGAGAGTATCACAAGCGGCAATGCCTCGATCCATACTTCGAACGAC
TTCTCCCAATTTCTTTGACAAGTGCCAATCCAAACTGAGTGTGTGCAAATGACAAAACGT
TGTTTCCGACAATTGAATAAACGCGGCTTGGGCCACTTTTAAATAAATCAAGGATTGTCC
TTCTTTGAAGGTCGATCCATCCAAAAAACCCAATGACCGCATATGTCACACTGTATTGAA
TACAGGCCGCATATTGTTGATGTGCCAAGGCGGTTGACGCCCATCCCAACAAGATAGGTG
CACTCAAGTTGCATCCTTCGCTCAAAAAGACACACACACACCCATGTCAATATGGCACGA
ATGCGATTGGTCGCGGCACTCTCTGATGTTTCATCGGGCCAGAAATAGGGTTTCAACAAT
ACCAATATGGCGGCGCGAGACAACCGTTTTTTATGAGGTGCCGCCGGGTCGTCGTCGACA
ATCACTGCCGCTTCCGGATAGCTGGTAAATATGACTTCCACCACGGACAACATGACAAAC
AACAAGACGCCAAGACGCCAGTCAACAGGATTTCATCTCCGACGATTGTCATTGATCGAT
GGATCACATAGCGAATCGCAATGGGCAAACACAACGTGATGGACGCCAACAGATACAAGA
CACGGGCCAAGGTATTGAATCGTTGGCGTTCCAAGTCTTGACGGGTCAACCAGGCTCCCA
AGGTGACGACCACAAAGGCACTCCAGACCAACATTGGGGGAAGAACTGCTTGCTCTTGCT
CTTGATTTTGATTGTCATTGTGATGATCATTAGATCCGCGAACGCCTTGTGTCAAAAACA
AGACGCCCAACAAGGCTTGAATCCTCCACGACCAAATAGCGGAATTATTGGGGGGGGTGA
TGTCGTAGTAGTTGTGACTGGAGGAGTTGTTGTTGATGCTGGCAGCAACAAGTCTTGTTC
CTGGCTGCTGCTGTTGCTGCTGCTATCGCCCGATGTTGTTGCATTTCATCGTTGGCGCCG
CACGTTTAGAGGCCAGCCTGGCCTGGCCTGCTCTGCTGGGCCATTATTTGCTTGGAAACT
CCCGCCTGCCTGGACATTCTGAAAGCCGAGTCCAAAGGAAGAAATCCCGCCCGCGACCAC
GGCTGTGTCACTTGTTCCATCAATCAATGATGTGTTTGCCGTCGAGCCACGCGAATCGAA
TGGAATGGAACAGTTCGTGGACCCGTCATCGGTATCCAGGTGACATGACATGACATGACA
CATGGATGAATTACCCTGCCATATCACCTCGTTCGTCGAGCTCTACGGAGATGCCCGAAG
TAAGTACTTCTAGAATACTAGGCTCTCCACATCGTCATCGTCATCATCGGAAAGGCTATC
GATGCATTCACTTGGAGATTAAGTTCTTCTCGTTCGTTGACATTGACATTGACTCCCTTT
CGAATCATTAGCCACACAGGGCATGGATAACAAAAAGAGGACTGTCGATGTGGTCGAAAG
TGAGGATTTTTTGAGTATCGGATTCTGTACAAACAGCCTTCCCGAGTGCCTCCCGCTCTC
CTTCGGAATGACAGAGTAGTTCCATTCAAGTTACGTTTTCCAGTGCAGGATGAATCACAA
ACGAGGGCATGCCTCTACAACAGGAACAACTTGTCGTGTCGGTGATGAGCCTGGCCATAC
ATACATATAGATTTTCAATTGTTCCAGACTTGAGAGAGTTTGGACCAAGCCTACACGCGT
ATAGTATGGACGACGAGCCCTCATTTAATAAGGCCGCATCCATCATCCGCAAACGCGAGT
GTTGTCAAATTCAAATTCAAATTCAAATTCAGTCTCTTACCAATGACCACCTCCATGTGC
TATGATCAAGCCAGCCCTCAACTCAAAGCTTCCGTTTGTTCTCTGGAGAGATGAAACTAT
CAAAGGAAGAGACAGAGACTTCCTCAAGGCGATCGATGATTGAATTCAACTCAATGCCCC
AACGAAGCGCCAAGAAAATCCGAGAGGTCCATTCCATTCATTCATTGGATGTCATGTCAT
TCTCAAGTGGAATATATGCAAAAGGAATGAATTGCAGAAACTGAAACTGATTTATGCATC
CATCCTCGTTGAATGGAAGACAAGACNNAGCAGCAGCAGCAGCAGCAACATGATGTAACC
AGCAGGCAGGCTTTTGCTTGCTTCTATGTCTGTCAATTCTCTGATGATGGATCCATCGAC
TACAGTACCATTAGTACAATTACAATTACAATCCCCGTCATGGAAAGGGTGGAAACAGTA
CAGTGTCTTCCGTTACCGCTCTCAACAACTGTACTGTTCCAGTACTTCGGCATCAGCATC
GGCATCGGCATGGCTGCCATGGATGACGATTTCCGTTTTCATAGCCCTGTTGTTTAGAGG
TATGGGATGTTGTTTGTCTTGCGCCTCCTGTACGGTACGAGTAGGTGTGGCAACGTTGTA
TTAATATCATGGTTCACGGAAGAAACCGAATGTTGGAAGGCTTCAACGTT
>CC-1-1_S45_L002_R1_001_(paired)_contig_22
AATCGCATTTTGGGTGGTCCCATTCGGTGTCGACAGCTGCCTGGCAGACAATCCCACATG
ACCATGGCTTGAGAGTGTTCCTCAAACCCTTCACAATAAATTGTCATCAAGTCAATATGG
CTGCCTACAACATGTTGGTACGTAAGGATTCTATTCTCACTCATGCCTCTGGATTTACGA
CGGAAGGTGTTGCTGGCTCGTTCCACGAGGTGTATGCCAACTTGGACTTTTCAAAGAGCT
TCCTAGAGGAGCTCGAGCATCACAATCTTGAAGGTGTCTTGGATACATCCCAAATGCCTC
TCTGGGATCAAGGAGGTCGTCTTTACGATGTACACCACAATTTTACTGAGAAGTTTGTGA
ATTTGCTCTATCCTACCGAAGAAGATTTATTGTCCGATGACGCCGTCATTCGATTCTGGC
ATCACGTCAATACCTATGGGCGTCATACCGACCCGTGTGTATGCGATTTGGAGGCGGCTC
GGTTCTTTGACGTCGACGACCAATGGCCAGCCTTTGAGACTACCAACACTTGTAAGGGTC
TTTTGGATTCTGCTGGGTTCCTTCCTGAAAAGGACATCTATAATCGTCGCGAGAGCTGGT
GCGAGAAAGAACCCTTCGATCGGATCAAAGCACTTTATGAGGTCCTTAAAAAGAACTGTG
ACGCCGAAAAAGACTGCGAAAAATTGATGTACGACGTGCACTATATGCGGAACAACATGG
GAATGAAGAAATTGGAATCCCGCGCTCAGTTTGTGAATTTTCTGGCTACCTTTATCTGGC
ATGTTACGGCGGGCCATCAATTCACTGGGGACAACGTTTCGTACTTTGCCGATCCGGAGT
ATTCCGGTGTTCGCATGCGAGAGTTCGATAACGATGGCGAGCTCCCCATCAAAGTAGATG
TTGGTACCTATGTGATGGGACTGACTATTGGCTCGTTGACGACGATCCGAAGCGAGCCTC
TCATGGCCGATTGGACGCCACTCTATATTCACTATGCAAATGAACGAAAGGACTTGGACA
GTGAAGGCCGCGAGACCCTGTTGGATCATATGAAGGAAATTCATCTTTCGTACAAGCACG
GATTGTTGGACTTGTCGACCGACTTTTTGAATGAATCCTCGACCCGTGAAAACAAAAACC
AACAATTCAATGTCTTTAATCCTGCCACTCACGCATCATCCGTCAGCGTGTAAAGTAAGA
AAAGACAGCAACAAAAGAAGGGAAGAGGAGGGTATAAAGTACAGCACACACAAGGCGACG
ACGAACAAGCAATATCAATTTCCCACAACATAACTCATAGCCTAGTTCATGTTGAAAAGC
GAGATAAAAAAGAAGAATTACTGAATGCGACGGACAAAAAACAGACGAATCTTACTCCGA
ACCACACAGAGCGACATAGGCAGAGATCATAAAAGGAAAACACAGCGAATTAATAAGTCT
AC
>CC-1-1_S45_L002_R1_001_(paired)_contig_23
CCGTTCTCTCCTTTTCAATTTGCAGATTCCCACACAAGTAGGTGCTGAAGCAATTTTGAA
GTTCCTGTTCCAAATTCAGGTTCTCCTCCACGCCTTGTACATACCGCGAATGCCAGCTGG
CTGCCGCAAGCAGCGCCGTCGCAAACAAGCTCGCACCCAGCTGTTCAATGAGCTCCACTT
CAAAGCGTTCTTGGTCATTGTACAAGATGTTGTGCTGCGCGTGAATGACACTAGGGTCGT
AGCGAAGCCGCACTTGGTCTTCTGTAAGGATATGCTTGAGATCGGCAAGACCCGACGCTC
GCACGTTGGGGGCGCCTAATCCAGCGAATCCCTTTTCAATACGGCCGGCACCACCGCGAA
AGCGTGACAGAAAACTTTCAAACGACCAAAGATGTGGTCTTTGCTCCCGGCTTGAATCAT
GTTGGATGTCAATCAGAGTTCCATGGAACAAACCGTGCCGTGCCAGAACGGCCGCGTCAT
AGCCGGCTCTGTCGATACCAGACAGACACTGATCCAAGGAAAGTGAAGGATCGTTACAAT
ACAGACTGTAATCTTTTGGAGAGCGATATACCAGGGCTGTTGGATCGTCGGCGTCGGCCG
TGACAGTAAAGGGGTGGAACCCCGTGGCTTGTTGTCCCTCAATGGCTTGACGGATCTCTT
CAGGAACGCGCGACAGGCGCAGCAAATCTACTGTCACTGGATAGTCGCTCAGCAAGCCAT
AATTTTGCTTCAAGTCGGCTATCTTGTCGTTCATGGCGGCTTCCTTGGCCAGAGGATGAG
GAAACTTCTCATCTTCGAGGGATTTGCTCAACTTGACAGCGATCTCAGTCCCATCGTGGC
AACTGAAAAAGACTGTACGCCCTGCCGTTCGAAAAGTGGACGTCTCTACTTGCAAATTCT
TCAAAAAGTCGTCCAGATCGCTGCACGGAGTCGCGTCGGTGCTGCTGCTGCTCGTCATGT
CGTCGGACGTGTCACCCGAACTTCCTCCTTGAAGATGGTGAATGTCACGAAGAAAGCTCA
AGTGGCGGATCATTGTGGCCCAGGCTTCGTGGTTTGTAATGGCGTCGCAACCGTCAGCGA
GAACAATGGTAAATAAAAGAGGTATGCGACCCAACTGTGCGAGGTTCTCTTGACTCATGA
CGCCTCCCTTGGGCCATTGCAAAAGAGCCTCGGTGAGTTCAGGAATTATGTTGCCTTGAG
CGTGCTCCAGAATGGCTTGCTCACTCTGCCTGTGCAACCAACGCCCCGTGTCAAGGTTCA
CGAACATATCATATCCCAACCATTCGCTGTAGCCGAGAGACGTACGCTCATTCGTTCTGG
GAGTAATGACAGCCCCATGAAGAAGAAGCAGGAATGCCATTTCAACTTCGAGTCGGTCTC
TTGCAATATCGAGAGCGCTGAAGCCCTTCGAGTCGCGTTGGTCCAGATCCAGCAAGTCGC
TAGCGTAAAGGAGAAGTGTTCTGATGAAACGGAGGTGTCGACGCTTGACCAGAATCTGAA
GCAACGAATTACCGTCTTGATGCGACTGGCGATTGAGAACGTCTGCAACCGCATCCGAGA
AGGCCTTATCCTGTAAAGTGGTAACATCTCGGACTATCTTCATGATTTGCTCGAACTCAG
TATACACGTGTTCCTCTCGAAAGTCCTTCTGATGAAAGGCCTTGAAGGTCTTTTCTGCTA
CCTTGCGACCAAAGGCCTTAAACGAACCAAATATCTTCGTTTCAGCTTCGCCACGCGTCA
TGAAGTAATTTGGCACCAGCCCCACTCGCATGTGAATTTTCTCGACTGTAGCATCAAGTA
AACCTTGCAGAATGCGAGTGAAATCCTGCGAATCGGCAGATTGCAGTGCGTGTACCGGCA
AAACGCGCTGCTCGCCTGTGGGAGACAATAGTGCCTCGCAAAGGCCAGTGTTGGAGACCA
TAGTGATGATATTACAGAACCAGATGAGTCTCATTCCAAGCAAGTTGTGTCGATGATTTC
GGATTTTGAGAAAGCTGTGTGACTTCTCATTATTTTGTTCGTGCTTGAAGCACATCGCAT
CTTATTTGTTCTTGCCTGAAAACACGACTCGAGGATGAGAACCGTCGGTACAATGATGAC
GTGCTACCAAAGCCTCATTTTTGTCGAATCATCC
>CC-1-1_S45_L002_R1_001_(paired)_contig_24
ATCAACTGCTTTTGCTTGAAAACTTGATTTCCGCCCTTCTTCTCTAATCCGACCATGACA
CGATCGACAGCTCCATCAATCTCTTCCCATCCAATGGTATTCTTGTTCCTGCGAGCGGCA
GTAATAGCGGCTTCATTCATCAGGTTCTCCAATTGAGCACCGGAGAATCCAGGAGTACGG
CGACTGATAGCCTCGAGATCGACATCAGGCTCGAGGGGCTTTCCACGAGAGTGCACTCCC
AAGATGCGAGTGCGACCCTTGAAATCGGGGAGGTCGACNNGCCGCAATGGTAATCACACC
CGGGTTTCCATTGAACCCATCCATCTCCACCAAAATTTGATTCACAGTCTGTTCACGCTC
ATCGTTACCACCAGCATATCCGGCACCACGTTGACGACCGACGGCATCGATCTCATCAAT
AAAGATAATGCAAGGAGCATTCTTCCTGGCCTGGCCGAAAATATCACGNNAATACTGATG
AAAGGAACTCCAGCCTCACCGGCAACGGCCTTGGCAAGGAGAGTCTTTCCTGTACCAGGA
GGTCCATCCAGGATGACTCCACGAGGAATGAGACATCCCATATTGGTGTACGACTCGGGC
TGCTTCAAAAAGTCGACGACTTCCATAAGTTCCAACTTGGCTCCGTCGCATCCAGCAACA
TCGTCAAAAGTGACTCCCGTATCGGGAACCATCTGGATCTCAGCCTTGGATTTTCCGAAT
CCCATGGGATTATTGGCGCCGCCTCCGCCCATGCCTCCGCCAGCTCCTCCCGCATTTCGG
CTCAAGAAGAAGAGACCCGCAAAGAGAATCGCGGGGAAGATGAGACTCTTCGCGAGTTCG
CCCAAGCCACTGGCTTCTTGCTGGGGGAGAACAGTGACATCGACCTTGTGGCTAGTGAGC
TGGGTCAAAAGATTGGGATCATTGGGCAGAGC
>CC-1-1_S45_L002_R1_001_(paired)_contig_25
AGGGCTTCGATATTTACAAGCACATGGATCGGACACGGATGAAGAAAATAATTCATTGTA
GTATGGCTTGCATGCCGCTCCATGTCCGAGCAGTTCACTTTTTCTGTGGTAGGAGTACAA
CCTTACTATCCATGGCTCTACCAGTCTTGAAGTTTATACTGGGAAGACACGTCCGTAACC
GTTTGATCATCCATGGGGGGCGTGCTGGAAACGATTACATGGCAGATCTCAAACGACAAT
ATGGTCTCAAGGCGGAAAATCTGAGCCGCATCATTGGAGGTAGTTTTGACAATTCTAATT
TGATGCCATTGCTCATGGAGTCAGAATCATTAACAAATTGCTCATGGAGTCAGAATCATT
ATCAAGCGACGAAGATGCCGCTGAGAATTTGATGGGGAAGTTTGTACTTACTGATATAAC
GCCCATGATACCCGTCGAGCGCAGAGCGCAGTATTAGAAGCATGCAGCATTTACTCCTCT
CAACAGTAGGAGAGCCAGGTAATCTCAGTAGGGCTCTCTAGTGTAGTATCGTCGAAAGCA
GCGGAAAGTCTATTCATTCTACGGTAGTAAATATCACAACCTATGATTTGCAGATCTTAA
ACTTGCTTCTCTACTAGAATTGACTGCATACTAGCGGTGTCCTCGCATCAAAATATCGGA
TAGGTAGAAGGTTTGGAAGAGTCGGAACAAAGGCCAGCGTTGCTCTCCTACAGTCTCCCA
ACTGAATTATATGTTTATGAACGGGCACATCCCACACCTACAGGCCGTTAGCTAATCTCC
CTAGCTCTACTCTACTGTAGAGGCTGCCTCTCTACCGGTAGAGCATTGTTTCAAGAATTG
AGTCTGTCATCTGTCCGATCGTTCGTGTTTGACTAGAAAGTCCGTGGAAACTCGTGACAC
GATCAACTACCCAAAACTAGTAAGAACGACACGAATGGTTGTGCATCATGAAGACAGCAG
AGCATCTTGCATGTGCAGCAACGACTGAATGTTACATAATAATGAGTGGCCCAGCCAGCA
ACGATGCAAGAGTCGTTGTGGGACTACGAATTAAATAAGAGAACGATTGACCTGAGCTGT
TCGATGCGCAACATGATCAGGAAGTCCGCGGAAGGATTCACCGATATGTAAGAAGTAGAT
TAAAGAGAGACGAATATCTCTCACAATTTTAATAAGTGAAAAGTACCGGGTATATCAACA
CGACGGTTTTACCATACTGAAGTATTGTCGCCCCAATATAGCTATCCGAAACTTATCACG
TGAGTCAGCGCAACAGAGTGTTGCGCCGAGCAGCAGAGATTTCAACATCTTGATCAAACG
GTTAGTTTAGATCTCGAAAGAGGAAAAACAGAGCAAAATGTCAATGTCAGAAGAGAACGA
TGATTGATCTTCGAGAGACAGCATCCGAGTGATGTACTTTGATGGAGAGGACAAGACAAA
GTATCGCTAATGGTCGTTGAAAACCGAAGCGATCGGTCAAGCGAAAAAGTGGGGCAAGGC
GTTGTTGAAAGATTACAACGTTGCGGACCTCAACAAAAAGGAAGAAGAAGGGGAAACCTT
CAAGAAGGATGAGACGACCAAGTACGAGCATAACGTATCAGCTTCGACCTATTTGATGTT
GGCTTGCAAAGGCAAAGCGTTCAATGTCGTGGCAGGCACCAAAGACAAGAATGCACACAA
GGGGTGGAATCGCCTCAAGGACGTGATAGTGCCGAACAAAGCCAAGGACTTCATCAAGAT
AGATAAGACTTTCGCCAACCTCAAGATAGGAGATGAAAGCGAAGATCCAAAATTCTACAT
CACAGAGCTGGAAAAGATCAACGAGCTCTACGAGAGCGTCGGCAAAGAACATAAGAAGGC
CGACCTTAACGGTAAGCGCTCTTCCCCTAGCAGAGTGTCAGCGTGGTCTGCTTCGTCGTC
CATGGTTGCGAGGATGTTTGTTGTGTGTTGGGGCGGACGATCATCAGCTTGGTTCCCTGG
CTGACTCATCCGACTCCAGGTGTGCGTCGGACGTGGTTCGCTCATGTTACGTCCCCCTTA
ACCGAAAGATCAAAGCAGTGCGAGTGACTGAAAGGGATTTTCATATTAGAAAGCTCAAAA
GAGGTTTCAGTCCCTTCCTTCAGTAGACAGTCAAGAGTGGTCCTTTCTGATCCAAGGCAG
GTGCACCCTTGCTATTTCATTACCCTCATCCTTAGAGTAGGTATGACCGCTTGTTCTCTA
CTCAGGCTTCTCTTGACCATCTTGTCCTTGCTCAAGCTCGATGCCGAAACTTTTCCTCTT
AAACAGTCCAAAAAGCCGTCCAAGCACCAGTCGGTTGGCTAACCGAGGATGTAGGAATGC
TCCAGGAGGCCGCCGAGTACTTGTCCGATCACTTCGTGGGGAAGGCCAGGTAATCCTTGC
CAAAGAGTTCGCGATCCACAACAGTCCCGTGTGGGTTCAACTCGAAAGCTGGTCTTAGAT
GTGCCTCCTAACGATCAATACCTCAATTGCTCTAGCCCCATCTGTCGGCAGCTTTGAAAT
TAGCCATGCTAGCCGATGCCAACATTTCTATATGCAATAGTGGAGACTTGTCAAACATTT
GGGGTTTGCCATCATATCTTGTTGTGTGGGCTTGTCTTTAGCGGTTATCCTGTGTATGCA
AAATGCAAGAGAGATGCAGATGCGTAATTCTTTAATATGTAGTTATGAATGTAGTTCAAT
ATAGGGGAGTGATTTGGTTCAGGTCAGTGATATCCACATTGCCAGATTTAACATCTTTGC
AATCTTGAAGGATTCACCAAACTTTGTTACTTATTCGATAAGCTTTGCCCTGCAAATAGA
GAAATTGAAGGGTCCGATGAGTCCTACCGTGGCCAAATTTACCATAATCTTGATACCAAC
CTTGAGTGTGCAGTTTCTTCAAGAGGACTTCCTCCACTTTATTTGGTTGTAATATGACAA
TGTCTCCAAAGTTGCCATCAGATTTGATTTCACGGATCAAAGGCCAGAAGTAGCAATTTC
TTCCTCCCAATCTGTTCTTCAAATCTCCAACATTTCTCATGTAGTATTTGACATGATACT
CTCCCAACTTTCTTGCTTGCCTGTCCTTTGTCTTGTCCATGTCTATCTGTGATAGATGTC
AATCTACTGATATGTTCTGTTTCTCCTGTCTTTTCAATGCATATAACTTGTCCACTGATG
CTTGTAGGTCATGCCACAGTTGTTTTACAAAAGAAGACGGTGTTATATCCTCCTCATCGG
TTGTTTTCAATCTTTTTTCCCCTGTTTTACTCTTTCTTACTCTGGCATGCTGCTCTGTTT
TCATTTCAATTGCTTCCTTCCTTGGCTTGTAGATTGCCTTTCTTCTACCATCATTGCTGT
TTCTGTATCTTCCAATTTGCTATCACTTTCTTATGTGCTTTCCTTTTCTGCTTCATTATT
GGAGTTGAGTTCTGCCTTTATTTCTTCATTTCATGGATCGTTAATTTTCTCCAAGGCAAA
TCTGCATCGTCTGCTGCTTTAGCATATCTTCAAAATCATAAAATCCAAGGTTGTGCTCTG
ACGGGTTCGACACTAGCTTGCCCTCCATTTCTGACAATCTGATGTCCTGTGTTCTCACTC
TCTTGTGTATCACCATAGAGGATGGAAGTTTCTCCAGCATTCTCATCACCAATTATCTCA
TCCTCTTTCCTGGTCGCTTCGTCAGCGACTGACTGCTGGTAATTTCTGAATCCAATACGA
GTTTTCTCGGCCTTCTTCCAAAAGTTGGTACAGTCCTCTGGCTTTCAGCGTCAATTTCGC
CGGTTTTCCTTCCGTCACTTTCAAAGTCACTTGTTTCCGTACCAATATCAGGTCCCCAAG
TTAAAATGCTCATCTTATCCTGTTCTTATTTGCGAATTCTCAATGTAGAGTCTATCACTC
TTTGTTTAATATCTTTAGGGGCTCCTTCTGTTGGAACTATAACTGGGACATTGTTTTGAC
ATGCTGAATCATAGTCTCTCCTTGTTGCGGAATCCAAGCAATCTCATGACCATTCTATAA
GTCAAGAGGAAAATGAAATGTTCTCAACTTCATGGCAAAGGATCGAATAATGTCAGTCCT
GTGAACAGGCAATCCATTCCAAGCATATGCTGCAAACAAACATATCATTCATGGCAAACT
TCTTGTATGACTAGTGTGCGTCTGCTGCACCGATCCTTTCAACTTTATTCAAATATCTGT
GAAAACATTAGCAAAGAATATAATTGTGGGCCCAGGGAGGAGAAAAATGAAGAGAAATGC
CGATCTGATTGCACATTGCAATCATCACGCCTTTAAATCCGCTGCCTCCATCTATAATTA
TTAGTTTCAGGAGTCGGTGCATTACAAAGAAGTGTGAGAATGGCAATCTTGCCATCACAT
CTGAATTTATTTGTGGAATAAAAGCAAGGCTTACGAATCCTGTAAGATTGCAAAAATGGG
TTAGTGTCATCTTCTGATTCTGCATTATCATCATGTTCGTGTACGTAGTTCCTGGGTGCC
ATATATCCATGCTGATGATGTCGAACGGTTTGCCCATTGAAAGTGCTCTAATTATATGTT
GTGTTTGATGACTTGCTGTGTTCATTACTCTGCAATGCACGCATTCCAAAACTGCTCTTC
AAATATCTTTGCTCATCTCGGGCCACCAAAATTGGGCCGCAATTCTCCAATAGGTCTTGT
AAAAAACAATGTGTCCTGCCAACAGTGTTACATGGTATGCCGCCAATATTGTAGCTTGAA
GCGGTAACGGAACGATCTTTCGTTGCAATTGTCGAATTCTTGTCGCCTTTGGTTCTTCGA
GTTGGTTGATCACTCCTTCTTCTATGATCAATCTCTGATGTGTGAGTCTGTTGTGATACT
TCATGCTTATGAATCTATTTCTTGTCGGTCTTTGCTGATTCAGAAACGACATCTTCAGTA
GTCTTAGATCTGTGTCTTGATCCAAGTTTCTGTGGTTGAGAGAGGGGTAATCGTCCATCG
ATTGATTGATCCTGGCCGATATGTTTCCCTTGCCACCGTAGTGAGCCTTGAGGGCCTTGA
AGTTGAGTTGACCGACTTGCCTTTTCTCTTTAGGCTTGATCCAGGTCTCGGCAATGTCGC
CTTGAACCATTCCGTGGATCAGTTCATGCACCTTGCCTGCGTCGGTCTTGTACACTACTC
CACTCAGGGGAGCGCTCTTGATACATAACTGTTCGAAGTCAAAGTCATCTTCAGCCTCTT
CTTTGCGGTCTGGCTCGTCATTATCTCGGATGACGTAGCTCAACAGGACCCTGTCCTGAT
CAAGAATGGTCGACAGGTAGTTCGTCAGGTCACGGGACCAAGCCAGCCACTCCTTTTTCC
ACTTCAACTTCTCATGATTGTGGATGCCTTGCTCAGGTTGTCCGACTCCTTTGCGTTGTG
CTTGTGAATCTGAGCTCTCTGCCTTGCCATCTCAATGGCGGCCCTGAATGCATTTATGTT
CTTGATGCCTTCAAGGTCGGGTTCCTTGCTGATACAACAAAGTCCTGGATCCAGTGAATG
GTGATCCTTATGAGATTGGTCCGACACAAGCCAAATATTTTCAATCCTTCCGTTGGCTGC
CTTCCTCTCTGCAAAACCTTTTGCGAGGCTGCTCACGTCCTTCTCGGCCAGAGCCAGGAT
GTCATAGAATGACTCAAGCCTATCATCAGCGATGTTGGCTCGATCATCTGCATCTTCAAA
CCCGCAGTACTCGAGGATGGTATNNACTTGCAAACTCTTGAGGTAAGTTCCTGTCTTTAC
CTCTTGGCATGCTTGTTGATTGCATCTGCCCTTTCCTATGACTTCTGTAGAGATGATTGG
TATCTTCTATTTGACTTGTACCGTTCAACAGATGCTGTACTTTCGGCACATGAAACGCTG
GCGTTGACGTCTTCACACTTTT
>CC-1-1_S45_L002_R1_001_(paired)_contig_26
AAGCAATATTCCTCTCATTTGAATTTGTGAATAAAGTTTTTGAGAAGGAAAATGTGTGCC
CCCTTCTTATCGTCAGCCCGGAATGGCGCATAGACACCAAAATCCAGCAGTTGCCCAGGC
TGCAACTCAAACGATTGAGGCGCATTTGTCTCCTGTAATGCAACACATTTCAGAAACACT
CCATAACCAGCATTTGGAATTGTAGAGGGCCTGACCGTGAAAACTACTTTGAAACCACCT
GAAACCAATGTAACTCGAGGCAACCCAGGCTCAATCGATTCGCTTCGGTCGGCATCGGGG
ACCTCGTAGTGCTGCTCTTCGTGGTGTATATCCGGTGTGATCCACGATATGTGAAAGGGA
GCGACAGATGAGAGGTCGTCTTTCTGGTCCAAAGCGCTGTGAAGTCCCGATTTTGTATTG
TAAAGAATGCACCCACCCCATGCGTCCTGCTCGGAGACCCTGTCGAAAGGAGGGATGTGA
ATATTCCTGCATTCTGTACCTGTATAGAACGAATTGAGAAGGCGTCTCGACTCGCCGTTG
TATGTCACAGTCAGGTGTTTGGTGCCGTCAAACAAATGATTCTCGGCTTTTGTGATACAC
CCAAAGATAATCCTCCTTTGGCCTGCAACATTGATCCATTCGCGAGAGTAGCCTTGTCCG
AGTAAAGCATGCACAGCTTCTTCCTCATACATTGATGCTCCAATATTATCATAAAAGCCA
GGGAGCTTTTTGTCAATATGCCCTAAAGCCTCAGTATAGCGCCGTCGGGCTTTGCCGATG
GTATGAAACTTCAATCCTGTGGGTCCCACTATCAGCAAACCCCGCAAATCTGGGTCTCTA
TCTAGATCGTCCAGCTTCGTGGAGGAGCCACCGGGTAGCGCAAAAGCGTAGCACCAGCCC
TGCGGGAAGCCGACAGCTGGCTGTTTCTTTCTATGCAGAGG
>CC-1-1_S45_L002_R1_001_(paired)_contig_27
AGACTCATACTAATGCCGCGAATGGTGTCTATGCCATGTTTGCAGCAGCCGTCATCTTTT
ACCTTCTCATTTCATTGTCGATTTTTCTTTTCATTTGGCCCGCTACTCAAGACTTCATGC
TCTTATTATTAGCATGGGGCATTGGACTCACCATTACGATTCTTCTCAAGATGGTTTTAA
CAAGCTACTTTCGAAAAAAGACCTATAGAGCATACTACCGAGTGAGTCCGAAATTAGGCA
ATATCTCCGCGTTGGCCCTGGAATGCTGGTTCATTGGTCTTGGCGGAGGTGTACTGGTCG
GACGAATCACACAGTTTCTATTAGCAGCCGCCTTTTGGGTTGGTCGAATCGACGTCCCAT
TTCTTTCCGAGGACGTGGAACTGTTTGGGTATGCCTTTGATTATGTACCTGTCAACTTTG
TCAAGGAGCTTTTGGTGCACGAGGCACACCGGCACCCGTACATTGAACGCTTAGGTGAAA
TGTACTTGATGAGGTTACGCCAGGGTAATTCTTTTGGATCTGACGCTGGCAGCTGCTGGC
GTCAATTGTTCGTCGTGGTGTTGATGCCTTGGTTGATCAAGCATCGTGTCTATCATGGGC
AACGCACTGCCAATTCCATCACGGATCTATTGGGCGAATTCAAACTCAAGCTGGACGAGG
ACCGAATCCGATTTAAGGAGGTGGTACATGGCGCAGTTGATACTGGCGGTGATGTTGTCA
AGGGTGTTGAGGGTCTGTCCCATACAGTTTTGGACCACGGAACGGATGTAGTTCATCTTG
GGAAAAAATCCGTAACCACTGTCGGAGACCTGACAAAGTGTTTGAAGTCTAAAGACAGCG
GTCAGTCTAAGGACAGCGATCTGTGAACCGTCCGGCGTATGCGTAAACCGGTTATATAGT
GAATCTGATAAACAAGCTCTGCGGTAGAGCTTGTCATAACTCTGTTGTTATCATCCTATG
ACCTATCATTTTATCTTTGGTTTAGTATCTCGTTAATCCTTTCTCTCGTACTTTTAACAG
TTTATCAGGAGACCCAGCATGTTCTAGAGAGCTGTGCTAACACAAGTGAATGTATTGGAA
TCGATCGTTGTTTGACTGAATTATCGTTCCGATGATACGAAAGGAAAGGAACCAAATCTT
TGCCTTGAGGGAGCAGTTAACCCCTTACAAACTGCACTCGGTAGATTCGTGCCTGCAACT
GGGAAGTCGGAACATCCCCATCATCATAAACATGGTGTTGCTTTGCTGAGCAGCATCGAT
GATGGGAATTGCATTATCACAACCATTGTCGGATGCAGATAAAAGGGCAGCACTCGATGG
CAGACACATCAAAGAGCATCTCTGCAGCTAAGAGAAGGAAAAATGATGATGGGTCACCTC
AATTGTGGCTGTTGTATGGACAATCAATGTTAAGGTGTACCTTAGTCAATATGCCATGGA
TATATAACACATGTACGAAAAGATACTTAGACATCGATGCCAGGAAATCCCCTAAGTAAT
TCGGAACTCGCTTGTTGAATGTTTGTGTGTTTTCCATCGCTCGCCGTGCTTTGCTCTGAA
CACTACCGGTAGCGCTTGTTTGACTGATTCAAATGCAAATATCTTGTGCACCACCATGCA
CAATATTCCTTTCACTGGACTTTTGCTTGCTTCCGATTCTTTTTACCACACACAGCACTC
CTATTTTACAACATGGCTGGTCTTGCAGCTCTTTGTACCTGATTGGCTGGTGCCATTGGA
TGTACCAATGAGCTGTGCAATGCAATCACTGATGCTCAAGGCATCACTGATATTGAAATT
TCGGGTGAGTTGGAGGAGGACGATATTCGAACCCTCTGCAATAACATCAGGAAACCAGGA
GGATTGATTGACAATCCTAATGCAGCAGAGGCTGGACAGCCTGCTGAGATTCACAACCCT
GGTGTCAATGTATCATTGATGGTGTTTCTACTCTTGACTAGCTTACACAAGTTGCTTTCA
GATTCATCACAAATAAATGTACAAAACAGAGTCGTGCTTCCAGACAGCAGAACAATGCTT
GCCTAAAAAAGAATCATACTGTAGTGGCATCAATTAGGCTATCAAGCTAGTCATAATTAA
GTTAATCTAAACAAAGCTAAACCAACCGCCAGGAGGGGTAGCGTCCCTGTTTCTTCTGCG
CAGTATTGACAAAATTACAGAGGGAAGTCATCAAAGACTTAGTAGAGGAAAGGAAGTCCG
GTGATGAGGTTGTCAAGACCGTCGAATCCGGGGGAGACCATGTTCTGGGAGTCGTGACGG
AGGAGTTCCAAGGTGGCGAGCATGGCAATGCGTCCGTGTTGGAGCTCATTGAGTTGACGC
TTCTCGAATTCAGCGGCATCGAGCTTGGGCTTGCCAGCATCGAAGTCTCCGAGGTATCCC
CAGTAGTCGACGGCGCCGATCAAGAAGATAATTTGGGCCCAGCCAAGAGCAGGGATGGCC
TCAAGTGCGGCAACACCATTGGGGACATCGGCGCATGGGATGCCAGGGGAGATGTCGAAG
GGGAATCGGAAGAATTCGGGGACGACGTATCCGACAACAGCGAGCTGGGCAACACGTCCG
TGCTTGAGCTCAGCAGTGCGGTATTGGTCGAAGGTCTCTTGGTCGATGTCCTTGGAGAGG
CCCAAAGGATCGAAGAATCCGGTGGGAGCGATGGTACCGAGCTCGCCCTCGTAGCTCATG
ATAGCAGAGCTAGAGGCGGTCTTGGCAGCCGGGGCGAAGGCGGCGGCAGATCCAACAAGG
GCGGCAATGGTGAGCTTCAACATCTTGATATCTTGACTTTATTCTTGAAAAGGAATTGTG
AGCGAGAGGACTACTTGCGTTG
>CC-1-1_S45_L002_R1_001_(paired)_contig_28
AACTAATCGATGAGAGGGTAACACCTCTTTCACACAAATAAGTTCGCTATAAGTTTTTGT
TTGTACAGTAAAGTACAGTAATTTTATATATATATATTTGTATTCATTTATTTATTGGCT
AGTAGTGGTTCATTTGCTTTGGGGTGTGGCAGTTCCAGTTCCAGTTCCGCCAGCAGCAGC
AGCGGCTTCGAGGGCTTCATTAGCCTCTCGTGTGCTTTTATTGACGGCCATTTCTTCAAA
CAGTGGCTGGAAAATGTAGACTCCTGAGGCGACACCAAGAAAGGAAGCGACAGCGATACC
TTCTAATCCACCCGTCCTTCTTCGAAAGTAGGGTCCAAATCCAAGAAAGCGCATCAGCCA
GTTTTTGGGAGGAGCCATCGTCTTGAGATGCGGATTTGATGTGATGTGATGTGACGTGAT
GTGATATGATATGGTAGCAAAGGAATTGGATCTGGATCTGGAACTGGAAGGATTTCAAAG
GAGGGCTTTAAGGAATGAGAGAAGTATAGAGGGTGGCACCACAGAGAATGAAGACTGACT
GAATCTATTTAAAAGAATCGATGTGGCACGTCGCAATCGCCGCTCTCACCACCGCCGCCA
TCGTCGTCCATCTCCCAAAAGTTCGATGATGAGATGGCGAGACGGAAGGCGAGACTGCTG
AAAAGCAGCACAGCCGCCGAGTCTTGAACATTGTGTTCGACTAGCTCGACCGATACAGTA
GGACGGACTCAATGACATCATGACGCATGTAGCCGGTAGGATATGTCCAACTCGTACGAA
CGTCCTTCTCATCTTGCTTGTTCTCTCTCTTCTCCTCCCATCCATCACCGCTTTCTTTCT
CAACACCCAACTCAACTCAACTCAGCATCAACATCAATCACCCTTGAAGAATCATCATCG
TCGTTTGCTTGTTTGCTTGCTTGCCATCACGTACATTGCATCTGCATTAACTTTGACGTG
ACCGAAAGAGACAACATTTCAATTCCTTGATCTGTATCTTCAAATAAAGCGAAAACTACG
AACTTCCACCAGAAAAAATGAGAACTTCTTGTCTATTCCTTCTTCCGGCAATCGCCTCGT
CGTTTGTGGTTTTGCCACAGAATTCTTTCGCATCACGTTCTTTTGCTCTTGGTGCCGAGG
CGGACGAAAACAACAAGGATGAAGAGGAACCACAAGGCTTGGTGTTGGAAGGACTCGACC
AAGAGCTGACTAAAATGGCCTCGAAATCTCCCTCTTACGAAATGGATTATTTGGCGGCAG
CCAGGAAACGTGCGCAAGACAAACGAGAAAGCGTCAATTCCGGGGCCAGAGACGAAGACT
GGAAGAATCTTGCCGATGAAAAGGAGGAGTCGGTTGGAAAGATTGACGACTGGGAAAATG
CTCAAAAGGAAGCGGGCAATACCGATTCGCAGATTCTAATGTTTACCGACGCATCGGCGG
CGGATGGAAAAGATGATGAGGGCGACGACAGCCCGAAGCTTCTATTGTTTTAATTTAATT
TAATTGAAATCTGAATATGACTGCGAAATACAAGACGATGAGCCACTGTTTGGAATAGAA
AACGACTCTATAAGAGCTGCTGCTTGCGATCGAAGTGTGGAGAGACTTAAACCTTTAATT
TGAATCCACCATTAGGCTATAGGGTTTATTTGTATGTTATTCGATTTAGCAGTTAAAAGT
TTGTAAGTGTAATAAATAGAAGGAAAAGGTTGACTCGTGTCATTCTTCGTCAAGTTAGCG
TGATAGTTCTGGAAATCTAGGGCCACTGGGTCTTTTCAATAACCTTGAGCAGAATTGGGA
TTCCGCTGGTAACTTGCCATACAAACATGCCAATTCCTGCGGTATTGGCACCAATGTGGA
CGTAACGGGCAGTATCGTTACCCTTTTGCATGGCAGGAACACAGGCGTAAGCCAAGGCCC
AGAGACAGACCAATCCGGCACCAGCATACAAGTGAGGTCCAGGGAAGAGCTTGCCGGCAC
GAGCGTACGTGTTGAGGGGTCCCTCAATAGCGAAAACGGTTCCCATGAAAGCCAACGTGA
CACCCTGATTGAAATGCTGATCCTTAGGTCCCTTGGCGGCCAGTTCCTTGCGTTCTGTCT
GCAACGCCTTGACCTCATCCTCAACTGAAAGAGCAGCTTGGAACTTGGAGATCAAAGCAT
TATCAGGAGACTCGGCTGCCTTTGCCGCAGTAAGAGCTGCAGAGACGGAAGAGGCGCCAC
CAAGGTCAGGAAGGCTCTTCTTCAATACTGAAATGTCGTCTCCGATTGTACGCTGACGAC
GCCACTCGAGACCCAAAACGGCGGTCGAGAGACTCAGCGCCAACAAACTAATCATCGTGA
CAGGGTGCAACAAAGAACCAATTCGGCCCTCGAAGATACCCCAGTCTGGGCCAGCGGCCA
TCGCCGAAGTCGAGAGGGAAGCCCAAATGGCTGCCGTCATGGCAGGGACGGCAGGAACAG
AAAGACCCGAAGATTCTTCTTCGTTTTCTTGTGCCATCAACAGATTCACATTGCTGCGAA
CCGGCATTGAAGTGGAGGCCGAAAAAGCAACCCTGTTGCTCATAGGAGCAGTGAAAGCGT
TGGCCGAAGCCAAAAGGGAAACGAAGAACACAGAAAAGAGCATCTTATTCAATTTTATGG
ATGTGAAATTATTCAATTTTATGGATGTGAAGAGATAGGATTTTGAGGCGAACATAACAT
CTCTTTTCTGATGGATTGGTTTTGAATTTTCTAGCTTGCGCTAGCTACCACTGCTTCTTC
GATTGAATTCTCTAAATTCTAAATTCTTGATGACCAAGTTCTCTCGTTTGTCGGCATACT
TTCTCATCCATCTCTTTTCGCGAACATGCGCGTCAGCAAAAACGTACGCGACGGACGGCT
GCTGGTACCGGGCGGTAAAAGTCCCG
>CC-1-1_S45_L002_R1_001_(paired)_contig_29
TTGTTTTTTTTTTTTGTTTTTTGTTTTTGGTTTGTGTTTTTTTTTGATGTGTGTTTTGTT
ATTGATGTGTTTGTGTTGTTCATTGTCTTCGGCTAGTTTCTGATGATCTGAAGAGATCAC
TTCGGAAAGCTCGCACTTTTTCGATTTGCGTACTTCCTGGAAAAGGGTTGAGACCCCGCC
CCGGACGNNGAGGTTTGTGGTTACGCTCGAGACGCCGCCCCGGACGTTTGTGGTCATGCC
TGTAACGCCATTCCGAAAGTTTGTGGTTACACCTGAGACGCCACCCCGAAGACTTGTGGT
TACGCCGGAGACTCCATCACGAAGGCTTGAGGTGACCCCGTCAAGCACTTGATGCATGGC
GACGAAGGGCCGCCTTGTGCCATCAACTGAGACCAGAGGTTCCGACCCATCGTAGAGCTC
ACACAGGTACAACAAGCCATCCGACCCCGTTGCGGTTCCCACGCCAATCTTTTCAAATCC
AGGGTGGAGAATATGTGCACGGGCTGAACCGCGTTTGTCCTCCATGACTTCTTCATGAAT
GGATTGAATGGAAGAACATCGAAAAATATATCCCTGATACGGAAGCTTGGTAGGTCGGCG
CCACATGAGAATGCTTCCCGCCGCCATCTCTTCAGCGTGTTTTCTTGCTACTTCGTCCAT
TTCTCTGTTTCTAGCAACCGGTTTGAGGCCATGCCCCATTCTAGCTCGGTTCACGATGCT
ATGGCCACTGGCATAGTACGATGTGTTTGGAAGCGGTCCGTATTCTTTCCTTAAGTTATC
CGCGAGCGAGTCAAGGTGTGATTCACGTGGTGGGTTAGCCGGCAAAGCAAAACATCCACC
CTTCTGATGTCCTTCTCGAATATGGTTCGGAGGGGGGGTCCGGCTTCCACCGGTCCGGTT
TCGACTCTGATCGCCTTTGGAAACTTCATTACCATGTTTCGTGCCGTCGTGAATACGAGT
GACCTGATCTTGATGATTAGGGAAATCCTTTCCTTGTCGAAGAAGAGGCGCAGGGGGGCT
CCTACTTCCACGTGCGCTGCTGTCCTTACTGTGGCCTTCTTGAAGATGTGTTGGAGGGGG
GGTCCGGCTTCGACGGGTCCGGTTTCGACGCTGGTGGTCGCCTTTGGAGGCGGCACCACC
ATGTTTCGTGCCGTCGTGAATACAAGTGACCTGATCTTGGAGATGAGGCAAATCCCTTCC
TTTTCGGCGAGGAGGCTCAGAGGGGCTCCTACTTCCACGAGCCCTGCTGTCCTTATTGTG
ACGGCTACCACAAAACTCATCGCTCGTATACTTCATTCCGTTTCGAAGATGACGTGTACT
TTTACGACTGCGGGTGCTTCCAGAGAGATCGTCTGTAGTGGTGAGATGGACATGCTTGTG
GCTGGTACCAGAAGTATCCGCTCCGTTTATTCGAGGCTGCTGAGGTGGTCTCCGAGTGTC
GTGAGGCATATTTGGGCGGCTGTGGATGCTTTCAGATCCATCTTCAGGAGCTGTTTTGAA
GGCCTTGGTGACGGCATGATTGCAATTGGCATCGTCGTTGGTAGACGAATCATTTGTATT
TGCTTGTTTTGGAGTTAATTGCTGTGGACTCCGGCTTCCTGGCATACCATTATCACTTCT
GCGAACACGAGGATGGCGCGGGTGCTGGTGACGAGAACTTCCCCCAAGACTTTTTGAATC
AGAGTTTCTGCTTCGGGAGAGCTCGTTGTCGTTGTTACGTCTGCAGCTGGTTTGAGGTGT
TTGCTCTTCGCCGATCCAATTATTGGCAAGACTCGATTCGACAACTGCCCTTCTTTTTTG
AAGCTGGTCTAAGCTCCCGCTGCTCTGATGCACGGGTCGACGATGGCTCCCTTTAGAGAG
CGCATCTCCACTACTGCATCTTGTCAATGGCCGCGGTGCCTTGACTCGTAATGCTCTTTT
TGATTCACTTTCGCCAACTTCGCTTGTTTCCTTCGTCTTAGCGTCGAACTTCTCGATGAC
ACCGTCTAGTTTTCTCCCGCTGCTCCATAGATGATTCAAAAATTCTTTGGCGACCTGGTG
CGTAACCTTCAATTCGGCATGTCGAACCTCGGAGTCGACACGCCGACTTCTCTTCTGACT
CTCTTCTTCCTCTTCTAAACGATCATCGAATTCAGGCATGTCGAATAATCCATCCAGGTT
GCGTTCGATCACAGAGCGGCGCCATTTTTCCTGCTTTGAAAGTCTGCGATCCTGCTTGTC
GTGCTTTTTCAAACTACCGAAGATATCCTCGCCAATCTTGGACTTTGAAGCCGTACCTTT
GTTTATTTTTTCTAGTGGCTCGCTCGTGACCATCAAGACATTGCTAGATGTCAAGCTTCC
AGCTCTTGCTGCTTCCATGGTATTCTTTGCCTCTTTGCAATATTTCTCGGCTTTTAATGG
TGTGGTGCCAAGCAACGATTTGTGCGGTCGTCTGAGTTTTGTGGATTTCACTTTCGAAGT
TGTCTTGTCTTAGTCTCTAATAAATCCCCTAGGCTACCGGTACTGCTGTACTCCGGAGAA
GGCGTAGGAGCCGAAATAGAAGTACGGTAGGCTAAGTCCCTCGGTATTCTCCCAGTTTGC
CGTTATTATCGTTCCATGACAATACAACTGCGAGATAACCCGGAAAATCGGGCCCAAACT
T
>CC-1-1_S45_L002_R1_001_(paired)_contig_30
AAACTACAAGACTGGTTCATTCACAAGTATGTAAGCATTCCTAAATTTATGATTGCTATA
ACTACGCATGCAGAGAGCTAGGCCTGATCTTCAGCTAACCCACACAAAACGAGGGGCATC
GTAGGGAGGGTAACCGACAGAGCAAGCCGAGATCCCGGTTTCATTAACATCAGATCAAGT
TGAAAGGAGGGACAATCCCACCAAAAAATCCAAGTGCTCACGAAAACGTTGGGACGCTCT
ATCCAGCTATTTTCACATATAAATAAAACACGTGCAGCGTGGCATTTACACGCGAGGATC
CATACCACTTTGAATGTATTGCAAAATGGATCCAAAACGATCCGCAGCAAACACGGCATC
GAAACGATACTTGTGCAAGAACTCACGAGCGACGTATTCCCATGTCTCGCGCTCCTGCAC
TTGTTTGGTTTGGACGTCATTGATCGGAACAGCGAGCACCTTGTACATGTTCTCGATCTC
CTCGCGGAAGGCCTCGCAGATATATTCTCCCAATCTCGGGCTTAAATTGTATCGGATTAC
GTATTCGACAAAGAAGAAGAAGATAGTCGATCCGATGGCGCCAGAAACAGCACCAAGGGC
AATCCAGAACGGAAGATCTCCTGAGACCGAAAAGTCACCACCGGCTTCATTCTCAGCGAC
AGACCATGGAAGAGCAACGGCCGCAGCTATGGCCGACGCAAGACGAGCAAAGGTGAGCAT
AATCTGAGTGAAGGTGACGGACTTCACTCGGCGAATGTGCTCGCGGTCGTCGACTGAAGG
GGCGTCGCGAGCTTTTCTACCAAGAGTGGACCATAGGCTGATCAAAATGAAGAATTTGCG
AGTTAGATGAAATGCTCCCAAAACAGCACCAGTTGCGGAAGCAGTAGTAGCCCAGAAAGC
AACGTTAGTGATTGCATCTCCACCACCAGCACGGCTGATGATTCGTGCGATGGAGAAGAT
CCAAGAGGCAAGGAAGACGAGGAAACCAGAAACGAAGATCAGAGAAGCGATGTCACTCTC
ACGGGTCGCCCAGTAGAGCTGTTCAAGGTCACGGATTTCACGGCGTAGGATCTGGTTTTG
GTGGTGAGCCGAAAGGGCGCGAGTTTGTTTCACTACACCCAGAGTATCTGTCTGAATCGG
GGCGAGAGGTGTGCTACCACTGGCACTGGCGCAGCACAAGAGACTGTAAAAGTACCTGAA
GACGACAGTGCAGTCCCAGTGCCAAAGTCGGCGACTCTTGAGAAATCCCCAGTAGGTGTG
TCCGCGCTGGAGAGAATTATCAAGAACGGGCGTGAAGTCTTGGAGACGATTGAACAACTT
CAATGCCGCATCACCGCCCGAGGCCTTGTCGACCTCCTGAGTGAGCAGGTAATGCATGTC
ATCAAGGATCTTGTAGATGTCGACGAGATACTGCTGAAGGTAAGAATTGACGTGGTAAAG
TTCCGGAATGAAGTACGTGGTGAGCTTCTTCTGGAGATCCTGGATGGCATCTGGGTCGTT
GGCATTTGCCTTCAAGACTGCATACGCTTCCTTCAGCTCCTTGGGGTCTTCCGTATCGTA
ATAATCTGTATAGATCACGAATGCGTCCATCTTTGCTTGAAGGTCAATTAAAAATGGGTT
TTCCTTATCGGAGATAGTATCTTGAGTCTTGCGATCCATTACACTGAAAACAGACTTCTT
CACATCCAAGAACTTCTCTTCAAAGAAGTAGATGCGAGCTTGTTCGTTACGGATCTTGTA
ACGGGAAACGTTAGTCATGGTACCGAAGGAAATAATGATATTTAGACCTGCAAGAATGGC
GGCAGCAATATTGCCCAGATTATTACCGTCATCGACAAGGACGAATGCCAGCGAAGCAGA
CGAGAATGCCGCAGACATCGTGAGCGAGTTGGCGAAGTTCTGGGCCTCAACAGCGAAGTC
ATCCACGATAGAATCAACTGGCTTGGGCTGGTTGAAAAGCTCGGAGGAAATTCGCTCATT
GTAGATGTAAGCACGGGTTGCAAATTCCACAAGCTGACTGACCGTTTGTTCAAGGCGCTT
CGCAATTTCGCAATGGTAGTCTTGCAGGCGCATGCGAGTCTCGTCATCAATATTCTCGAT
TCCGGACAAGAACTCCGACCAGTATGTCTCATGGTCAAGATCTTCGCGCCTGTCTGCCAT
CGCGTCCTTGCGAGCTATGACGGCCTCCTCAAGGGCGTCGCTAGCAATTGTCTTGTCGGC
CTTCATCTCTTTGACGAACTTGTTAAAGATATGCATTCGAGTAAGCCTGTACAGCGNNNN
NNNNNNNNNNNNNNGATTCGAACCACTCGATGACCTTCGAGTGCAAATAATCAAGCCCAT
GGTCGTAAGTGAATCCAGGGCGCAAGAAGCCATCCTCTCCATAATTGGCTCCAGTACCGC
GGCTGACGACCTCTCCGTTGTTCCAGTTCGTTTCTTGCGAGTACTCGGCGAAACGATCCA
TGAAAGCAACGCCAGAAATAGCTTGGCCGATAAAGTTGTTGAAAAGCATGGCGTTGATAC
ACGCTCCAGTCAATCCACTGTAACGCATGAAATGAGGGGTGGACTGTTCGTCTCCAACGA
AGGCGAACACGTATCCCTTGGACTCGTTGTTGAGACGAAGAGTCCTGAAGTTGACGTAAT
GTCCGACAGGGAAAGTAGCCAAAGCAACACGAGATTCTGTGTTACCATCGGGTTGACGGG
TCAGGTTTCCTTCACGCCTGATCACGGTGGCCTTGGTCATCTTCGAAATGTACCCTTCGA
TGTTGCGGACAATAACCTGCGATCCACCCTTGATCACAACCTCGTACTTCTCCTCAGGTC
GGTCACTGAGGCGGAAACTCTCACCGACGGGAAGAGTTCCGAGTTTGGCGTCAAAGTAGG
AATTGATCATGTACAGGCGAGGTACGCGGCCGGATGCACCAGGATTGTAGACGTCACCTT
GGCGAATCACCTCGAGACATGCTTCATTCCAGAGCCTATCGATGGTGTGCTGAAAGATTC
CTTCCAACCGGCCAGCATCCTTCTTCTTTGCACCGTCCAAGTTTTGGAGACTAAGGGGCG
CGCAGAGCTCCTTGGACGTCTTAATCTTCCACCTGTCGTACTCACGAGTGAATTCCATAC
CAAGGTAGTAGTTGTCACCAGTTTCGAAGAACCGCGTCTGAAGAGTTTGACGACGGAAGG
TGGGGGAATTCTGGGCATGCCATTCGGTGGCGGCGACCATCTTGGGACCAACAGGGTCCA
TCGAATCCAACTCTGGGAACTTCGAGTCCGCCACAATCTTCTTGAAATGAGCCTGCCAGT
TATCTCCCTTCATCAAATCATACATAAGCTGAGCAACCGGAACCTGGCGGACCATCTTGG
TGAAATCTCCAATGATACGTGTGTTCGTATCAGTGTTGGACCGAATATCATCGATAAGAC
CTTTACCCCAGCGTGTCTCTCCGAAATTGTGCATGCCCATTGAAATCTTGAGTCCCTGGA
TGCAGCAGACACCATAAGGCTCGTATGTGGTGGTGGCAAAGTGAACATTAGAACCGTGGG
GTTTTCCAATGCATTCAATAACATGAGTGTGACCAATATCCAAAGTGAACTTCTCCCTGC
CGATCACCTTCATTGCAAGCTCGTCCCGCACATAGCCGCCCGAACTTCCCTTCTGTACGC
ATTCAACGACAACCTTGTTCACATCAGCGTGTCGAGTGGTTCCCTTGGGGTAGACAGAGG
GCAAGTTGTGTGCTGAAGCCTTAATGTCTGAAACACCTGGCTTCAGGGATTTGAAAGTGT
AAGTCCTCGATTCAAGATCGACTCCAGTCAACTTGAAAGGATGGACGGCATACTCAAGAC
GGACGTATACTGAGTACTCTTCGCCGATTCTAAGGTCATCAAGTCCCAATGCCTGGGTAT
AGATAAGGTCGGCAACCTTCCAAGAATAGTAGCCTTCGACCCGGCTTCCATTCGGATCAA
CGCGACGGAGGATTAAGTCCTCATTCTTCAAGGCGGAACCGTCCTTTGTCAAGTTGTTCG
TGACAGAATCATACTGGGCTTTGGAATTGGTGTAACACTGGATGAGTCCCTTGGACCAGA
GTTTGGAAATTTCAACGTGGAGCATGTTCTCAAGATCTTTGATGGTGATTTCAACGAAAC
CTTGGGTTGGCAGAGTGTTTCCAAGCTGGGCATCAGTCTCTCCAGATGCCGGAATGTAAA
CATCCTCGTAACCAGTACCAAGATGGTACCGAAGCATGGCAATCCAGCGAGCATCGAGAC
GCACAATCTGGGCGCGTTCGAAAGTAGAGCCACCCTTGGCAAATGCATCACGAGCTTCGT
ACAATTTCATAACACCACCGCTAATTAGGACATTTTCTGTACATTGGATGGTGGACATCA
ATCCAGTAGGTCCGCCACCAATAACAATGATAGACTGAGGAGGGATCTTGACAATCTTGG
TACGCGCGAGGGTGGCCCACTCTGGATCAGCAGGAGTGTACTCCTTCGCGCAGAAGAAGG
CCTCGTAGACCTTGGTCTTGGAGTCGTAGGTGTAGTATGTCCTTCCTGGCTCGAGATCAT
GGAGCGCGACCTGAACCTGGTTGGAACGCTGGACTTCACGAAGAACATTCAAGCGAGCAT
TGTCAAGCTCCTCACAGACCATCTGCGAAATGACAATCATGCGCCTTAAGGCGTGACGAA
GGAAAGAAAATTCCATGAATCCGTTGTACTTGAACTTTTTACCATGGTCCAATTCAATAT
ACATGTAGGCCCTTTGAGCACGGGAAATAGCCTCCGCAACGGGTACATAGGCGCGAGCCT
TCACCATACCATCCGAGAGCGACACGAAACGTTCAAGACCGGAGTCGACATGGACGAAGC
GATGCAAGTCACGTCCAGTCACCTTGGCATCGTAGAGGTAGGCGGCCTTCTTCTCTCCTT
CTTCCAGCCAGTACCACTCATCATGAAGTACCTCCGTGACATAGTCACCCATGGCGAGTT
CACGGATGGCCTGGTTCATCGACTCACGGCGGAGATCACGCTGGAGGAGGGTCTTGACAC
GGCCCAACAAAAGCTGTGCAGGCTTCGAGCTGGCGAGGTTGTTCTTGACGAGTTCGATGA
GCGTGCGCTTATCACGGGGAGTGGTCAAGAGCATGGCACTCCGGATTCGGCGTTCGCTGA
CATCCGGACCAGGGTTGAGACCACGGATGTGGTTCAGAACCGACTTCACAAGCTCAGTAT
CGGGAGGAATCCTCCAGTTGACTTGAGTGATCAGATCATGGCCCAAACGAATACCAATTT
CGACAGAAGTAACAACCTGGTAGATTGACTTGGCCTCGGCCTCAATTCCATCACAAGCAT
CATGAATTGCATCCAACCAACTACGCAAGGGGTCGATAACTGATGCGACACCACCACACA
AGTTCACAATGATGTTCTCTTGCATATCACGGACGAGATAGCGGCAGGCATCAGCCGTAA
GGGAAGGTTTCAACTCTTGACACTTGCGGATGAAAGGACCAAGGTGTGACGAATCCCATG
AGTTACGGCCCCTGAGAGACGACAAAACAACGCAGACCACAGGAATGTGGAAGCGCATCG
TCTCAAAAGGATCCAACTGTTCCATGCGCTGGTGAGCAAAGTTACCAGAGTTCAGGAAAA
GCATATTGTGCCAATGCTTGGCCAGCTGACGGAGGGTGTGAACAACACCATTATTGATCA
TGGTCGGCAACGGCTGGGCGACAAAGGTACGAACGATGGACTCATCAGTTGGAAGACGAT
GATCAAGACGGAAGTAGTTGGTCTTGCGACGTCCAACATAAGTTCCAAACTGATTCCTGT
TGGCTGCTTCGAAACCGTTGCTTTCTGCCGCCAAGTTCTGGGCCACGTTTTTCACTGGGT
TATCAGTGTCAAGACCCTCACGACCTCCGGTGAGGAAACGAGTGAGCCAGGTACCGGGAC
CAAGAAAGACACGGAAGATAGATGCAAGCGCATGGTTTCGGGTGGCGGGGAAGTTCTCCG
TAGCAGGGAAACTAGTGATTCCAACAATCGGGAACTGGCCCCAGCCATCGTACCAACGAT
TCCAAGTAACAGATTGATGCCAGTGCCAGAGAAANNTGTCCAATGCCTCAATGAGCTGAC
CCAAAATGTAGGACTCGTATGCTGTTAGGAACGGCAAAAAGAGCTGCATCTGACGACCCA
AGCGAAGGCCGTTAATCTCGTCGAGAGACATGAGCATCAAACGGCGAAGAGTTCCACGCC
AAGCTCCTCCGATAAAATTGACTTCCGAGTTAGACTCGAGATCGTGGACATCTCCCGAGT
TGATTTTGTCCTGCAAGGAAGATCCACGTTCCTTGAAGAAAAGAGCGTCCTCCTGGGCAA
TAGGAGCAGTGGATTTGGCGGTAACAACCAAAGCTCCATCTTTGCCGAGCTCTTGGTAAC
GCCCTTGATCCAAAAAACGCTGATCAGAGACAAGAATCGACTTGCCGTTTTCGATATCCA
AAAGGCGCTTGGGAGCAAACGACAAGGCGCGACTTCCACCTTTCTGTCCAAAAGGAACAG
TTCCTCCACTCTGGGCGCTTTGACGAAGGTTGGTAGCAGCCGCACCGTTGCCCGAGACGG
GCAAAACTGAAAGACGGACGGTCTTCTTTCCTTGGATGGTACTGGCTCCTGCCTTACCAC
CAGCACCTCCTCGCCTGCCACGAGCAGCTCCTTGAAGGACGGAAGGAGCCGGCGGCGCG
>CC-1-1_S45_L002_R1_001_(paired)_contig_31
TTTTTTTTTTCCAAAGCGGACCGTCGAGGACGGTCGCCTCAATCAAAATTAAAATATTTC
CGGTCGCATAAGAGATGGGCTCAAGTAGTAGCCTATCGGAGCATCTTGCTTTTTGCGATA
CAAACACCTTGTAACGTCTGGCTTTTAAGTCTGGTCGGTGAATGCGAGGCCATCAAGGAT
GTCCTGTACATCAAGGTTCGCTTGGACCAAGGACGGACATGTGCGTTTTGATCAAACACA
CCATCTGTCTGGGTGGGATTAACTTCCACCTCTTCAATGTCCTTAAAACCTGTGACGACA
CCCATGAGGGTATCGCACCATTTCGACCTTTCGCGGGCCATAGCGTTTAACAAATAATTC
AAAGTTCGGAAGACGGTGATCTTCCGAACTCTGTGACCCTTCTTTCTGTGAAACACACAC
ACAAGCTCACACTTCCATGGATTGGAGAAAGCGGCACGCATAATGTCGAAGCCCCCATAC
TGGGTATAAGTTTCGTATATTTCATCAAAAGTGAGAGCGCCAACACCGTGCAAAGTCAAC
ATGTAATGATCGCAATGACCAACATATTTCCTAGCACGAGTTAACGCCTCAACACCGAGA
GCAACGTTCTCGGTGAGGGTTTTTCCCCCGTCAAAGTCAATGTCATCATGTACCAAGCCG
TAATGACAAGTGGGAACAAAATCAGCTTCGTCCATTTCAAACGTGTTAATCCCTGCTTGA
CGGAAAAAGTAGGGGTTCAACTTGCTTGAGGAAGCTGGTTGTAAAGACACACTATCAATA
CGGTTACAGTACTTGGCGAGACTGCTTAGACACGCTCCTGGGTGGGATCCAAGATCGAGG
CATGTGGAGAAAGACAACTTGAGTAGATTAATGGCGGACTCCATGCGCGCTGCATGGAAG
CCATAACACTGCTCAGGCCTGCCATAAGGCGATAACTTCCTGATTATCATTCGGCGGTTC
CTATCACCAAGTCGGCCGAGAGCTACCTCGACGTCATTACAGTAAAAGGTGACAGCCTCA
TGAAAACCATAGTCGTCATCTTGAAATTCTTCATTGTACCTCAGAATCTTTGGGAACGCA
GGCCATGCAACGCTAAGTTCAACCATCGGAACCCCGTAGAGTTCTTCGATGAAATGCCTA
TCAGGAATCATTGGAAATTTAGAAGGTATCTTATCAACCTCCATAAACCTCCACGGATGA
CTTTTAAGAATCTCAGGTGTCATCTTAACGTACAAAACCCCGTACTCCTCCTTAAGAGCG
TTGAGGAAAGAATAGCATATGTGTCGACTCCGAGCGTTAAAAGGATTGTCCAGTAGCATA
CCCATAGTGCGTTCGGCCGCAATAACTGCATCTGGCCGATCGCGACGACGTGGATCAGTC
TCCTCTGGCATGAGGAGACGCGATGTCGTCTCAACGAGATCTCGATAAATGTAATAATTC
CCTTCAGCGTAACGAATACGCTTAGAGAGAAAATCAACATCCTCGAGAAGGCGCGAGCTA
TGGATAGTGCCGACTATGATACCGCATGCTTGATAAGCCCCAATAATATCAGCATCACTG
ATATGATCCGGGACCAACATGAAATTATCATCGCCGTAGAGAATATGTTCAATAAAACCA
AGACTGACCATCACGACTCGAAAAACAATCTCATGAATGAGAGTGTTATCACTAGCCGTG
TTGCACCAGCCGCTTTTCATGGCTTGGAATACCTTAAAAAGATAACCAAGCGGCATGAGA
ACGACGGCGCAGACCATATCTTGGAAAATCGTACGATATTTGCTCATAAAGGACTCCCCA
ACGTCAGCATCGAAAAGGACACCATTATGGATCACCGAAACAGCCTCAAACAGAATTTGA
GGAAGCTTGGTGTCCCATTCCTTGATGTCCACCGACACATACCTAAAACCTTCGGGTGCC
AAACCACTGACGGCCTTGAACCGTTTAGCGAATTTGTTGGCACCACCGTGCATCCATGAC
ATACCAACTGCGCACCAATCGCAGGAAGCACTCATGAATCGCGCAAAAGGCTGCACAAAG
AGCATGGCAAGAAGCATGCTGGCAAAACCACTGTACATGATAAGCCTACCGGAAGGAACT
TTATCCTTCTCCTGTAGTTTAGCACGACCAGTAGTGTACCAGACATGTGACGCCATGTAG
TCTTCAAACAACCCCGTATCATCCAACATCTCATGAGCAGTACCGACTGCCTCATGAAGG
ACATCGCGACGCTTTGTACCCTGTTTAAAGGGATACCCAGCGGCCGACGTCCCATCGACG
ACTAAATCAAGAAAACATCTGGAGCTAACGTTGCTCTTTACGTTAGCGCACATATCATCG
TAAGATGGATCCGTGCGCATCTCGTTAAGAATCCCAACAGCTGCCTCAATAAACCTTTCA
TCGTCAACCTCACGCGGATGAGTATCAGCAAACTTATCTAACTGCTTGAGCTTGATGTCA
AGAGTAGGATTAGTTCGCTTATACGTATCGAATGCATCAGCGCACTCGCGCGGGAAGTTT
CGGTCGAAAAAACTTTTTACAAAAAAATCGACAGGATGAAGAACACCCCCGACGTTCTGT
AAAATTATCTCCGATTTACCGATGAAAAGAACACTGCAACTCGAAAGAAAACCCTCATAA
ATATCTTTGGCTTTCCTTAAGTAAACGAGTTCATGATTAGGTATGCCAACAATACGAAAC
TTCCTATCAAAGAACAGTATGGCAAACGCACACTGTACCCACGATGGATTAAAACATTCA
GACCACCCTTCGGGCAGCTCTGGTTCGTTATCACCATCGAGCCAGTTGGTCAAACACGCC
AAATAAATGGCGATGCACAACACAACTATATGATAAGTAACTTCAATTTTGACAATGCAC
TGGCAGGGATTTCCGTGGCCCGAAGCCACACCTGAATCGCAGTGCGAATGGTTCTCACTA
GTATCTTCAATCATAATTAGAAAATATAACACTTTTCGATAATAGATCTGAAGAGAACAC
GTCTGAA
>CC-1-1_S45_L002_R1_001_(paired)_contig_32
CGCCACCACAGGCGCAACAGGCCTGGTTGGCAGTATAGCCAAAGTTGGCGTACCCGTTTC
CAAAACGCAAGCACCTATCGCCCACATCATACCAGTTGCAGCTGTAAGTAGACCCATCAG
AATCATACCAGCCTGGACGACTATCACACCCCATGCAATTCTCAAAAGTGCAAACGACCG
TCACAGTGCCAACCGCAACAGTTGCAGTCGAAGCAGCAATAGCACCGACAGCAACAGCTG
CAGCGAGGGTGAAGACGAAAAGCTCGCGGGGACCGCGATTCATAGCCTCGGCAAGATCAC
GGCGACCGAAGTAACTATATAGTTCATCAATAGCATCCTCACAACTAGGTCTGGTAAAAG
CCAAGACCCCGCTCGTATCCATTCCCGAGGAGCCTGCATTTGTGTCAATGACATCCATAG
CCAGC
>CC-1-1_S45_L002_R1_001_(paired)_contig_33
TTTTATATGCTGTAGTTTCAAGGATGGAAAGTCGAGTTGTAATAATATAAAAATAGCAGC
AGTAGTCTTTCACTTGAACCAGTAGTTTTGATGGAAATTCGAGTTGTAATAATATGAAAA
TAGCAGCACAAGTCTTCCACTGGAACCCGAGAACTACAAGCCTCGTGTTGTCAGCGATAA
GCTGAATAAGCATGTTCGTTGAATACGCATCTCTCGCGCGAAGTTAGAGACAAACTAGGT
GGAGAGGATTTTCATATGCCGCATTTTCGATGGAAAGTCGAGTTCTAAACGTGTATGCAG
AAGTCTTCCGCTTGAACCCGAGCCGAGAACCACAAAACTCGTGTTGTCAGCGACAAGCTC
ACAGAATAAGCATGTTCGTTGAATATGTGTCCCTCGTGCGAATTTAGAGACAAACAAAGG
TTTATAGGATTTTATATGCTGTAGTTTCAAGGATGGAAAGTCGAGTTATAATAATATGAA
AATAGCAGCCTAAAGGTTGTGCTTTCAGGAACGGGTGACATAATAAGCATGTTAGTTGGG
ACGTATCTCTAGCGCGAAGTTTAAGCCAAATATGCTGGAGTTTGTTTCAAGTCTCGTCGA
GTCGTAGTGAAAGGCAACTAAGCAGATTTCCATGTAGTTCACTTTTTATTTTAGTCATTT
TCTCCCACGTTAGATAAGATCAGCAACGTCCATAGGCATTTCAGTAATCTCAGTTGTGTA
GAACTGTTCGATATCACGAAGATAACGGACATCTCCCTCAGTCAAAAAGTTAATGGCAAC
ACCCTTTCTTCCGAATCGTCCAGAACGACCGATACGATGGATGTAGTTTTCACGATTAGT
AGGAAGGTCAAAGTTGATTACCAAAGACACTTGTTGCACATCAATACCACGAGCCAAAAG
ATCGGTGGTGATCAAAACACGCGAAGATCCGGTACGGAACTCACGCATAATGATATCACG
CTCTCGCTGGTCCATATCTCCGTGCATACACGAGACGGTAAAGTCACGCTTCTGCATCTC
CTCCTGCAACCAGTCGACCTTGCGGCGGGTGTTGCAGTAGATAATAGCTTGAGTAATAGT
CAGTGTCTCGTAAAGATCGCAAAGTGTTTCGAGCTTCCACTCTTCACGCTCAACGGCAAT
GTAGAACTGCTTAATACCCTCCAAGGTCAACTCATCCTTCTTCACCAAGATACGAACGGG
TTCACGCATGAAGCGCTCCGTGACCTCAAGCACATCCAAAGGCATGGTCGCGGAAAACAA
GCACACTTGCACCGTTTCGGGAAGAAACTTGAAGATGTCATAGATCTGGTCCTTGAACCC
TCGCGAGAGCATCTCATCGGCCTCATCAAGGAAGAATTGCTTGATGCTGTCAAGACGGAG
AGCTCGGCGGTTGATCATATCGTACACACGACCAGGGGTACCGACTACAACATGGACACC
GGCTTGGAGGGTACGGATGTCGTCACGGACAGCGGTACCTCCAACACAGGCATGAACTTC
GATGTTCATGTAATCTCCAAGGGCCAAAACGACCTTTTGAATTTGTTGGGCCAACTCACG
GGTAGGGGCCAAAATAAGAGATTGGCATTCCCGGAGTTTTGGGTCGACGTTGGCAAGAGT
ACCAATAGCAAAAGTGGCGGTTTTACCCGTTCCAGATTGAGCTTGGGCAATCAAATCTCT
TCCCAACATGGTGGGCTTGATAGCACGCTGCTGGATAGCAGAAGGCTTCTCAAAACCATA
CGAGTAGATACCACGCAGAAGTTCTTCGGGAATCTCCATACCGTCGAAAGTTTCGATTGC
TTCGTCCCAGTTAGAATCGAAGTCGGCATCGGTTAAGCCGCCGGGATTTTCGCCCCCTTC
GGCGCCACCATCATTTGGTGGTTCACTGTATTCTTGTTCTTCGCTCATTTGAAAGACTCA
AATTGTACTCCCACCACGAACTTCCGAGAAAAAAGGATCCGGAGTTGCGGCTGTCGTGCA
ATGGGGACAGCCAGCCGTGGGACGTATTATTTTTATTTCTCTGGTTTTTTCGTAGTCCCA
CCAATAATTTTCTACTCCAGAGTGTAGTACTGGAGGGTACGTAAATTTCGTATCGAAATA
GCTTGGTCCCCACAACCACTCACTCGATCCCTTGGCGGCTTTGTTGGATGATGGAAGGTC
TGCGCGCACCTGCATGCGGCAGCCGGCAGCCGCAGTAGCTTCATTGAG
>CC-1-1_S45_L002_R1_001_(paired)_contig_34
CGCGCTCGAGTCAGTCGCGCTCATTCGTCAAGCTTGGAAAAAAACTAGTTGGGGGCATCC
GTTCCTCGGAAGCAGCAAACCTCATTTGTTCGAAAGGGAAGAATCGCATATTGTCGAGCT
TGTCTCCTCCATTCACAATGTTGTCCAGAACCTCAAAGCCTTCGACGACCTTGGCAAAGC
AGGAGGAGGAGGAAGAAGAAGAAACAGAAAAATCATCCCCATCGTTGTTGTGTTCTTCAT
GTTCATGTTCTTCGGTAGTATTGTCATTCTCGTCGTCGTCGTCGTCTTGCAAATTGATGT
AAAAGTCGGGACCTCGTCGCTTATTGTTGGAAAAGGAAACCGTGTACTTGTCATGGGGGT
TGCACCCTCCACTCTCGTCAAAAGGAAGACTTTTTCCAAGTGGCACATTATTGTCCAACA
ACAACATTTGTGGTGCGGC
>CC-1-1_S45_L002_R1_001_(paired)_contig_35
CTCGTTGTAATATCAAAATAGCCGTGCAAATATCCTGTCAAGTCCCCTTGGGTCGAATAT
CCAAACAATAGTTTTTGGGCTTGGACCGAGCCGGAAGAATAAACGTGCACCTTGACGCCA
TGACTTTCACACCAATGTAACATGGGGACAACGTCGGCATAGACATGCCCCTTGATGTCA
CCTCGTTCGTATCCAGCTTTCCACATTTGACCTTGCAGGGCCTTGAGCGACGGTAACTTG
AAGTCTTTGGACACCATGAGTTTCACCATGGCTTGGACGTCCGTCAAGTCCAAGGCGTTA
GCAAGTTCGGGAGCATGGGGCTTCAAGTCAGTTGCAAGAGCTTCAGCCAGTGGAGCATAT
TCATCAGAGGGTAGAGCATTGACATAGGCATCCAAATGTTGCAAGACAAACGGAAAGAGA
GTATCCTTGACAAAAGAAATAGAGGTCGTGCATCCTTCAATATCGAGCAAGAGGATTTTT
CCATCTCTTGGCACAATAGGTACCTCGTTCGAAATGACATCATCGGCATTGTCCACTTTG
TCGACTCCGTGGAATCCAAGCTTCATTTTCTTGGAAACATGCTCTTCGTCGTCCTCGCCC
ACTCGGTACGTTCCATGCGTGGGCAGTTTGCTGGAATCCAAACCCATACTTCTCATTTGA
ATGGCCGATTGAAAGAGATAGTCAAAGGATTCACATTGTGTCTTGGCTTGTTCCCAACTA
TCGCCCCACACATAAACTCCATGACGCCTTACCAAGACGGCATTGCAATTGGGATACTCT
TTGATGACGGATTCCAGTTGATCCGCGAGCAAGTCTTCACTCGGACGATTGTCAATAATA
GGTATTTCCAAGACATCGTCGTAGCCATGATGACCAACACCCTTCAACATTTCCAAATGC
GTGATGCGTAGCACTTTTTGCGTTTCCGTCGGATCCATCAAAGTGGCCAATTGGGCCCAC
ATGCTATGCGTATGAATGACGGCACGAGCTGTGGGTCGATTGTTATAAACAACGTACCAG
AGAGGCGTACACGCACTCTGTCTCAAATTGGCCGTCTTGGGGGGACACACGACGTTCCTG
TTCATATCCAATTCAAAGACATCATCTCCAATCATGTCTTCTTTTTGAATCCCAGAAGGC
GCCACAAAGACTCGAAAGGGTCGTCCTTCTTCCGGTCCTCCCACTCGAATCGAAATGCCA
CCACCTGTTCCTGTCGCCCAACCAGATTTGTAGAATTGTTCGCACAACTGAGCAACGAGA
GAACGCACAGTGCGTGCCTCTTTATCGGAATCTTCAGTCACATTCGCGCCACTGGAACTA
AACGAAATGCTACGAGAAAATTCATTTCCAGTTCCTCCACTGGCATCTTTACCAATTCTG
GACCAACCATGCGTCAAGTGCAACCATCGACGTTGACTCGAATAAAGCTGCAATTTGCCT
GTCACGGGAACATTCCAGATGCATATCGCCATTCGACAACCTAGAATCCTCCGTGGCAGC
AGCTTGTCGAAAAGCAAGAAAGACCTCTTCCACCACACGTTTAGTACCATCGGCTCGCTA
ACGGTAGGCGAGTTGCGTTTCATGATTCGAGCCTGTCCCTCGGCCTGTTAACGTTTTTCT
GAGCTGCATGTGCGATGCGCTCTACCGACTAATTCGGCAGTTGCTGACTTATGGAGGGCC
CGGCACATTTATAAATTAATTTGAAAGTGAGACAACGTTTGGACCTGCTTGGGCCTTCTT
GTCGTTTTGAAAACTGGCCGGAAACATCGCAGTAGATATGCTGCCAATCTGCTTCAATCC
AATGTGACCGTGGAAGCAGTTGGGATTACTATGGCTAATGCAGAACAAGGTAAGCCCTCT
TCGAGACCTTGTTCAAGCTGGACATGCCAAAGCAACCACAGCCATCACCTCCGCCAGCTG
AGGCTCTTCGAACATACGGAAAGTCTCCTTTCAGACCCAATACTACCTGCTACGGAAAAG
ATTGCAACAAGAGTTTTGCAATATTTGGCGCTCTAGTCACGCAAATGGGCAAGGACACCG
AGGATGGCGTAGCATTTCAATGCGAACGACAATGCAGCAGTTGTAAGTATATTTTCCGAG
TCCATTTAGATCATCGATGTCGATCGCAGGAAGCAAAAGTCGTCAGCAAGTGCAATGATG
GTCGCCAAGAGTTCTTTAGAGATTCATGTCGTAACAAAATGTCACGCTAGAGAATCGTTT
AGATCCAACTCCGAAACATGTCTTGGATGAGGTTGCTCTGGTGAGATGTTAGCAGAAGGA
GGGGCTCCATCACCAAATAATACTTGACACAACTCTTTCTTTAAGTGCTCTTTCTCACAG
GGGAATGGTTTTAACATGAATGCATCTGCACCGGCAGATGTAAATGTGTCTCCCATGGCA
TTTGCGGACAAACCACAAATAAGTCCCTTGAACCCTTTCGATCGAAGTGCTCGGACGCAT
TCTGTTCCTAGTAGTTGTTTCTGGATGCTTGCCATGTATTGATCCATAAAAATCAAATCA
TAATCGCTATCGGATTCATCAATGAGATGAATGGCCGTCTCACCATTCGCTGCTTCCTGT
ACATCCCAGCCAGGAGCAACTCGTTTTATGGACCGAGAGAATAATTTTCGTAATATAACG
TCGTCATCCACAAGCAAAACTTTTAATTCCTCTGGAAGCTCGTTGAAACGCGAAATGGCC
TTGGGCAAGGAATTTTCCAGGGAGGACGAGCCATAAAATTTATGGCTATCATCTAATGGG
TGCTCTTCCAGATGCAATGGTGGGATGTTGAGATCAATAATAAACCGTGTGCCAGGACAG
CCTTCAATACCACTGTGAAAATCTTCGTCAAGCGAAATATCTCCATTCAGTAATTCCGTG
ATCTCTTTGCAAAGCGACAATCCTATCCCTGTACCTTGATTTAAAGAATCCAAACTAGTT
TGGAACTTTTTAAACAATGTATCTCGTTTGTCCATTGGAATCCCTGGACCAGAATCCTCG
ACATAGACATGCACTTTATTGTCCACAACATCTGCTCGGATACGGACAAAACCTGTTTGT
ACAAACTTGCGAGAGTTGTTAGCAAGGTTGAGAACAATCTGTTTGAGACGGATGCGATCC
GTCAATATAAATAAATTTTCCGGGCACTCAGTAACTACTTTGAAAGTATCCCCTCTTTGA
TAGATCATGGTAGCAACAGGTTCAAGAACATCCTTTAGGAGACATGCAGGACTTAGTGTG
ATACGCAGTTGATCGCTTGATGCCTTGTGCATATCCAACATATTGCGAAGAAGGTCATTG
ATATATTGTAGACTGGCACTGATGATACCAACATCTTCCTTTACCATGGTCTTGATCTCC
AATGTTGCAAGTGAATTCACTTCATCAATCGCCGACGATACAAAGTTACAAGCAGACATG
GCTGCAGCCAGTGGATTACGAACTTCATGTGCCAAAAAGTCATTCAGTTCTCGTTCGGCC
GAGGCTGATCTTTCCGCATTTTCTACAATCAACGCTGCCTTTTCCGCCTCGGAGGCTGCA
CGCATTTCATGAAGTCTTGCATCCCGTCGAGCACTCGTAAAATACCATGCTGCAATAAAA
ACCCCTGCAGTCAAAATCATGGCACCGCCAAACAAGACAAGGGCAATGTACGGTTTGTAA
GTGTCGTCCACAGGCACAACTGCGACCACCCAAGTTCCACTTGGCGTTATGGCTACCTCT
TGCTCATAGACTCGAGAAGATCCAAATTGTTTGTGAATGGTGTCGATAGCAATTTCGGGG
AGCAACTCGAGATTGTGTTGTGCTACTGTTAAGGATACTTTTTCGCCCTTTCCTCCTGAA
ACTTTGAAGGCTCCACCACCAAGAAACTCAGCAGCTCCGCCCGTGTTGAGTACAGTTGTG
TCATAAAGGTACACCGCCAAATTTTCCTCTTGGACCAGAGCAACCCTAGACAAGAGCGAC
GGAATACGAACCAACACCAAACTAAGTTCACTCGGATAGTCATCGGGCTCTGTTTCCAAA
AATATTCCAGGGTGATATACGATTACGCTGTAGGCATTCTCTTCGGTTTCTTGTACCGTA
TGCAAGCGCTTAGATAGCACAGGTTCACGCGACGCAACAGCAAGGTCGATTTCATTCTTT
TGCGAAGGAAATGAGTAAAGGTCAAGTTCAATGGCAGGCTCGTTAGGTAACACGGGTTCC
AGGTAGTGCACAGGGAAATAGAACGGTAGTTCGGGTGAAGGTACAACAATCAATTGTCCT
GTCTCGTTATCGGGAATAAAACCGATGAATCCGTTGTAGTCCACTGATGGGTAGTGCTTG
CTGTAAAACTCGAGAGCTTCCGCTTCGTAGGACGCACGCTCGGCATGAGTTACGTTTGGG
CAGCATTGCGCCGATTCGAATTCAAGTCCTCCGGCCAACAAGTACTCGTAGAACTCTCGA
AATTCCTTCCTCGTCGTGTTTCTGCTTCTACGGCAGATGTTGTGGATCGACAAAGCAGCA
TTTTCGTATTCTTTCCAAGTAGTCTCGATCGTTTGAATCAGTTCAAGAGCTCTTCTCTCA
AAGGATTCATCTGCATCAGCTCGCGCTGCAGTTATACCAAATGCCAAGAAACCACCACAG
CCTGCAAGACTCAGAGCCAGAACGAAGAGAGCACTTAGCCGAGCCCTACTCGAGACCGCA
GTCTCGATTTCACAACGAGGCATCGTCGTTATTGTCAAATTTCTGTCCTGCATCATGCGA
GTCAGTTTATATTTTCCTAGTAAAGTGGTGCTTGTAACTAGGCTAACCTAGGCTAGTCTA
AGGGAGGCCCACTGTACGGTACCATGGTACGGTACAGTATGTATCCTACCCGTTTCATTT
CTCGATAGCGGGCCTGTTTTGTCATCACAAATCATCATTCTAAATATTTCGCTTGTACAG
TATAACCAAGCCAGTCATAAATTGACAAACTCAACAACACGACTAACAGACGACATCCAA
GGTT
>CC-1-1_S45_L002_R1_001_(paired)_contig_36
CGAGTAGAGCCGATCACATTCCGCGTTTCCTCAGGAAAATGTGTCCTGGTTGGTGGACTC
GCCAAGATTGAAGTCATTGGTGACAGCAGACCTTTCCTTTTCACCTTCTTTGTTGCAAAT
GACATCAAGCTACATCCGACTGATTCCAGCAGAGCAGATGAGTTCATCAAGAAACATGCA
GGTGTAATGCTCACGCCTCCACTGCAACCGGGTCCGGAGAGAATGGAACAACTCGGTGAA
TTCGACACTCACGTTATTGATATCGAAGGAACTGGGTGGAAAGAAGCCGCCGCCGATATC
TCTTTGACTGGACTCGGCTGGATTGCAGTGACCGGCGCAGGAAGTGTTCAGGTCAGGATC
AGCGTGCCAAAAGGCATTGGAATTGCTGTGAGACCTCCACTGATGCCATTTGATATTTGG
GAAGTTGCTGCAAAGTACACAGGGTCCAAAGCAGTGAGAAAGACAACAAAAACGAAGAGC
GGCAACCGACGCAAAGGAGTCGGAAGAAATTAAGGCCCCGTTCTAGTGATCTTGTTTTCT
CTTTAATTGCGTCCAATAATTGAGGCAGCTGACCTCGAGTCAACTGTTAAAAATTCAGAA
AAGATTTCCTATGTACTGTAGAGCTTACCGGTCACGCGAATGAATCTGAAATCCGGAAAC
TCCAGCAAAAATTAGGTATCTCCAGACAACAGACGCACATGATATCGATTTCATGTTTCA
TCATCCAAAACTTCGTCTGTGAAAATGCAGTGCTAAGAAGAGATGGTTCATTTCTAGTCG
AGAGCGCAGATACAAGCTGAAATACCACTTTTCTATCTGCTCAACCTTCGTCCATTGGTC
CTTAAGAAAGATATCTACGTAACTAGTTTAGAGCGACGATAAGAGCTCTATGAGCGTATT
TTCCCTTGCGTAAGTTCTATGTTCTTAGATTATGCTACACAATTTAAGAGCGCTTCCAAT
CGGTGGGTAGTGCAATCTCTGGCCCTCTTGGTGAGTATTCTATAAGTGCCGGAAGCAAAT
TTAGAAGTCCTCTTCATTGAGGGCTTCCTCGCGGCCAGCCTTTCGGGTCTCAGAGGAGAC
GTAAAGGTTGACAAGGAACAAGACGGGAAGGAAGGTTCCGAGAAGGATGGCCAAGTAAGC
ACCGAATTGAACCTCAAGGGACAGAGAGGTGGAAGGAAGAACCTGAACAATGGAGTCCAT
GGCGAAGGCAGGGGCCGACAAGAAGGCGACCGGGGCGGCGGCAGCAGCTCCCTTGGCGAA
GGCGGCCTTGGTGATTTGTGGTGCCTGGTTAGGGGCGAAGGCCATGGAGGCGGCGATCAA
AGCGAAGAGGGTAAGGAGTTGGAAGGTCTTCATGGTGGACTATTGATTGCAAATATTACT
ATGTAAGGTATGTATGGGCCGATGTGATGGATTCCAAAGGGGAAATCAACCGGAACAGGA
AGGGAGTACGTGTGACGTCTGCCTGATCCAATGGTTACTTTCTTTCCCTCGTCGCGATCC
TATTTCTGCAACTTCCGGGTTCAGTTGTCAACACATGTTGTTCTGATTGGCTGAATGGAG
TCACTAGTTGAAAGGATCGGTTTGGATCCCGATTG
>CC-1-1_S45_L002_R1_001_(paired)_contig_37
CCCTACTGTAGTATCGGATGGGCCTGGGTGCAGGTTGAAGCGACTGACCCTGTACTGTAC
AAATAATACAGTAATACCCCGCATGCCAGAACGCATGTCCATCTCACTTTTCCGCCACTC
CTGCTTGAAAATAATAGTTGAACGTTGCAGAGAAGAGCATCTCGAATCTAAATGATGAAG
ACCAAACACTCAATACTTGCCGGATCAATTTGACATTGATCTAATGTATTTTTACTCAAG
GAAACAAAGAGCGTTTGAATTTGCTATGCAACGAAGACAAATATATAGTTATGAAATGAA
ATACGTTCTACCGGTACAGTACCCCTCAAGTGCTCCTTATCCGTGCAGGCATGATGATAG
AGTAACATAGTAAAGTGTGATCGTATAATATCGACGTACTGTATGTATAGTATGTATGGT
GTGCATCGACATACCGTCGTATGTATGTACTGTATGTATGTATCTATCGGCGACGTGTGC
AAATAAATAATGAATGAATGAATGACTGACTGAATAAATAAATGTTTCATGAGACTGAGT
CATTTTTTAGAAGGACGGTGAATCAATCCCCGTGGCCACGACACTAACCCTTATGCTGCC
CTCTAGCGACGAGTCGTAGGCAGTTCCAAAAATGATATTGGCAGACTCATCTTGGACTCT
CTCAGTAATCAATTGTGCTGCCTTGTCAACTTCGAAAAGAGTCATGTCTTTCCCTCCAGT
AATATTGACCAACATGCCCTTGGCGGTAGTAATATCTAGCGTATCTCCCAGCAAGGGATT
TTCCAAAGCGAGCTGGGCAGCCTTAACGGCACGATCTTGTTCGTCATTGGAGACACCAGT
CCCCAAGAGAGCATTTCCCATGCCAACCATGACTGCTTGTACGTCCGCGAAATCTAGATT
GATAAGTCCAGGACAAGTCATGAGGTCGGTGATACTCTTGACGCCCCCCAGAAGAACATC
GTCTGCCATTTGAAAGGCATCGACAAAAGTTGTTTCAGGACCAGCAATTTGAAATAGATT
TTGATTTGGAATGACAATGAGTGTATCAACGACGGATTGCAGCCGTTGGACCCCTTCCAA
AGCCAGTCGTCGTCGGTGAGTTCCTTCAAATCGAAAGGGAAGAGTGACGACTCCAACAGT
CAAAATGCCCATTTGATAGCAAATCTCCGCAACCACTGGTGCGGCACCTGTACCAGTGCC
GCCACCCATACCGGCAGTAATAAATACCAAATGAGCGTCTTTGAGGTACTCTTGAATTTG
TGCTTTTGATTCTTCGGCAGCCAAGCGTCCTGCATCAGGATTGGCACCACATCCCAATCC
TTGCGTCAACTCGATCCCTAATTGCAAGCGTTGATCGGTGAGTGTGCTCGAAAGATGCTG
AGCGTCCGTATTTAAGGCTAGAAAGTCGACTCCTTGGAGATCCTTGGCAATCATATTGTT
GAGAGCATTGCCTCCAGCGCCACCAACTCCTACAACAACAATTCTGGGGGCAAATTCATG
CAAGCCTTGTGTCATAGGAGTACTCGTGCGAGTGGGGATGCTTGTGCTTGAGCCTGTGCC
TGTACCTGTGCTTAAGCTTGTTGGAACAGGCTCTGTCTTGACTTCTACTTCCACTTCTAC
TGCAGAGTTTGTAGGTGCAGGGGGGGCATCGACGGGATCCACAGAAGCAGCCTTGATTAT
TGGCTTTTCGGTGTCCCTGTTACTGTTTCTACTGAAAGTGTTGCTAGTGATGCTAGTGTT
GGTGCCGATAGGACTAGAAGCCGCCCTACCATTGCCATTGC
>CC-1-1_S45_L002_R1_001_(paired)_contig_38
AAATTTTTTCCCTACACGACGCTGTTCGTATTTTTTTTTTTTTTTTCCAAAACGGACCGT
CTAGGACGGTTGTCTCAATTAAAAAGTTTAGAGGTTTATTTCTGTCGTCGAAAAGATGGG
CTCAGGTAGTAGCCTGTCGGAGCATCTGATTTCAAACGATACGGTTTTTACCATGTAAAG
TGTTACATAAAGTCCCCTATGGGGTTTGTTAGTTGTCGCGGTCACGACTGCTGTCATACA
AAACGGACGCAGGAACGCTATCTTCGGCATTGATACCATTATAAGTACCGTAAACTATAT
GGCCTCCGTCTGAATGATCGACGGTTCTGTCGATATCCAAGCCAAGTAATTTACCAGCAG
CGACACTATCAGCAATGACTTTGCCAAGGGCATCATCATAAGCGATAGTGGCGTAATTCT
GAATTTCTTCGATAACACGCCGCTTCTCAGCGGCGCGATCCTTGTTGCCGCTCTTACGGC
GTGATGCACCGCCACCTACAGTACACTTACATGGTTGAGAGCCACAGCTTTCGCATGTGG
GATTCTTTTCCAAGGGTGTACCCTCGAGAACCGTCTCTAGAGATGAACCTCGCTCTAAAT
CTGGCACTGACGCTTGGGATTGCGCAATGCGTTTATTTATAGCTTTGAGTTCATCAATGA
GGAGGTTAATTTTGACGTGAGCGAATCTCGTGGAGTTCGGGTCACGATCTGAATTAAACC
GGATTCTGCTTGCGGTAGCGGGAGATTGGTCTTCATCACCACTGGAGTTTGCATGATCTT
CAGGAGGACGAATGAGATGATAGATATTTCCGCCTCCCTGATCGAAATTGCCTTTGGAGA
CAACACCGGCCAGGTAAACTTCACCATCTGACATCGCACCGAAAATAGGGCATCCGGAGT
CACCGAGTTTAAGATTGACACCTCCTACGAGTCTGTCATTCTCAACACGATAACCTGAGA
GTACATTATAAAACGGTTCATCGTCCTCATTGACGTTGAGGGTGGTCCATTGTTTAACAT
TCTTGCGCTGACACACATCAAGATACTTAATGTCAGCACCCACAAGGCCGGAGACCTTGT
AGGAAACTGGAGCGTCAGACACATCCGAGAGTTTGGTTTTAGCCCTAGAATTGTAATCGA
ATGCGACATCCGTGACGACAAAACTTTTGGTCTTGGGCGGGAGACAATGATTGACCGTAA
CTAGTTGCTGCTTGTCTTTACGTTTGCCATGTGACTGGCGGATGAAAGCAATGCCTTTGC
AACTCTTGTACAATCCATCATCGGTCTTGATAACGGTTTTCAGGTTCTTCACGCACATGG
TCAGCTCAGCGATTCTACTGAAGCTGATCCAAGGGTTTGAACCCTGCTGAGGGAAAGCTT
CCGTGTTATAATTGATGTTATAAGCAAGCTGTCTGGTGACACCACCATACAGGTTGTAGC
TAAATAACCAATCAAACATGGTAACGATCAGTCTCAACACGGCAAACTCTCGTGCGAAAA
TAACCTCCGAAAGCGTCATCAAGCCAAAAGTGATGGCGTAAACGAAGCGTCGTTTGTTTG
GGGTTTCTGCCTTGATAATCACACGCCAAAAGAAGCTCACAGGCCCAAAAAAAATCGGAC
ATGTAAACGCCTACGCCGTGCCCTAAAGAGCCCAGATCATACTGAAAGTTCAAACTCCTG
ATGATAAGCGCACCAAAGAGTGCGCGTACACCAACAGACATAATTAAATGGAGAAATCTG
AGTAAAAAAAAGACCTTGAAGGGTGGAAGATCAGGAAGATAGATGTGTATGCCGTGAACG
ACATTTCGACAAATCAGAGCCGAGTTACTATGGTACATGGTCCTTGGCCCGTTGATAAGG
ACAGTAGAAACTAGAAAGTTCACACTGTAGTAGGCCAAAGTTAACACACGATACTGCTCA
CTGATCGCATGAAGCTGATGCACAAAGAGAATGCCCTGAAGGACAATCACCATTATAGCA
ACACCATTATTAGTAGCTTTGGAGCTGAAAACTCTTTTACCCAAAGTGCAGTAAGCCATT
ATCGAAACAATAGCTAGCGCAAATTGCCACACAGGGGAGGTAAGTACAAGAGCGAGCAAC
ATAACTATGTGGACCGCAGCCCACCCAGCTATATCACCGACGATTCTGTCGCCTGACGGT
AACATCAAGCACGACACACCGACCCCGATAAGATAAGTCATGTAAGACCAATGGAACAGG
CCTGTCAATAACCATCCTATCATACATACGATCGAGTAGGTGACTGCCGTCCACAAATGA
TAATGCTTCCATGCATTGAAAGTAATTGGGAAGAACACGCATAGCATAGGTGCGAAAATG
AATAGCATCTCGTACCAAGCGTCTAAGACGTCGTCGGAGATACCTAAATCACTTCCGTCA
TCAGGTGCTCGAGCATATTCGTCCCAATGCTCAGCATAGTCCTCAAAATATTCTTCAAAA
CGGCTTTTCACGTTAGAAGAAGATTTGACAGAACCGAAGCAGGAAAACATGGGGGAAGGG
CAACCAGCCTCACACATACGATTGCGCATACTGGGGGAAATAAAACCAGAAGAGTCGGCG
ATGTCCTGAAGATCAGAACATGACTCACTCTGGATGTTAGAACTTTTAAGTTCACTTTCA
TGAAGCATATTAGAGCTACACTCACCATGCCTGGCACAATTGAACTGCGCTGAATAGTAT
TGCTTACACCATTTATGGGATGGTGTTACGGAACATTCAACTCTGACTCCATCCTTGGAT
GTGAACACGCCAGGTGCAAGCACCTCGACGTCGAGTTCATCTCCATAGATTGAGTTAATC
AACGTGAAAAGGAAGGTGACCAGGAGAAATTTACGCGGGCTGAATACCGCGACTCCGTGG
GAAAGTTTACTTAAGGTCATGTTGTTAAGCATGACACTTTAGAACTTTGAAAATTTGGTT
GTTATTCGAGTTTGTTTGACTTTGAGTTTGGGGTCGCTGTCAAATTGAATTGGGTTTGTC
GTTTCTTTTTT
>CC-1-1_S45_L002_R1_001_(paired)_contig_39
ATCCATTGATACACTTCCACATTGCGCGAGAGCTTGAGAGCCGAGACTTCCTCCGTATTG
TTGAAGCCAACCCCAAAGATTGGATCCATCAATGTCGTGTCTGTAGTGCTGAGAGGCCCA
GTAATGTGAATGAGCGAGTTTGGAACAGTCGTTGCAAATTGAGAGATATCAAGCGGCACG
ACATTTTCTCGACCTTCATCCAAGTCCTTGGCGCGTTTCACAGTGCGTCCTTCGTTCCAG
ATCAGGAGAGCAATGGCGACAAAAAAGAGGAACCCACCAAAACAAATACCCCCGCACGCA
TTTTTCACTTTCGAGCCATAACTTTCGTTGGAGACTTCGGTAAAGTCGCGCCCACCATCG
CCGCCAGTCTCCACATCTCCACCTCCATTGTCTGACATCTTTGCTCAAGAGAACGAGAGA
GAGATGCGAGAGATGCAAGAGATGCAAGAGGCGCGAGAGAGGCGAGAGAAGCTAGGCTAG
AGAATATCTCGAAACCCCC
>CC-1-1_S45_L002_R1_001_(paired)_contig_40
GAACTTATTGGGGGTAGGATTACTTACTTTCATAAAATCCCGGGATCTTCCTGCGGGCTT
TTTTCATCCTAATAATCATATCTGAAAGACGTACGTAAAAGCTGGTACTTTAGTATTTTT
GATTGTGTGACAAAGATTACGTTCGAAAAAATAAAATCTAAGCATTATTTGGCCAACTCT
CCACCTGAAGACACCCCATTTTCATTCAATTTTAGTCGATCTTGATTTTTGAATCGTGGA
AGAACATGGTAAAAAGGCCACAGACACGATACTCCCCGAAGCGACAACAAAATGATCGAA
ATACTTGATTATTTTTAATTTCGATGAAGAGGCTTTGGATTTTAACGAAGTCTAATAGCA
ATTATGGTTTAGTAAAATCTCAAAGTTTTTGCATTGGGACAAAAACATGCAAGGATTCTC
GATCTATTGTATTTATCAATAAAGGGATGCAGAGATTCGAGTGCATTTAATAGTAACATC
TGGTGGGCGAGGGAGCAACCGATCATGTCGGTGTTGTTATGCTTAGTTCATGGTGATGTT
GTCGATGGATCCGCTGAAGTTGAGGGTGCCGCCGCTAGCCTTCAATTGCTTGACAAGATC
ACCAAGGTTCTCGGCGGCAAGAGTGAAGGTCATGTCCTTTCCAGTAGAAGAGACAGCAGA
GGAGGATGGGGCGAATCCCTTTTTAGCAGAGAAAGCTTGGTATCCTCCACTGAGGGCATC
AGCGTAAGAAGGAACACCAGCTCCACGTGCGACATTGACGGTTGGGAGAGTGGCAGTGTG
CGATTGGATTCCGGCACCTCCGACAATGGCTGGGGCACGGGGAAGGATATCAAGGTATCC
ACGGATACCAGCTCCGTTCACGGCAGAGTTTCCGTTTCCGAGGGCCGAAAGGTATCCTCC
AGAGGTGGTAACGACAGGGGCAGAAGATGAGGAAGGAGTGGATGCCTGGACAGGGGCAGG
GGCAGCAGGAGCAGCAGGGGCGCTGAAAGCGGGGGCGGCACTGTAGCTGGAAGCAGCGGC
AGCGGCGGGCTGGTTGAGTGAAGCGGCGTAAGAGATGATGCCAGCTCCACTGGTGGTAGT
AGACGGAGGAAGGTTATCCAAATAACCTCCGAGTCCCTTTCCAGATGGGGCAGCGACGGC
TGGTGAGGTGAGAGCATCAAGGTAAGAAGCTCCATTGGCAGAGCCGGTGTTTCTGTCGGG
AGCCACGATGGCGCTAGCCTTGGAGAGCGAGTTCAAATAGCTGAAAGAAAGGGCGGGCGA
CAATGCGCCTCCCAAGACAGCAGCAGCAAGAGCGAATTTCATCTTGATATATGAAAGAGA
GTGAGAGGATAGACTGAATAGACAGTTAATTTGCGATTGTGAGCACGTTGTATTCGCGGA
AGAGATGTAAATTTAATTGTATTGTCGAAAACGTAAGCTGCAGATCCTGTTTTAGCGAGT
CTTATTGACTGACGTACTCGCTCATCTAATCCAAGGCGGAGATACCATCGCGTCGTCACA
GCCTCCTCTTGCGTCTACA
>CC-1-1_S45_L002_R1_001_(paired)_contig_41
TCGATCCTCGAGACTATTTTGTACACCCGACCACGACTCGACTTACTCGAGATTGGTAGG
CACGGCCAGACTGCTGTTAAGGTTGTAAGAATCCAAATCCAAACAAGGCGATAGCAGGGA
CTCGTCTTGTGGGGATGAACAAGTCATACCGGAGGGAATGCCCACCAGTCCCGATACGAC
CAAAGTCGTCAGAGCGTGACCTATATAGAAAAAGAACGACCACTGCACTCGAACTTGCTG
CTTGTCGCTGTCATTGTCGTTGTTGGAACGACAACGTCGAAGATTCAGAGGCAACGTGCA
GTAGATGATGGTCACTAATGGAATATAACAGATGGCTACCGTGGCCAAGGAGACGGATTG
GATCACTATGCTCGTTTCGGGACTCCGAAACGACTCGCAGTGGGTTGCGGCGCTAAAGTA
TCGAAAGAGATATCGCAGCCCGCCCGCACTGCTCGTGGTGGCAATCAACAGAATGGAATA
CACCGTGTGTAAATGATATTGGTGGGAACGAATAGATTGCAACGCCAGCCACCAGTACAT
ACCCATGGCGGCAGGTGTCAGCAACGCATACGCCATGCTGACTGCAAAGAGTGATGTCTC
CCAGAGATTGGGCTCGGGGATGCCCCACACCGCACGACAGAGCAAGGACGGCTTGTCGGG
TAAAAAGACTTGCACCGCATTGGTATGCAATTCC
>CC-1-1_S45_L002_R1_001_(paired)_contig_42
AGGAGACACCCGACCACAACTCGACTTACTCGAGATTGGTAGGCACGGCCAGACAGCTGT
CAAGGTTGTAAGAATCCAAATCCAAACAAGGCGATAGCAGGGAGTCGTCTTGTGGGGATG
AACAAGTCATACCGGAGGGAATGCCCACCAGTCCCGATACGACCAAAGTCGTCAGAGCGT
GACCTATATAGAAAAAGAACGACCACTGCACTCGAACTTGCTGGTTGTCGCTGTCATTGT
CGTTGTTGGAACGACGACGTCGAAGATTCAGAGGCAACGTGCAGTAGATGATGGTCACTA
ATGGAATATAGCAGATGGTTACCGTGGCCAAGGAGACGGATTGGATCACCATGCCCGTTT
CGGGACTCCGAAACGGCTCGCAGTTGAATGCGGTGTTAAAGTATCGAAAGAGATATCGCA
GTCCACCCGCTAGGCTCGTGGTGGTAATCAACAGAATGGAATACACCGTGTGTAAATGGT
ATTGGTGGGAACGAATAGATTGCAACGCCAGCCACCAGTACATACCCATGGCGGCAGGTG
TCAGCAACGCATACGCCCCACTGACTGCAAATAGTGATGTCTGCCAGAGATTGGGCTCGG
GGATGCCCCACACCGCACGACAGAGCAAGGCCGGCTTGTCGGGTAAAAAGACTCGCACCG
CATTGGTATGCAATTCCAACAATATCAACGGCATAATGATATAATACGCCAGTCGACCGA
TCCACTTGTGTATCGATTTGTGTATCGATTTAGGT
>CC-1-1_S45_L002_R1_001_(paired)_contig_43
GGAGTAGCTGTCAAGTTGGGAACGGAATCGAAGCTCCAATCACGCCTCTCGGTTTCGAGG
AGCTACAGGCGCTAGTACGACTATGAGCTGCCACAATATACCACTGTAGTGACTTTTATA
TTTGTTATGTTTCTGTTAGCATCGGCACTGCAGCTTGCCGCCTTGTACTAGCTCTTGTTG
TTTCATCAAAGATCGGTCGCTGATGATTTCCTTACATATGCTAGTTGCTTGCTTTTATCT
GCTTCCATTTTTGTTTTGTTTCTTNNNNNNNNNNNNNAAAGTTGGCGTACGAGCTTCCAT
AACGCAAGCACCTATCGCCCACATCATACCAGTTGCAGTTGTAAGCAGACCCATCAGAAT
CATACCAACCTGGACGACTATCACACCCCATGCAATTCTCAAAAGTGCAAACGACCGCCA
CAGTGGTACCCACAACAGTCGCAGTCGAAGCAGCAATAGCAGCGATAGAAGCAGCAATAG
CGAGGGTGAAGACGAAAAGCTCGCGGGGACCGCGATTCATAGCCTTGGCAAGATCACGGC
GACCGTTTAAACCATATAGTT
>CC-1-1_S45_L002_R1_001_(paired)_contig_44
AATCAATCTATCTATCTATCTATCAATATCGCACGATATTCATAGAGCGGCAAGAAAAGA
AGTGGATGCTACGAGTAGAAAATCGTGTTTAGATTAGTTACGTTTTACGTTACGTATCTC
TGGCTTTGGACTTGGGACTATCATGGCGAAAACCCGCAACCGTAATGCTATCAAAGGCGC
CCAAGGCGCCAAAGGTGCGAAGGGTTCCAGCTCTGCTCCAGTAGGAGTAGTAGAAGCAGC
AACCAAAGCAACAACCGCCAAAGCAGCGGGATCAGGATCATCCTCCTCCTCTTCCAAGGT
TCGAATGCGTCTCGAGCTGGAATCTCTTCAAAAAGAAATGGAAATTGTGGAATACGCCAA
GTCTCACAATGGACAGTACCGAAAACGAGTTCCGAGAAAAGAGCAAACGATTCGAAGCAA
GAAACGAAAGCTTTTGGAAAAGAAAGATGTCCAAGATTTTGCGATTCATACAGAACAACA
ACAGCGACTGCGAGGTTCCCAAGCGGCCATTGAAGATCGTATCATTCAAGGAAGTATCGT
CTATCGTCGTCCCACTACTGCAACGACCCAAGAACAACCACCAATACACGGAGACGGTGA
CGATGAAGTGGTGTTTCCGGCATTGAAGGTGTCGGCTCGAGATGACGATGATTTTGAAGA
GGATAACTTTGAAGACGACGAAGATGAGGATGGTGATGGTGATGATGATGACAATGAAGT
TATAGACGTGGATGAAGGCGATGACGAAATTTTAATAGACAATGACGGCGAAATAGAGGA
GGACGAGGATAATGACAATGTTGACAATGTTGACAATGTTGACAATGTTGACAATGTTGA
CAATGTTGACAATGTTGACGAGACAGGAAAAGACGAAACTTCTACTCCTACTACGTTCAA
AAGAGTGCCTCCTTGTCGAAAAGGGAAAAAAAAGACCCGGCGAATGTACCGATTAAAAAG
CTTTCAGTCGCAGCGACTGGCCAAGCGGCATGGAGATGCTCTGGGGGCACATGCAAAGGG
TCAGCCCAGGGTGGCAATAGACATGCTCAAGCAAGTGGCAAAAGATGCTCCGTCAGCTCC
CCAAGTATATTCTTCACTTGGAATGGTATACGAGGACATGCTGCAGCAATGTAAAAAGAG
GTATCGCGAGAACGATCGGCTACCAGAGGCAGAGAAAACACAGCTGGTGGTGGCAGGGAA
AGATGCTAATGTCAAGAAAGCCAAAACTCCAGCGAAGAATGCTACCAAAATTGCTGCTGC
TGATGACTCAACGTTACTGGAGGAAGTTATCGAGATTAAAGAGGATGAGAGGACGCCGGA
TCCTGCCCTCGCAGAACAGCTCAATCTTGCAAACAAAGCCTATGGATCTTATCACGTGGC
CGCAATCTTGTGCAAGAAGGACTTCACCTTATGGATAAGATCTGCAGATATGGCGGCAGA
TATTGCTGGAATTCATGGCCAAGTCATGGCTCTACCGGCAGCGTCGGAACAAATTGGCAG
ATACCATCGATCAGAGAAGCGACGCTGGCAATCGGAGGCGTTGCGAGACTATATCATTGC
CGACAATCTCAAACCTCCTGGCATTGATACTGCTGCGAAGCTCGCTGCCATGCACATTGA
ATTGGGAAATCTTTCGGAAGCTTTAACGATATTGACCGACCTTAAGAATCGTCCTAGCAA
CATTGAAGGTGCACGAAGCGAGTTTCAATCAAGTTACAAAGCTTGGATGTTGTATGGTGA
TCTAATGTTGCGGATAGGACACGAGTGTACGCAATGGAATCGAGGCATACAGACGAATGA
CAACTACATGGTTCGTCGTTGGCTACGCAAATTATCCAAGATTTTTGACTGGCAGGAACG
CCGCCTCCAAGCGCTCTCGTTGGCACTAGAAGCTGCCGCGGGTACCAACAGTACGGAACG
ATTCGTGACGTGGACACGCGATAGAGCGCTCGCGAAAAAGAGTGGTGTCGATAAAATATT
AGAAAAGCAACGATGGCACCTTGATACAAATGATGATACCCCAGCTCCTCAGCAAAACCT
TGATGGCGTTGGTGCAGCGGAGGATGGAAACTCGAAAGACGGAGGGGAACCTAACAACAA
TGATTCCGATGACAAAATGATCCAAAAGACGAGTCAGGGTGGGGATGGGGATAACTCGAT
AATCGGTGAGACCCCCGGCGACCTTGTAGACTCAAACATATTGCTTGCTGATGAGGAGGA
AGGATCCGCTTTGGTCGCCAACGCTTCCAGCATGGCTCAATTTGAGAACGAGAAGAAACT
CCTTCTTGATCGAAACGCTTCCGAAGTTGAAGCCTTTGACAAGACTACGAACGATTTGGA
GTTGATACCTACCTCGGCTGCCGGAAATAAACGGCAAGAGGCTCGAGCGGCGCTAAGTAG
AGGTCATCGATCAGCGGTTGTAACGCTGGTTGGCGAATACCATCAACTAAACTTGAGTTC
ACAGCCTCTCGGATCGAATCAGCTTGATATCGAAGATATGGTCATGGATGGGCACGCGGA
ACCCTTGCGTATATCTGCCTCCTGTCGAACAGTCTGTGATATTACAGCGGAACTCATGAA
GCATTTGCATGGTATGGAATTGTACCATGGTGGTAGGCTTGCTGGTGAGTCTGTTTCAGC
ATACATGAAGGAAAGAGCTGCGCTCCGTGATCGTCGGGTAGCTGCAAGAAGACGGCTCGA
CCAACATAAGCAGAGTGTAGAGGCTTCACTGTTGCACTTTGAAAACTATGACCAGATTGA
TAACGACGAAAGTGAAGATGACAACGGCGCTACTCCATATCTGTCGGATGATGATGACCT
GGACCAAAGTGAAGATGCGAAGATCCAAGACTCGTTGAGGAAGGGCGCGCTACCACCTGA
AATCAGAATTCTTTTCGCGCTTTCGCTGATAGGGGAAGGCGGATGGAAGTTTGTGGCTGC
AAAATACTTAGAGGCTATCGACTATCTAGAGCAAGAGGATAGGGAGTGGTTTTCAGCTGG
AGAACTCGAGACGAGGCGGTGCGTCGATTCCTCGTGGTCACTGTTTCGTCGAGCTATGAC
TGAGCCACTTGGACGGACTGCTGCATACTCCTTTGTCACTGACGTTCTCCGGAAGACTAG
AAAGGAGGAGGAATGGTCTGAGCACTTTCTGCCTTGGTTCCGTCGGCAGCTGGAAACATT
GGAAAATGTTGGTCTGATCAATGAGTTGCAAAGGCTTCGAGGTGAACTCACTCCCTTTCA
GAATTTTCGAAAAAATCAGGTGCTAAAGGTTTTTCTTGCTGCAAATCGATTTAAAATGCT
TCGAGTGGAATCGTTGAAGTCCAACATCGCAGGCCTTGGGCAGATCGCCCATGCCGCGGA
CACTGGCACTGAATTAACTAAATCGGTACTCAAAAGTCTGATAGAAGTGCTGCACTTGAT
TTGGAAGGTTGAGGCAGATGGATCTGTACCACCAACATGCGCCGAGGTTTTACGAATTTT
TGGAAAAGCCTTCCTATGGCTCTCGCAGGAAGACAGTGACAAACTCGCTTATTCGCAACT
GAACGAGATAGTGACCAAATCTTTGACAATAATTTCATTCCTGGGCGGCAACAAAAAATC
CATCCCCGACTTCAAAGCCGGGCTCAAAATCGAGGAACTGAAAACAAAAGAATGGTCTCA
ATTCCCACTCAAATCATCCTGGCAACCAGACGAATACAGGGCAATATCTTTGCGCGTATA
CAACCTCTGTGTGGGATGCAACGTCTCTCTCTTTTCGGGCTGGGAGCCAGATGAGTTCAC
GCTGCGTTTACTTCGACGTCGTCATGGAAACAAACACTTTGGGGTTCATATCGCGGATGG
GAGAATCGCCGGGTACCTTTCATCGGAGTTTGAAACAGAAGTCGCGCGTCAATGGAATGA
AATTGCGAAATTACTTCCAAAATTTCCTTCAATCAGCTTTTCGGAGCGCCTCGAGACAGT
AAAAGAGAAGGAATGGTTCAAAACTGAAGTCGAAGACCGAGAGGAAAATACTCAGGATGC
CGCCATCGCCAGGTATGGCGAAGAAGATGGAGTGCATGTATATCTGGGTTTCTCGGCATT
GTGTTTGCGTCTCGCTGGCGCTGGCACCTGTTTTGATCAAAATATCTGGAACCAGCTCGT
CCAAGTATCGCTGAGCGTGCTCATGCCGATATCGCAATTCGTGCTAGATTTTAACTTTTG
GGATTCTGACATTGGAGAGGCGGCTGCAACTGTCTCCGGATTCGAGGAATGGAAGTACAT
GTCTATTATTGGTGCTGAAGCGGGAGATGACATCGCTCCATCAAAGAAACCTGGTGGCCG
TCGGAGAAGAAAGCCCAAGACAATCGAAAAGAAGGTAAAGGAGTGGATAGAAGGAACGAA
AAGAGCAACGCTCCAAAGCATTGTGATAATCTCTGTCCATGAGCTCCATGGCCTTTGGAA
GCAAAGCGTTGCAGCTCCATCTGATGAAGAGAGCCTGCAACAAGCTCGGGAGTCAATGGA
AAAAGTTGACAATGCGACTCAACAGTTGCGCGGATGCTACACCGATACGGCTATTGAAAA
GGCCAGTCTCCTGGTCGCCGTAGCGCTTTTAGACGTTGCATCGCAACGGTCCTGTCAAAA
CCCATTCTTGTGTCTCCAGCAGGCCGCCATTTACGCGAGTCAGGGATCCAAAGCTGGAAA
CAGCGACATGGTGTTCCGGCATGGCGTCCCGGATACCAAGAAATGTTCTCCCCACGAGGC
TCTGATTATTCTCGGGCGAGCCGATTGCCTGCATGCCGTCTACTTTCCCAACGAAGCCGC
CTTTCTTTGTAGCTACGTCGCTGGTGTGTGCAGTCTTCATCGCGACCGCGGGCTACCAGA
AATGGAGTGGAACTCCCAGTGGAAGGTTGTTGCTATTTATGCCTACAATGTCAGTGTCAT
GATCCGATCCACTGTGAGTACCGTCTTGGACAAGGTAATGCAAAATTCTTTTCTGTGCAT
GTGGGAATGTGACGTTGTTGAAGAACTCGAGAGAGGACGAACGGATGCATTGGCATGGAA
GCGAGCACTCATCGCAGGCAGGACCCCTCTTCATAACAAGGAGGATGTCGATGTGGGCCA
AGAAGACGTCGAGGACGAACTAGAGGAGGGTGATGAAGAAGCATCTGAAGCAGATGATGA
GGAGAGAGAGGAAACGCAAAACTTTGACGACGATGATGAAGAAGAAGGAGATGAAGAAGA
AGAAGACCAGGAGGAGGAACAAGTGGAGCTAGACAATTGCAAGACTGAGAATAATAACGA
CGAAATTGTTGATGATGATGATCTGGGTAATTCGGAAAATGACGATATTGAAGCCGACAA
GGTCGGGGATGATGACGACGATGATGATGATGATGATGATGATGGCGACGATGGCGAGAT
GTCGCAGCCCCACGGCCCCGGAGTCTACGCTCCGCTTGATCATCATTCTCCCTTGAGCAA
TTACGCAAGGATGCCACGCGCTGCCTCTTCCCACCCGATGTATGCCGAGGACAGTGACGA
CGGCAGCATGGAAAACTCCGCTTCGCTTAATCCTTATTCTCCTATTGCAGGAAGTGGTTC
TGCCTTGAGCAATTACGCAAATATGAAACCCGCTGCCTCTTCTCACCCGAGGAATGCCAA
GGACAGTGACGGCAACATCATGGCAAACTCCGCTTCGCTTAATCCTCTTTTTCCTATTGC
GGGAAGTGATTTTGCCTACAGCAATAATTACGCGAGCATGCCCAGTGGCGGCGACATGAT
GCAAAACTCCGCTTCGCTGGATCATCTATCTCCTGTTGCGGGAAGTGATTTTACCTACAG
CAATACTTACGCTAGTATGCCACCCGCGGAGGACAGTAGTGACGACGACAGCATGAAAAA
CATTGAAATTGTGGGCGTGTAAACTCCATGTAATATTATAGAGCGCTCTCTTTGAAATAG
GTGCGCAACTTAATGACTTTTTATAAAATTGTGGGACGGTGGTGACTATCGTTCCGGGCC
GAGCTTTCTCTTTATCTAAACTGCATATCTACAGTATAGTATAGTATAGTATAGTATAAC
AATAACAATAACTATCCTTGACGACGAACATGTTCTCAAGGTGACAGAGTTGTCTTGGAA
GAATCGGCAGTGTAATAGCACTGACGACCATCGGCACTGACCCACATGGTACTCTTGGAC
TTGGCGTTGTAATGCGATGTGAATCCAGCGTTGGCGTGGCTCTCAATGGTCTTATCGAGA
AGTTCGGAATGTTCAATAAGTTCTTGACGGGTATCGACAATTTCAGGAGCAACAACGTGC
ACTTCTTCAATAGGAGCCGCGACGGCGACGGGTGCAGCTACAGCTACAGCTGCTGTTACT
GTTCCACTGCTACTGCTACCACCCTCCAAAAAGCCTTCCTCCTTGAGTTGTGCAATCCAA
TTTTCCACACGCTTTTCCGAGAGCTCTTCTTGATTGATATTATCACACAAGAGACCACAA
AATAAGTCTCCACGAATCGACTTGGACTCTTCGTGTTCGTATCCTTCTTGACTGGTGTAT
CCCATCATGGTACATCCCAAGTTCTGAAAGACATCGTGTAACTCACCCGTGGCATCGGCA
TAGTTTTCCGCATACGACTCTTGATCTCCCAAGCCAAAGACGGCCACTTTTTTGCCCTCT
GTTTTCGTTCCGGCTGACATGCTCGTGTAATACAATTCATCCCACCCTGTTCCACTTCGT
TCCGTATCGGCTCCTGTGTTCCAAGTGGGGGTTCCTACAATCAGAGCGTCGTACTTGCCA
AAGACGTCCATCACTGGGCCGTCCAAGGAATCGACGT
>CC-1-1_S45_L002_R1_001_(paired)_contig_45
CTGAAGGTGTGCGTGATGCCTTAAACAATTTGAAACCATTATTGTGAGAGTACAGTACCG
GTACTCGTACTCGTACTCGTACTCGTACTCGTACTTACTCTAACTTACCAATACATTTGC
TGGGCGGTTCTCTACTAGACTAGCCCACTATCTAGGCTGGGCTAGTCTGAAAAAAGACAA
GAGCATTGTAGAAATATGATTTCAATTTGCGTTCTTGAATGCAGTAATAATATGTACTAT
AAAAAGATATGTGTGTGGTCGTGTGCCTGTGTATACTCATACTCGTGTTCATATTCATGT
TCATGTTCGTGTTCGTGTTCGTATCCATATTCATATACCCAACTCGGCTGCAGAACGCAA
GGCCAAATTCCAGCGCCAGCGCCATTTAATTTGATCTGGTTGGTTGGTTAAATAATTTCT
CGCCCCCATGGTTTGCCTTCCAAACTTGATTTTCGATCGCTGTAGGATCGTGGTTGGAGA
TCCGTATAGGCGCTGACCAAACCATCGTACCCCCGACTTCCCGATCCCATTCCCATGTTT
TCCTCATTTTCTTCGTAGTCAAACGACGACGAGGACGGACCCAAGGAGGGTTTGGTATCG
ACATCCATAAATAAGGAATCAGTGACAATACTCGAGTGCGTCAAGGGTGCCGTTTCATAG
GTGGTGACGCCATCAATCGTGGAGGAGGATGGATACTCTCCCTTGTTGATGCCATGGGCC
AATCGATTGACGTAGGTGCCATGCCACCCTCCGGTAGCGGAATGTCTCAAATCGACATCT
TCGACATCAAAGGCTTGTAGATAGGAAAAGACGTGGGCCCGTTCGGTGGCAATTTCTTTT
TGACGATTGGCCCTCGTGACAAAGAACCAGGCAAGGAGGATGATGAGAATAGAAACTATC
CCAAACGCAATAAACTTGTTCTTGGAAGTCGAAGAGTCGTCTTCCTTTTCAATATCAGTA
TTGACAAAATTGTCTCCCGTGTTGGTTTTGTCGACAATACTAAAATCATCGTCATCATCG
TCAAAATCAGTATCCGTAGAATCCATAGGTTCTTCCATAGGATCATCCATCATAGGCATC
GAAGTCACTAAATTGTTTTCTACCGGAGCCGCATCGCCACCGGTATTTTCGTCGCCCGAA
AATTCCGTCGGTAGTTTATAGGAGCCAGTCTTTTTGTCAACGGTCATGACATAGATATCA
TTGATTTGTTTATTGACATCATTGTCACGTTTTCTATAAAAGGAGCCCGTGGTATCTCCA
AACAAGATGGCATTGTCGTTCTTGTCAATGGCGAGACCGCCTCCATGGGCCAATCCGTCA
TTGCCGGCAGTGCCAATTTGATGCAACCAAATGATACTTCCGTCAGAAGCGTCTAGTTGA
GTGATAAAGATGTCGTCGCGGCCAGCCGAACGTTGTTCTTGGAGAGGATTGATCATGGCA
GCTCCATTTTCCACAACGCCAGCGACATATACCAAACTGCCATCAGGAGTGACTTTGCAA
TCGAGGGCATAGGCGGCCGCGTCGGCGTTGGAATCTTTAGTGTGGGATACCAATTGCCGG
GTCCATACGGGTAGTAATGTGACAACATTGATTTTGCTGACATAGGCATCCACATTGTCA
TCCGTTGGTAAATCGGCAGTCGTACCGAGAATTCCTGTGGTGGCGCCGACGATGTAAATA
AAGTTCTCGTCCCCATCGGCGACACATACCTTGGTAATCCAATCTTCTTCCTCCGATCCG
AAGCGCGCCGACTGTTTGGCATTGGCGCCCTCGGCCACGTACGCTCCCGTATTGGGGTTG
AATTTGGTGATAAAGCCGTCCATGTCCGTTTCGGTCGTGTCCAAGCCTTCGCCACCGACC
GCCGGTCCAAAGCCCCTTGTGGAACCTACCACGACCAACAGTTGGGAATTGACTTGGACC
ATACCGGAAGCAAAGATGGTATCTTTGCCACCAATGGTTCCCAAGGGCAAGCGCCAGGTG
GGAATCAAATTTTCCACCAATTTGTCCGTGTCAGATGTTTGTTTGTCTTCAATCTTGATG
CGTTCCAAGAGCATGCGGTAGGTAGTCGCAAACTTTCTCAATCCCCCCAAGGTCAAATTC
GGATCTTTTTTGGCTCCGTATTTGACAAAATCGGGATTGGGAGAAGTTTCCGAGGAAAAG
ACACTGGCGACGTAAATGTATTGATGGTCCGAATCGGCGACAATGGCGACGGGATATTGA
ACCATTTCGTCTTGAATCAAGGTCCCACCCAGCAGGGTCGCATCTCCATTCGAGGCAAAC
TCGAAATTCAAGACGGATCCAAACTGTTTGGGGCGGGAACCGCCGGCCTCTCGTAAATTG
GTCAACAAGCCTCCGTCTTCGGTAGTCGCCATAATGTACGCCGCTTGATGAGACGGGGAA
CTGGATATCGCGATAGAAGAACATGCTTCTGGAACATCCGTGGTTCCAAAGGTTTGACGA
TCGATCCATTGCAGTTCTTCTGCCCCTGCACCAGCCGCGGCACCGGCAAGCGTGTCTGTT
TGAGGAGGAAGCTTAATGGTGGCAACAAAACAAGAGGACGTAATGTCGGTATCATCTGCT
GTGTTGGCGGCGGCATTCGAAGCGCCGCCGTCTCCTGAAAAGGTGCCATAGGTGGATCCG
GTAATGTACACGGCATGCGAGGCGGCATCGTAGCTCATGCCTCCGGCATAGGTCGGCTTG
AGATCGGGACCGGANNGTTGTTGTTCTTGTTGGCGTCCTCGTTGTTGTGGTTGTGGTTGT
GGTTGTTGGCATCCTTGTCATTGTTGTCATTGTTGTCGTCATTGTTGCTGTTGCTGTTGT
TGCTATTAGAAGCGTCATGCTTAGGCTTCGCTTGGCTTAGCGTAGTAGAAGCTTGCTTAA
TGGAAGCTTGCTTAACAGAAGCTTCCTTAGTAGAAGCTTAGTAGAAGCTTAGTAAAAACT
TGCCTTTTAAAAGCTTGCCTTGTTAGATGTAGATGGGATGGAGTAACGAGTCGGTCAGTC
GACTAACAACAGCAACGAGAATGAGGATGAAGATGAAGAATCAGTAATGAATGAGCCAGC
GATGAATAATCAATCAGTGATCCTAATTGAGAATGAGAATGATAAGGATGGTGGACTGAC
ATTCAAAGCACGGTAGCCGGCAGGGCCAGTCATCCATCTCCA
>CC-1-1_S45_L002_R1_001_(paired)_contig_46
TGTTGTTGTCTTCTGTTGTTGCTGTTGCTGCCGTTATTGTTTTTGGAACGCGACCATGAT
TATGATCATCCGCTTCGACTTCTACTTGTTGTTGTTGAATAAGCTTAGTTACGTCCACGT
CGGCTTGTTCAATTCGTTGAATCAAATCCGAAATGGGCCTCGTTGGAATCGCAAAGTCAA
AGGCCCCACTAATCTCGTCGTCGTCCACTAATCCTTTGGTAGCACTTCCAATATCAAAAC
TAATCACATCATAAGGAATAGGTACTGATTGTTCCACCAAGTACACCAATTGCTTGTCCA
CATCGACATCTAGGACTCCATCTTTGACAAACGTAATCTTGGCCCAATCCGCAAGTTGAT
AAAGGTCAATACTAGTCGCTGTACTACCGCTACTGCTACTGCTACTACTGGTATGGTTGT
TGTTGTTCGTATTGGTAGTAGTAGTAGAAGTAGTAGTATTGTACAGTTTGGCGAGGTATG
CAGGAACCATTCCGCTATAGCTGGCGACTGATTGTACGTCAATTAGAGTAATAAATACAT
TTGGCTCCCTATTGTAGGCATTGAGTGTTCGAAGGACTTGGACCTGAAGGAAGAAAGAAA
GAAAGAATGAAAGAAAGTCAAATGACCAGTCATCGTAGTACAGCAGTTCGTAGTGTGAGC
GTGAGCGTGAGTGTGAGTATGAGTGTACGAGTAGTATAAGTGAAAGAAAGAGCATGTCAA
AGCAAGGGCTTTCGTTCATTGTTCTGGGAATTAAAACTCTTGCATGTCACCTACATGGGC
GTGGCCC
>CC-1-1_S45_L002_R1_001_(paired)_contig_47
GCATTTTCGTTTGGAACAGGCGAGGGATCGTCATAGTTAAGCTCACAAATAGTGAACGGA
TACAAGGCGTCGTCAGCATTGGGAGAGCCAGCGAATTCAATTTTCGAACCCCCGTAACGG
CTCAGTTTCCACGAGGTTGTGCTCTTTTTGCTTTTAATCATGAATATTTCTTCCATGGCG
TCATCGTCCATAATATCTCGAGCCTTGTTTGCGATAAATTTCACTGGCATCCAATCAAGA
AAACGCGAAACTATTCGCTGCGCCATTCGCTGCACTTTGCGTTTGGCGAGTTTAATTTGT
CGGATGAGCGGAGTCCTTAGTTCGCTTTCAACCCAAGCCGCCGAAAGCTTCACAATATTT
GCTTGCAAGTAGTCAATCTTGAGGAGCGAAAGCCGCCCACGTGTGACCTCTTCCGAATAC
CCTCGCCAATAGACTAGAACGCGTCCTCCGAAGAGCGGCTCGTTTTTATCCAATACTGTA
CCATTATCACCAAATTGTTCGGGATAAAATTCTCCAGCAAGCCCCGGATCCAACTCATGG
ACATCTGGAACAATGGATAATCTCAGCAGGTACTCTGAATTCAGCCACTCGCACAGATCA
AGGTCTCGTTGAGACACGAGTTCAAAGCCAGCATCTTCCAGTGAACTTCGAACTTCAGAT
ACCAAATTTTCTTCCTCGCCTCGGTCGACAATCTGCTCTGCCTCTGCATTTCGAACTTTT
TGTTTGGATGGCTCCAGATAGCTTAAGTTCTTTGTCCGCTGTCTTGATTCGGCATGGTAA
AATGCATCCAGTTTGTCCAGAAAATCTTGCTGTTGTATTAGAAACGGCGGCAAGGTTGTT
GCGGGAATTTTTGCATCGGATCGGGAGACAAGTCTACAGATGGGAGCCACGCCCGTGTTT
CTGTTGGACTTGTCGTTCCGTCTTTTGATTGCATTTAGCCCGCTGCAGTGAGGCTGTTCG
CCTGAATTCGTCCAAGAACATCGAGGGAGAAAGGAAGATGTTCGATCTACGCAAAGGAGT
AAGCATAATAGTGCTAGCAGTGCAGGCATGCTAGCACAGTCATGACCGATTCTAACCTTC
GCTTGCATGGTAAGTACTACGTATCTATTGCTATCCCTTCAGTGGATGTGTGGATGCTCT
CGGTCGGAATACCGGTACAGTAGGGGTAAAAAACAAGTAATTTTCGAGACCATGCGTTTT
TAGGCAAGTCGTCGCGACACTCTTCAC
>CC-1-1_S45_L002_R1_001_(paired)_contig_48
TGTCCTCTTCGTCCAAGTCGTTGTAGTATCATACGCCGATGGCTGGAACGAACTCAAGGA
AGACCCAATCGAAGACGGCCGGGAGCTAGCGTTCTGTTTGGAGACAAAGGAAGAGACGGC
AAGTCCAGTTACAAATGCCAGAGCTACCACCACCAAGGTTATCAAAAACGTTCGTTGACT
GGAGGCTGCTGGACTTCTTCGGTTGGCTCCTCGACGGTCCATCATGCTGTTCTTGTTCTT
GTTCTTGTTGAGTTTTTGATGAGTCCTAACGTAATGTAATGTACTGTACTGTACTGAACT
GTACTGTACTGTACTTGTGTTGCGTGACGATAGATTCGTTTAGAACGAAGAAGGAACGAA
CAACAACAATAACAACGACGACGACAANNCAACAACAACATCAGCCACCACCCCCCACAA
TCGAGGAAATGACAAACGAAACAACTTCAAATCGTGTAAACCAAAACCGCGCCCGCCCCA
TTTCATAGAAAATTCGGACGAGCGAGCCGGGTAAGTTATTTGAGATTAGTTCAGTGATG
>CC-1-1_S45_L002_R1_001_(paired)_contig_49
ACCTGTGCGTGATGCCTTAATACGAAGAAAATAGTCTGGGCCACTTGAAAACTCCGAGGA
GTTTTCACACAAGTTAAAACCCCGAGAATCTCCTCACAAAATGAGATTCTCCCAAACGAA
TTAATAAGTACCTGTCGACGCAGTCGCTATATCTATCACCAGTAGTCCTCGACATCGCTG
CTCGAGCGGATAAACGTCAAGGACCAGTCTGAGCGCCACTTAGTTCGGAGTAGAGTTCCC
GACAAGGCCAAGAGACTCACATCCACACTCAAGACAAAGAGACGGACAGCCATGCATCAT
GTCCGTCTCCCCTCTAAGGATACAACAGTTGTCCACAAGATGCATGCCAAAACACGCTTG
TAGCCCCGACTTCAATAGTCGACCGGCTCTGGCGAAACCCCCCTCGCACCCCAATCCAAT
CCATTCTAGGCGATTCCGAAACACAGCCTGAGCTTTCCCGTCAAAAAAGAAAATTCTAGA
ACTGCACCGCCTGGGAAAACTTCAACAAAGGAACAAGCAACGACGTAATTCCAGAGTAAT
AACTCCTTGTGCTGGAGTGATGGACTCGGGGACTTTCAACTTGAATATCGAGGGGTGTCA
CAGAATTTTTTTAACGACACGGTCGGTCATTTGGATCTTAAAAAAACAGGCCCCTTCCTT
TTTTGGAACCCCTCGGGGGGTTGTTATTTCACGATAATATTCGCTCTAGAGCGAGTGTGA
GAAGTCTCTATTTACGACTAAAACAAGTATCGCTCGTGATACGAATGAGCCTTTGCGAGC
TCAATTCTGCATTTTTGAGATACACTACATCTAGTCATAATTTAGGAATTTATAGCATAT
GAACAATATGCATATATATATTAATCGGCAACGAAGGGAGGGTTAACTATATATTGTCGG
TCGCTCCTCTGTAATAAATAGGCTTACAAAGCGGCGCCTACATCCGAGAAGCTCCCACCA
CAGAGCAAGAAGAAAGAGAAGCGCATCGCCACTAAAGATTCTGCCGAGAGGCCTTTTCAT
CAAGTGTCATCATTTGGACGACTGAACAAAGAAACGAGTGAAAAACTAGTAATAATGAGC
ATCTGCAGAAGCATCATCCACGCTGTTGTCCAAGAAATTATCCAAGATTTTCACGTTCTT
GTCAGCAGATTGTGGGAAAATTCCCATCATGTGAGTAGCCGACCTGGAACTGTGAGTACA
GAGACGTCATCACTGAGTGTCATTTCCAGTGCGAAAAACAGCATCCAGGATGGAATCTAA
AATTTGCCCTCCAATTTTTCAGTAAGAAAGTCATCACAAAAGATTAGATTCCTGTAGCAA
CACGTGCAGTTCAGCAAAACAACGCCGGTTTCATTTTCATCCCCCTTTGCACAAGTTGCT
TGAATGCTGCTTGCAGAGGTGTCCCGGTTGCAAAAAGTCTCAGGTATCGTCCCTCCAAGA
CCACTCCTCGAGATCAGAAAAGTGTCTAGTCTAGTAAGAGTTCCGAGAAATGGAGGCAAT
GTGCCCTGAAACTTGTTTCTGGAAAGATCGAGCAGTTCCAGAATGCTAAGATTTTCCATT
TCGCTTGGAAGCGCACCAGTGAGCAAATTGCCTGCTACCCTAAAGTCATAAAGCCGTACT
TGGTTTCCAAGCTCCGGCGGGATCGTCCCTGTGAGTTGATTATAGCTCAAGTCAAAAGAT
GAAAGAGCATGTTCACCGCCCATCTCCCCCGTAGGCATGCCCCCCGAAGGAATGGATCCT
GTGAGCGTATTGTTTCGTAGCGACAAAATTGCGAGGCGTTCCAGGTTTCCCAGGTGTGCG
GGAATGGTACCATTGAGCTGTAAGTCTTCCAAACGAAGAACATGCAACCTTGTCGCCCTC
GCCAAAAACATCTCCGGCAAAGGACCGAATATTCCTCTGTTCTGAGACAAGTCGAGCTCG
AATAGGTTGGAAAGCAAATGCATTTCGTTTGGCAAAGTTCCTGCCAAACCATTCGAAGGC
AATGCAAGGCTGGAAATTCTTCCGGAACTGCTGCAAGTCACGCCGAACCAGGAGCAATAT
TTGTAGGTTTCCAGCCACATATTTTTGTTTTCCCAGTTGTCGCCATCCAATTTGACATAA
AACAAAACGATACCATACAACTGGAACATCCTTTCAAAAGAAATCGTTTCTACCACCTCC
ATGATCAACTCCGCCTCAAAGCCTAATCGGTTGGTACTGACTATTGCCAATAAGGCTTGA
TTGTATGGGGAACAAGAATTCATATCATCCTCGCCCGCAGGAAAGACACCCTCCTCTAAC
AATCTGGGCTTGCAGTAGTGATAAAAATCAATTTCTTCTTGGCTCAGCGTCGCGATGTAG
AGTTCGGTCGTATTCCTACATAAGCAGTTGACCACGACGTTGAATGCACCAGGTTCTCCA
TCGCATCGAGGGTCTATATCGCTTGTAGGCGAGGTGGCACCACCACCTCTTGTCAAGACC
ACACCGAGCGATACGGCCACAATCACAACTAGCACGCCAATCACGGCACAATACATCACC
ATACGCGTGTTCCGAGTACTATTGTCTAGTTCGACATCTTCGGCGTACACGACAGTTTCC
GCGTTGTCTACAGCCTTGGCACTTACCAAATTGCCATCATTACTACTACTAGCTCCTGAT
AATGGACTCTCTCGTGATGTGGGAGGAGTCGTTGTCATCGAAGTACGTGTGGAGAAGAGA
CGTCCCATAAGGGATCGACGATTTGTTGTCGTTGTCGTTGTCGTTGTCATAGTAGTCGTA
GTCGGCTGAGGATTCTGTCGTGGGGGTGCGCCAAAGGCTCTACCCCTGGCATATACAGCA
CCGGGTGTGGCTGCTTCTTCCACAGAAGCAGACTCATTATTATTTCTAAATGCGTTCTTG
TTGTTGTCGCTGGCGCTGGAAGCATCTTCGGAGGGCCTGAAAGTGCTGCTGGAGGCTGTT
GTCGTATTAGTATTATTATTATTATTGGAGGTAGTCATGGGAGATAATAATAATAATGCC
GGCGCGCGAGCGGGAGACGGTGGCAATTGTTGCGTGTCGATGAATGTGCTCCTACTAAAC
GGAGAGGGTTCGCGAGACATACTACTACTTGGTTCCAAAGCAGCAGCAGCAGCAGCAGCA
GCAGGCGGTGGCAATTGCGCGGCGATGGATGTGCTCATAAACGGAGAGGAGGGTTCGCGA
GACATCATCATCATACTTGGTTCAAAAGCAACAGGCCTCGAGGAGGGTGATGGTTCACCA
TTCGAGGGAGAATTATTTTGTACCATTTGGTCCTCACTGAACTTTGTTTCTTCGGCCATA
TTGACCGATTGGTCTCGGCTTGTTGATGAGGATTCGTGAGTAGTCCTAGCTGC
>CC-1-1_S45_L002_R1_001_(paired)_contig_50
GTTGTCTGTTGACGACTCAAACACCCGAAGGTGTCTAACCACCGAAACCGTAAAGGGTCT
TTCCTTGACGCTTTAAGGCGTAGACGACGTCCATGGCAGTGACGGTCTTACGGCGGGCGT
GTTCAGTGTAGGTGACGGAATCACGGATGACGTTCTCGAGAAAGACCTTGAGGACACCAC
GGGTCTCTTCGTAGATCAAACCGGAGATACGCTTGACACCACCACGACGGGCGAGACGAC
GGATGGCGGGCTTGGTAATACCCTGGATATTGTCGCGAAGGACCTTGCGATGACGCTTGG
CTCCTCCCTTTCCGAGTCCCTTTCCTCCCTTTCCGCGGCCTGACATTGTTGTTGTTGTTG
TTGTTGGAAAGAATTGACTAGACTTGCTGCCGATTCTTTTTTGTGAGCAAACCAGGCGCT
GCTGGTTCTTTCAAAGTTGAATTTTGGGCTTGCTGTCTTCTCGTTTTGTTTCTGGCGCAG
ACAATCTCGCTGGCGCGCGCCGCTTTTTCTTCGCGCTCGAGGGGACGGATG
>CC-1-1_S45_L002_R1_001_(paired)_contig_51
TTTCATTTTATACAAGCAGGAAGCTTATTATGACGAAAATCGAAAGAGACGGACTTGAAA
TATGAGCAACTGCTATGGCTTCTTCATTAAAATTTTAATACGTTTTTTCTGCATATACTT
TGGGCTTGGCCGTCAAGCGCAAAACTTAAGCGGCGAACTTTCGGTAGGTTGTTCGCTCAA
CAGCAGCTACAACATCCTCCAATTGAGGCAGAGCAGCCTTCTCTAGGTCAACAGCATATG
GCATCGGTACATCGGCTCCACAGACACGCTCCATGGGAGCATCCAAATAGTTGAAAGTGT
CCGTCTCCATGATCAAAGCGGCAATCTCGGAACCGATTCCACATTGCGGCCAGCCTTGTT
CCAACGAAACGCAGCGACCAGTCTTCTTGATGGAACCCAAAATACAATCACGATCCAAAG
GACGAAGAGTCAAAAGGTTGATAACCTCAACGGAAACACCTCTGGCAGCCATGACATCAG
CAGCTTCCAAGGCCAAACCGACCTCTTTGGAAAAGGAAATAAGAGTAACGTCGGTACCCG
GTCGCTCGATCCTGGACTCTCCGATAGGAATAACGAAGTCCTTACTCTGGGCAGCGTCTG
ACATGGGGAAGCTAACACCGTACATGAGCTCGTGCTCCAAAACTACCACTGGGTTAGGAT
CCCGAATAGCAGCCTTGATCAAACCCTTGGCATCTTCCGACGAGTAGGGCGAGACGACCT
TGAGTCCAGGCACCGACGAGTACCAAGCTCCAAAGCACTGAGAATGCTGAGCAGCAGTTC
CTGCCGAGTATCCGTTGGGTCCACGAAAGACAATTGGACAGGCCAAGTTTCCACCAGACA
TGTAAAACTGCTTGGCGGCACTATTGATCACTTGATCAATAGCTTGCATGGAAAAGTTCC
AAGTCATGAATTCGACGATGGGTCTCAAATCATGAAAGGAAGCACCAATCGCAAGACCAG
TAAATCCGGCTTCAGTGATGGGGGTATCAATAACCCGCTTGTCACCGTATTTTTGGTAGA
GTCCCTTGGTAACCTTGTAGGCACCCTGATACTGGGCGACTTCTTCTCCGAGGATAAAGA
CGGCCTCATCACGTTCCATTTCTTCGTCAATACCTTCACAGATAGCCTCTCGGACAGTCA
TTTCTTTGGTAGCCATACCGCGGGTCACATTCCTGAGAACATGCCTCTGGCTCATGGATA
CACTAGTTCGAATAGAAGACAACATGATGGAGTAACAGAAAGCGAAGTTGTGAAGTGATG
GTGGCGTGGTGATGTAGCGGCCAATGGAAGCATAATATTCTCATTCTCCGTCCGAAGAAG
ATCCTC
>CC-1-1_S45_L002_R1_001_(paired)_contig_52
TAGTGATGATCGATTACTCGATGGTTTTCGAAGTGATATACGAGTAGCCTAGTGATTATA
CGGTGCATGTACAGTAGTAGAGATCCTGTAGCTTCTATTCGCACGTCGTCCGCAATTATG
ATTCCCCATCTTCGAGGAATTGCGTTTATTCTTCTCCGACCAAGAATCGATGCTGCGTGA
AGATTATCCTCCTCGGGTGAGGAGTAGTTAGTGTAATACCGTAGTGGGCACTGCCTTCGT
ATTTCTTATCGTATTTCTTTTGTGTTGGATGCATGATGGACAGGACAGAAATCTGACTCG
ACCAACATATTCGTCTTCTAGACACTGATATCGGACGGATCGCACGCCCAGCATGTGCTA
TGCTGGTTTGGACAGGGAACCAAGCAAGATATATCGTTTTTTGAGCACGTGTTGCGACAA
TCTATTGTTTGTTTGATCTCTTATTATAGAACTATAGTTTTATCGAGCAAGTGGTCAAGT
CAATATCAAATATCATATTCGAATGAGCTGATCCCCCAGATGATACAGATTATGATTCCT
GCAAGCATGTTTTTCCACTTTCGCAGCGACAGAACGGAGCGGGATGGTAGGTATACACAA
CAGGACCCCAGAAACGAAACCAAAATCTCAACCACACATACAAATACAAGACTCGCGACT
CGCACAAACAACATATCGGCGCCTTGGGAATCGAAAATATGCCCTCTTTCGCTTATTCAT
TGACCCTGCTGTCATCCAACAAGGCGATCTCTCTTTGCTTGGATACAATCTTACCCTCGA
TCAATGCCACATCCGCCTTTGCTTCATCGATACAAGCCTGAATATCCTTCTCTTGTTGCG
ACAAACCCGCCATGACACCAGACACAGCGCCTGTAATGCCCGTTTTGGCGTTGGCATTGT
CCGACACTTTAGTCAACTCAAAGACCTCCATTCCAAATTGTTCTTTTCGAATCTTCAATT
CCCGATCGAGCAAGGCCATTTCCGTCTTGATCTTGGCCGCAGTCGCCGCATTCGACACGG
CGGCGCCGGCCTTCTTGACCTTGTCTCCTGCCGTCGTATCCGGCAATGTGTGAGCGCCCT
TGACCTCCAAGACATCCAAATCCTTTTGTTTGATATCCTTCCTGGTTTGAATCCCGGACA
TGTCGTCTCTCGCGGTGTCAAAGGGCTGTTTGAGTTCGACCTGTCGTTTTTGAAAGATGG
TTCCCGCGGCCACGCTCAAGAGCTTGTTCTTGTCCATGGTGAGACAGTCGTAGAGATCCA
CGCCAAACTTTTTCTTGCGCTGATTCGATTCTCGTTCGAGCATGGAGGTTTCTCCCTGCA
GTTTGGCTTTGATGCCGGTGTTCTTCATTTTAGTCCAGAGGCCGTCCATGGTGGAGATAG
TTAGTTTCTTGTTGTTTTGTTTTGGATAAAGTAGAATTAGTAAGAGTCTAAAGATGCTAG
TTGTGTGGGTTGAGTAATGGAATGGAATGGAAAGGAATGCGGTAATGCAAGAGCCGGGAA
GGCAAGGCCGCCGTGGGAGTAGCAGTAGCAGTAAGCCCAACAAGACTCAGAATGACTGAC
TCCTCACGATGCTTCGACGTTTGACGCTCGGCTCGCTCGCTCGACGCACGCATTGAAAGT
CGAACGGTCGAA
>CC-1-1_S45_L002_R1_001_(paired)_contig_53
AGGAACTTGTACAAGATGGTGGACGGCATTTTGTGTGTGTGTTGTTGTTGCTGGTTGCTG
TTGAATTTTTTTGAGGCAGTCGATTGATTCGATTGCCCAACTATAAAAGTTTTTTGTTAT
AAAATCTAAAGGAGCTAGCTTCGGAAATGCGTTTTCCAAAGAGCTAGTTTAGCGTGCGAG
TAGTGAGTAGCGAGGGATCAAGGAATGGAATGATTGGAATGATTGGAATGGAATGATTGG
AATGAATGCGCGCTCTATTGGGACAACCCTTCCTTAGGATTCGAAATAGACTGATCGATA
GATCGATGGTGATGTGGGGAGGGTATAATTCAATTAAATTGTAAGATGGACCTGGTCCTA
CTCCTGCTCCTGGATTCGGATTGCCCACTGACTGGATTGTTTGGATAGCTGCTTTTTCCA
CTCCCGTGACTGAAGTTGCTTCTTGAGTCCTGAGTCCTGTGACAAGTAGGAAACTTGTAC
AATTTCTACGGAGCGTGGGAATATCGAACGTCGGTTGACAGGGTCGATATCGATGTCAAT
GATGCGGTCGATGTCGATGTGTGTCCTCGATGACGACAGGGAGCGCTTGTGTGCTTGGAA
CCTCTCGGAATCCCTCTATTCAAATAATGATGGTAGCCTATCCTTAACTTCACTTCACTT
CACTTCACTTCACTTTTGTAGCCTTGACACCTTTCGGGTAGCAGTCTGCAACAGAGA
>CC-1-1_S45_L002_R1_001_(paired)_contig_54
AGTCAGTCGATTGATTCGATTGCCAAACTACAAAAGTGTTTTGTTATAAAATCTAAAGGA
GCTAGCTTCGGAAATGCGTTTTCCAAAGAGCTAGTTTAGCGAGTAGCAAGTAGCGAGGGA
TCAAGGAATGGAATGATTGGAATGATTGGAATGGAATGATTGGAATGAATGCGCGCTCTA
TTGGAACAACCCTTCCTTAGGATTCGAAATAGACTGATCGATAGATCGATGGTGATGTGG
GGAGGGTATAATTCAATTAAATTGTAAGATGGACCTGGTCCTGGTCCTGGTCCTGCTCCT
GGATTCGGATTGCCCACTGACTGGATTGTTTGGATAGCTGCTTTTTCCACTCCCGTGACT
GAAGCTGCTTCTTGAGTCCTGAGTCCTGTGGCAAGTAGGAAACTTGTACAATTTCTACGG
AGCGTGGGAATATCGAACGTCGGTTGACAGGGTCGATATCGATGTCAATGATGCGGTCGG
TGTCGATGTGTGTCCTCGATGACGACAGGGAGCGCTTCTGTGCTTGGAACCTCTCGGAAT
CCCTCTATTCAAATAATGATGGTAGCCTATCCTTAACTTCACTTCACTTCACTTTTGTAG
CCTTGACACCTTTGGGTAGCAGTCTGCAACAGAGAGA
>CC-1-1_S45_L002_R1_001_(paired)_contig_55
GAAGTTTGTACCAAAACCGGAGTAAAGTCGTTACTATCGACTGTCAGTTGCAGATGGCTG
GCGAAAGCTAGAGATATAAAGATTAGGAGCTAAGATGCAAAAATTATCGAAAAAAATTAA
CAATTGAAATGGAATCCGATAAAAAAATTGAAATGGGAGCGGGCGCCGGTAAAAAATGTG
ATGACATCTGCTGCGTCAGCAGGAGATGTCAAGAGAAACCAAAGGAAGAAGCCGGCCCGA
AGCCGGCCAGCAAAAAGGAAGCCGGAAGAAAGGCCGGCCAGCGGTAGCGCGCCAGCAGGC
CATGTGGGAAGTGAAAAAAAATAAAATAAAATTCCGTTGTGGGCGAGGTCCAAACTCGGA
TAAAAAAATATCCCACGACATGTCCAATACATATATGGGCTTACGTCATTTCCGGTGCTT
TGACCCAGAATTGTTCTGCAGAACAGTACTCCCCTTCTATTTACGATTCTAGAACTCGAT
TGCATCTAATATTCCTCTCCTTGATCTTATTTTATCATGAGATCGAAAAACAGAACCCTT
AGGGAGTTCTAACCCTCTCATAATTCTCCTTACTACAGTATTCGTTTTCGGCATATTAAA
ATAAATTCTTGTCTTTGATGTAAGCGACCATCCGGCAAAGTGGTGTCCAAGTAATGTGCG
TCAACAGACTGGATGTCTTGATCGGCATGCTGCAGAACAAAGCTGACCACCGGGCATCTC
AAACTGGCTGCGATACCTCCTTGGCTTTGAATATTATTGGCAACAGATAAAAATCAAGAT
AAAGTAGCAGCCTAGTAACGAAAAAGAATGATTATTTTGGTTTTACATCGTTGCCGATTG
TTTGACATGCTAATATTCTTGGAGAGAGGCTGTATGTATACAGTATCTTAATACTCATTT
CTAATCCTCCCAGGTGATCGCTACCACTTCATTGACCTCGGCACCCACTTTGAACCAGCT
TTGGTCATACTTTGCGCGTACCGCTTCGTCCGGTAGCGTGGCAAGGGCTGAGAAGCCGGC
CATCACAGCCGGACTGACCCCCTCGATATGATGCTCGGGGAGCGTGTAGTCATCAAAAGC
ATATTTCGTAAGTACATCATTGGGAGTCTCAGGCGATGCGTAAGAAGAACCGTCACTGTT
TTGGATATTGCTGCGTGTCAGAGGACGCCCGCTTAGTTGTCGAAAGGGTTCACCTCCAGC
CGGGCAGAACAAAGTGCCACAACATGTGGTGTAGGAGCGAATATTTTCACCGTCGGCTCC
ATTTTTGAGATAGCTGCGTCCACCTTCGGGCAACTCAATATCTTCCAAACGAAAAAAGGC
CATGCCGGCCCCACCATTCACGAGGCCGCTCTTGGAGGTCTCGGGGTATTTGGCGTCGAG
ATAGCGTGCTGGGGCAACGCAGGAATGGCAGTGGCAGTTCATTTCGAAAACAGGAGGCTT
CTTCAGATTGGCCTTGAAGGCACCACACTTACAGACCCAGGCAAACTCAGTCATCTTGCT
ATTCTTGATTACCACTCCACAAGAAATTTATTGTTTTGTGATGGTGTTCTATTCG
>CC-1-1_S45_L002_R1_001_(paired)_contig_56
TTTTGAAAAAAAATGAGAGCGAAAATTTCTGAATGCCTGTATCTCGAATTGAATTGAGTC
GGATTTGGTCGATTATCCGTCAGTGATTCATACCCGTGAATCGACCTGATCCGGATTCTT
ACTCTACAAGTCTTATATTTTTACGCAGCGTTCAAATCTGAGTCTTGCGACGCGAGAAAC
AGACATACTTGAAACTGACGTCAGCAGACGGGTCAGCTTCAAGAATCTAAAATATCGTCG
CGCCACGGGTTAACGGGGGTGACCGTTCATTCCGGTCTTCTCCTGATATTCCTCTCCAGG
ATCTTATTTTATGATGAGATCGAAAAACAGAACCCTTAGGGAGTTCTAACCCTCTCACAG
TTCTCCTTACTATTCGTTTACTGCATATTAAAATAAATTCTTGTCTTTGATGTATGCGAC
CATCCGGCAAAGTGGTGTCCAAGTAATGTGCGTCAACAGACTGGATGTCTTGATCGGCAT
GCTGCAGAACAAAGCTAACCACCTGGCATCTCGAACTGGCTGCGATGCCTCCTTGGCTTT
GAATATTATTGGCAACAGATAAAAATCAAGATGGAGTAGCAGCCTAGTAACGAAAAAGAA
TGATTATTTTGGTTTTACATCGTTGCCGATTGTTTGACATGCTAATATTCTAGGAGAGCG
GCTGTATGTATACAGTATCTAAATACTCATTTCTAATCCTCCCAGGTGATCGCTACCACT
TCATTGACCTCGGCACCCACTTTGAACCAGCTTTGGTCATACTTTGCGCGTACCGCTTCG
TCCGGTAGCGTGGCAAGGGCTGAGAAGCCGGCCATCACAGCTGGACTGCCCCCCTCGATA
TGATGCACGGGGAGCGTGTAGTCATCAAAAGCAAATTTCGTAAGTACATCATTGGGAGTC
TCGGGCGATACGTAAGAAGAACCGTCACTGTTTTGGATACTGTTGCGTGCCAGAGGACGC
CCGCTTAGTTGTCGAAAGGGTTCACCTCCAGCCGTGGAGAACAAAGTGCCACAACATGTG
GTGTAGGAGCGAATATTTTCACCGTCGGCTCCAACTTTGAGATAGCTGCGTCCACCTTCG
GGCAACTCAATATCTTCCAAACGAAAAAAGGCCTTGCCGGTCCCACCATTCACGAGGCCG
CTCTTGGAGGTCTCGGGGTATTTGGCGTCGAGATAGCGTGCTGTGGCAACGCAGGAATGA
CAGTGGCAGTTCATTTCGAAAACAGGAGGCTTCTTCAGATTGGCCTTAAAGGCACCACAC
TTACAGACCCAGGCAAACTCAGTCATCTTGCTATTCTTGATCACTCCACAAGAAATTGAG
TGTTTTGTGATGGTGTTATATTCGTTATTGTTTCGACAGTGGACAGCAAACACATACCAG
GTAC
>CC-1-1_S45_L002_R1_001_(paired)_contig_57
CGCTTGTTTGCTTGGAACCTCTCGGAATCCCTCTATTCAAATAATCATGGTTGCCTATCT
TTATCTTCACTTCTCTTCACTTCACTTCACTTTTGTAGCCTTGACACGTTTCGGGTAGCA
GTCTGCAACAGAGAGAAGAAAACAAGATCTATCCAACCGGGATCTGTATCGCCCAGAAAT
GATTGATTCAATTTTTTACGCTGGGCAAAGCACTGGTGCGTGGTGGTTGGCTTTCGCAGC
GTCACAGTCGTGTGTTTGCGGGCTCGCTGCGGGCACCAGACTTCGACGCCTTTCTGCATT
GTTCTTTTCTGTCTACTTACCGTCGTCGTACGGACTTACGAATACGCGTTTCGGAACGCA
CCCAGTGCGCGAAAGAACAGTTGTTACTGTACTCGACTGAGTCAAACTGACGGGGGGGCT
CTTCTGTCTGTGTCCCAGGAGGTGTCTACTGCTCCTTTCAAATAATGGTCGACTTTCTGA
GTTTCAGACGTCTGGTTTGTGGGGTCTGACATTTTTTTGATATACCGGTACGAGTATGAC
ACTCGTCGTTCTGTTGTTACTTTCAAATAAATGTACGACTTTCCGACATA
>CC-1-1_S45_L002_R1_001_(paired)_contig_58
CAAGGGATTCCAGTCAATTATGATACGTTACCGGATCGGCTCTATAAAGAAATTTTGCCC
AGTATTGGAGTCGAGGTGGGACCAGCCGACGTCGAGCGTATTCAACAGGTGGCATCGAAG
TACGCCAAGGGACGAGGGGACCGTGCCAGACAGTTTGAAGGTGACAGCGCACAAAAGGAG
AAAATGGCCTCGGAGCAAGTGAAGCATGCCGCGGAAACTTTTTTGAAAGAGTCCTTTGAG
GTTTTATCCAACTACAAAAGGTCCTCGGAGTAGAGCTGAGTAGATAGCTACGAACATAAA
TGACCTACACACACAAACACAATTAAGTAAGTCCAAGTAATAATAATAATAAATCGACAC
GCTAGTTACAATAATAACAATAATGATTTTCCTATTCTAATTGTAGGCTAGGCTAGGCTA
GGCCTACTCCATTTTTTCAAGAAATTTGACTCGATCTAAAATCTCTCTCTTGCTGGTTTC
TTCAATTTCCCCGGCCAACATGAATTCATCCAAAATGGAATATACCTTGTTGAAATTAAA
GACAATATCCAGCTCACAGACATTTGAAAAATAACTGTCCAGAAGTTCAACAAACAAATG
AATGGTTTCCAAATAACTGAGTTCATTGTCTTGGACATCCACCGCAATCGTAAAGAATAA
TCCCGCATATCGTCGATAAATCAATTTGTAATTGTTGTATTCAATAAAGTTGGTATACTT
CTTGTCGCGGGCGGTAACGAGACGATGTACTTCGGCTTCAATCCGGACCTTTTCGACTTC
TCCCGTAGAGCCAGAAGAGTTGCCGGACGGGGGAGGAATGTACCATTTCGATAACCGCGT
CTTTCCTTGTCGATTCTGCAGCAAAAAGAAACGGATCATGATGGAAGGAAACAAGAAATG
ATGTCGTCAGGAGAAAGATGATGACAATACCAATACCAATACCAAT
>CC-1-1_S45_L002_R1_001_(paired)_contig_59
CCCTTCCCCTACCCGCCGCGCTTCCGATCTGCGGTAACGAGACTATGTACTTCGGCTTCA
ATCCGGACCTTTTCGACTTCTCCCGTAGAGCCAGAAGAGTTGCCGGACGGGGGAGGAATG
TACCATTTCGATAACCGCGTCTTTCCTTGTCGATTCTGCAGCAAAAAGAAACGGATCTAC
ATAGATATAGATAGATAGATAGATACAGAGAGAGAGACGTGAGCAAGAATGTGAGACAGA
CCGTCGATCGATAATCGATCGATGCATGCATGCATGCATGCATGCCATCAGAGGGTTCCT
ATGAGTCTGTCTGTCTTTCAACGAGTGACTGAGTGATTGATTGACTGACTCAAATGGGAA
GATTCAATGCATTCAATCAAGACTGGCGAGATCTCGACCAGCTTTGCGATCTTCTCTTGA
GATTACTTACCATGATGGAAGGAAACAAGAAATGATGTCGTCAGGAGAAAGATGATGACA
ATACCAATACCAATAC
>CC-1-1_S45_L002_R1_001_(paired)_contig_60
CATCTTGAAAGGCTTCTCTTATGAACTTGAGAAACGCAGTTAGTTTTGAACTCTCAAAGG
AATGGTTTGTTCATCTGAACCATCATTGATATTGTGAACATTTTCAGAATGCAACACCAG
CCAATGCATCGATTTGAGGTTTATTTAGTAAGGGATGCTTTTCGAATGAAGCAATCGCAG
CTCGCAGCTTTCGGAAAAATGAGTGGCCTGCGAGGGAAGAATGGGGACTTTGAGTCGAAC
TAGTCCATTATACGAGGTCGGTGCAGCTATGCGAGCTCTCAGCCAGCATGTTTTGGTCGA
ACAAGTCATTCCATCCCCTCTAGCTTGTGTCTCCTGGCGCCAACGACGACCCAAGATACC
GTGTGTGGTGTAGTGATCTAAGCAGGCGTCTGTCTTTGGCTCCATGATCTTGCGATCTTT
GCCCTTCAAGTCCTCTGTACCAGCGCCACCTATGAATACGTAGGTAAACATGATGTGAGC
CTCAACGAAACAAAGACCTCCTTCTTTCATCCTTGATCCTATCCTTGGCAACTTTCCTTT
CTCATCTAATATACTAGACGTGACGTAATAAAAGAGACGATGATGTTCACCAAAACAGCA
GTCCTCGCTACTCTCTTTGCATCGGCTTCGGCCTTTGCCCCTGCCCAATTCAGTGGACGT
CCGTCTACCGTAGTCCGTGCGGACGTCGCTGAAGCCGAAACTGTCCCGTATGTGGCCAGT
GAGTCTCTCCCTTTCTTGGAAAAGCCCCCCAATCTCAGTGGATACGTCGGAGATGTCGGT
TTCGACCCCTTCCGCTTCTCTGACTTCGTCCCCGTCGATTTCCTCCGCGAAGCTGAGTTG
AAGCACGGTCGCATCTGCCAGATGGCTGTCGTTGGTTTCGCCGCCGTCGACCTTGGTGTC
CGCGTCTACCCTGTCCCTGAGGCTTATGAGGGACTCACTGCCCTTACCGCCCACGATGCC
CTTGTCAAGTACGGTGCCATGGGACAATTGTTCCTCTGGATGGGCCTCGCTGAGGTCATC
GCCTCTGTTGCCCTCATTCAAATGCTCCAGGGATCTGGACGCGCTCCCGGTGACTTTGGC
CTTGACCCCGTTGGCTTCCTCAAGGGAAAGTCGGATGCCGAGGTTGAAGACATGAAGCTC
AAGGAAATCACTCACTGCCGTCTTGCTATGTTCGCCTTCTCTGGTATGGTCACACAAGCT
GTTTTGACCCAAGGCCCCTTCCCTTACGTCTAAGCTTGCGATCCAGCAAAAACCATAGAT
ACAGTCTCTCCGTTTGGCTAGCAGCGTCGAGAGGCTGGGGCTTTCACACCTGCGAAGTTC
ATGGATAGAAAAGCATAGTACTCTCTTATTAACTAGGGTTGTAGAAATAGCTACGCAATT
TTCTTCACACTCACATAGGTATATAATTGACTGCCTCTAGCGTTCCTTAACTAGTGTATG
CATCTAAGTGAGTCGTTCATCCTGGCTGAAAACTGCTCCACTTCATACGAATACAACGAT
AATTGTGAATGTAGTTGTTAGATGGTCGCTTTTTATAATCAGGAGGCACAGTACACTATG
CAGCACGCATGTGTTGCTTCCAGGGGAGTGGACTGCTGCTCTAGCTAGGGTCTACCGGTA
GAGAGGATGATGTATGCAAGAGTAGCTAGAGAGCGATAAAATAGAGCTGTTGGGTATTAC
AATATCACTACTTCTTGAACACCAACAAATGCTTGTCGCTGGTCGGCCACTGTGAATCTG
GGGTTGGGTGCATCTAATGTTGGGTTTCTATTTTCAGTGTAGACTAGTACCAGGCGATCG
CTGGTAGTAGAAAATGGCTTGAAGACATGACTTTGCAGCTGCAAAGAAGAGATCAAGATT
TCCCATCCGAGTATTAAGCACAATAACTTCGATAAGAGGTGACTCTCAGAACCTGCCAAA
GGTCGATACAAAGCACGATTCTAGCATCCATCAACGAATGTGGTCTAATTTGAGTACTGC
ACAGTAGTCCGGAGTTTGCATATAATTAATACAGGCGTTGTGATTGATTCTAGAAGAATT
GTTATTCTGCAGTCGGTCGTAGCTAGCGATAGTGCCTCATCCTGTGATGACTTACAATGC
AACGCTCTATACCATCGGTTGGGCGTCAACTTTTACTTTGCGTGACTTCAAACAGCGGTA
TCTACCCTAGGCGAGCCAATAATTTAACTGAAGTATGGGAAGCTAACGTCGTAAAGGACA
GATTGGGTGACGGCTCCACTGAAAGCCATCATGGCGAGACGGCCATTCTTGAGCTCTTGG
TACTTAAGCTTGTTGATTTGGGCGTCGGTCTTTCCCTTAAGAAAGCCTGTTCCGAATCCG
AAGTATCCGGGTTCGCGACCAGATCCTTGAAGCATTTCAGAGATACCAATGTAAGAGACC
AACTCGAAGATGCCGATCCAGACAAGGGCGTTACCCATGACACCGTTGGCGACAAGCGCG
TCGTGGGCGGTGGCGGAGGTCAAGCCCTGTCCGAGGGGGTGCTGGATAATTCCAACATCG
GTGGTGATGTATCCGACGATGGCAAGCATGGCAATACGTCCGTGTTTGATCTCGGCCTCG
CGGAGGTAGTCCATGGGGAAATATCCAGAAAGACCAAGGGGATCGAAGGCGATGTCTTCA
CCGATGTATCCCCGCACGTTTTCCGGATAAGGGAGGAAAGGGACGGCAGGCATCTTCTCA
GCGTTGAGAGTGGTGGTGGCCTTGGAGGCACCATTTTGGGCCGGGGCGAAGGCGGCGGCA
GCGCCGATAAGGGTGGCAAGAATAGCAGACTTCATTGTCAAATCCAAAATCCGAAATGCG
ATGATATCAACTACTGTAGCCTATCACAAAACGTGGGCACCACTACTGCTAGTAGGCTAG
TTATTTTAGCCCTACCGTACCCTCTGCCTTCGTACTTTAGTTTTGGATGACGTCATGGAG
CTTGGAGTTGAAGAGACCATGAAAAGATCGCCAATCCATCGTTACGTGGGCGCGACATGC
AAGTGGG
>CC-1-1_S45_L002_R1_001_(paired)_contig_61
TTTTTTTTTAAAGAAAGAATATAGTATACTATTATTTATTTATATTGTAGCCAAAGAATG
GTTTATTATGATGTGACGTAATTAATTTAATTTAGTACTGTATGTACTGTAATAACAAGT
AGTAGTACGGTTTATCATTAGGAACTTATATATACTTAAAATTAATAACTAAGTGACGCA
CACCTTTTCGAGTCGCGAGCGAGAGCGCATCATCTTTTCCATCCATTTTTTATTTAATTT
CATTTATATGGAAGCACATTATTTTTGGTGTTTCTATTTTTTGGATTAGACAGCACTACT
ACTCCCTCCGAAGTTGTCTTTGTTACTGGTCAATCCTTGACGATCGGCTGGGATCATGTA
GCACATATCCGTGGGGTTCATACGATCCATCATATTTCCCCACCATCCCTTGAACCAAGG
ATTGCGGTATGCCCTCTTTCCATTCACGACAGGAAACAAATATTTGTATTTGCGGACATT
TAAATGCTCATTGGTGGTCAAATTGACCATGGTCAATTGGGTATGATAGGCCAACATACC
CCCGATGGGAAAGAGACACATGACAAGTTCAAGGCCACATGCCACGGTAAACCAAGGCAT
GGTATTTTTTTGTGTGTAACGGCGTGTGTACATGATGAGTGTAATGGCAAAGGAACCGAG
GGCTAAGGTCATCAAGACGAGAAAGGGAAAGAACCACTTGTAATTGTTCATTCCGACGGC
AGTATCGACAAATGGACAATAGTGGTCAAAGATGAGAACACACTTTCGACTGATGCGGCA
ATGCTTGGAACGGAGAGGGCGGGCCACATGGCAAGTATGACAGAGAGGCGTTTGAGCCGC
CAACTTTCCAGCCTCACTGTCATCGGCATAGGCATCCAAAGTTTCTTCGTACATTTTGCG
CCACTTGCCAATATGAGGATGACTGTCGTCCAAATATCCTGGCTTGGTAGTGACCGTCCT
GTAAAAGGTATACCACGAGGCAAAGGAGATGGCAAAATTCCAAAACAACCATCCCGACTT
GTCCCACATAATGCCCTTTTCGGCATCGGCAAAGGGAGCAAAGACGGTGACCATGAGGAG
AAAGTGCAACCCAAAATTAAAGAGCATAAAATAATAGGGGAAGCGCATGGGTTCGTCCAT
TTCATCACTGAGAGGATTCAAGCCCAACCAATTCTTCCAACTTTTGGTCGATTTGCATTC
TTTCAAGGTCCCCCAAATAGTTTTTCTGAAAAAGTGTCCGCGAGGATCTTCCACCTGGGC
CATGGTTTCTCGTAAGACGGCTTCGACCGTGGGACGGTTCTTGTGAATGGCCAAATCCAA
AGGAGTGCGTTCATTCTTGTCCTTGACAAACAAAATATCCTTTTTCTTGGGAAGTTGTGC
CAAAATGTATCGTACGACACCGGTATGGCCTCGGAGGGCCGCCAAATGCATGGGGGTTTG
TCCATAGGCATCTTGAGTCGACCAATCCAATTTTTGATAAAACGAGAGCAATCCACAAAC
TTGAATGCTTCCTTTATACGCCGCCCAATGCAAGGCAGTATCCCAACTACCATCGACAGC
TTGTCCATTGGCGCCTTGTTTGAGGAGATAGGCCACCACTTCCACTTGTCCGTACTGGGA
GGCAATCAACAAGGGAGTGCATCCAGAGGTATCCTTGGCTTCCATGTCGGCGCCGTGTTT
CAACAAGACCGCCAAATGTGGAATCGATCCTTCGGTACACGCCCAATGCAGCGGACGCAT
CCCGACATTGTCGGCACTCGCCGTATTGAGCAAATCGGTACGTTTCAACTGCACAATGAG
ATCCACCAAGCTCTGTAAAAAGCGCATATCATCCACACGCTTGGCGGCCCAGTGAAGTAA
CGTATGACCCCCATCATCCGGCACTTGAATGATCTCGCACAGAGCTTCGGTACCTTTTTG
TTCGGAGAGTTGTTCCAACAGGGGCGTCAGGGCTTCGTAGCGACCAAAACGAAAGAGGGT
CGAGAGGGCGCGGGCAATATCTTCCTTGGAAGAGTTCAACAAATCATCCAACGAAGGATG
CTCCATCATTGCGATGCCATTCTCACCCGCACCGGCACCCGCACCTGCACAACATGCCTC
CGTGTGCGACTGACCGTGGGAGTGCGAATGCGAATGATTGTGACCGACGCCGCCGCTGCC
GCGGTTGCCTGCTGCACCAAGATTGGCTTCGCCCGAGCCCATGAGGGTTCCTCCTGACAG
GGTTATTTCCTCCATGATTTCGATTGCGGTGGGTCTTAACTGTTCACTGTTAACTCACTG
TTAACTCAATGTTAACTGTTCACTCAAGTAGACTAGGCTCTAGAACAGACTCGTAAGCAA
TGACCGAGACAAAGATGATACCTGCCGATGGTTCCTATCAAAGTGTAGTCTACTCAGTGC
GTTCGATGGAGAGGAGGCGGAGAGAAGAGCAGCGAAGCAAGCTACCGGTATAATACTCGC
AAGCAGCAGGCATCAAGCAGACAAGCAGTAGTGCAGAGCAGATGGATGACGGCTGGTGAT
ACCGGTAGGATGGGTCATCACAAAGTCATC
>CC-1-1_S45_L002_R1_001_(paired)_contig_62
GACGAGGACAGACGTACGGCCTACAGCCGTAGACTGACAATATCAACAAGAAAGATCGGA
GCAGGGAGGGAGAATGTCAAGAATTGTGTCTGTCGTGCATCCGATCGTTCGTGTTTGGAG
TCAGAACTCATGGAAGTTCATGACTCGATCTAACGGCTTGGATTCGCGAAGAGCGAATGA
ATCAATGCTGCAAATACAAATTGAACACTCGGAGTGTAGATACGTCAGATGTTGCAATTA
ATTTACGGTACACGTCAATGAGGATCCCATCAACGGAGCGCGATCGGTTGTGGGATCGGA
GTGAATTATTGAAGCATGTGTGGTTGGGCTCAACGCATGAGAGCGATAATATATTGGAAA
GATTCCTCGCTCAAATAGATACTCCGAGTAGTTTGTTAGAGACAGAAACGTCTCATAATC
TAAGTGAACAGCGTTTGAAACATTCGGTTTTAGAATGCTAGAAAGGTTTGTCGGTTGATC
ATACGGTTCAAGACTAGATTTACATGAACACAGCGCAGACGGCGCTTCGAACTCCTGAGA
TTTCAACATGCCGAGAAGGGCACAGAGCATTCCTTCACGCCGGGAAATGCCTTGACTGTG
CCTTTGCTCGAAATTATATTCGTCCTTTGTTTCGCTCGGCCATCATTGCCTTTCGAATGC
CCTGGCCAGTAGACTAGACTTGAAGACGGATAGTTTTTACGATCTTCTAGGCGACTGAGG
TCCAGTAATTGATAGGTTCGGGTATTTCGCCAGAGCTGAAGATTGAAGAATCAAAGAAGT
TGTCTCGGTCAATGCTGGTAGTCTGCCAGAGTCAGTCAGTCAGTCAGTCAGTCATCGTCG
CCGATGCGCAAAAATGCATCTTCTCTCGACACACCTGTTGAAAACTGCTCTTCAGAATCC
CGGTTGAGTATGAAACATTCTACACACGATCCTAGCCAGGGCCAGGGGAAGAATGCATTC
ACCATCTTTTAGCAGACAGTCCAAGCTCTAACCGTTATATTCAGCAATAGTACCTAGACA
TTCGCAGTTGCAGAAACATGATACTTCAGTGCAGTCGACCGTCAATTCGTTAAGTGCTGC
TGAATCGAAGAGCTCGCACACGGCCGAAGGTACGGACCCAGTCAGCCTCGTGTCGTGGAG
TGTGAAGGTATCTAGATCTAACAGTCCACCGAGCTCCTTCGGAATGGTTCCTGAAAACTT
GTTTTCATGAAAGTACATCTCATTCAACCTGATGAGGTTTCCCAATTCAGCTGGCAGTGT
CCCGTTCATAGAGTTTTTAGCCAGTGACACTCTCGTTAAAGGGGCGATTTGCCCAAATTC
AGTGGGGATGAAACCCGTCAAAGTGTTGTTCTGAAGATCTAGGATTCTTAATTCGGATAT
GTGTCCCATCTCGGAAGGCAACGTTCCTGTCAACATATTATAAGCTAGGTCCAGTCTTCC
TAGTGTGGATAAACGACCAAGCTCTGTGGGGACAGTAGAAGTCAGCTGGTTGTTCGAGAG
AGAGATCTCGCGCAAGTCGGTCCACAAGCCAAGTTCGGTTGGGATCGGTCCGGAC
>CC-1-1_S45_L002_R1_001_(paired)_contig_63
TCCCCGTCGCCCTGGGGCTGATGGACCCTCGTTGTGCTGCATCTCGTCACAACCTCTCAC
GGTTGGAATGAATCTAGTTCACAAATAAAAATGGATTGCATTAGGAAGACACCACCTAAA
AGTTTTTTGTCAATTTCCGCATCGCGTCCCGGCTTGCTGTACTCACACCGACATCATCGT
GAAACCTTTCCATGGCTAAACCGATCGCACTTGCTCCACCCGCCTCCAAAATGAAAGTCT
TGTTCTCATGCCAATGTTGGCACATGTTCCCGAGGGCGCTGCAAGCATTGAGCTGCACAT
CGCTGTCGTTTCGATAGGCCTTCATCGCAGAAACTACCGCCTCAATGCCGCCTGATTTCT
GAACGACCTCCGCACTTCTTTTGTTTTGGACACAATTCCCAATGAGTCCACATCCAAATT
CTTGAATCTCCGTATCTCCCGGATACTTTGTCATCGCCGCGATAGTCACTTCCACTCCAT
CAACACTAAAGATGCGGGATGCTGATTTAGGATTATAGGAAATATTCAGTAGAGCGTAAA
TCCCATTCTGAAGGATCCCAATGTGATCAAGACTCTTCTTCTTGAGAACCTGGACAATTA
TAAAAGGCCCACCCAGACGACGGATCTTGTGTCGATTTTCAATATATTCATCACTATCAT
CATCGCACAGATTTGCCAATTCAAGCAAAGCACTTTCAATGATCTTTGCATCGTCACTCC
AAAGGCTTGCAAGAAGCTTCAAAATCTTCTTGGTATGAGGGTTGTCTTGGGGTTCTTCTT
GGTGATTTTCTGTAGCATCTTCTTCTTGCTGTTCTTCAGCATTAGACGCGGACGATTCCT
TC
>CC-1-1_S45_L002_R1_001_(paired)_contig_64
GCATTAGACGCGGACGATTCCTTCGTTTCATTGGCGAGACGCGCAACCTTTGCTGCATTT
GCATCGCTGCAGTCATCATTTTTACGCTTGCCATGGCTGCTGTTAGGCAGAGTATCGACA
ACATTGCTGCCCCCTGCCCTGTCTGGGGAAATGGTCGCGCCACTCACTGGTAACACGACA
CTTCTTGATACTGTTCGTGTCGCGCTCCTGGTTCGATCCAGAGACACGACCACTTCTGGA
GAGTTTTGAGAGGGAGGCGCCATTTTCGCTGTTGTTTGTACGGTAGTTTTAGTAACCGGC
AAAATTCTGACTATCTGTTTGGCGTGACTGCCTGTCACTATTTTGATGGATGTCACCGGA
TCCAGCACACGTAGACGTTGTACTAAGCTCTACGTCTGCCGCTTCTGGTAGCTACGGGAA
TAAAAAAACTCATCGAATCCCCCGAAACTTCACGGAAGACGGACCGGACCGTGTTCCGTA
CGATAGGGCGACCGAGCATTCCAGTGCGAGTTGCGGGAATTTGTCTTATAAGGATGCATG
AGATAATACAAGCGCGCCTGCCGGTATATTTCAATATGTAAGTAGCTTCCTACCAAGATC
CTACGATAGAGGTATTAATAGACGTAAGAGCCTCGAGAGGCCGAAAAACACGTTTTTTTC
AACTTTTTCGTATAGACTGGTTATTGATACAGATTTTTCGTTCACAGACTGGTTATTGAT
GTAGAAATAACCTGGGGCCCGACTTTACAGTTCGCTAACGGATCGCTAACGGATCGCAAA
GTTCCAAAGAAAAGAGGGAAGCAAAAGGAAAAATTAGTCCAGATTAGTCGAGATCTGGAT
AATATCCTTCTATCGCAGCCACTGACTTAAACTGACTGACTTAAAACGACTATAGATGTT
AACTAGGGGAGGCTCGACTAGAAGAAGGCTTGGTGCGCACAAATAGGGTGTGACACACGA
GACTTCTGGGCTGCTGCGCTGTCGAGTCAATCTATGGCGGTACTGGAGTTTCATGACTGG
GGGCTGCGGGACTCTAACGAGAAGAAATGAAGCCGCATTAGCGGTAGAGACCGAGTCCCG
AGCCGGAGTCCCACGGGACCGTGGGTGCTCGAGCGCTGGGATTTCGGTCCACTCGAAGGC
ACCGGCTGGCTGCGCGAACCAGTGCAATCGAGATTCGGGAGCGAACATACCCAACAACTT
CCGAGTATGATCGCCCCCATTTTGTGCTGAGTTTGGAGGCTAAGCACTTGCTTGCTGCTG
CCGCCTCCGGTCCCTGCAATCCATCCACCGAAAAAACGAGCGGGGTGAAGTGTCGGCGCC
TGGCTACGCAAGCAGCCAGGTACTTCGTCTTCTTCTCCCTCTCGTGCCTCTGCAGGACTT
TCCGAGGGTCCTGACCGCGGTACGTGGGCGCATCGGTGTCCGTTATACGAACATCGAAAA
TGGCTGTCGTGCCGCGGCGCCAGAAGCCATGGGCTGCGATATCACCACGGCTATCAGCAG
CCGCCTCGACGCCTGTATTTCCAGCGTTGGGCACGCCCCGACCTGTGTGTATTAAAGGTT
CGTCGGAGACGGCCGTTGGCGAGAGAGCCTGGGCGCAGAGATGGTGCCACTCGGCAGCGA
CATCGTTGTGACGCATCACAACCAGGCCTCCTTTCTTGCAGGACATGGCGTGGGCAACGG
TGAAGCGCTCGTTGCACCCATCGCATCGTTCTGGAAGGAAGGAGGGGAGGAGACCGAAGC
GCAGCCGCAGGCTGTCTCGGAACTCCTCAGCCGAGAGCTCGGTCCCGTTGAGCCGGTCTG
GCGTGGATGTGAGCCACGCTCCCGTCTCTCGAGAACGTTGCAGCCGGCGTGCCGACTGAC
TGACTGACTGACTGACTCGATTGCTGTATGGGGAAGAAGAATCCAAAATGCC
>CC-1-1_S45_L002_R1_001_(paired)_contig_65
GAAGCTTCAAAATCTTCTTGGTATGAGGGTTTTCTTGGGGTTCTTCTTGGTGGTTTTCTG
TAGTATCTTCTTCTTGCTGTTCTTCGGCAGTAGACGCGGACGATTCCTTCGTTTCATTGA
TGAGACGCGCAACCTTTGCTGCATTTGCAGCGCTGCCGTCGTCATTTTTACGAGTATCGA
CAACATTGCCTGCATCAGAGTCTGGGGAAATGGTCGCGCCACTCACTGGTAACCGCACAG
CTCTTGATACTCTTCGTGTCGCGCTCCTGGTTCGATCCAGAGACACGACCAGTTCTGGAG
AGTTTGGAGAGGGAGGCGCCATTTTCGCTGTTGTTTGTTGACTTTGCTTGGCTGTTTTGG
ATATCCAAATATGGAATTTGTGATATTCCGTTTGAGAGCAAAATCGAGAGACGAGAGAGC
ACCGTGGACGATCGTCGTGGAGTATCCATCATCATGAACGATTATTGTCGTGGGAAAGTG
GAGATGTGCATCGTGTTGAGCGTGTTCTTTATGGAGTAGAACGAGCGTTGGGACATTCGT
TGGGCTCTTATCTTCTTTGACACATGAACGATAAATAATTGA
>CC-1-1_S45_L002_R1_001_(paired)_contig_66
CCACCTAGAGTTTTTTTGTCAACTTTCGCATCGCGTCATGGCTTGCTGTACTCACAGCAT
CATCGCGAAACCTTTCCATGACAAAAGCAATCGCGCTTGCTCCACCCGCCTCCAAAATGA
AAGTCTTGTTCTCGTGCCAATGTTGGCACATGTTCCCGAGGGTTTCGCAAGCAATGCGCT
GCACATCGCCGTCGTTTTGATGAGCCTTCATCGCAGAAACTATCGCCTCAATGCCGCCTG
ATTTCTGAACGACCTCAGCATTTCTTTTGTTTTGGACACAATTCCCAATGAGACCACATC
CAAGTCGTTGAATCTGCGTATCTTTCGGATACTTTGTCATCGCCGCGATGGTCACTTCCA
CTCCATCAACATTACAAATGAGGGATGCTGATTCAGGATCATCACAGGAAAGATTCATGA
GAGCGCGAATCCCAGACTGAACGATCCCAATGTGATCAAGACGCTTCTTGAGAACCTGGA
CAATTGTAAAAGGCCCACCCAGACGACGGAGCTCGTGTCGAGCTTCAATAGATTCATCAC
TATCATCATCGCACAGATCTCCCAATTCAATCAAAGCACTTGCAATGACCTTTGCATCAT
CACTCCAAAGGCTTGCGAGAAGCTTCAAAATGTTCTTGGTATGAGGGTTGTCTTGGGGTT
CTTCTTGGTGGTTTTCTGTAGAATCTTCTTCTTGCTGTTCTTTGGCAGTAGATGCGGACG
ATTCCTTCGTTTCATTGGCGAGACGCGCAACCTTTGCTGCATTTGCAGCGCTGCTGTCAT
CATTTTTACGTTTGCCATGTCTGCTGTTAGGCAGAGTAGCAAAAATATTGCTGCCCCCTG
CCCTGCCTAAGGAAAAAGCACTCACTGGTAGCACGACATCTCTTGATACTGCTCGTGTCG
CGCTCCTGGTTCGATCCAGAGACACGACCAGTTCTGGAGAGTTTGGAGAGGGAGGCGCCA
TTTTCGCTGTTGTTTGTTGACTTTGCTCGGGTGTTTTCGCCATTTTCGCTGTTGTTTGTT
GATTTTGCTTGGCTGTTTTGGATATCCAAATATGATATATGATACCGGTAGGTTAT
>CC-1-1_S45_L002_R1_001_(paired)_contig_67
CCTGGGGCTGATAGGCCCTCGTTGTGCTGCATCTCGTCACAACCTCTCATGGTTGGAATT
TAGTTCACAAATAAGAATGGATTGCCTTTGACAGTCATCACTTAGCGGATGTCGGCCAAA
TATCTCATCGTCCGACAAGCTGCCCTTCCAACCTTGGTATCGTCACTATAATTTTCCATG
ACAAAAGCAATCGCGCTTGCTCCACCCGCCTTCAAAATGAAAGTCTTGTTCTCATGCCAA
TGTTCGCACATGTTCCCGAAGGCTTCGCAAGCATAGCACTGCACATCGCTGTCGTTTCGA
CGGGCCTTCATCGCAGAAACTACCGCCTCAATGCCGCCTGATTTCTGAACGACCTCAGCA
CTTGTTTTGTTTTGGACACAATTCCCAATGAGACAACATCCAAATTCTTGAATATACGGA
TTTTTCGGATACTTTTTCATCGCCGCGATAGTCACTTTCACTCCATCAACACTACAGATG
AGGGATGCTGATTTAGGATCACAGGAAAGATTATGTAGAGCGCGAATCCCATACACAAGG
ATCCCAATGTGATCAAGACGCTTCTTGAGAACCTGGACAATTGTAAAAGGCCCACCCAGG
AGACGGATCTCTTCTCGATTTTCAATATATGCATCACTATAGCCATCACAAAGACCTGTC
AATTCAAGCAAAGCACTTCTAATGACCTTTGCATCGTCACTCCAAAGGCTTGCGAGGAGC
TTGAAAATCTTCTTGATATCAGGGGTGTCTTGGGGTTCTTCTTGGTGGTTTTCTGTAGTA
TCTTCTTCTTGCTGTTCTTTGGCATTAGATGCGGACGATTCCTCCTCTTCATTGGCGAGA
CGCGCAACCTTTGCTGCATTTGCAGCGCTGCCGTCGTCATCTTTACGCTTGCCATGGCTG
CTGTTAGGCAGAGTAGCAAAAATATTGCTGCCCCCTGCCCTGTCACTCACTGGTA
>CC-1-1_S45_L002_R1_001_(paired)_contig_68
ATTGATTGGTCCCTACGCCATCTACATTATTTTATCTACAATATGATTGGTCGGTTATTG
TCGTGCGTCAGATATTAAGTAAAAGGAATTAAAACACAAAATCTGTCTTTTTTCGCGATC
CTAACCGGTTTTTCACTGGTACCAGGTAGGATAGTTTACCACATCATGATGTCACTTGTT
GCGATATGGCAGTCAGTACGTAGTACGGATGGTTGATCCAGGTAGACGAGCGGATCACAG
ACCGGAGGACGGAATCAATCGAACAGGACTACTGGTACCTGGTACGGAGTACCTGGTACC
TGGTACCAGGTATCAGGTCGGGTAATAATCTCTACAGTATCTCCAGAAGCCTGAACCTCT
GAGGTTTTCTTGACTATTCGTCGCACCTTTTTACCGTCCGCACGAATGTAAACCTCGCCA
CCTGTGAGTGAAGTGTTCCTCTTATCCATTGTAAGCTGGTCGCCAGCCACAGACGCGCTT
CCAGTCCTTCTTGGCGTATCTGCTGGAGTTTCAGTTTCTAGAAAGTTGGTCAGCGAAGCC
TCCGGTTGTTGCTGTTGTTGCTCCGCAGTCGGTGTCGGTGCCTTTCTTACTCGGCGGATT
TTTTTCCCGTCTGCTCTGACGTATATTTCACCATCCCCAACCACAGACTTACTCCCACTC
AATTTTGCGAGTCTGGATTCGCCTTTATTTGGTGGTGCACCTAATCCTTCACCTAAAAAG
CTTGTAAGCGAGTTTCCTTTACTGTCCACGGCAGCGGCGGAAGTCGCTCTTTTCACTCGA
GGGACTTTTTTGCCGTCTGCTCGAATATAGACATCGCCATCAGCAGTGCCATTGCCAGTA
CCATGGGATGCGACGCTCGAGGTGGACAATGAAGCTTTGGCAGGAGTATTAGCAGGGGGT
TCGTGGTTATTGTTGTTGTTGTAATTGTAACCGTCATCGTCAGAGTCATTTTCAGGAAGT
GCAAGTGCAGATAGCTCTCTCGATGATACGATTGCCTGTTCTCTCTTGAGATCATTATAG
ACAGTTTGCAGGTCGTTTTCCAAGGAACCATCATTAATAGATCGATCCGTATAGCTCTTG
AGAAGGTCAATTGTGCTTTGATCCATGGATGGCAAATCATGAGACTTGTTCTCAAACTCC
GAGCATACAGTAACCCATTGTGCCAGACCAAGAGTAGGACGAGCTGTAGGTGCAGTGCCT
TGCTTCTGTATGAAGAAGAAACGGTGCTTGCTAAAAGGACTCGAGACTTGCGCTTGTCGT
CCATGTTCGACAGTGACGTGCTTAAGCTCTCCAGTATTCAGTTTCTGCTTGAGTGCCTG
>CC-1-1_S45_L002_R1_001_(paired)_contig_69
TTGTCATGACCTTTCCATATATATAACACTTGTTGTCTACGACGTGAATTGGAGAAAAAG
TAAAATTTGCCCAGCTGCTATATGCATTCCTCCTGTACACGTGAAACATAAACGAATCTC
CTTTAAAGCTGACGTGGCAGGACCCAATCTCCTTTACGTTTCAGTGAGGCTGTATACCGG
TAGTACTGAAGACGGGGGTTCTCGTTTGGCGATTCGTCACCTGTAGAAGTGTTTTCGAGC
GGTTGTGAGCACCATTGTCGCCTATTTTTATCGATATGTCAAGATAGTCATTCCCGTAGC
TTTGTCCCAAGATTATACGAGAGGCATAAAACCAGGAGGGCCAAAAAACACGCTGTTTTT
TTCGCTGACACACGTTTTTTTCCTTCAACTTCTTTTAAAAGAAACACCTTGGGGCCATTT
TTCAGAAAATTACCGCAGTTCGTATTGAACGATAATATCAACATATCACTTTTTACTCCG
TGGATCGACCTGAGTATCAAACAGATATGAAGGGCCTCAATAACAAATAAACTCCCATTC
TAAAGCTAGCGCCCGATACAACGATCAAGCCTCTAGGCCATCGTAAAATTCTAACAGGCG
AGGTTGTAAAAAGAGAGTTCGGATAAAGGAATCCGCGAAAAATAATCCACCAGCAGCTGT
GCAGCACTCTTTGCCTCAGTGCCGTCGAGGTCGTCGCAAAAGTCTAGCAATCGAAGGATT
TCGTGCGAGAGAAATCTGCAAGCAGCGCCTCTTCGAATGATCTTTTTGGTCTTCAAGTTA
GGGTCGTCATCATCGACTAGTTTGGTCGACGATGCGCCCATGGAATCGATAATGGCGTCC
CATCCCATTCGTTGAGACAAGAAGTACACGAAATCATTGACAACAAAGCTCACACTAACC
AAGTTGAGAGATAGAAGATCTGCTTCACTGGAGATGGCTTTTAGTGAATCATTGACGCGA
TCAAGGTGTTCGTTGACCGAGCTGTTCAACACAGCTGGGGCTTTTGTGCCCATTTGATCT
TGTAGACCCGAAAAATCCCGTACACAAACTCTTCGGAAACTTCTAGAGAAATCTTCAGCT
TCAATGGGAGTAGCATGGAGCCGAAATGTAAAGCCTTCCAACATGTCGGCGCGGGTCACC
GTAGAGCCCATGTCGTAACTTTCTCTTGCCCGGTCGTGCTCCTGCTTTGCTATAAGCGGT
TTAACCCCGAACGAAACCCACCACCACTTGACGAATTCGCCTCTTTTGGGTTTGCAGCCT
TGCCATATAGCCCGTACAGATGCGAATGATTTATCAAGAATGCGTATGAGAGGGATATCT
TCTTGAATGAGACCCCTCTCTTTCATGGCGTTGTGTATATGCAGAAGAAAACGAAGCTGC
CACGACATGTCTAGCATTGTTGACGATACCCTAATTGAAGCAAAATACGTGATGTAAGTG
AGAAACATGCCCGCACATAAAGGATTCCAAAGGGCCCTCTCCTCGGAATTGGCTGTACAT
GGTTCCCCAACCACCGTTGCGAGTTCGCGCAGCTTGCGAAGAGCTGCAAGATTGGAATTC
CAATGAGGGCAGTGAGGGAAAGTTTTGCTACTTTGGATCTCAACCTGCTCGATGAAACGA
AAATATGAATTCTNNNNNNNNNNNNNNNNNNNNNNNNNNNNNNNNNNNNNNNNNNNCTTT
GCTGCGACTGCCAGGACGTGGACGTCGTCGTTTCCTTGAAGCTCAAAAACAGATGTAAGC
AAAACATGCAATCCAAAAGTAAGGGAAACGTGTAAAGGGGCGTCTTTGTTCATCAGAAAG
CTTCGAATCATTGGGATTAAGGGAAGCAGCTCTTCGTCCATTTCGTTTATACAGCCCAAG
AGACCCCAACCGCAGCAACTTAAAAGTTCAGGCATCACCTCGGCA
>CC-1-1_S45_L002_R1_001_(paired)_contig_70
CGTTCTTCCGATCTTCTTTTTTTTTTAAAACAGATACAAATGTAGATTATAAATTATTCT
GGACACAAAACGTAGATGCGCGGCTTCTACTCTTTGGCTTCTTCACTGCACATATAACCA
ACCCACACCGAATATATTCTTTCGAATACACCCAAGCATCACCACAGGGCCGTTTTCATC
TTCATGCAGGAGCCGCCAATTAAGTTGTAGAGATATTTTATTTTCAACCTGAAGCTCATA
CTTGTGTCGAATTTTCGGTATCATAGGTGCCCTCGAGCGTATAAGAATCAGCTTGTGATG
CGGATTCAATATCGGATTGACGGAAGATCTCGTTGAAGGAATCGGGTTGCTTCACTCCGA
GGAAGCGAATACCAAAGATCAAAAAGAGCGTCAGAATACCCATAATAAAACCCCATATAC
CCATAGAGAACAAAAACAGAGCAATCAAAAGATCCACCATGTATCGACCACGGAAGGTAA
AGAGAGACTCTCCGAACTTGGAGTTTTCAAGTCGCGAAACAATCGGTGTTGGTGCTTCAA
TAGCCACACACATCATGATCAGACAAAGGATACTGAGCAATACTCCAACCAAAATATCAA
GGTATTTCGGCTGCATCATAAATTGAATAGCGACGGCCACATTGAGCATGTACAACAACG
CTGAAAGCGTTCGGAAGGTTCTCGTAAGGCGATGTTTTGAGGACATTGTTGAAACTCGAT
CGACCACAAAGGTGTTTGCTATCTAACTACAATTGAGTGAAAAAGGTGAGCAATGGACCA
GGCTGTGAGGGTTCGTTCTGATGATGGAATCAATGGGAAATGCCGTCGGCCGCAGGCCGC
CGCCTTGCTTTTTCTGGTGCTGAGATTTGGGGGGATTTGGGAGTTCGGCGACTCCTACTA
TGCTGAAGGGACTCAACTCTTGAAAATTCGCTCACTCCACAAGACTGGCTTCTTCTACGT
GGTTCAAGTACAAAGTTGAAATAGACCAAGAAGCCTAGACCACTACTAGTATTGATTTTT
>CC-1-1_S45_L002_R1_001_(paired)_contig_71
GCAGCTTTTACCCTTTTGTTCTACATGAGATTTCTGTTCTCATTGAGCTGACCTTAGGAC
ACCTGTGTTATTCTTTAACAGATGTGCCGCCCCAGCCAAACTCCCCACCTGACGTTGTCT
CCCGCGTAGCTCACACATAAATGCGCTTGAAGCTAGAACCAGGGCCCGCGAAGGCGCTGG
ATGCTACGTTACGGAATAAGTAAAACAACATTACGAGTAGTGGTATTTCATGTGCGCCGA
AGCTCCCACTTATTCTACACCTCATAAGTCATTTCACAACGTCGGACTAGAGTCAAGCTC
AACAGGGTCTTCTTTCCCCGCTGATTCTTCCAAGCCCGTTCCCTTGGCTGTGGGTTCGCT
AGATAGTAGATAGGGACAGTGGGAATCTCATTCATCCATTCATGCGCGTCACTAATTAGA
TGACGAGGCATTTGGCTACCTTAAGAGAGTCATAGTTACTCCCGCCGTTTACCCGCGCTT
GGTTGAATTCCTTCACTTTGACATTCAGAGCACTGGGCAGAAATCACATTGCGTCAACAC
CGTCTCCGGCCCTCGCAATGCTTTGTTTTAATTAAACAGTCGGATTCCCCTTGTCCGCTC
CAGTTCTGAGCTGGTTGTTCATTGCCGCGGCATTCTCCAAGCCGACGAAGGGCCGCCGAG
AAGGTCCGCATCGTGAGACGCAGTCCTTCCTAGCAGCCGCAACTAAAGCAAGGAGACCCC
TAGGCCCAACCCTCAGAGCCAATCCTTTTCCCGAAGTTACGGATCTAGTTTGCCGACTTC
CCTTATCTACATTCTTCTATCGACTAGAGGCTGCTAACCTTGGAGACCTGATGCGGTGAT
GAGTACGACCAGGAGTGCGAATAAGACACGCCACCAGGTTTTCAAGGAACGTCGAGGGCG
CACCGAAACGGTCAAAAAGTAACCGCCTTTCCCAGGCCGCCAACCATATCTCCGGTCAAT
CCGATTCCATGGTCGGTGCACCTGTTAACAAGAAAAGAAAACTCTTGTCGGGGCCCCCGC
CGCCGTCCCCGGCTTTGCTTGTGTTGCCACTCAACATCCACGTCCTGGTTCGGGAATATT
AACCCGATTCCCTTTCGATAGAAGGGGCGCCGAAACGCCCGCCTTGCAACGGATTTCTCC
TATCTCTTAGGATCGACTAACCCACGTCCAATTGCTGTTCACGTGGAACCTTTCTCCACT
TCAGTCTTCAAAGTTNNNNNNNNNNNNNNNNNNNNNNTCACGCCACGAGCTGCACGACGA
CCTTCACGCCCTCCTACTCACCAACGCAAACCTTTTGCGCTGGTGGTGGAGTATAAGTGG
CCCGCTTCAGCGCCATCCATTTTCAGGGCTAGTTCATTCGGCAGGTGAGTTGTTACACAC
TCCTTAGCGGATTCCGACTTCCGTGGCCACCGTCCTGCTGTCTATATGAACCAACACCTT
TTGTGGGATCTAGGTGAGCGAGCACTTTGGCACTTTATCTCCACGTTCGGATCATCCCGC
ATCGCCAAACCAGCTTACCCGGTGTGGCCCACTAGCGACCGTTATTCGACCGCAGGGTTC
AATTAAGCAACCCCGAGTTCTTACCCATTTAAAGTTTGAGAATAGGCCGAGGGCATTACG
CCCCCGGAACCTCTAATCATTCGCTTTACCTGATAAAATTAAACTCCGATCGCAGCTATC
CTGAGGGAAATTTCGGAGGGAACCAGCTACTAGATGGTTCGATTAGTCTTTCGCCCCTAT
ACCCAAATTTGACGATCGATTTGCACGTCAGAATCGCTACGAGCCTCCACCAGAGTTTCC
CCTGGCTTCACCCTATTCAGGCATAGTTCACCATCTTTCGGGTCCCAACATGTATGCTCA
CACTCAGACCGTTCTCCCGAGGGATTGAGGCCGGCGGATTGTGCAAAAATTCCAACCACT
GTCACTTTCATTGCGCACGGGGGTTTGCCACCCCTGTACTCGCACATATGTTAGACTCCT
TGGTCCGTGTTTCAAGACGGGGTAAAGAAAACCATTTCGTCCTCCTCAGTCGAAACGAAC
GCTAGCAAATGAGGTCATCTCCCTCACCGCTCTTCCGTACGTCCCAACCAAGCAAAACAC
AAGCAGAGCTACAGCGCCCAAACCGCAAGCGGCCAGGGAAATATAGCCCAACAAACACTG
GTTTCCTTCGCTTCCCTTTCAGCGATTTCAGGTACTCTTTAACTCTCTTTTCAAAGTTCT
TTGCATCTTTCCCTCACGGTACTTGTACGCTATCGGTCTCCCACCAATATTTAGCTTTAG
ATGGAATTTACCACCCGCTTTGAGCTGCAATCCCAAACAACTCGACTCGTTGACTAGTAG
CTCATCCTGCCGGGCGAACGGGAGTCTCACCCTCTCAGCTGCCCTGTTCCAAGGGACTTG
GCCCGGCTGGTAATGCCACTGTCTACAGACCACAATTCGGCGCATAAACGCAGATTCACA
TCCTGAGCACTTCCCGCTTCAGTCGCCCTTACTGAGGGAATCCTGGTTAGTTTCTTTTCC
TCCGCTTAATAATATGCTTAAATTCGGCGGGTCCTCTTGCTTAAGCTGAGATCCGGAAGT
AAAAGCTGCTTCCTAGTAAACTAGACTCGTTTACTAGTAAAACACAGCCGGCGCCGAGTA
AATACATACTTAGCACCGCGAAAATAGTTCCCATACCACGGCAACCAGCATAGTACTCCT
TTAAGAATTGAATCCTACCGGAGTTGACTGCTGGCGCAATAGGCAGATGAATTAATTTCC
GCGGCTGCGCCTATCAACCAGTATTTCGGCAGAGCCTGCAATTAAAATGGCAGTCACTGC
CACAGACCAGCTACTAGCAACAATATTGCAGAACAAGAACTGTAAATATAATATCATCAC
CAGCGCTGAGTGGGGTCCACAGACACTCAGACAAGCATGCTACCGGGAAAATCCCGAAAG
CGCAATGTGCGTTCAAAATTTTAATGATTCACGAGGTCTTGCAATTCGCATTACGTATCG
CATTTCGCTGCGTTCTTCATCGTTGTGGGAACCTAGACATCCATCGCTGAAAGTTGTACT
AGATTGGTTTAAATTAGGTCGGGGGCGTACCCCGCAACCCTTTTCATTTAGGTCCTGTTG
TCAAGGCTGGTTAGATGCAAAAAGGCTGCTAGTTAATTATATTTTTTCGATAGAAAAACA
AGAAACGAGAGCACTAAAGGCAGGAGCTCCGTAAAGACATACGTCCGAACAGATAGATTA
TAGAAAGAAGCTCAGTTCTAAAAGTGAATTAATCACTTCCACAACCAAACTTCTCCAGGT
GGCAAACTGAAAATCATGCTCTATTACGGAGAAATGACGTTCTGTTTGACTGCCGTCGAA
GTCGCATAACGAGATCTGGGATCGGTGTGGTAATGATCCTTCCGCAGGTTCACCTACGGA
AACCTTGTTACGACTTCACCTTCCTCTAAATGATAAGGTTTAGACAAGTTCTCGCAACAA
ACTCCCAGTGAAGGAAATTCGCCACAATCCCGAGGCTTCACCGGACCATTCAATCGGTAG
GTGCGACGGGCGGTGTGTACAAAGGGCAGGGACGTAATCAATGCAGATTGATGATCTGCG
TTTACTAGGAATTCCTCGTTCAAGATTAATAATTGCAATAATCTATCCCTATCACGATGC
ACGTTCAAAAGATTGCCCAGGCCTCTCGGCCAAGGTAAAACTCGTTGAATGCATCAGTGT
AGCGCGCGTGCGGCCCAGGACATCTAAGGGCATCACAGACCTGTTATTGCCCCTTTCTTC
CTGCGTCTAATAGAACGCACGTCCCTCTAAGAAGCATAATCCAGTGAACATTCACTCGAC
AAGCTATTTAGCAGGCAGGGGTCTCGTTCGTTAACGGAATTAACCAGACAAATCACTCCA
CCAACTAAGAACGGCCATGCACCACCACCCATAGAATCAAGAAAGAGCTCTCAATCTGTC
AATCCTCACTATGTCTGGACCTGGTAAGTTTTCCCGTGTTGAGTCAAATTAAGCCGCCGG
CTCCACTCCTGGTGGTGCCCTTCCGTCAATTTCTTTAAGTTTCAGCCTTGCGACCATACT
CCCCCCGGAACCCAAAAACTTGTGATTTCTCATAAGGTGCTGACGGAGACAAAACGAAAC
TCCGCCAATCCCTTGTCGGCATAGTTTATGGTTAAGACTACGATGGTATCTAATCATCTT
CGATCCCCTAACTTTCGTTCTTGATTAATGAAAACATCCTTGGTAAATGCTTTCGCAGTA
GTTCGTCTTCCAAAAATCCAAGAATTTCACCTCTGACAATGGAATACGAATACCCCCAAC
TGTCCCTATTAATCATTACCTTGGTGCGCAAACCAACAAAATAGTACCAAGGTCCTATCT
TATTATTCCATGCTAACATATTCAACGGCATAAGCCTGCTTTGAACACTCTAATTTTTTC
ACAGTAAACGATGGGCATCCCCTGCACGACAACCTAATGCCACACAGGTTCCACCCAAGG
ATGGCGACGCAAGCAAGCACCAACACTAAGTGTCGGGCTGCACGCGACTGCCACAAATCC
AACTACGAGCTTTTTAACTGCAACAACTTTAATATACGCTATTGGAGCTGGAATTACCGC
GGCTGCTGGCACCAGACTTGCCCTCCAATTGATCCTCGATAAGGGATTTAAATTGTTCTC
ATTCCAATTGCCAGACCTATAAAGGCCCGGCATTGTTATTTATTGTCACTACCTCCCTGT
TTCAGGATTGGGTAATTTACGCGCCTGCTGCCTTCCTTGGATGTGGTAGCCGTCTCTCAG
GCTCCCTCTCCGGAATCAAACCCTAATTTCCCGTTACCCGTTAAAGCCATGGTAGGCCAA
TACCCTACCATCCAAAGCTGATAGGGCAGAAACTTGAATGATCCATCGCCGGCGTGAGCC
ATGCGATCCGCAAGCTTATTATGAATCACCACATCACCCCGAAGGGGTTGGTTTCAATCT
AATAAATACTACCCCAGAAGGGTATTGACGCATGTATTAGCTCTAGAATTACTACGGTTA
TCCAAGTAGTAAGGGACTATCAAATAAACTATAACTGATATAATGAGCCGTTCGCAGTTT
CAAAGTAAAAGATTTATACTTAGACATGCATGGCTTAATCTTTGAGACGAGCGTATGACT
ACTGGCAGAATCAACCAGGTTGCTATCTTCCCAGGGTCTAGTAGTTCTCCGCCAAAGGAC
GTGATTTCTAAACGACCCGTGACCCCAACTAGTCGGCGCGATATGAAAAGCGCCTTTCAT
CGGGGCGTGGTTTCAAGGCTTATACCAAAAAAACTCTATTACAATGATCTCTTAGCTCCC
GGAAATACCGGTGCTTCAGCGACGTGGTAGCAAGGAAGAGTATATTATTCCCACTCGAAT
AAACTCCACAGGCTAAACACAGAATTTTCGCAACACTCTCGTGCCGTTTCAAAACTTGTG
CTTTTAGCCTACGTAGTGCCTGCTAATCCTCCCCATCAGACCACTGTTGGTCTTCCGGTC
TGGAACTAGACTGGCGTGTAGTTTGTATATATTTCTGCGCATAGCGAAAGAATAAATCAA
CATCCTTGAGACGCAGCCTACATAAAATAGACCACCAATACACAGGAGTTTTTACCATCA
TCTCTGATATAGTCGAGACTCAAAAAGGAAAGTTGAACGACTGTACAACCCCTTTTTGCC
GTCAAGACTGTTTTGCTTCTGGTGTAACGTTTTATATGCAGCTACATATCTCAGTGCTAA
ACTGGACCTTTTACTCTAGGCTGAGAGTGAATATTTCGTCAACACTAACCCCGCATCTAT
AACCAGATGACACACCTTGTGGTGGAATTACAATCAGCTGACGCTTTCTTTCGGAAGCGA
CAGGTGTCTTGTCCAGACCTACCGATGATGTTACCCGGATTCCTCGTTGCCTTTGAAACA
TTGGCTTAGAAGGCAACGAAGAGTTACTAAAAACCTCCGGGTCGACCCCCCATTGGGGTC
ATGGCCGATTACCCCTATTGACATGGGGAGGACTCTAACGTTGCCCCAACACGCAACTAC
GCCCTATAGACGAGAGACAAATCGTGGTGATCACGGCCCTTCCGGTGCAATTACTTTTCC
TCGTGCACTAGCGTAACGATATATATCGTCGCGAGCTACTTTCAATTACGACCTCAGGCA
CGCAGGAATTGACCCTGCGCCGATGTTAAACTGCGGGGTTTATCCAACAGAGCAACAGCA
ATTTTGCGTCTCTCTTTCGAGACGCAGGGACTTACACGCCGCTTCTTCGGTGGTGTAATA
CCCGGGGCGTAACCTCCACCTGTGGGTCTGAGTGTTATCACAGGTGAAGGCCACTTACGC
AGGGAATGGTGCCGCTGCGCCAGGACTTACAAGATCATTCTGCAGTGCCCGGGTTTGGGG
TGTGGCCGTTTGGGATGTTTATACATGACAAGCTTTTGCACCATCTTCCTATCACGAACA
CAGCCTGTCCAGAGTAGTGTGCCTAGGACCGCAGGGCCGGTGTGTGGGAGTAAGATGCAT
TAA
>CC-1-1_S45_L002_R1_001_(paired)_contig_72
TCTACGTGTGCTGGATCCGGTGACATCCATCAAAATAGTGACAGACAGTCACGCCAAACA
GATAGTCAAAGTGTTGTCGGCGGTTAGGCAGGCTGAGGGCTTTATCCCAAAGCTTACAAA
CAACAACAAAAATGGCGCGTCGCTCTCAAAACACTCTGGACCGAACCAGGAGCGGGAAAA
GAGCAGTATCAAGAAGTGTTGTGCTACCAGTGAGTGTCGCGACTATTTCCCCAGACAGGG
CAGGGGGCAGCAATGTTGTCGATAACCTGCCTAACAGCAGCCATGGCAAACGAAAAAATG
ATGGCAGCGATGCAAACGCGGCAAAGGTTGCGCGTCTTGCCAATGAAAAGAAGGAATCGT
CCGCGTCTAATGCCGAAGAGCAGCAAGAAGAAGATACCACAGAAAACCACCAAGAAGAAC
CCCACAACTACCCTAATACCAAGAAGATTTTGACGCTTCTCGCAAGCCTTTCGCGTGACG
ATGCAAAGGTCATTGCAAGTGCTTTGCTTGAAT
>CC-1-1_S45_L002_R1_001_(paired)_contig_73
ACTACCGTACAAACAACAGCGAAAATGGCGCCGCGGTCTCAAAACTCTCCAAAACTGGTC
GTGTCTCTGGATCGAACCAGGAGCGAGACACGAAGAGTATCAAGAAGTGTCGTGCTACCA
GTGCGTGGCGCGACTATTTCCCCAGGCAGGGCAGGGGGCAGCAATGTTGTCGATACTCTG
TCTAACAGCAGCCATGGCAAGCGAAAAAATGATGACTGCAGCGATGCAAATGCAGAAAAG
GTTGCGCGTCTCACCAATGAAAAGAAGGAATCGTCCGTGTCTACTGCCGAAGAACAGAAA
GAAGAAGATGCTACAGAAAACCACCAAGAAGAACCCCAAGACAACCCTGATACCAAGGAG
ATTTTGAAGCTTCTCGCAAGCCTTTGGAGTGACGATACAAAGGTCATTGAAAGGGCTTTG
ATTAAATTGGGAGATCTGTGCAGTGGTTATAGTGATGAATGTATTGAAAATCGACACGAG
ATCCGTCGTCTGGGTGGGCCTTTTATAATTGTCCAGGTTCTCAAGAAGCGTATTGATCAC
ATTGGGATCCTTGTGTATGGGATTCGCGCTCTACATAATCTTTCCTGGGATTGTCCTAAA
TCAGCATCCCTCATCTGTATTGTTGATGGAGTGGAAGTGACCATCGCAGCGATGACAAAG
TATCCGGAAGATACGGATATTCAAAGATTTGGATGTGGTCTCATTCGGAATTGTGTCCAA
AACAAAACAAGTGCTGAGGTCGTTCAGAAATCAGGCGGCATTGAGGCGGTAGTTTCTGCG
ATGAAGGCCTATCGAAACGACAGGGTTGTGCAGCTCAATGCTTCCGACGCCCTCGGGAAC
ATGTGCCAACATTGGCATGAGAACAAGACTTTCATTTTGAAGGCGGGTGGAGCAAGCGCG
ATTGTTTTTGCCATGGAAAATTATACTGACGATGATGATGTGAGTACAGCAAGCCATGAC
GCGATGCGAGAATTGACAAAAAAACTCTAGATGACGTCTTCCAAAAGCAATCCATTTTTA
TTTGTGAACTAGATTGTGAGGGCATGCAGCACAACAAGGGCCCATCAGCCCCAGGGCGAC
GGGGA
>CC-1-1_S45_L002_R1_001_(paired)_contig_74
TTTGCTCTCAAACGGAATATCACATAATAATATATCCTACCGGTATCATATATCATATTT
GGATATTCAAAACAGCCAAGCAAAATCAGCAAACAACAGCAAAAATGGCGAAAACAGCCA
AGCAAAATCAACAAACAACAGCGAACATGGCGCCTCCCTCTCCAAACTCTCCAGAACTGG
TCGTGTCTCTGGATCGAACCAGGAGCGGGACACGAACAGTATCAAGAAGTGGCGTGCTAC
CAGTGAGTGGCGCGACTTTTTCCTTAGGCAGGGCAGGGGGCAGCAATGTTGTCGATACTC
TGCCTAACAGCAGACATGGCAAGCGTAAAAATGATGACGACGGCAATGCAAATACAGCAA
AGGTTGCGCGTCTCACCAATGAAAGGAAGGAATCGTCCGCGTCTAATGCCAAAGAGCAGC
AAGAAGAAGATACCACAGAAAACCAGCAAGAAGAGCCCCAAGACAACCCTCATACCAAGG
AGATTTTGAAGCTTCTTGCAAGCCTTTGGAGTGATGATGCAAAGGTTATTGAAAGGGCTT
TGAATGAATTGGCCCGTCTATGCAGAGATTATAGTGATGAATCTATTGAAAATCGACACG
AGATCCGTCGTCTGGGTGGGCCTTTTACAATTGCCCAGGTTCTCAAGAAGCGTATTGATC
ACATTGGGATCCTTGTGTATGGGATTGGGGCTCTACAGAATCTTTCCTGTGATTGTCCTG
AATCAGCATCCGTCATCTTTAGTGTTGATGGAATGGAAGTGACCATCGCGGCGATGACAA
AGTATCCGAAAGATGAGTACATTCAAGAATATGGATGTCGTCTCATTGGGAATTGTGTCC
AAAACAAAAGAAATGCTGAGGTCGTTCAGAAATCAGGAGGCATTGAGGCGATAGTTTCTG
CGATGAAGGCCTATCGAAACGACATCGATGTGCAGCTCTATGCTTGCGAAGCCCTCGGGA
ACATGTGCGAACATTGGCATGAGAACAAGACTTTCATTTTGAAGGCGGGTGGAGCAAGTG
CGATCAGTTTTGCCATGGAAAATTATACTGAGGATGATGATGTGAGTACAGCAAGCCATG
ACGCGATGCGAGAGTTGACAAAAAAACTCTAGGTGGTAGCTCGGAAGGGCGTCGTGGAGG
GAAAGAGTGGAGGCTATAGTGT
>CC-1-1_S45_L002_R1_001_(paired)_contig_75
GTCTTGTTTCATAATTCTCCCATCTTCGTCAGTGGGACCGTTGCGAGCATCCACCAAATG
AAACACTACTCTAAGTGTCCTTCTATTGGCCATGTACTCGGTCATGAAATCAGCCCACTC
TTTTCGCTGCTGTTCGGGAACCTTGGCAAATCCAAATCCGGGCAGATCCACAATATAAAA
CGAGTCAGGGTCCGCTTCTCCTTTGACTTCGTCACCGTATNNNNNNNNNNNNNNNNNNNN
NNNNNNNNNNNNNNNNNNNGCCAGAGATTTTCGGTTGGTAATCATATTGATCAGGCTGGA
TTTTCCAACGTTGGATCGTCCAATAAAGACAGCTTCGCCACGATCCGAAGGAGGGCAGCC
GGACATGGCGACGGCGCCCGTGACAAACAACACTCGACGAACCAACGAATTGGACAAGGC
TTCAAACACACGGTCATTATTCTCGGACGGAAAGGTCGTCATGGCATTCAAGACGGAATA
CACCAAATTGCAGGGTAACTCCACATCTTCGAGGCCCTCGCAAGGCGTAATGGAACCATC
CCGTCGTCCGGATTGGCATTGGGCCGCCCCATTTAAAATTCGAAGCCAGGGCATGCCGAT
TTCGTCGGCAGTCAGAGTCGCGGATCTAAGGATCGGTCCAATTTCCGTCATGCTTTGACA
GGCTTTGACCGCCATGGACGGCTTTCCTTCAAAGAAATGACGAGAGGCAATCGATCCCAA
TGACAGGGCTCTGTGCTTAAGGAGTTCCTTGTTCTCCTCAGTATCCAGAGCCAATCCATC
CAATGGAAGACTCAATTCGTCGTCCATGATTTCCACAGCATCCGTCGTATTTTGCACTCG
CAACAATCCTCGAATAATCGCGGCACTCTCCATGGGCAACATTCCGGGCCGATGATAGAC
TCGACGCGCATCAATGGCTCGTCGGGCCAATTCGTGATTTCCCATGTGCAAGGCAGCGAC
GGCCAATCTTGCCAGAAGCGATCCTCGGTATCCATACGCAAAGCCTTCGTCGCAATCGTT
CAATAGAAAATCTTCAATGACACGAATGTCGTGATGATCGTGCAGATTTTGAGCTCGTTT
GATGGCTCTTACAACGTCATCAGCGGACGATTCTTGGGTGAGCTGAGCGACATTGGTCGA
ATGCAACAAGTAATTTGCCTTGATTTTGTTTTTCGGTTCGGTTGTTTTTCGTTGTTTGCG
CTGGCGTTCCAGAGCTTTGCGTTCGGGGCGAGAGAGAGCTTGCTTCTTTTGCTCTTGGTA
GGGGTTGGGGGTCGGCTCGGATGGAGAGGCCATGAATTCACTGACCACATTGCTTTGGAG
AGAAGTCGAGAATTTCGACGACACTTGCAGAGGGGCGAAGGCGTCGGATGACGGCAGCAG
TGACGCGGTGGATGCCAGTAGCGTAAGAAAGATTGATGGCGACTTCATGATGCTGTTGTT
AGTTAGTTAGTTAGTTAGTTAGTTAGGTAGTTAAAAGCAGGTACCGTTAGGTGAAAGTGA
ATGAAAAATCGGGTTTAGGCTAGAATCCGGAGACTTCTTGTCATCGGTTTCGCCTGGATC
AATTTTGTGACAATGG
>CC-1-1_S45_L002_R1_001_(paired)_contig_76
CTTGTGTGTGTTGTATTTGAGTGTTGGATTGTCGGAGGATGCGCCTGCTCGATTCAGAGG
ATTTGGCTTTGACGAAGATATGTGTGGTCGAATAGAAAACTACACTCTTCAATGTATGGT
TGCTGGTTGGGTTGTTGGCCTTGCCTTGTGTGGTGTTAGTTAGTTAGTTAATTCACCCCC
CTCTATTTGGAACCGAGAGTAGTATCAAATACATTCCTCCACACATTCACTACAAAGAAC
GGCGACACAAACTTGACGTGTTTGAATTTCTACTATCGATACTAAATATAGTAGTGATGA
AAAGGTAGTATCTCGTTTCTCACTAGAAAAGCAGCACCAAGCCAAGCCAAGCATGGAGAG
ACGCGTTTGTCCCGTGCGCCGAAGGGATACTGTATATTGTTATTGTTATTGAGAGTGGTC
TAGCATGTACTGTACTCAGTACATAATATCTATCTATGGAAGCGTCATACAGGCAAGAGC
TTTAGCTCGTCGCACACAGATAGCAATACCTGAAGTTCTCTGTGCGAAAAGGCGCACAGA
GTCACTGATTGCAATTGCCCAACATCATCCTTCGATCCGTCGACCCAGTCTCGAATGCCA
CTCACAGCCAGCCTCAGCACTGACTTGAGATCTCGGTCTCCTCGAAAGACCCCCGAACTC
AACAAGCTAAAGGCCACATCTTCGATCGGATTTGCTCGACACAAGTCCAACGTCTCGCAG
TACGCACGTTGCAATAATTGATCCGCTTCCTCGTGCGTACTGTAGGCGAAGTAGTGCGGT
CCGACGGCATGAATCACATACGGCACGTGCAATCGATCGTACCTGCCTGGACCTGTCAAT
TTCGCTTGACCAGTAGGACACCGACAATTAGGTGCTACCTTGGGCAACTTCATCCGATCT
TCCGCCAGCGTGCGGCCTCCGGCATCCGAGATAGCCCCATCGACGCCCCCTCCGAACAGG
CACCCTTCGTTGGCGGCATTGACAATGGCGCCATGTTTCGAAGCAAAGTCCACAACCGAG
CCTTGAGCAATCAACAGCTCTATGTTATTGCCCAGACGATAACTCATTATGGTTTGAAGA
GATCTAGCTGGCATGATAATGATAATGATAATGATGGGGACGAGAAGAAATAGCAGTGTG
TTAATGAACATAATGGGAGGAGCCCAAGAAGGATTGATTTTGGAGAACGTTGCTACTCCA
TATTTTCTTATTTTTTCGAAAATTTTATGTTCCGGTAGTTGTGTCTTGGTCAGTCTTGAT
CGTGTGTCCTGTT
>CC-1-1_S45_L002_R1_001_(paired)_contig_77
ACCGGTACCGGTACCGGTAGGTCCTACCCTCCTCTACAACTCCTAGATAGCTAACTTAGC
TAAGCTAGGTAAACTACCGTAGTACTGTACACACGGTAGAAATATGGAACCGTAGTATTT
TGGAACCTACGTACGCGTACCGTTCGAGATGCTGGTCTAGCCTAGTGGTCTTTTATCGTC
ATCGTCGTGTACCATACTACTAGGATAGGCTAGGCTACATCTTTTCTTGCTGGGTTATCC
CTGATCTTATAGATTCTATGGATGTACAATATGTAGCATTAAAGATCTAAAAGCGCATTT
TTCTCGAATTATGTTGATGTTTTTATCTGCCCCCCGGAACTGAACTGAACTAACCAATAA
TGCTCGTATCAAGGATAATTATGATGGAACACACGCCAGTTTCATGTTATTTATTTATCT
ATCCTTCAATCCATTGAATTGCATTGAATCTACGATACCAATCCATTCATTGTCATTATT
TATTTATTTATCCTTCTTACTTTACTTGGTTTCAGCGACGGCAGTACTGGTGTCCGTTCC
CAGTTGCATGAGGGTATCATCGACCTGTTGGACAATCTCCGAATGGGAGTAGGCAGCGGC
ATCCCCACCTTCACTCTCAATTTCTCCCTTGATCCAAAAGTACGTCTGTTTCAACCCATC
GGCAATGGTAATGGTGGGTTCCCATCCCAACTTCTCCAAAATGAGCTTGCTGTTGGAATT
GCGTCCACGCACCCCCATGGGACCTTCAATATGCTTGATGGGAATCTTTTTGTCTTCAAA
GCTTAGCGCAATTTGGGCAAATTCAATCATGTCGACCATCTCCGTACTTCCCATATTGAT
GGGAACGTCACAGTCGGAAAACATGAGTCGCAAGACGCCTTCCACGCAGTCGTCAATAAA
GGTAAAGGAACGGGTCTGTTTGCCATCCCCCCACATTTCAAAGTGTTCGGTCGATGTCAG
AGCCTTGCGACAAAAGGCAGCCGGCGCCTTTTCTCGTCCTCCCTTCCAGGTCCCACGGGG
GCCGTAGATATTGTGGAAGCGGGCGATACGGATGTTGATCTCAAAGTCTCGTCCGTAGGC
CAATGCCATTTCTTCCGCGTAGAGCTTTTCCAAGCCGTACATGTCTTGAGGACGTGCGGG
CCAGGCATCGGACTCGATGAGTCCAGGATTGGCCGGATCTTCTTGCTTGGCTTCATTGTA
GACACAGGCACTGGAGGAATAGAAGAAATCCTTGACCTTGTTGCGGCGGGCGGCTTCCAA
CATGTTCATGGAGATGGCGGTGTTGTTAAAGGCCAGGACACTTTCGTTGCTGACAATAAA
GCCCATACCGCCCATATCGGCGGCCAAGTTGTACACTTGATGGCATCCGACACAGGCGTT
GCAGGCGACTTCGAGCTTGCGGAGGTCACCTAAAATGAATTCGTGACAGAAGTCTTCTTC
CTTCATGAATTCATTCTTTTTCCAATCCACGACCGTGACCGTCCAACCGTTTTCTTTCAA
CCGCTTGGCGATGTGAGATCCGATGAACCCGGACCCTCCACCGACGCAGACTTTCTTGCC
GTCCCCCTTGGGGAGTTCAAATGTGCTCATTGTTGTGCTCATATTGTATTATATACTGTA
CTGTGTGATGGAATGGAGTGGTAGGAGATGAGTGGAGTGGAGTGGAGTACTGTAGATGGC
CA
>CC-1-1_S45_L002_R1_001_(paired)_contig_78
CCTAGAATAGGGACATAATTATCAGTGGGGCGCTGGTGAGAGCGAATCCGCCCAGTGTCG
CGGTTGCCTGAAGGCATGATGTTTGTTTAATTTTGTCAGGGAAAAACGACTACTGTGGCT
TGTGTACTACCGACACAATACCGGGTCTCGTGTGGAAAATAGACAAGCGTTGTTTAATTT
TCACGGAATACTCCTTGCTACGGACAAGAAAGCACGAGAAGATCGCGTGGCACTACTTTT
AGTAGCATTTGAAAAATAGACTTGTCTAACGGTGACGTGGCAGTGTCCAGTCTTGTTTAT
TTTTCAGTTACCAGGTAGTCTTTAGTACTGTACATCAGGCTATTCTTAGATTTTGACTCT
TGCTTCTTGTACCTGTAAGCCTCTCGTGTCGCGTACAAGGTGTCTGAAGTTTTAGCATGT
CGGAAAGCGACCCTGGAAACTTATCATGTTGCCAAAATAATAGTGCTAGAGACCGACTTC
CAATTTCATCGATGAGCAGAACATAACCTACACTAGACCACGCAATACGTAAAATGGCTC
TTAGTGTGTACTATCACTAGTATTCTGTATTTTTAATTCTAGCTCGGGCCCTTGGATTAT
ATACCGAATATAAGTGGTGTAGTGTTCGATTTTTCTTGCCCGAGCTCGACTACTGAATCG
AATACGTGCTTACAAACCTTTATACACTCTCCAGCGTTTGTGCCCCCGGCGAACACCAAA
TAACATGACAAAATATAAGCTACGTTGATTCACTTAACTGCGGCCTCCTGCAGCATTGCT
TTGCGGTGTCCCCGGCCTACCTTGGCCACCACCTTGGTACGAGAAACGTTGTCTCTTTTC
CGCTGGCTTCAGGATCTGGAAAGAACACATGAGAGTTTCGTCGACGCTCATCATTGCGCC
GGCATTGTCGAATTCGCCACAGTAATTCGGGGCAGAGAAGAGAGTCACAAGCTGTCTTCG
AGCGAAAAACTCGTAACCGTCCTCCACAACCTGGTGGGCACGGCAAATCAAATCCAAATC
ATGCTTGTGCAAGAACTGTGCAACAATATCTTCCCCGAAAGTAAAAGAGACACCACGATC
GTTCTCACCCCAACCATCGATTTCCTTATCGGGGTCAGACCAGAGGAGATCACACAAGAG
ACCGGTATCGGGGACATCGGTAGGCCGAACAATACGTTTTACTTGGTCCAAACTGGTAAG
CTCGGGGCTGAGACCACCGTGCATGCAAAAGATCTTTTCATCAATCACGGCAGCACAGGG
AAGACAGTTGAAACAATCGGTAAAAGTCTTCCAGAGCTTAATTCCGAATCGTCTCTTGCA
CTCATCGTAGAATCCGTAAATACGGTTGATCGATGCACATTCATGGTTACCACGGAGAAC
AAAAAAGTTCTCTGGGTACTTGATCTTGTAGGCAAGCAGGAGACAAATGGTCTCCAAACT
CTGCTTACCACGATCCACATAGTCCCCAAGGAAGACGTAATTGGATTCTGGTGGGAATCC
ACCATATTCAAACAGGCGCAAAAGGTCGTAGTATTGGCCGTGAACGTCACCGCAAATCTT
GATCGGAGCCTCCAACTCGAGGAGCATAGGCTGTCCAATCAAAAGATCACGGCTGCGGAG
GCAGAGCATTTTAATCTCAGCCTCTGACAAGTCCACTTGTTTTCCTGGCCTGGCTCCACG
AACACTAAGGAGCTTGTCGATGATGATATCGACGGGGTCGCTTAGCAGAGCAGGGCCTCC
AGCTTGGCCTCCATTAGCGGGGGCTTCCCCTCCAGGAGCGTTGGATGGATCCTCGGACAT
TGTGTGACTTGAGTTTTATCTTTGTGAGTTTCTCGTGCTTCCGTTACTTGGTCCTGATTA
TAGGCTAATGAGAATTCCAAACAAGGTATGTAATGTAGATTGATCAATGACTGTGGGGGG
AAGCTCGACCGATCGTCAAACTTAACCAACAATGGCGGCTACTTCACCTGTGCGTATGCG
CCCCTGACAGTTTTATTTTGCTGCTCGCTGCTCACTGCTCACTGTTCACTGTTCACCGCT
TTTTTTGCATGTCTCTGGCGGTCACAAAGCGGCATCGCTGTGAAAAGTCT
>CC-1-1_S45_L002_R1_001_(paired)_contig_79
GCAGATGCAGATGCAGATGCAGATGCAGATGCTGATGCTGATTCTGGTGTGGGTGTGGGT
GCGAATGCAGGTGCTGATGTAGGTCCTGATGCAGGTGCTCGTGTCAATGCATCATGATCT
GTTGGAGTCCTTGGAAATTCAGCATGATTCTCGCCTCTGTTCACCTTCTGCTTCTTGCTC
TTTCTGCTTTTCTCGGACTTCTTCGTGCTCTCCTTGCCATTGGATTTTGGCGTCTTCTTT
TTGCTGCTCTTGGAGATTGTCTGACGAGAAATGTCACTGGAGATCTCAAAAGCTGTTGTA
TCAGTTGTTGGGAGCTGCCGTACTGCAGGCAAAGAGAGTCGCTTACTGATTGTTGGGACG
ACAAGGGCCAGGGCCACAGTGCCAAATATAGTCAATTGTAGGAGAGATGTTTTCATGTTT
CTTTCGTTTTTATGACATTATTCCGATGGAGTGACAATGTGTGACAATCGTGCCAAGTTT
TTTAACATCAAGGGATTTTTACTAATTACGTTTTGCTTTCCG
>CC-1-1_S45_L002_R1_001_(paired)_contig_80
ACACGCAAGCGATCGCCAATCACGAGAGTAACCATAAAATATTTATGCATACTTAGACCG
GTATTTCTTAACTCGTATAATTAGAAGAAGTATTTAAAAGCGGGATTGTCCAAAATTCCT
ACTTGTCACTTATCCAACTGACCATGTGCCATAAATTCCTGGGACTTCATTGAGAAAAAT
GTGACTCTCCAAATTCTATTCAGCGAGCGCGAGGCGGGCCGAGATGCAAGAAGATGCAAG
AAGATTCTTGAAGCGTTTTGTCACGAGCAATTTCCAAAAATACTGTAAAGCAAAGGCTTT
CCTCCAAATGGGGCAGCTTCTCAACAAGGAAAGTTCTGAAGCCAGTGACTACTCCATCCA
ATTCTCCTTTTCATTTCGAAGCACCGACAATAACACACGCTCCAATAAGTAGGTTCGTGT
GATTAGATATGACAGCCTCTTCCGTAGACTGCTACTAGCAATCTGCGACAGGAAAGCAAA
GCCCCCCATGGACCAAGTAGCTTAACGTAGGGGGTCACTGCTGAAGGCGTCATGATCGGG
CACTTCAAGGTGCTCGAGTCGATTTTTAAAGATCACTCTAGCTAGAAAACAATCTCGAGC
ACTGTCACCATTCCTATACATGTACCTGCAGTCACATAGACATACTCCTACCCGCCGGTG
CAATGATAAATATATCTAATAACATGTGCGAGCCCGTCTTTGAAAGGGATTTCAGATCCA
TACCAAATACAAGACACATACCGTCTGCTAGACTCGCCTAGCTCATGCTCCTTCTCTGGC
TCCTCATTAGCGCGCTCCCTCTCTTTATTCTGCTACCAGCTAGTACTTCCAGATAGATAA
TAGATTTACAAATGAAGAGAAGAAATGTGTAGGACCTGGAGGCATCGAAACTGCTGGCGA
ACCTCATCGCAACAGCTAAAATGGAGTTTCTGCAGCCGGTAGCATCAGCAGCCCCTATCT
GAGAACCTATTGTGGCATCAGCGAGAGAGCAGGCTTGCCCCAAAGAGCCCGCCAAAACGA
ATCCGGCTTCCAAGAGCTCAGAAAAGTAGCTAATGTACAGCTTCTTCGTATTCGAGTCTC
TTTCCAAGACACAGGTAGCAAGAACAGTCCAGTCGACATCTTGCAAAATCCTGAAGGATT
CAAAGAGGATACAGCATCTCGAAGCTAGGGCTAGTTCAATCCATACTTACGGAAGATGCT
TATGAAAGTAACTCTAAAAATATACAAATCTATTTGGCTAATACAATCATTTCTTCGCGT
TGGTAGGCTAGCAGACGGCAAATACATCTCTAGGCAGCAATAGCGCTCTTCTTGGAATGC
ATAGGTGTGTCCATACTGGTCGCATTGAAGTTCTTTCCAGCATTCACAATCTTCTCCATA
TCAATATCTTCATTAGCTGCCACGCAGTCTTCCATTTGAAAGTCTTTCAGCGACCCATGC
TGATAAAGAACTGCCTCGAGACCTTCAAAGTCTTTCTCCATTCCTTGCATGACAAGGCGA
TGAAGACTCATCTTTTTCAGACCCTTGGCATTCTTGAGCAACGTAGCAATAGCATCGACC
ATCAAACCAGAATCACCAAGGAAGACTTCCTTGAGATTTGGCAACTTGGCGACCTGGTCC
AGAAGTTCGCCGCGTTCTCTGCCATAGACACAAGCGATAAAGTCCTTATCGAACTGGATA
GACTCAATGCTTGTGTTGTCTTTTAGAGCCGCGATCATCTCGCTGGTTTCACCAAAATAC
TCTTCGGGGACAGCGTTGAGATGAAGGTCAACGACTTGATTGGAGCGGATATCTTCGATG
GTAGTCATGATGATGGATGAAAGAGGAAAGAGGAAAGGAGGAAGATAAGCCTCGAAGAAT
ATTGCGATCTAAAAGACGAGGGCAAGAAGTTATGTGATCTAAACTATCAACTCCTTTTTC
GAAGACGATTACATGATGGGCTTGCCATGATGTATTAAGGCC
>CC-1-1_S45_L002_R1_001_(paired)_contig_81
ATTCGACGCCATATAAGACCTTTCAGATATTGTACCACTCAACAATAATCAACAACCATA
CACTATATAATATACTGTATTAATAGTTTGCGACAACACACATTCCATAATTAACCCTCT
ACTATCTTGAACTACTATCTTGAACTACTATCTTGGTGCATTTCAAAGATCTATTTTGAT
GCTTAAAAATCGAAGCAGAAGTTTAGTCACTCTCACTTGCCACGCTCGAAACAGCGGCAC
TGGACACAGAGGCGTCGTCCTCGTCGGGTTCGGAGCCAGATGCATCCTCATCACTGTCGT
CATTGACAACGATAGCCGTGTCACCTCCACATGACGACAGCAGCTCGGAC
>CC-1-1_S45_L002_R1_001_(paired)_contig_82
GAAGAGACCATTCCTGGTGCAATATCTGCTCACCGAAATCGAATCGAAGGATCCTATTTA
CTTTCTCGTGGGTGTCAGCTGCTAGAGCGAAGAATTGCTTCTTGCTCAATGCCGAATATG
AGCGTTGTGCTTCACGAAGCACCCATGCTTGCGACGCGTGAAGCGAAAGGAACCAGACAC
CACCAGTACTGGAAACGTCCTTCTTGTTGGGAGGGAGGCATTTGACGTTCCAAAGCTCTT
CAACGTGGTCTTGGAGAGATTGAGCCATTCGTTGATCTTTCTCAGGATCATCGTGGTCTT
TGGCTAGGTCGATTTTATTGCCGATAATGACAATATAGTCGTTCGCGGCCTTCAACTTTT
TGATAAAGTTGAGTAGATGGTCATGGCGTGGTTTTGTGCTATCCAGCACAATAACCTTGA
GATCAGAAATTTTCCAATTACGCCTAACGTCGTCGGCTACAGGACCATCGTAGTAGACCA
TACCAGGCGTCGATT
>CC-1-1_S45_L002_R1_001_(paired)_contig_83
TAACATCGCAAAGTTGCTTGGTAACCAAGGCAACTTTCTGCCCGGCCGTTTCTTTCTCTT
GCCCTTCTAGATCCTCATCTTTGAGACTAATCGCCATTTTATGGCAACATATACCAAACG
CACGAAGCTCCTTGACAGCATTTGTCACCATTTTAATATCCATGCGTGATTCAAACTTGA
TGAGCGCCTCTGAAACAAACTTGGAATAAAGATTCCAAAATGTTCGGATGACATGGTGAG
CAGAAGCATCGATAGCCCGGTACCGCAAGAATAAATGTTCGAGCTCTTGCACCATGCCCT
CCTTGGGCTGCACGAATCGAAGATCATTTTCCATCTGCCTTTCAATGAGCAAGCTCTGGG
TTTGCCGGCCGCCAATAAGGAGGCACAGAACCTCCAAAAACTCAGCAAAGCGGGTTTGCT
GAAGCCGACCTTGAAACCTCTTTGGGTCTCGAACCAAAGCATAGGCTTCATTTCGTTTTC
GTTGAAGAGACCATTCCTGGTGCAATACTTGCTCACCGAAATCGAATCGAAGGATCCTAT
TGACTTTCTCGTGGGTGTCAGCTGCTAGAGCGAAGAATTGCTTCTTGCTCAATGACGAAT
GTGAGCGTTGTGCTTCACGAAGCACGCATGCCTGTGACGCGTGAAGCGAAAGGAACCAGA
CACCACCAGTACTGGAAACGTCCTTCTTGTTGGTAAGGAGGCATTTCACGTTCAAAAGCT
CTTCAACGTGGTCTTGGAGAGATCGAGCCATTCGTTGATCTTTCTTAGGATCATCGTGGT
CTTTGGCTTGGTCGATCTTATTGCCGATAATGACAATATAGTCGTTCGCGGCCTTCAACT
TTTTGATAAAGTTGAGTAGATGGTCATGGCGTGGTTTTGTGCTATCCAGCACAATAACCT
TGAGATCAGAAATTTTCCAATTCCGACTCACGTCGTCGGCTACAGGACCATCGTAGTCGA
CCATACCAGGCGTGTCGATGAGCGTAAAGTGGGTGTCTCCTCGCATCTCACACAAAGGTT
CACCTTCCACCCCCAACAACTCGGGGACGGTGATCATCTCGGTAGATTCTGTCTTGTGGT
TGCCGCAATAGTCGCGTCTGAGAAGCGCATTCGCCACTGTCGACTTACCAGAATCTTCTT
CACCGAGAAAAATAATCTTGATAGCATGGCGGTCCTTTGGCTCCACGGATATGTATTTCT
TAGGCTGGGCGTTTCCCATGGTTTGTCTGAACCAAGCTAATGTACCGATGTGGTCTTCTA
TAGCTTCTGGCGATCGTTTCGTTTGCTGGAGAGTGAATTCAGAAACTGTTTATTTAATAA
GTTTGCGAAGGAAGTCACGCAGCACCCCGAAGAGAAGAGTATCGTTCAACGTACCAGGAG
TGTTATGGATCTTCCACGGTTCACATTCCACGATGGCTACAGATCTCAGATTTTCGTGTA
CCCCTTGAGCGCCTAGAAGTCGATGCCTTTATCAAGACTGAAACTGAGAATATCAAAAAG
ATGATGGAGATGGAAGAAGAAATGAGTAAGTTCAGTGTCGACAATAATTACATCGGCAAT
GACTATAAACAGATCGCCCTCAAGGCATAAGTCATGGCCAAGAAAAT
>CC-1-1_S45_L002_R1_001_(paired)_contig_84
GAATATTGAATCAAACGACCTTGATGCACATGACTGGTGTAGTCTTGCGCTCTAGAACTT
GATTGTTGAAGATAAAAACAGCTTGGTTTTATGGTTCTGAGTCGAGAGAGTAAGAGTTTG
CATGTTCGGTTTCCCGACAGCAAGACTCGGGCCTAACCAACCGCCTACTGTAGTCTAGAA
GATCCTCTGTGGAATGACGAAAGAACAACAGATACGTGTGGAAAATATGTACTCCTATTA
TTGTACTCTTACTGTACATCTCATGTTATGAAAAATATGCTGTTACAGCGTTGTCCTCGA
GCCAGTGAAACAAGTATCTCTCGAGCTAACAACGCATGTCATGTCCTGTCATTCGACCTG
CGTACCATACGCGGATGCGGAACTTTTCTAGCCTAGCCTACGTATGCAGTGCGGCTCCAT
AGGTTCGATCAAAGTCGGCCACCGCTTCATCACCGTCTGGTAATACTCTGGCACCAAAAT
TGTACAGAAAGGCTTCTCGCCATTGGAGTCCACTTGTAATGGAGAACGACGAGTCATCCA
CCAACAAGCCTTCCCCTGTATTGGCATTGCCATTCGTTATCCTGTTCGTAGTATTCGACT
CAGCAGCTTGACCACCAACAACAAGGGCATTGTAATGATCATCGACTTCAATATTAAACC
AATTGCCTGCGGAATCTTGCGTTCTTAGAATGCGTCTCGTTCTTCGTCTGGGAGGCGGTG
GCGGTCTCTTGGGAAGTTCGAAAGAGGCATAGACACCCCAACAACTCTCCATGATGAATC
CCCAATTTTTGGTGGGACTCCGTCGTACACAATAGGTAGGAACATCTCTTCCCCCGACGG
CAAATCGAATGTACGATCCAGTCGGTCTAGCCGGCATATCCAATGGCCTCGTTAAAAATC
TCCATGTCATGGACATGGGAGGATCGACCAGAACAGCAGCTGCGGCTCCATTTGCATGTG
CGGTTGCGGCTCCAGTTCCAGCAGCTCCTGCCTCATTGTGCGGCCTCGGAAAACGCGGAT
GATCCAAAAAAGGTTGCTGCCTCTCGACGCTATATTCCTTGACGTTCCCATCCTTCAAAA
ATACCATTTTCCGACAGGGATTCCCATTGTACCAGGGATCCCACGAGGTCCAATTAGGTC
CGGCATTTTCCTTGAAGCGAAAGGACCAAATGGTGCCCTGTTTCGTCTCTGGATTGTACG
TCAATTCGTCCGCAGTCACGTACTCTCGATCGCGGGCATCCTTCAGAGACATGCGATAAC
CTGCCATGGGGTCGGGGTGGGAGATGGCACCAGGAGGGACGTGGACCTTGGTCTTCCAGA
GTTGGCGGCACAAATTCTCCCAACCGGCAGAGCCTTGAGATGCGAGAGCGCGAAAGGAAC
GATTCAACAAGCGGATCGTCACTAACGACTTGGCATCTAAAAAAGAAGTAATGCCACAGA
CAATATCATCGGGCAAGGCATAGAGCGTATAATCGCACGTGAC
>CC-1-1_S45_L002_R1_001_(paired)_contig_85
TCTCGTAACTACTGAATTCTATCAACATCATCATCATCATCACATTTTATTATACGAAGA
GAACAAAGAGAACCTTCCAGCGAACCTTGGAAAATCACTTCACTACAACAGTACAGTACA
GTACAGTACAGTACCTACCGATAAGAATAAGAATGACAGTTTATACTCAAGTCGCTACCA
ACCACTATGATGATGATCACCATGATGATCACCATGATCACCATGATGAGAATGGCAACG
AACATCTCGATCCCATGTACGACGACGAAGAAGACCCTCCCAAATCTCCAATAGTCCAAG
TCCAAGTCCAAGCCGAATTACAATCGGAATCGGGATCATCATCATCCAGTCGTCCACGTC
CCCATCGTCCACTACGTCCTCCTTCCAATTATATTTGTCCCTTGACGTTACAACTCATGA
ACGAACCGATGAATGATGGATGTGGGCATTGTTTTGATCGGGATGCCATTGTGGCATGGT
TGGAATATCATGAAATGTGTCCGATCTCCCGAAAACCCATTACCCGACGAGAATTGCGTC
CCTCACGAGCCTTGGGAAGACGCATTCGAGAGTGGAAACGATTGCACAAGCACGACTACA
AGGATGACGATGAATATGAACAACATCAACAACAACAGGAACAAGATGGTCTCGAACTGA
TCATGATGACTACTGATATGTATTCACGGAATGACACATATTCTCCCATGGAATTGATAT
TGTTGCCCCAAGAACGCAAAGTCTTGGGAGGTATTAAAGTGCGAGCGCATGCCTTGAGAC
GTCAACGACGAAAGGAACGCATTCTTTGGGGGATCATGGGAGGCGTTGTGGCGGGAATCT
TGGTGGTCGTCTTTACCTTTGGATTAAAGTACAGCAAGTACAACAGGGGGGGGCAAGGCA
ACTAGCAACAACAACAACAACAACAACAACTAGAAGGGATCTACAGGAACAAACAAACCA
ACAAACAAACCAACAAACAAACAAACCGGTCGTGTGCATGCATGCATGCACCACAATTCC
TTCCTTCCGCTCTCCTATTTCTCGAGCGCCTTTTTGATAGTCCCACATTGGTCCCGGAGT
TGCGCGCGTGTGTCTTGTCTTGCAGTATTACCATTACAATCACCATCACCATCACCATCA
CACACGGGGCGTCGCATATGGTATATTGCATATTGCATATTGCAAATGCTACTCACTACG
GGACTACAAATCAAGAATTCCTTGGATTCTCTCGAGACAAGCGCCAAACATCCATCCATC
CATCCATCCATCCACCGCATGCAGATGTTATCACTCAAAAGAGACCACACACACACGGCC
TTATTATTAATAATAACTCAAAAAGAGAAGACCACACGCAGCCAGCGATGCTAGTATCGA
TTATCGATTCTGCAGCCCAACTTATGCCTAACCCTTGGTGCAAGTCGTAGTAGACTACTT
GCGGATTCGATTTCAGTTGCAGTGGACCGCCCGAGTTGCCCCCAAAAAAAAGCCACAGAA
ACGCACACGACTGACGCTCATTCACTCACTCACTTCATTCACTCATGTTGTGTCATAAGA
GTGTGGCTGACCATCCGATCCGATCCGAAAGGAACTGCCATTCCATTCCTATTCCGCTTT
GCTCGCTGCCGGATTTTTTATATGTTTCGGCCGCACCAATAAATGGCTTGGGACCGACCG
ACCCTCTGGAATTATTTCCAGGATGGATAACGATTGGAGCATACGGTAGATGTCGACACG
GAAATTAAATTTCTCTCGTAGAGAAAATACAAAAATAATAATAATGTATGTATTCTAGAT
CGGCCGTCACCTATCACTCAGGAAGTCTGTCGTAGTCTACCTTTATAAATAGGTTATTTT
ATTGTTCGCTCGTCTTGCCTCGACGACACAGCAGTGCAAATGGCTTCTCTTGGAACCCCT
CGTGCTACTGTACAATGCGGACCTGTGAATTTCCAACAAAGAACATACAAAAATAGTGCC
TGTCAGAAGTAGGATCTCCAATCAAATGAAGACCGAAGATCTGCGATGGAGTCCACCTGC
TCTAGATTCCTCTAAGATAGTCGAATGATTTCAATTTTTCTCTCTATCATTATTTTAATT
CATGTGCGCATTAACGGTCGACAGGTGTCGACGAACAAATATATTTACCTTGCGCGCACT
AATTAAATTATGCATGCGTCAAAGTGTGCTTTGTAGCCTTGCCAACAATAATTTTTCTCA
TCTTTTGAGCAAATCGAAGTGTACACGCGGTCTCCTGCAAATCCTTCAGGTCCGAACTGA
TACATGCTACCATGACCACCTTGGTATCTGCTTCCAGACTGTCACTTAGTAAATGCGTCA
GTGTGGAATTTCTGTACGGGACGGAGCGGCTATATTGAGTTCTGGCATATACCACTTCGC
TCAAAGTCGTCATGGACTTGTTGGTGAACTTCCATTCCTTGTTGTTGCCAACGCCAGCGA
ACATGGCTTCAGGTGTGGAAGCCTTCTTTGGCACGCCGGTTGGTCGACGCGGCGTGACGT
TGGAACTGGCAAGGTCGACAAACTGAATCTTTCCAGTGCTTGCAATACCAGTGGAAGTGT
TTGTCGAGGCAATCTTGAGGGTGGCAATAACGTGGCTGTTGGCTTCATGCTCGGCAAAAT
CCACTCCTTGCTCTGCGAGTCTACTAGCACGCTTGCAAAGACACGCCTTCCAGATTTGGT
GGACTTCCTCAAAACTGGAAACCTCAATCGATAACAGACCAGCAACGATGGTTTCCCCGT
TGTGGTTGGTCTTGATTTCAAGCTTTGTCGGCTTCGATGAGACAGAGCTGGGTTGCGAGC
CGATGATATCCTCTGAATCAGCACGCTTGCCTCTATTACTTTTCCGCGCTCCCTGTCGGC
CTTCTTCTACAGTAAGCCGACCGCGAGCTTCGCCGATTTCGGTGCCAGCGATCAGGTCAC
ACAGACGCTCGTTGTTTACCTCAACTATTGTAAATGTTACCACGTCTTCGTATCTCTCAT
CACGGTGTTTTACCACCGAGAACAATTGTTGCGCTGCCTGGAGATGGACGCCGTGGTTGC
TGATAGATGCAGTGTGATCGCTGGAGTAGCCCACATCCCCAATCATTGTGTGAGTCTTTC
CGCAACCAGTTTGTCCATAAGCCATGATACAAACGTTGAAACCATCGAGCGCCCCTAGGC
AAACTTCTTCTAGTTCGTTGTAGATTTCACCTTGCCCCATGTCCGAGTCAAAGATTCCAT
CAAACTCAAAGCTGAGAGGCGTGTTGCTTACTACGGTATCCTTGAATCCAGCCCGTTCAC
GATGAAGCAAGAGGAGTTCACGAGACGAGATGGAAATCGCCGAGACGCCGCCGCTAATAG
GGCGTAACCTACAATAAACTCGAACAGCGCCGCGAAGATCTTGAACTTCATTGAGGAGTT
TTCGTCTGGTCGCACTTTCCATTGCGAGTTTGGTGCGCAGTCTCTGAAGCTCGTCCTGAG
AAGCAGCTGTTACAACCTGGGAGGCTTGCCCTACCCACATCTCAGGCTGTTGTGGTAGAA
AATTGAGTTCATTATCGGATGCTTTCTTAGGCAAATCAAATTGTTTGCGAACGGTCGTGA
AATCTGGAAATACTTCGAGAACATCAGGAACCGAAGCAGAAGACTTTTTGGGAGACTCGT
GCGCACACAATGAAAGGATTTCAAGATTGTCACTTGACGAATCCCTCAAACCGACGGATA
ACAGCGTCTTGGATGCCCCATCGTCTTTGATATGACCATACAGCTTCTTCTTGGCACTGG
CTACCGAGCCAAGTTCCTTGTCATCATTCTCCAAGCTTGCTTGGAGCTCCTTTTCTACCA
AGGCCCGACGAGCCGTCTCGAGTTCTACTTCCAGCTCCCGATTGCGCTCCATGGTGGTTT
CCAAATTCTCCGTTGATGAAAATCGTTGTTTCATGGATCCTACCAAAGCGCTTCCTTTTC
TCCGTTCATTCTCGAGAGCCTCCATCATGGCAGCACGTTGAACTTCAGCGGCCGCAGCTC
GGGTTTGCAAGGCACCGGCTTCTTCTTCGGAAGTCTCCGCCTGCTTTCTCCAAAAGGAGG
CATTTCGTTTTTCTCCCTCCAATCGTTCTTCAGCTAGTCGTTGCTTTGCCATGGCTTCTG
CGGATTTCTTTTGGGCCAACGCAGCAGCTTCAGCCGCCTTATGTGTGACAGTGCTATTCC
AATCTTTACTGCTGCTATTTTCCGCACTCTGAATCGCTTGTTCTGCCACCTTAACGGCAC
GGGCAGCTTCGGCACGACTTTCCTCCAATTCCTGCTTGAGCTCGGTCAATGCCAAATGCA
ACTCTTCCACAATATCCTGATCAAAGCCAGCGCCGGTGAGAGAGGATACGGCGGTGCCTT
CCTCCGCATCATCCTCTTGATGTTCATGTTCCTTTTGTTCCGACGGAGAAGGTTGGGATG
GAGTAGAAGGCAGATCCTGGATGGGATTTAATTCCATGTTGGACGAAGGAAGCGAGATCA
GCAGCTGTGGATCTGGAACAGACGAATTCGTCACTGCAGCCTCTTGTGTAATCTTGCCTA
ATTGGGGTGATGACGAAGCAGTATTTTGCGGTGGTCTTCCATTTCCGATTTCAATTTGCA
AATGCCGAGTACATCCTTCCGTGGAGGGTGCCGTAGATACGACTGGCAGCGGGGTCAATC
CCTTGGTTGTGGTAATCCTGGGAGGTGCCCGCTGTGGCGGAGCATCCGCTTGCGAGGATG
CGGCAGACGCAGACATTTGTCCTCGAAGTGAGTGAGCTCCACTGAAGGGCATCTTTCTTC
CGTCTCTTGACTGCGGCGTTCTATCGATGGAACGAGCACCCGAGTTTAGATTTTCTTCTC
CCTCCAGCGGCACATTAAGAAACTTGGAAAAGGCTCTTGCAAACTTGTCCCGATCAAGTT
TGGTGGGTGCTTCAATATCCAACGAGGAGTTATTAGGATCATCGGTAATCAATGACAAAA
TTCTAGACGATGGATTGGTATTTCGTCTCGCACGATCTGTCGTCTTTCCCTTACGGACGC
ATACAAATTTCTCCAGAGACAATTTGACATCCTTTTTCTTGCCCCAGGTCAAGACTCGCG
TCTTTTGACCCTTGAGAAGCGTTCGTTCCGCATCGTGATGCCCTGCATTTCCCCTTCGTT
CCTCACTCCGCTCACGATCTCCTCGTAATCTGGAAAATGCCCCTCGAGATCGACTCGAGA
CACTTCTGGACGACGAGATCGCCAACTCTTCCAGCTCGGCCAAATCCACGAAGCAACACT
TGACATAACGAAGGTTGGACTTGCCATTTTGATTAATTTTGCGGACTGCAACTCCGTAAG
CATCTTCGCACAAGCGTTGTTCAAAGAGCGCTTGTTCTTGATCATCCGGATCAGCTCGTT
TTCCCCATTGCCAGTCGGCGTTGGATGCTGGAAGAGGTACGGAACCAGAACCAACGCTTT
GAGTGTCTCGAGCCACGAATGGTTGTAATTGTTGTTGTTGCGCTTGTTGTTGTCGATTCC
TTTGGCTAGGAGGCGCCTCCATACTGCCACTGCCACCGCCACGAGGAACGTTGAGATCGT
GGCGAGGCGGCCCTTGTGTCATGGGGAATCGTATGGCTGAGTCTTGTACGACTCCTGCTT
CCGTAGGATTTCTACTGCGTCGAGCGTGAGTCGTCATTGCCGACTCTACCAAGTCAGCCC
CTTCTATTTCCATCTGTGAATCCTGGCTACTACGGCTACTCTCCATCACTCCATGATGAC
TGAAGTGTCTTTCGGGTACCGGTACCAGATTCGAAATTGCAATAGGGTCTCTCGTCATTT
GAAAGGAACTGGGAGATGTCGCTGGAGATTCAATCAATTGCTTCCGAGGCGGCAATCCAG
AACTTCCAGGCTTGGTAATCCACCCTTCGACAGTGGATGTGGCTATGGCTATGGGTTGTC
GATTGATAACTGTGGAGATAGAAGGTCCTTTCGTAGTACTCTTCAAAAATGAATTTGCGT
TGCCGAACAGCTTTCCAGGAGTACCGGAGCTTCCGGATTCTCCAATGGGTTGAGGGCTTT
GCTCGGACTCGCGCGTTGTCGCCCACTGCCGCTTGTTTAGCAGGCTAAAGTTGTTCTCGT
CGTGTTCGTTGGAGGATTTGGAGGCTGGAGAGGAAGGATAGTGGCTGGGAGTGAATGGTG
AGGCTATCGGTGGCGTCATCGCCGTCTCAGCAATTTTGCTGCATTCAATCGTCTCTTTTC
GACTGTTACTTTGTGAAGAGCAGGGCGGTCAATAAGGGCTTGAAAAAATCCTCCGCGCAA
CTTTCTTAGCCCGAGCGTACCGGTACCGTACCTGCCTGG
>CC-1-1_S45_L002_R1_001_(paired)_contig_86
CGCCTTTCGTTCCCCCTTGAATTGAGAGTGTGTCGATATCAACCGCTTGTGCCAGGCCAC
TCCGGATTGGGGATGATGGACGGGCTGTCCCTTGTGCAACAATTCTCCCAACCACACGGA
GTGATTCGTCCGATACAAGTGTTGGGCGAGTTCCGATGGCGCATACAAGGGATACACCGC
CCCACCCATAGTGGCATGAAAGTCATACTGCAACCCCAAACCACCACCACCACCACCAAC
GTCCACGTCGTCGACCAGCCATCTCATAATCCGTAGATTGATCATGGACACGGCATCGGT
CTTGTAAATGACCGTTCCGAATTGAAGAATGACGACATTGGAATAGTGTTGCGCAATAGT
TTCCACTTGCGTCACATAGTCTCTAGGGGTCGAGGATTCCAAATGAATCACAATCAAATG
ATGGGGCATATGAATGGCGTGTATCAAACGTTTTAAATGAACGGCATCGTGATAGGCGAC
AATGCAAAAGACGATCCGGGCATGATGGGGGGGGGTCGGAACGGTGGCGACGACTCGTTG
CAAAGTGCGGGCCGCGTGGGTTAATCGTGGCACAGTCGAGGGGACGGTGGGACGGTACTG
CGAAAAGTCACACCATCCCGCATGAGTCGCATACATTTCCAATAATTCCAATTGCCATTC
GTCTTGAATCGCAATCGTGGTAGCTGTAGCGTGATCTTGTAACACCATTTCTTTCTTTCC
AGATTTTTCCAGTAGCTTGTTCCACGTTCGGTTGAGGATAGGTTCCGCCCATTCGGTAAA
GTGGGTGTGGTTCAGGTCGGCCAAGGAACAATGCTCGAGTTCGACAATATCACTATCACT
TTGGATGGAATGTGAAGTATGGAATAGAGAGGATGATGATGCCTTGACATCGACATCGAC
ACTGGCATTCTTCTGGGACGTGGTGGTGCGTGGCAAAGGCAACGTCCAAGTCCAATCATT
TTTCTCTGACCCATCATCATGTGCTGCTGCTGCTGCTGCCTCCAAGGTTCCGAAAAAGAA
TCGAAGATGAATGGCGCACAGCAGGAGCGCCAGGGCACACAAAGCCTGCACGGTTTCCTT
GCCTCTCCATCTCCAGTAGTAGCCCACCATCCTTTCACCGTCGTGGAACGAAATCGAGAG
GCTCGGAGTTGCAGCAGCTAGTGCCAATTCTGCGTTACGTTACGTTACGTTACGTCACGT
>CC-1-1_S45_L002_R1_001_(paired)_contig_87
CCGTTGGGGTAAGAGTCGAACGAGTGTCCGGAGTAGTCGATGTTTCCGGGAAGGTGGATT
CCGGCACGGGTGGTGATCTGTCCGAGGAAGGCAAGCATACAGATACGTCCGTGCTTGAGC
TCGACGAAACGAAGGCGGTCGAAGCGCTCCTCCTCAGCATCTCCAGAGAGCATACCGAAG
GGGTCGAAGAATCCGAGAGGAGCCTGGGCACCGAGCTCGTCCTCGAAGGCAGAAGCCAAA
GTGGTGGTGGAGGCCTTCTGCATGGCAGGGGCGAAAGCGGCGGCCGAAGCCAAAAGGGAT
GCGAGGACAGTGAATTTCATTTTGATTATTGACTTGATTCTTTGACGAATTGTGTGCTTC
TCGTTAGCTGAAAACGTTTTGGAATTTCACGAAATCGGCGTGATTGGCTTCTTCACTCTC
TTTGTTGAGGAGGAAGATACGCTGGAGCCGATGAAAGATCGCCTTCAGTGCATATCTTTG
CCTGGCGACAGGCAGACGGAACGGATTGGTTCAAGCATCACCACATCGTTCCATCCGGAG
AGACAGGCGCGCCAAATCTAGAATCACGAACGGGTGTCCTACCGTTAATATGTTGGAGTC
ACGAGTGTGTCAGTCACCCC
>CC-1-1_S45_L002_R1_001_(paired)_contig_88
AGCGATTTGAAATACTCTGCCTCCGATATATTATAATAAGCTAAAGTGGCGCCGAAGTCT
AATTCGCCCCCAATCTCCAGACGAGGAGTCGCTGTCAAGTTGGGAACGGAATAGAAGCTC
CAATCACCCCTCTCAGTTCCGAGGAGCTACAGACGCTAGTACGACTATGAACTGCCACAA
TATACCAGACTGTAGTCAGTTTTATATTCGTTATGTTTCTGTTAGCATCGGCACTGCAGC
TTGCCGCCTTGTGCGCTCTTGTTGTTTCATCAAAGATCGGTCGCTGATGCTTTCCATACA
TATGCTAGTTGTTTGCTTTTATCTGCTTTCAGTTTTGTTTTGTTTCTTTTGCGTTGCAGC
AACTCTTATAGGCCGCCGCCACAGGAGCAACAGGCCTGGTTGGCAGTATAGCCAAAGTTG
GCGTACCCGTTTCCATAACGCGCGCACCTATCGCCCACATCATACCAGTTGCAGCTGTAA
GTAGACCCATCAGAATCATACCAACCTGGACGACTATCACATCCCATGCAATTTTCAAAA
GTGCAAACGATCGCCACAGTGGTACCCACAACAGTTGCAGCCGAAGCAGCAATAGCAGCG
ATAGCAACAGCTGCAGCGAGTGTGAAGACGAAAAGCTCGCGGGGACCGCGATTCATAGCC
TTGGCAAGAACACGG
>CC-1-1_S45_L002_R1_001_(paired)_contig_89
TAGACGATGTACCAAAATGTTCCAAGTCGAATAACAGACCAAAAAGGCCAAATAAATGTG
CCAAGTCGATGGAACAGAGGGAGTCAGTACATTTAACTAGAGTGGTGCCGAAGTCTAGTT
AGACCCCAATCTCCAGATGAGGAGTCGCGGTCAAGTTGGGAACATAATCGAAGCTCCAAT
CACCCCCTAATTCGGAGCACGACAATTCTCAGCTCAAAGATGGAGTGTTGCAGCCCACGT
TCTTGAATGTAGCTAAAGGGTAGACGTAGTCTAATAAGATGTCAAGTTGATATCAATTTA
TTGACTGGTTCTTAATTTAGCTTGTGGGCTTTTTTGCGATCTTATATTTTTGGTCGGCGG
TCGATAAAAAGTCGATCGCTGTCTTTTGTTGTCTTTACCAAATCTTAGTAAGCGGTGAAT
GTGCGTCTTTTCTTTGGGTCGTGGGTGAGTCTTGTCTACATCTGCCGATGCCGCTTGCTT
AAAATGTCCACGTCCAACACCCTACTGTATCGGGTCCGAGGAGCTACAGGGGTACAGGCG
CTAGTACGACTATGAACTGCTAGAATATACCACAGTGTAGTCGCTTTTATATATTTGTTC
TGTTTCTGTTTGCATCGGCACTGCAGCTTGCCGCCTTGTGCGCTCATGTTGTTTCATCAA
AGATCGGTCGCTGGTGGTTGCTTGCCTTTATCTGCTTTCATTTTTGTTTTGCTTCTTATG
CATTGCAGCAGCTCTTATAGGCCGCCACCACAGGAGCAACAGGCCTGGTTGGCATTGTAG
CCAAAGTTGGAATACGAGTTTCCATAACGCAAGCACCTATCGCCCACATCATACCAGTTG
CAGTTGTAAGTAGACCCATCAGAATCATACCAACCTGGACGACTATCACATCCCATGCAA
TTCTCAAAAGTGCAAACGATCGCAACAGTGGTACCCACAACAGTTGCAGCCGAAGCAGCA
ATAGCAGCGATAGCAACAGCTGCAGCGAGGGTGAAGATGAAAAGCTCTCGGGGACCGCGA
TTCATAGCCTTGGCAAGATCACGACGACCGTCTCCAAATAATTCAGCAACGGCACTCTCA
CAACTAGTTCTGGTCCAAGCCAAGACCCCGCTCGTATCCATGCCCGAGGTGCCTGCATAT
GTGG
>CC-1-1_S45_L002_R1_001_(paired)_contig_90
TGTTGTTGTCTTCTGTTGTTGCTGCCGTTATTGTTTTTGGAACGCGACCATGATTATGAT
CATCCGCTTCGACTTCTACTTGTTGTTGTTGAATAAGCTTAGTTACGTCCGCGTCGGCTT
GTTCAATTCGTTGAATCAAATCCGAAATGGGCCTCGTTGGAATCGCAAAATCAAAGGCCC
CACTAATCTCGTCGTCGTCCACTAATCCTTTGGTAGCACTTCCAATATCAAAACTAATCA
CATCATAAGGAATAGGTACTGATTGTTCCACCAAGTACACCAATTGCTTGTCCACATCGA
CATCTAGGACGCCATCTTTGACGAACGTAATCTTGGCCCAATCCGCAAGTTGATACAGGT
CAATACTAGTCGCTGTACTACTACTACTACTACTACTGCTGGTATGGTTGTTGTTGGTAT
TAGTAGTAGTAGTAGTATTGTACAGTTTGGCGAGGTATGCAGGAACCATTCCGCTATAGC
TGGCGACTGATTGTACGTCAATTAGCGTAATAAATACATTTGGCTCCCTA
>CC-1-1_S45_L002_R1_001_(paired)_contig_91
TATTTTTATGGTCTCATTTAAACGGGGTTTTGGGGTAAGTTGAAGTATGTAGGCTACTTT
CGAACTTGTAGGCTCTATCTATTTCTTCAAGTATTTTCAGCCTAATCTGCGAGGCTTTTA
TTAATTCAATCAATAAGTTCAAAGAAAATGCTTCACAAAAGGCTCTATTGTCACAAAAAT
AAGGAGTTTCTAAAACTACCAGGACATGTATAGGGTTTATAAATAAGATGAATTATCTTT
TTATAAAAATTCATAAGGCGACTAACATAAAGATGACTGTTGAAACTTGACGTCAACCAA
CACGTACTTAGTTTCCACGAAGCTTACGGTTTTGGTGGTTGTTCGCAGCAAGGCTATCAT
CTACGAGCTCCCTGGATCCGTGGGGGTAGAAATCTTCAGACATGTCATCACGCTGAGACT
TCATATCAGCACACAACTTGTCGAAAGAAGAAGCTGAGATCATGTGGCACTTCCTATCAA
CCTGCCAGGTGACTCCAGTGTACTGGGAGCAAACCTCGTTGTCACGGCTAGTTCCAGTGG
TAGATCCAGTGTACTTGGCAATGTCAGCACCCATCTCACCATCAACAACCATACCATGGA
TGAGGTCAGGGTAGTAGTATGCCTCATCGTTGACAATGGAGAAGACCTGGGCCTGGACAC
CAATCTTGGCATTGGTAAGTGAACCTTCGAAGTCAGTTGCGAATCTACAGAAAACACCAT
CGTAGAAGGGAGACTGGTACTGGTTGGGAGTACCACAAGCACCCATGTTAGAGTGGGGCC
AGTGGACCTCATAGGTCTCTCCAACGTGCATGTTCTCGCAGTACTTCCAATCATACTCCT
TGGTGAACTTGGGCTTGGTATCATCGTAGTGGTGGCACTGGTATCCAGGTCTAGCAGCTC
CTGCAAGGTTGCGGTGAGCATCATCGGCATGGCCATCATCAGCGGAGTGAGCATCAGTGG
GACCAACTCCAGCTTCATCGTACTCTCCAACAGAGAGGTGCTCAGATCCAAGATGCCAGT
GGACATTTACGGGGCACAAACCAGCCTCCCAGTAGGGATCGGTGATGGGCACAGAAGTAA
CTTCAAGGTCTCCCTGGTATCCCTCGGTGACGTTTGCGCCAGACTGCTCAGCAGTGCCAA
GAAAAAACCTGCTGGCGTTCACTGCCCCTTCCTCTCCGCCGATTGCATCGATGATACACT
GAATGTTAGCAAGACCCGGATTGGTATCAACACAGATGTTATTTCCAGCGGGGCCAGTTC
TAGTAGGCAAGTCCGTGACGGAAACGATGATGTCTCTTTCGATGGCCTTGTTGTCAGAGG
TCCTAGCAACAGCAATACTGAGACAGACAACGACAGCAGACAGAACAGCTGTGGAGGCAG
CCAAGATCTTGTTTACACCGGTCTGCGCGGGAGCTGCTTTACCTCCGGATACTATTGACT
TGAGTTCTGAACTTACAGGAGCTTCAGCCATTGTTGATGATTCGGGAGCTTCAGCCATTG
TTGATGATTATGTTAATGATATTTTTATGAGTATTGATGAGAAGTAGTAGGCTAGTTCAC
ATTTGTTCAGGGCCACAAAGAGGATCTTCTTCTTCTCAACTTGTAC
>CC-1-1_S45_L002_R1_001_(paired)_contig_92
ATAGAATCCGAATCCCTTTTGGGAAGACTTGAAATTGTCTGGGCATTCAAAATCCTCTCG
TGACACCAAAAATGGCTAAAAACAGGAAGGCAAAAGGCCAAAACCTGGCAGGGTTCTAAC
CACGTACCCTCATGTATCGCACGTTAACCCTACAAACGCGTGAAATAGCCTAGAGGCCTG
CCAACGTCCAGGCGTTGTGGTACAATGGTTGCCAAAGGCGATAAAGCATTGATTTTTTAG
ATTAAATTGTTATTTTATCATTTGACTCGACTCAGTAAAAACCGTAGAAAACGTACCGTG
TGGTACTCGTTTGTAGCAAAGTCCTGAGCGTAGCCATTTGAAACGTATGTGACTGCTGCC
CGTTTTTCATTTCGATTGGAAGTCGACATGCTTGTGCATTGTCTCCTAAAAGCATCTGTG
AAGCAGTTTTACGGTTCGTTTCAACACATCTATTCACTTCACCTCCTGACACGCTTCTTC
GTCAAATATTAAAAGACCGATGCAATTACTTCCGCCAAAACAGCCATTCCCAATGAAACA
AAATGAGAATAGATCCTAAACGTAGCTATTTCTAATAATCTGCTAGTCGAAGTCGTTTCA
ACGGAGCATTGCTGTCTTCCAGAAAGCCGTCCATTCTGGCATACATGTTAGGCGTGACAC
GAGAGTGGCAAACGACGAGAGAATTAGTATCGAACGCTTTGGTTTCGGATTCATCCCCCG
GTGATATCCCACCTTCTGAATTCTTCCTCATAGCTAATTTCTTGACAACTTTTCGTCGAC
TTCGAAAGGCTTGGGAAGCTTTTTCTCGCGCCATGAATTCGTCGCACTCGATCCAAAAGT
CAGCATTTCCATCTACTTGTTTTAAAAACCTCCCCCCTGTGGCTTGAATTATATGAACAA
TTTCCGTCGTGAGCATGGTCTTTTGAAAAACATTCTGTGCTGCTTCGTATCGGTCGTGGT
TCTCCTCGATAATGTGAAGGAACCTCGTATTGCCACAATGACGTTGGGATCCTTTTCCTT
TTCCTAGAAGTACATCGTTGGGTCCAGGCGAAAAACCATCCATCGCAGCCTCACGAGAAG
GCGGAATCCGTTCCATAATTCTTAGCCTCTCGATCCATTTCAAGTGATTCCCGATCGTGA
ATTCGCCCTCGGTGGTTAAAGGCAACACATCTGTGGTGATTCCAAATGTCATGAGTGCAT
AGTGAATCTCAACACAAGTACCTAAATGAGCTCGAATCCGGGCTCGATAATATTGTCCAA
TCACATACATGCCTATGGAT
>CC-1-1_S45_L002_R1_001_(paired)_contig_93
CCCCACCCCTGCCAGCACTCCCTCCTGAACGTATTCCGGGGCAAAGTAAGCCACAAAGGG
TAGCGACATAAGAAGCGCACTAGCAATATTCAAGAGCACTGACTTGATGTCAATTCCGTA
TCCCAAAAGGCCGGCTGTATTTATTTTGAAAAAGCGACGATGGGCAATATATGATAAACC
AGTGAGAAAGATAATGTGAGAAAGGAGAAGCAATACGGTATGGTGAAAGACAAGAGAGCG
ACTCCTGGCACAAATGGCAAGAGAGCGACTCCTGGCACAAATTCGTAGTGACCAAAACAT
CCGAAATGAACCATGAGGCAGCAGTATCACTCTCTTCCTCAAAATCTTGTCAACTCACAG
TAAATGTCATTTTTGGAAGCC
>CC-1-1_S45_L002_R1_001_(paired)_contig_94
TGTATGTAGATTTAATTGTTACGGAGTACTTGCTACTAGCCTAGTGAGTAGAATGATGGT
ACGCGTTTGGTATGTCTCTTTTTAATATGGGTGATGGTGTGATGATTCCTACATTAGTAC
GGAGTACTTGTTTTGGATGCATATGCAGTACGTACTGTACTGTACTAGAATAGACTAGGC
TAGATGGTTCTCTATCCAAATATAGTGGTCGTCACCAAGGCAATAATAAAAAAGGCTCCC
ATCCTCACACCGGCAACCGTCAACGTCTCCATCATGGCACCATTGGGATCATTTTCAATA
TCTTCCTTGTACAAGTCAATGCCTGGTCGCAAAATAAAGAATTCCACCAAGGCATACCAA
AAGGCCGCATAGGGCAACTTATCAATCACCTGCAAAAAACTAACACTCCATTGGACCGAT
GCCGCAAAGGTTTCCGGCGTTTCTACAGGTAAATTGGTACTGTGATACGGCAAAATGCCA
CGTGTTTCCTGAAAGCCAGGAAGATGAGTGCCACCTCCATTCATGATATTGGTTTCACTT
AAGACTTTATATCCCTTGGTCATGGCGGCTTGGACCTTTTCGGCAAAGGCAGGAGTCATC
GTTGTTAATCCCTCACCATCAGTGGGAAGAATATCGGCCGCCGTCTTGACTTGGGTGAGA
CCCAAGTCCACCATGGCCTTGACGGAGGGAGCAATGGATTTTCCAGCGTCAAGAATGGGA
TCGGGAGCTCCAAAGAAAGGATTGGAATGACCATGGGCTGCAGCGACCGCGGGGGAAATC
AAGGTAGAGAGCAAGGCTGGTAACTCAGGGCCCGAGACTGCCGAGGCCACCTGATGGGGA
TCTACTACCATTCGTTGTCTGGTCGTACTAGTTCTAGTTCTAGGAGTATTGCTCGTGCTC
GTAGTTAGTACTCGCAGTTGACTGGCAGGTTTCATATTGACGGGTGAAAAAGCCAAGGAT
GTAGGGAGCGCGAGGCATAGCAATAGTATCGCTAGACTCCATTGTGGTTGTTGTATTGAC
ACCATATTCTGAACTAGAAACTTTGCTCTCCAACGAAAACTCTCGGATCAGGATTCTTGA
GCTAGAGAAACAACAATCAACTCGAACTTGAACTCGAAGTAGCCTACCCTACCCTAGCCT
AGCCTATGTACGGTACAACAAACAAGATGCAGGTGGTGATGGAAGAGTTGATGTCGTAGA
CAAGTATTTGATGAGAGTCTTGACTGGTGTGCGGAAGGTGGTTCAATATGTACGGTAGGC
TGGCTATGTGTGCGGCTCTCGACGATGATGGATGATGT
>CC-1-1_S45_L002_R1_001_(paired)_contig_95
GTTTCGCCATCACTTCGCTCGCTTTCACGTCATGTGTGACGACGACTGCATCATGCTTGT
TTGCTCTAGCAGAAATTCTCACAACTTTTGCGAAACTGTTATAACTGTCGAAATATATCA
ACAATGAAGATCTCTGTTGCTTTGACCCTTTTGGTGGCTGTTCAGCCCTCCACCGCCCTT
CTTGGAAATTTGATGAGGAAGTTCAGCGGGAAGGGCAGCATGCCCAAGCAAGTTGGCAAA
GCTGACGGCCCCAAACTCCCCCCTCTCACTTTGGACAACAAGGATTTGGACTTTGTCTTC
GCAAAGAACCAGGCATGGAAGGCCTCCAAGCTTGCCAAGGATAAGGATTTTTTCAACAAT
CTCGGAACGACTCACACACCTGATTACATGTACATCGGATGCTCTGATGCCCGTGTTGAC
ACCAACATGATTATGGGAGAAGACGCTGGAGCCGTTTTCGTCCACCGTAATGTTGCCAAC
ATGGTTGTCAACACTGACACCAACCTTCTTTCTGCTCTCCAATACGGTGTCGCTTACTTG
AAGGTCAAGCACATCATTGTCTGCGGTCACTACGAGTGCGGAGGCATGCGTGCTGCTGAG
TCTGCAGTCGACCACGGTGCCCCCCTCAATATCTGGCTCCGTAACATCCGTGATGTTTAC
CGCATTCACCAGAAGGAGCTCAATGCTATCGAGGACCCCGAAGCTCGCCACCGTCGTTTT
GTTGACTTGAACGTTATCGAACAATGCCTGAATGTTTACAGAACTGGAGTTGTGCAAAAG
CGTCGTAAGGAGACACTGATGGACGGTGAAACCTTCGCCATGCCACAGGTTCACGCCATG
ACCTTCGACCCCAAGACTGGTTTACTCAAGCGACTTGAATGTGACTTCTCTGAATATGAG
GAGGAGTTGAGCCAGATCTACGGTATGTACCAACTGAGCGAAGAGGATAAGGTATCGATC
GCTGCCAAGCAGCCTGCTCCCACGAAGAAGGCCGTTGTTTCTGAGAAAGTCTAGTGAATT
TGTCGAACTCGACGATTCTAGACAATTTTATTTCCATCGCAATTTACTGCGTATCGGTAC
TACTAAAAGCGCTACTACTTGGTAGACCCTTCCATTATCTTTTGAAAAATAAATGTTTTT
AAGTTTTTTTTTGGCCAAAAGCATATTCCTTATTTTTAGATAGTAGAGTTGAAATGAACT
GCTGACTTGAAGCCTCATTGAAGATCTCCTCACGAATTCTCTCTGGCTGAGACTCAGTTG
TTTTTCTTCTACACTGAGGGGAACGTGATGGCGTTGGGGGCTAAAGATACTTTCTGATAA
TCGAACTTGTCAACCTCTTCTTAAAGCTTGTTAAACGTAGTCTATTCACCATATTGCTCG
TTTCAATTAGCGTCTTCCTCGAGACGCCAGCCGTGCGAGCAGACTGCTATAGAAGTCCTG
CTTCAGCAACTCTTCCTCGACGGCACTCTCAACATCCTCCAACTGGAGATCCAGTCGAAT
TGGCATCGTGGCTAAGCTGTTAAATGACTCGGTCGACAACCTCTTCCGATCGCATTCCGC
CACACACAAAAGGCCCCCATCCACTAGATTATCAAACACCGACTTAAAATCCTCCATTGA
AACCTCGTCCAGCATGGCATCGTGGCCGAAAGCATCCATGGAGTAGTTCTTCAGCATCCC
AAGAGTCAGCTCGCTCAAGTCAACGTGTCTAGCCAATCTTGTCGCCACGCATAAAATCGA
TTTGCCCATCAACGGAAGTCCGTTTATCAGATCCGCATACTTCGTTATGTTTTCTCGAAT
TGCCATCATCGCAAATGGGAGCTTCACGATCGTACCTTCCTCATTCGAGTCACGACGGGT
CTTTGGCATCTTTTCGATGCATTTGTCAATGGCCTTGGACGTCATCTCTAGAACTTTTCT
CGCGTCACCACTTGTAGCAGCAACTTTTGAAGCTATGAATTCGATGACTTTACTGTCAAC
AATCGTCGATCCAATACGAGACTGGACGATGCTCACCAGATCATCTTTATCGTATGTCTG
GAATACAACTTTATCCTTGAATCCACCAAGCGTATGAAGACGACGGGCTTTGGAGTTTTC
AACAGAGTTGGAGATTCCAATGATTCCAAAAGTCATCTGTTCATTGGACGCCCAACCCAA
GAGAGTTGAAAGGAAAGTCTCGGACTTATCCGAAACGAGGAGATCAATCTCATCAATGAC
CAGAACAACTGTAGACTTCTCTGCCTTGTTCGATTTTTTAACAGCATTTTCCGAGAAGGC
CTGGCCCATACTCTTCGAAAGAGCTTCTTTCACTTCGTCTAAAGCGAGCTTCTTAGTTAC
ATTCTGATAATGACTCCCGTTGATGTGGCAGAAAGTAGGAGCTTTATCCCAAGCTTCTGC
AGTCTCTTTTGCCCCCTCGAGTGCCTTTTTACAGCACCAGTTAACAGCCATTGTCTTCCC
TACGCCAGGAACACCACAAACATGGAGTGCGGCTGGCTCACCTGTTTTCCCTCCATGCTC
CCCTTTCGATTCAATGACCGCGCGAAGAAATTGCATGATTCGCTGTACTCTCGCTGTAGT
TTTTGAATGCTCGCCTCCAAAAGTGATTTCACCACTCGCAAGTTTGAGCATTTCCTTGCA
TTTCTGAAGCTTGGCACCAACTGATGTTTCCAATTCGGGCAGCGGTTTGGGGGGAGAAGC
TGGCAGTGCTGGCAGTTCGTTGCCTGCGCCATCCTTGTCTGTTGGGAGGGGCTTCTCGGC
AGGGGGCTTTTTGTTGTTTTCAATCTTGCGTTCTTTTTCAACAACCTCGACGAACTCGCA
TACTTTGCGTCTATTATTATACTTTCGGCTTTTATTCACCTCCACAGCCGATTCTGGTTC
AGAGTTACTCGTTTCTGCCACTCCACTGTCAGCAAGCTCCCCACGGGTCTTTTCAGTTGG
CTGCTCGTCCACGGCGCGATCCAGCTGGTTCCGTATATTTCTGCCGAGGTATCGAAGCGA
TCTCTCTTTTTTCGACGCGACACTTGCCTCAGTATTGGATTCCGGACTACTGCGATCGAG
CGTGGATTCATCTTCTGACTTGCCCACTG
>CC-1-1_S45_L002_R1_001_(paired)_contig_96
CATTTCCCGCTCACGCTCACGGCTGAATCCTAGCGGGGCTTTCCCCTCACTGGTTAGAAA
TAACTTTCACCATCCGCCTACTAATAATAATAATACCCGTCCTCGTCTATTCTCGGAACA
ACTGACCAAAAAGAACGAAAGTTCAACAACAACACAGTCTTCGTTTGCCTTGGCGGCGGG
TGCAGCAGAATCTTCGGCGGCTCCTGAAATAATCATTCGACATGGGCCAGGGGATGGTGT
CATCACACTCAACGTGGGCGGCAAGGAGTTTCACACGCTCCGATCGACTGTCCATTGCAA
CCAAGTCCTGCTCGATCATGTCACCCGGGCCCAGACCAACCAGGAATTTACTATGAAAGG
AGCAAAAGGCTCGGCGGCGATTTTCATTGACCGAGATCCGGCTAATTTTGGGTTGATTCT
TCAGCACTTGCGCAATAAAGCAGACAATCTCAGTCGGTTTCGTTCTCCTGCGTCCTTCAA
CTTGAAAAATCCAGTGTTGATTCAAATGCCTAAAAATAAAGATGCCCTTCGAGATTTATT
CGTCGAAGCCAGGCATTACCAAATGAAAGAATTGGAGGATATGCTGTGCTCGTACGACAT
CATGACTCGGATCGCGTCTTTGTTCGGTGGGGGGAGTGGGAATCCATTTCATCGTATCAC
TAGCGCCATCTCAACGATAAAGAGAGCCCTTTTGGCGAGCGGGGGCGTTGGCGTTTTTAT
GGGAACTCAAAACGAAGAGTTCATGAAGGATGTGAAGAGAGTAATGGAGGACGCAGGGAA
CGTCTTCACAGGCAACAAAAAGAAGGATAGTAGCAGCAGCAGCACCCGCAAAGAACCACC
AGCAGAGCCAACGTTTGCAGGGTGAGCTGAGCTCGAAACAGCTCGAAGAGACCCTCAAGT
TTGGAATATATTTCCTTCCAAGTTTAAAATGTCAACTGACCCTCCATCAAATTTGTTCTT
TGATCGTGGTTAGAGATCATGACAGGTCCGCCGGTACTATGATATTGAGCAAGAGACACA
CTTTGCGGAGCCGAAGTCTGTGCAATACAAAATGAAGACAAAAGAAGTTCAAATATATAA
CCGTCTATAAATAATTGCACGTTGTATCTAAAAATCACGATCGTTATTATCCTTCCAGAT
TATCCGTGTAATCATTCATGACCTGTTTGACAGTTGCCAGCATTTTCGTACCCTTGTAGG
ATTGCAGCACCTGAGCGGCTCCATATTTCACAAGTTCCTTCGCGACAAGCTGTTCATGAT
CGTCCACATCCTTTTTCGAAGCTGTCGCCGCTGCTTCCAAATATTGATTGGCCACACTTA
CTAGTCCAAATTGAGCTCGAACATTCGTCGCATCCAACTCCAAGGCCTGCGCCATGTGCT
TTCGGGCCAGCTCCAGGTAGTCCAGACCACCGATTGTGGCATATACTTCTGCCAACTGCG
TGTGAATCTTCGATTCCAAAGGACAGCCCAGAACGACCTGCTCTAATGCATGCGCTGCAC
CTTTGAAGTCTCCCAGCGTCATTCGCAACGTGGCCATTTCGTACCAGGCACTCACATCCG
ACATCTGTTGCCCCAAATAGTCATTCAATGCGGCCAAAATCTTCTCCGGTTCTTTCTGTT
GGGCTCGTGCGATACAATATTTGCGTTGGAGTGCCACGGCACACGCGGGATTCTCCTTGA
GAAGCGCGTCATAGATTTGGTCGGCATCCTCCAAGTTCCCAGCGGCCTCCAAACATCGAC
CCAACAGTCGGCGAAATCGAGCCGAATCCACCGCCACTTTCTCCTTGAGCTGGTGCAGAC
AGAGCTCTGCCAATTCGTGATTCGCAATATCCAGTGCCGCCAAGCAAAGCTGTTCCAACG
CCGCCAAACGAGAGGCTTCGTCGTTGCCTAGCTTCTTTTGGAGGTTCTCGCCCAGCAAGG
CTTTACCGTGCTGCACCACCAGCGTTGGTTCTCGGAGTTCGTGCGCACGTACATATCGAA
GGACCTGAAGGTGATCCTTACGCTTGATGAGAGTCGGCAAGTCTTCGTCGGGAACCATTG
TGATATATATAAAATAGTACTGTAGTGTACTACAGTAGTCGAAATGAGACTGGTGCAGGA
AGCAGCAAACTAATAGAGTTGGTATCAAGTGCCGTTTGTCATTGTCGCTCCGCGGCGGCG
GCCGCGAATGCGGTCCCCCCCCCACATCACCCCCGCCACCCACTTCCAATGAGCTGAAAT
AGTGTTTCATGTTCAGATATTTTCGGGGACAGAGTGACAGACAGAGAGT
>CC-1-1_S45_L002_R1_001_(paired)_contig_97
CATACAGTAATAGATTAGGAATGAACTGTTTGTCAAGTTGGAGATGATATGATGATGGAA
ATCCAATTGTCTCTTTCTTCTTGGCTGATTTTTAGCTTGTCAAATGCCTTCGATCTCGAC
TTGCGCGCACTGTGCTAGGAGAACAAACTAATCACCGACAATCGTGTCAATATTCTACGT
CCACTCCATCGAATTTGTTCTTGTTATCTAGCTCATCACAAGAAATAAAATGTTACATTA
TTTAGAAGGTCCCCACCATGACAGATAGCAATCGTTTTCATCCTTTTGATATGATTTGCA
AAAAAGTAGAGACTTTTTGTTTTGAGAGATAGCTTTTTCTTCGCGCCCACGAAAATATCG
TTCCCTACGTCTTTTGACGCTTGGTAGCCGAAGACGACGACTTTTTCTTGGACAATCCTG
ATGATGTGGCTGTTTGCGTACTTGTGCTCTTACAAGCATTGACAAATTGCTTCAGTTCCG
CAAAGAGTGCCGGGGTCAACTTGTCGACATTGAGCTCACATTCATCTTCTCCCGCATTCT
TCGTGAGGGCTGCTGGACACTTGTTATCGACTTCAACAATCAATTTTCCCAGATCTTCCT
TGGATATCTTGTACAAACTTCTTGCAAATGCTCGTTTGTCATCAACACTAATCTTACTGT
TGTTGTTGCTACTACTAGCATTGGTCGCATCGGCCATGGGAGGGGCACTACTGCTACTGA
TGGGGGCGCTGGGAGTAGAAGAAGCAACCGGTGCGCCCTCCTCAACACCCAAATCGGTCA
CCAGTTTTTGGTACTTGTCTTCCCACTTTTTGGATAGACCCTGAGCCAAGACAAAGAAGT
CAGAACCATCGGCATTGTAGGTCATACAATTGGACCAAACAAGTCGAACATCTTCGGCAG
CTTGCTGCAGACTTTTGTATTTTCGATCCATAATCTTTTTCTTGACACTTCCCAAGTCCA
TGGGCTTTTTGATGACTTGCGGATAATCGTACAGACCAAGAGCTTTCCACTCGACTGGGG
AGCGAAAAGGCTCTGCATCTGCTCGTGCAAAGACGGATTGAACGCATTTATTCAGGGCTG
ACCATTGTGGATCGGTGGGAGTCGTCATTTTTTTATTACTTTCACTTGGGGATCTGGAGA
GCTATCGAGTCTCTTGTTACTATATGCTAATGAGAAGAAATACGATTTTCAAGGAGCCTA
TTGATGATCTTGTTGATAATGATGACCTTATCGTCAACAGCAACAGCAGCAGCAACAACA
ACAACCACAACAAGACGTCAACCAAAAAGAGTCGGAAGCAGTCGCGTATCGCATTGCAGC
GCCTCCGGGGAGCGCGCTCTTTTTCAACGCCACAGATGGATGCGAGGCAAAGTGAAACGG
GCGGCGGTCAGTCACCTCTGAACTTCGCCAAGG
>CC-1-1_S45_L002_R1_001_(paired)_contig_98
AATGTTATTATTGTTATCTATAATCGACTCTCTAGAGTATGACGAAGAGTGGATAGACCT
CTAGAAATAAAATAGGAAAAAACCCGGGTTTGTCACCCGTCCGAAAAATCCCGGGTGAGA
ACACCGGAAATTAATTAATTAAAAACCCGGGTGTCAGAAATATACGATTGTGGCCACGAC
ACGACGATAGCCTTATTCTGGCATTGCAATCTCGGAGTAATACTCGAGTATTTTCTCGTA
CGTGAGTATTACTCGAGTAATACTCGAGTATGCCAAACTCCCATACTCGAGTATGTACTC
GATTAATACTCGAATAGGAATCGCCAGTCCCGTGTAGATCGCAAGCCTCTCGAGCTGTTT
GTCATTCGAACACAAAATGACCGTTTACTTGTATCCACATATTCGTGTATGAAATAATTT
TTATTGTACAAATAATCGCGCCACAGACGCAAGCGAAATTCTTCCCTCGAGTACTTTGCG
GGAGAGTCCCAGTACCTCCCATAAAAAATAGGAAGTGCTTCCTAGGAAATGTTATTCAGA
GCCCGGGAAGGAAAGTTTGAAAATAATTGAAGTGGAATAATTCAACGAATTGTGAGGTCG
CATTTTCCAGAGAATTAACAGCGGCAGTATCCCCTATAAATAGGAAGGGCTTCCACGCAA
ATGTGATTCAGAACTCCCGCTCATTCAGAATTTGTAGCTCAAACTCAGGTATAGATGATA
TATTTGTGGAGGATACTGCGGATGAAGTAACGAGTATCATATACTCGACCTCGCTTACTG
CCGTCCATGCAACTGTATTGGACGAAGAGGAGGCTCCATAGATAACATCGGGAATGTCGC
AAGTAATTGGATCGCATGCCGGATAGACGTGAAGATCGACATCGCCACTTGCTTGAGCAA
TGACGGACTTCCCTTGCCCAATGTACTTGTACCAGAGCCCGGGCTGGGAATCGTCTGATG
GATTTAAATCTTCGCAAAAAACAACGACTTGTTCGGCGGCATTTTCCAAAGAAGCAACAA
TGGCAGTATCCCCTAGAGAAATAGGATGCGCTTTTTCGCAAACGCTGTTATCCAGAATTT
GAAGCCCGAACGTACGTATAGAAGATGATAAACCTGCGGAAGAAGTAACGAGTAACAGAT
ATTCGACACCTCTTACTGCCGGCCATGCGATTGTGGCAGACGAAGAGGATCTTCGATAGA
TAACGTCGGGAATGTGGCAGGTAATTCGATCACATGCCGGATAGACGTGAAGATCGACAT
TACCACCACTTGCTTGGGCAATGATGACAGACGTGCCTTGCCTCTTGTAAATGTACCTGT
ACCAGAGCCCGGGTCGGGAATCGTCTAATGGATTTAAGTCTTTGCAAAGGCGAACGACTT
GTTCGGCGGCATTTTCCAGAGAAGCGTCAATGGTTATATCGTTTGAAACAATTGGCTGTG
CTCCCTCGCAAAAATTGTTATCATCCGAAACCGAGATAGTATTTGTATTTGTCTCTCTGG
TTCCAAGGACACTTCCAAGAATAACCGCCAAGAGGATAACCATAATACCAGTACAGAGCA
AAGCCCGGAGTCGAGTTTTGGAACCATTATCTTCCACAACCACCTCTGCTTGCGCCGCTT
CTCCAAGCAGCGTTTGACGAGTCTCCTCCTGGATTTGTTCTCGCATCTTTTGGGCATTCT
GTTCAATATCCTCTTCCTCCACAAGCTTGGCTTCGACAATCATGCGAGTCGGTTCTTCTT
CATCTTTCATCTTATATTGGAGATGATCAGTAGTGGCCCCAGTGGGGTGAGTGAACGCAT
ACTCTTCTGAAATGACAAGATCGTCACCTGTTGAGTTCATGGAGTGCACGCCGACTACCT
GAACCGCACCAGGGGTTGCATCCTTCTCGTCGTCTTGGCCACCCGGTGGCGGCGGCATTT
TCCCCTCTTGTGACCTCTGAGCCCTTCTACTAAGCGAGCGAGTTTTGATGGAAATGTTAT
TGGGGCTCTTCTTTGCTTGTTCTGCAAAGCGTGTGGAGTCAGACTCGGTAGCGGAGTCAG
GCGGCGTTTTGCCCTTTCGTGATATCCATCGATGC
>CC-1-1_S45_L002_R1_001_(paired)_contig_99
AAGGTCTCTTTCAGGAGGCCTTCTGTAGGCCTCATACAGACTCATTCGCATTCACACTAT
GGAAAAGCCACCGAGGCTACCAACTCTGACTCCACACAATTTGCAGAACAAGCAAAGAAG
AAGACTGCCCACTCTGCCGTCATTGATGCCACAGGTACCGTCACCATTACGAATGAGGCA
CTCAAGAAAAGTCCAAGTGAAGCTAGTGAAGCTAGCGAAGCTTGTCCGCGTAGACAGACG
AATCTATGGTCATCACGAAAGGGCAAAACGCTGCCTGACTCCGCTACCGAGTCTGCTTCC
ACACACTTTGCAGAACAAGCAAAACAGAGCCCCAAGAACAGTTCAAGCAAAACTCGCTCG
ATTTGTGGAAGGGCTCGGAGGTCACAAGTGGGGGAAACGCCACCGCCGCCGAGTGGATAC
GACAACGAGAAGGATACGACCCCTGGTGCGGTTTGGGTAGCGGGCGTGCACTCGATGAAC
TCAACAGGTGACGATCTTGTTATGTCAGAAGAGTATGCGTTCACTCACCCCACTGGGGTC
ACTACTGATCTCCAATATAAGATGAAAGATGACTCTGACGCCACTGATGATGCCGTGGCC
ATTACGGATGAGAGCCTCAAGAAAAGTGCAAGCGAAGCTCGCTCGCGTGGACAGGAGAAT
CGAAGGGCTCGGATGTCACGAGAGGGCACAACGCTGCCGCCGTGTGGCCGCTCGCATCGC
AGGCAGGAGAGAGCCTCTCTAACCAGTGAAGAGGAACAAGACGATGAAGACGATGAGGAT
GCGACCCCTGGTGCGGTTCGGGTAGCGGGCGCGAACTGGATGAAATCAACAGATGACGAC
CTTACAATGGCAGAAGAGTATTCGTACAGTCACTTCACTGGGGCCACCGATCTCGAATAT
CAGATGAATGATGAAGAAGATCCGACTCGCATGATTCTCGAAGCTCAACTTGTGGAGGAG
GATACCGAACAGGATGCCCAAAAGATGCGAGAACAAATCCAGGAGGAGACTCGTCAAACG
CTGCTTGCAGAAATAGGACAAATGGAAATGGCGCAAGCAGAGGTTATGGAAGATGATGGT
TCCAAAACTCGACTCCGGGCTTTGCTCTGTACTGGTATTATGGTTATCCTCTTGGCGGTT
ATTTTTGGAAGTGTCCTCGGGACCAGAAATACAAGTACAAATACAAATACTATCTCGGTT
TCGGATGACAACAATTTTTGCGAGGGAGCACAGCCAATTATTTCAAACGAGATAACCATT
GACGCTTCTCTGGAAAATGCCGACGAACAAGTCGTTCGCCTTTGCGAAGACTTAAATCCA
TTAGACGATTCCCGACCCGGGCTCTGGTACAAGTACATTTACAAGAGGCAAGGCACGTCT
GTCATCATTGCCCAAGCAAGTGGTGGTAATGTCGATCTTCACGTCTATCCGGCATGTGAT
CGAATTACCTGCCACATTCCCGACGTTATCTATCGAAAATCCCCTGCGTCTGCCACAATC
GCATGGCCGGCAGTAAGAGGTGTCGAATATCTGTTACTCGTTACTTCCACTACAGGTTTA
TCATCTTCTATACCTACGTTCGGGCTTCAAATTCTGGATAACAGCGTTTGCGAAAAAGCG
CATCTTATTTCTCTAGGGGATACTGCCATTGTTGCTTCTTTGGAAAATGCCGCCGAACAA
GTCGTTGTTTTTTGCGAAGATTTAAATCCATTAGACGATTCCCAGCCCGGGCTCTGGTAC
AAGTACA
>CC-1-1_S45_L002_R1_001_(paired)_contig_100
GGAATCATGAACTTGTGGTGGCGGTGGTAATAAGAAATAAAAAGTAGTGGAATCAAGGCG
GTGGTAATAAGAAATGAAAAGTAGTGGAATCAGCCAAAGCTTCGTATAATTTAATATTCA
CAGCAGCAGAAGATCAATAAACGAATCGTCTCCTTGTTTTAAAGTCAAATGAAGCTTTCC
GTCGAAGACGAATTCTTCTGTAGCTACTAATATTTCACTGTAGGCGGCACCAAAACGTCG
GTGGGTTTGGAAGAAGAGGGACGAGAATTCTTTTTCTTGGGTGAGAAGGCGCGAATCTCC
CATTCGATCGAAGCTTTCTCTAGTTCGGCAATCCGCTCTGGGGTCATGGAAGATGCTTTT
CCATCGCGATACAATTTGTACTGGCGGCGTTGGCCTTTCACCCATGTGGCCAACTTCTTG
TCCTTGTTGTTGGAAGAAACATTGCTATGGCCATGAACACGACGGAACTCTAGAAGGGTA
TCCAGTTTTTCCCTCCAGTTGACATCGTGGGAGTCCCAGATAAATCCAATCTGGTTCAAC
ATATTCAGTCTTTCGACATTGATTGTTGATGGGTTACCATCTTGTAGTAGTTTGAACTGG
CTGCGATGGCGTTTTACCCAACGTGCAAGTTGTGGGTTCTTTGGATAGGTATGAGGCACA
GCTGCATGCTTATGTTCATCGTAGAACACGAGGAGCTCCTTGTAGCGAAGATGCCACTTC
TCTTCATGAAAAGGCTTGAACCGATGTCCCTCCAAAAGTGACGCTGAAGAGGAGGTTGGC
GACGAAATTATGTGGTCGTCTTCCGTCTTGCTGCTGGTGCTGCCACTGTGGAGCGACGAA
CTGGAAGAGTCGCTTGACTGGTAGTGATGTTCTACCTTTAAGCTTTGGTGACTGTCATGG
GATAGATCGTCAACGTCGAGGATCTCCATAAGACCACCAGCCTCAATGTCGATTGGAATG
GGTTCCAGCATGATATCTTCGATAACATTATCGCGTGTTACCGGGTAAAAAGTGAAGTCC
TCCATCACAGTGACTTTGTTCAACGCAGATGACGATTTTACCTCGTTGGGCCACAAAAGA
GCGGGCATCAATTGAAAGGTTTCTTGCTGAATCTTCGTCATGTTGAACGAAGCAAATAAG
TGGGTGATGATGGGTAAAGGCCGAGGGACGGAGGATTTTTTCC
>CC-1-1_S45_L002_R1_001_(paired)_contig_101
CTGGTGAAAGTCTTCATGCTAGATATGAGCGATCTCTGCTTTTTCGAGTGCGCAAGCATC
ATGCACTGGAGTAGATCGTGGAGACAGAGCAAGAACCATCATCCTATGCGGCCGGCGCGT
GCGTGTTCGCCCTCTAGCTAGCTGGCCCTAAAGTAGTATAGATGATTGTCCATCGGTTGC
GTTACAAACATGTTATGATGAACGTATAGCTAGCTAGCTAGCTATCATTAAGAATGCTGA
GGATGTCTTCCGTGTAGACGATCTGGAATGTTCGATCGTTCGCCCATTTCCATGCTTTCA
GCCGGTGTCGACAGAAGAGGAGCATGCTCGATATCATTACTTTTGTCATTATTATTCGTC
GTGTTAGTCATGTTAGTCTCGCTTCCTTTACGTTTCGCAACTGACCGTAGCTTGGCCAGG
CTCGAAATCAACAATCCTCCTAGCACAAGGGAGGCACCCATGACATAAAACCAGGAGAAG
GATTTTGGAAACAGTACAAAGGAAAGGACCAGCGTCATTCCCTTACGACCAGTGGACAAC
ACGACTGCCGCCACTCCCCCAAATCTCTTGACCACACTCATATGGACCGATATGGCAATA
TAGGCAATGAAGGTGTAGATCACCATATACCCAAGCAGCTGTTGGTTGCCTTTGGCAAAG
TGTATCAAACCGAGTAAGTCTCCCGATATCAGCGTCGTTCCTGTCATGGCGATTAAAGTG
AACACGTTGGTGTAAAAGATCACTTCCAATCGGGAAGACCCAAGTCGAAAGAGTCGCTCT
TGGGCATTGGGAAGAATCGCATCGGCGCAGACGCTGAACGAGACGAGTAAGAGTCCGATG
GGGTGAAAGGTAGGAGTTAATTGCCAGTCCGCTGCCGCAAAGAAGATCAGGCCGGCACAG
ACGGCCAGTGCGCAACAATATTCTATCAATGTGAAGACCTTTTTGTGGACAAACGAAGCG
ACGACCATGGTCGGAATCAATTTGCAGGACCGAAAGACCACTTTGGTAGGAAAATTGATA
TAGTTCAATGACATATTTGACAAAGCTGACGACGCTAGCAGGCAACCTGTGAGGAGCGGA
TATGCCGAAATAGGTGCAATTCGTTCGGTTTCTTTCGCAACAAACCTTCTCTCCATAAAA
GAACATATGGTGACACCAAAGACTTCCATATAACCCAGCATAACCCCAAAATTAAAACCA
GGAATATTCATCATTGCCTCTTGGAGGTAGTTGTGTGCACCAAAAAAGAGGAAAACGCCA
CACGCTAGCATGGTGAACTGCTGTGAAGACGAGAGGCCTTCAAACCCCTTTTGAGGCAGC
ATGGTTGCCGCTAGTTCTGCCATGGTCGATGAAATTGTGGTAATCGGTACCAGGTACTCA
TTGCTC
>CC-1-1_S45_L002_R1_001_(paired)_contig_102
CTTGGTTGAGAGCTTGGTTGAGAACTTGGTTGAGAACTTGGTTGAGAGCTTGGTTGAGAA
CTTGGTTGAGAACTTGGTTGAGGGCTTGGTTGAGAACTTGGTTCAGAGGACGACGTTGGT
TGATTCGATATAGATGGTGCTGAAGAAGGCATCTCGCTTGGAGCTAGGGCGTTGTTCCAT
GTCAAGTCAAGCTTAGAAAGTGGGAATCGAGTTGTAGGGCCAGCGACGGCATCCGAAAGC
AGATCGTTGCTATCGCTGTTCTCGCCAGGCTTGACAATAACACGACAAGTCACTTCTCCC
CTGTTTCCAGCTCTGTCAACAGCGGCCACGTTGATTTCATAGAAACGAATTGTGGTTTCC
GGATCTTGCCGGCAAATACCAGATTGTTTTACGCCCATTCCTCCGCAACTTTGTGGTGCG
ACATAAAGAACGGCTTGCTCGACACTTCCCAGGCTCCGCATTGCTGCCAAAGCCACCAAT
CTTTCGTTGTCTGCACCTGTATATTCGTTCGTCTCGACTTTCACTTCTACTTCGACATCT
CCTCCGCAATTCTCCTGGATGTCAAAGTAAAACGCGGTGTTAACGAAACTGGCAGACCCT
TCTTCGATAAACAAAGTTTTTCCATCTGCCGATGAGCTGATTGAACTTTCCGACGGATCT
GGCAAGAACCCACAAGCGACATCTGGTGCTGCTTCGTCAAGACCGACCATTACGAGCATT
GGAGTTCCTCGGAGCTCCGTTGCATTACAACTTGATTCCTCTGGAAATGTCTGCACCGGA
GTCACTTCGAACGTGGTTGCTCCACAGTCTCCGGATTGTTGGAAGTCCATTCTTACATCT
TCAGGGCCGGCGCAGTCATCTGTGCCATGAATCACGGCCTCGATAAACGCTTTAGCGTCA
TCCTGGCTCTGAAAGTATTGGTTCAGGCAGAGGTCCTCCGAACAAATCACCTTTCTCTCG
AGCGACTCGGGATAAGAAAGGGTCGGCGGATACTGGTCTTCCTCACAATTGTCCGTAACG
TTGTCTCGGTCTTGGTCAAGGTCATCGCACCCTCCTCCATACACGATAGTGAAATTGAAT
TCTTTCTCGGCCAGGCGTCGCGAAGTTTCCGACTTGGCTCTGGACGAAGATGGTAGCAGT
TGCCGTAAAAGACGGTCCTCAATTTGGTCAAGATAATTACCCAGAGAAATGAATCGTTCA
CGCATCCATTTTCCTGTGAGATCCATGTTATTGTAGATGGCATCGACTCTCTCACCTGTT
TGCATAGCTCCTCTATCATCACCGGCCGCTTTTTCACCGTATGTGAATTCCGAGATATCA
AGAATCCCACGAAGTACGTTTATAACGATTAAGACCACTAGAGAAGCAAAGCTTGATATT
TTCTCGCAAACGGCTGTAGTAAAACACGTGAAGTCACAAGGACACTTGGCTGCTTTAATT
GAGTCGAAGACTAATTCAAAAACCTCAACTCCTTTTCCTAGAGCAAAGTTGGTAGCCCGC
CATGCTTGGCCATTCTTAACTGCATTTGCGTTCGAAGGTACAGGACTATAATCGGAAGGC
TCTGCTACTGGTGGCGTCAGCTTCAATTCAGGTACCAAAGGTGGCTCGCCGAATTCGATT
TCGACAACGAGATCACTGCCTTGTGCGAAAAAATCTTCAAGGAAATCATAGTCCCTTGTG
TTTTGAAATTGATCGATGTCTCTGCAGATTTGTTTGTCATTTACAAAACCCGCATCAAAA
CCAAAATATTCTCTTGCCATTCCGCATAGATCTGGATCAACCCACTCCTCACCACAATAT
TTAGCAGGGTCAGTAGCATTATCGCAGTTTGCCGGCGTGAGATATTGCCCTCCCGGCATC
CCTTCAAGATATGTTGCAAAGGCCGTTCTATTGTCATTCACAGCCTCGACATGATAAACT
TCCACACAGTCCTTCAGCTCGGTGCAGTTCGTTATGGGACAAAAGGTGCCGCCTCGGGAA
TTGCAAGACTCAGCACTGATTCCGCTAAGGTACGGGCCCCAGTCCCCGGGTTCGCATTCC
TGTTCACCACACTTGAACGCACTGCCCCAATTCGTACTGCTCTGATAAGGAGCAGTCATA
CAACATTCTCCGGGGAGTTTCTTTCCATCATCTACCACAGCTCTTTTGATACCACATATG
AACCCGACAGATGGCTTGTCTCCAAAGACAAGCTCAAATCCCTTTGTGAGGGTGTTGTAG
TAGGTTGATGCTCTTCCAACTCGACACTCCTTTTCGCATGCAATGCCTATCAGGGCTCTC
TCCGTCTCATAACCCCCTAAGCAAGAGAGATCAAGATGGTTGGTTTCTTCAAAATCTTCC
CAGCAGGAATCTATTGATTTTTGTTTCTCTTCCTCGTCAAATTCGTAGCACTGACTAATG
CCGGATTCCTCCCAATGACGGTAGCATAAAGGAAATTGACCTGGCGTAGTCAAACCGTTT
GAGTCATAAGTCACATTCCAATGTTCTAGAAGTGCTGGATCAATCAGCTCCACATTGTAA
TCAACTTCCCAGCTGCACGCGATAATGCTGCAGAGGGTTTGTTCCTTTATCCCTGAACCA
ACATCATTCGAGTAGAGAAGGTCATAAATAAAGTTTGTAGGGCCCAAATATTTATAATTG
AATGAATTGCCTGTAACTTGTCCATGCGTGTTTTGGCCGGCGATACTGATCGGAATTTTA
CTTCGACCGTCAAAGAACATATTTGATTCCTCACACTTGCTTAGGGCGTAGCGAGTGTCG
TTTCCGCTGAATTCCAACAGTTCTGTGGCGCACGAGACCAACTCATTAGCAATGAGATCG
GCGATCGAATTCTTGCTCGAACTTTCACCTAAGTTTATTAGAACTGGATCGAGTTTGGCA
TGGATATCGGCAAGGTCCACGTAGACAGTTGTGCCTTCAGCCAAGCAGACTTCATTGACC
AAACCTCCTTGCCATTGTTGGACACCACCGAACTCAACAGTTCGATGGAATTTTTCGAGA
AGTTCATCACAATGGATGTCGATGTCAGAGTTTTCCGTCTCTGGTCGTGAAAAGGTTTCA
AAAAATATTCGGAGAGCCTGGCTTTGGGCCTGAATTTCGTCATATTTGCTTTCTAGATCA
ATTGTATCGTAGAAGACAACATTGTCGTCGACTTTGCCCGTTATCGGGTCAATGTCGTCA
GCGAAGAAGTACACAAGCTGGTCATATCGGGACATTTTGGAGGCACACTCCGCCAACAGT
TTGCACTGTTTAAACTTGTGGACATCATCGTCCTTTTCGTCTGTCCTGCGGCCATGCGTT
TCAGAACTGGTGTAGCTGCCACCAGCATGTCGGTCATGCGTCGCTTTGAGCGAGGAAAAT
AGTTTCTCCAAGTGACGTTCGTCACCATTCACAATGGCATCGTGGTTCTTGAAGACATGG
TCGAACTTTGGCCCAAAGTGGTTTTTAAGGAAGCGAGTCCGGCTCCGATGGTTATTAGGG
ACACCATTTTGTTTCTCTTTTCGAAAATGATCATCTTGAGCGTTCCGTTTCTCCTGCTGC
GTGCGTCTCCGATGCTGAATGTCGATTGCGACGTCGGCTTCCTCCTGGTCTTTCGTGGAA
TCAGACTGTAAAGGCTCTTCTTCGAGGTCAAGTGAGGTGCTCATCAACGCAACAATTTGC
GGAATCCACTTGGAGTATGCATCCTCGATGGTATCTACAGCCAATTTAACATAGTTTGGC
GAAACAGGAAGAGCAGAAGTATCGAGTTCCGACAACTCGACAGCTTTTACTTGAAGAAAG
TCAGAGAGAGTTTCGATCGCCTCGACTCTCTCTTGGACAGACATCTCTCCATTCATAACT
GGAAAGTTCCAAGGAAAGGAGGCCAAGAGAGAGTTCGAGGACCCCTCAGCTAGTTCTGCA
TCGTCGAGCATCGTGGCTTCGAGGAGAGCAATAAAATCCTTCTGTAATGGAATACTCCTC
TCGGCCTTTTTCTCAGCTGCAACATCTGCCGAATTCATGGCGCCGGTGAGAGGCTTGGAA
TCCGACTGGATAGGGGTTGGATCCTGGCCAAGCTTTGTAACTTCCGATAAGGACTTGGCC
TTGGCAGCTCCGTCAACAAGCTCCTGCTTCTTCCCACCAGGTTCGCCAGTGGGAGGCTTG
GAGGGAAGAGGGAACGAATCCTGGTCTTTCAATTTCATCCCATCACCCAAGTCGCTTCCG
GTGTCGCTGACCTCATTCTGCTCCTCCTTTACAACATAGTATCCGGTGTCTGTGTCTGTT
GAGTCAACCTTTCCATCATCGACCGTTTCTTCCTGTTTGTGGGCGGGATCCGACTGGATG
GGGGTTGGAGCCTGAGCAAGCTTTATAACTTCCGATAAGGACTTGGCCTTGGCAGCTCCC
TCGACGACAAGCTCCTGCTTCTTCCCATTGGGTTCGCCAGTAGGAGGCTTGGAGGGAAGA
GGGAACGTCTCCAAGACATGTTTCGTCTCTTGGGACGGCACACCCGCCGCATTCACATCG
ACAACTGGCTCTCCCAAAAAGAGCAGGCCAAACACCAAGAGCGAGAGCGACGGCCGTCGA
AAGATAGGATTGATCTTCATCAATTGTGTTTATACGGAGATCAGCCAAGGCGGAAGGAAG
CAAGAGATAGGTTTGACTAAAAACCCGATCCAAAAAAGTGAGCACCATAATATTGACTAA
TCTGTGTTTTCACTCTTTTCTCATTTTCGGTTTTCGTGGACCGACAGCCGAGGACAGCAA
GCACCAGGAGCCTAGCTGACGGTACGGTAGGCTACTGTAGCCTAGCATAGAGCCAATGAC
AATAAAAATAGCACGGCTATTCATTGGTCAACCTCCTTCACCTCCTCGAGGGTGTGACCG
ACAGCCGAGGACAGCAAGCACCACCAGGAGCCTAGCTGACGGTACGGTAGGCTACTGTAG
CCTAGCATAGAGCCAATGACAATAAAAATAGCACGGCTATTCATTGGTCAACCTTCACCT
CCTCGAGGGTGTGGGAAATCACGGTCCGTGTTTATTCAGGATGGTGTGAATAATAATTCA
TTCGCGTGTTTGGGGTGAACATTCGCTATCACATGAATTCACGTCAAACACGCGAATGAA
TTCAATCACCGTAGCC
>CC-1-1_S45_L002_R1_001_(paired)_contig_103
GAGCTCTTGGGGGAGATCAGCCTGTTATCCCCGGCGTACCTTTTATCCTTTGAGCGATGG
CCCTTCCATACGGAACCACCGGCTCACTATGCTCTACTTTCGTACCTGATCGACCTGTAT
GTCTCTCAGTCAAGCTCCCTTATGCCATTGCACTCTACGCACGGTTACCAAGCGTGCTGA
GGGAACCTTTAGAAGCCTCCGTTACTCTTTTGGAGGCGACCACCCCAGTCAAACTACCCA
CCAAGCACTGTCCTTCTCTCGAAGTTAGACTCTAGATAAGCAAAGGGTGGTATTTCAACA
ATGACTCCACAGCNNNNNNNNNNTACACATTACTTATCCAAAACCAATACTAAGCTATAG
TAAAGGTGCACGGGGTCTTTTCGTCCCACTGCGGGTAATCGGCATCTTCACCGATACTAC
AATTTCACCGAGCTCATGGCTGAGACAGTGTCCAGATCGTTACACCATTCGTGCAGGTCG
GAACTTACCCGACAAGGAATTTCGCTACCTTAGGACCGTTATAGTTACGGCCGCCGTTTA
CTGGGGCTTCATTTCAGATCTTCGCCGAAGCTAAACCCTCCACTTAACCTTCCAGCACCG
GGCAGGTGTCAGGCCCTATACATCATCTTTCGATTTAGCAGAGCCCTGTGTTTTTGATAA
ACAGTCGCCTGGACCTTTTCACTGCGGCCCACATTACTGTGGGCGACCCTTCTCCCGAAG
TTACGGGCCGATTTTGCCTAGTTCCTTAGCCATGAATCTCTCGAGCACCTTAGAATTCTC
ATCCCAACTACCTGTGTCGGTTTAGGGTACGGGCTGCTTCACTCGCTTTTCTTGGAAGTC
GCTTCTCTGGATTATCACCTTGACCGTAGTCTTAGTGTACTATCGCCGTGTTACCACTGG
CTTCAACGTACTATTCCGTCAGTACGCACCAAATATACGCCTCCGTCACTTTTAATGTGA
GCAGGTACAGGAATATTAACCTGTTGTCCATCCACTTCCCCTTTCGGGTTCGCGTTAGGT
CCCGACTAACCCTCAGCTGATTAGCATAGCTGAGGAAACCTTAGTCTTTCGGTGTGCGGG
TTTCTCGCCCGCATTATCGTTACTTATGCCTACATTTTCTTTTGTAGCTTCTCCAGAATG
CCTCACAGCAAACCTTCGACGACACTACAATGCTCCCCTACCACTTTTACAAGTCCATAG
CTTCGGTAATATGTTTATGCCCGATTATTATCCATGCCGAACCGCTCGACTAGTGAGCTG
TTACGCACTCTTTAAATGAATGGCTGCTTCCAAGCCAACATCCTAGCTGTCTAAGCAGTT
CAACCTCGTTTATTCAACTTAACATATATTTGGGGACCTTAGCTGATGGTCTGGGTTCTT
TCCCTCTCGGACATGGACCTTAGCACCCATGCCCTCACTGCTGATTAACATTTTATAGCA
TTCGGAGTTTGTCAGGAATTGGTAGGCGGTGAAGCCCCCGCATCCAATCAGTAGCTCTAC
CTCTATAAAACTATAAATCAACGCTGCACCTAAATGCATTTCGGGGAGTACGAGCTATTT
CCGAGTTTGATTGGCCTTTCACCCCTACCCACAGGTCATCCGAACACTTTTCAACGTATA
TCGGTTCGGGCCTCCACTGTGTGTTACCACAGCTTCACCCTGCCCATGGGTAGATCACAC
GGTTTCGCGTCTACCACTACTAACTAAAGCGCCCTATTCAGACTCGCTTTCGCTACGGCT
GCGGACCTGAAGTCCTTAACCTTGCTAGCAACGGTAACTCGTAGGCTCATTATGCAAAAG
GCACGCCGTCACCCCAAAGGGCTCCGACCGCTTGTAAGCGTATGGTTTCAGGATCTTTTT
CACTCCTTTATTCAAGGTTCTTTTCACCTTTCCCTCACGGTACTAGTTCACTATCGGTCT
CTCAGGAGTATTTAGCCTTAACGGATGGTCCCGCCAAATTCATACAGGGTTTCACGTGCC
CCGCACTACTCAGGATACCACTATTGATAACGTTCTTTACTTATACGGGACTATCACCCT
CTATGGTCACTTTTTCCAAAGTGTTCTAATTCATTACGCATCAAATATTGTGGTCCTACA
ACCCCAGTATTGCCGTAACAATACTGGTTTGGGCTAATCCGATTTCGCTCGCCGCTACTA
TCGGAATCACTTTTGTTTTCTTCTCCTCCGGGTACTTAGATGTTTCAGTTCTCCGGGTTC
GCCTCCTTGCGGATAACATATCTTCAATATGCTGGGTTGCCCCATTCGGATATCTGCGGA
TCGATTTGTATGTGCCAATCCCCGCAGCTTTTCGCAGCTTATCACGTCCTTCATCGCCTC
TGAGAGCCTAGGCATTCCCCATACGCTCTTATTTAGCTTATTGTACTTTTGTCTTTTTAA
TGAGTTTATAATTAGTTAAAAGCTCGTAAACCTTAACTAATTACGAATTGTATAACTATA
AATAGTTATACTTTATTTTTATGTATCTTTTTTCAATATGTCAATGAACTTCTTTCTGTA
TAAAACAGAATTGTGGAGAATATCGGAGTCGAACCGATGACCTCCTGCGTGCAAGGCAGG
CGCTCTAGCCAGCTGAGCTAATCCCCCGTTTGAAATCTAAATGTTGAATTCAGATTTTAA
ATGTTGAATTCCAACTTCTAGAATTTCCTTTATAATTATTATAGCTAGTAGTCTCAGGCA
GACTCGAACTGCCGACCTCTACATTATCAGTGTAGCGCTCTAACCAGCTGAGCTATGAGA
CTCTACTATAATAGATTAATTAAATTAACAGCAAAAGAATAAACTACTTCTTTCTTTAAA
TTTGTTTCGCTTAGTCGTCTTTCTCTAGAAAGGAGGTGTTCCAGCCGCACCTTCCGGTAC
GGCTACCTTGTTACGACTTAGCCCTAGTTACTAATTTTACCCTAGGCCGCTCCTTGCGGT
GACGGACTTCAGGCACTCCCAGCTTCCATGGCTTGACGGGCGGTGTGTACAAGGCCCGGG
AACGTATTCACCGCATCATGGCTGATATGCGATTACTAGCGATTCCAGCTTCACGGAGTC
GAGTTGCAGACTCCGATCCGAACTGTGATAGGGTTTATAGATTCGCTCCTGCTCGCGCAG
TGGCTGCTCTCTGTCCCTACCATT
>CC-1-1_S45_L002_R1_001_(paired)_contig_104
CCAGGATGTGACGAGCCGACATCGAGGTGCCAAACCCCCCCGTCGATGTGAGCTCTTGGG
GGAGATCAGCCTGTTTTCCCCGGAGTACCTTTTATCCTTTGAGCGATGGCCCTTCCATGC
GGAACCACCGGATCACTATGCTCTACTTTCGTACCTGATCGACTTGTAGGTCTCTCAGTC
AAGCTCCCTTATGCCATTACACTCTACACACGATTGCCAACCGTGTTGAGGGAACCTTTA
GAAGCCTCCGTTACTCTTTTGGAGGCGACCACCCCAGTCAAACTACCCACCACGCACTGT
TCGTCGTTAGACGTTAGACTTCAAATAAATAAAGGGTGGTATTTCAACAATGACTCCACA
ACGCCTGGCGACGCCGCTTCGATGTCTCCCACCTATCCTACACATTATTTATCCAAAGCC
AATACGAAGCTATAGTAAAGGTTCACGGGGTCTTTTCGTCCCACAGCGGGTAACCGGCAT
CTTCACCGATACTACAATTTCACCGAGCTCATGGCCGAGACAGTGTCCAGATCGTTGCAC
CATTCGTGCAGGTCGGAACTTNNNNNNNNNNNNNNNNNNNNNNAGATCTTCGCCGAAGCT
AAACCCTCCTCTTAACCTTCCGGCACCGGGCAGGTGTCAGGCCCTATACTTCATGTTTCC
ATTTAGCAGAGCCCTGTGTTTTTGATAAACAGTCGCCTGGACCTCTTCACTGCGGCCCAT
CTAAAAGATGGGCGACCCTTCTCCCGAAGTTACGGGTCGATTTTGCCTAGTTCCTTAGCC
ATGAATCTCTCGAGCACCTTAGAATTCTCATCCCAACCACCTGTGTCGGTTTACGGTACA
GGCTGCTTCACTTGCTTTTCTTGGAACTCGATTTGCTGGATTATCACCGCAGCCGTAGCC
TTAGTGTACTATCGGGAGGTTACCCTTCCCTTCAACGCACAATTCCGTCTGTGCGCACCA
ACTTTTCGAATCCGTCACTTTTAGCGTGAGCAGGTACGGGAATATTAACCCGTTGTCCAT
CCACTACCCCGTTCGGGTTCGCGTTAGGCCCTGACTAACCCTCAGCTGATTAGCATAGCT
GAGGAAACCTTGGTCTTTCGGTGTGCGGGTTTCTCGCCCGCATTATCGTTACTTATGCCT
ACATTTTCTTTTCTAACCGTTCCAGCATGCCTCACAGCACACCTTCAACACAATTAGAAT
GCTCCCCTACCGATCACTGCTCTTGCAGGATCCCATAGCTTCGGTAGTATGTTTATGCCC
GATTATTATCCATGCCGAACCGCTCGACTAGTGAGCTGTTACGCACTCTTTAAATGAATG
GCTGCTTCCAAGCCAACATCCTAGCTGTCAAAGTAATCACACAACGTTAAATCAACTTAG
TATACACTTGGGGACCTTAGCTGATGGTCTGGGTTCTTTCCC
>CC-1-1_S45_L002_R1_001_(paired)_contig_105
GAATCTTTCCAGTAGTTCTTGTCCAATCAAAGGATCGAGTACAAAGTATATGCAAGAGCC
TTGCAGCCAATTCCTTGAGCTTCTGAGTTTTTCTTGTGCTGGCACATTGTCTCAAATATG
GTGTCAATCCCTTCTGCCTCCTCGCCCTCAGCAAGGTGTATGGAAAGATTTGAGAGAGCC
TCGCAGCCAAAATGTTGAACTTTGTTGTGAATCTCGTGCTTTCCCATTACCATTAAGATG
GCATCAATCCCTCCTGCCACCCCAGTTGCCTCCTCGTTCTGATCACTGTACATGGCAAGA
TTTGGGCGAGACTCGCACATTTCCTTCAAAATGGTGTCAATCCCTTCTGCCTCCCTAATT
GAAACCTGGTTCTTAACATTATTGCAGGCAAGATATGCGAGAGCCATGCAACCTTTTTCT
AGCACTGTAGTCTCTCTTCGATCTTGCATGACCTTCACAATTGCTTCGATATCTCCAGCC
GTAACCACCTTTTCGCTTGGGCCCGCGATCTTGGTCCATTTCAGGATGGTTTCCAACGTT
GAAACTACCTCTTGCAAGGAGAAAGGGGAAGAATCTGCCAGCTTTCCAAAGGCGTTTCGC
ACTTCCGCAAGGTGAGCGATCGGCGCCCGACGCGCACAAGGAGTCGGATGGGTCAGCCTG
AGGCTTACAGAACGCCCAACCACAGTTGGCAGCGTTGCACTCGCAGCAACTTGCAGAAGT
GGAGAATGAAGCTGAGGCTGCTGCTCGAGAGTCGTTGTAGTATGGAATGGTGCTGTTCCT
TGAGGCACTCCTCTGTTGCATTGAGGGCAAATCGTATAGATCACCGTGGGACCATGGAAC
CAACCACGGAACCACCCTCCAGGAGTGAACATGAGAACAGAACAGCCATTAGGGCAGTAT
CCATTCCTGATTCTCTCGACTTGGGAGGAATGCTCGGTATCCTGCGCTGCCTTAAGAGTT
ACGGATACTGAGACCGGGATCGATATTGCTGTCGTCGACTGGTCACCGACTGTTTGGACG
AGTGAGGCATTCAAAGTCGTCATTGTTGTTCATAGCTGTTTGAAAAATGAGCCGTCGTTG
GGTGTGGGTAATCTACCACGCTCGGAAAAATCATCACTTGGAATTCTGTCGAACACAAGA
AGTAGAGTAGTGTTCCTAAGCGGTTCCTGTCACAACTCCTCTCTAGCGGTTCCTGTCGAG
ACTCCTAGCTAGTAGCGGTTCCTGTAGCGACTGACTCCTAGAGCGGTTCGGAGAGACTTG
GACAGCTGGTGGAACAGTTTCTTTTCGATCCCTTCAGCCAATCAGCAGGCTTCCAGCAAC
AATGATGATTAAAAAAAATGACCACACAGACACCGGTCGTCACCACGGACTCGATTTTGT
TGTCGTACCGTATGGCTACTTATTGCCGGTACTTTCGTTTCAGGGTCGAACTCACAGCCT
CGTCATACAAATCGCGTTAAGGTAGCCAACCGAGCGAGTAGAAACACATAGCCTACATAC
ACACGGACATGATACAGGGGAGACGGGGGATGGTTCGTTCGACATTTAGGCTGGTCTTGG
TAGCTGTTTGCTCTTGTTCTTCTCGGAATGAAGTTCTTGTTTGATAACCGGAATGGTGTC
TTACTCCTATTGATGTCTGTCGGATTGCGAGTGGAATGAAGTTTGATTGCTCTTGGAATA
CGATAGGGTTCTTGTGTCTTTGATAACCGGAATGATGATGGCTTATTGTTGTTGTTTGTT
TGTTTGTT
>CC-1-1_S45_L002_R1_001_(paired)_contig_106
CCACATAGAGTCACACTCTTTCCCTTCACGACGCTATTGCGTTCTATTGAATCTACACTT
CCATATTCCCCACTCGCGCGGCTCCAATCGGACCACAAATTATTGCGGATCAAGAGAGAC
ACGGTACGGAATCTGCTTCTGCCGTGTCCATGCATTGTTGCCTTGGGTTGGCCTTGAATT
TGGCGTACTCTTCCACCCAAGTAGGTTCGGACAGACCCACCGCAAAGGGATGTTCCTTCC
ACAGTTTTTGTTTCAGATTGTTCGCTTCTAAATCGTAACGCCCATCCAGAGACAAGGAAG
CCACGGACTTGTTTTCTTCCGTCGCATCTTCAATTCGATCCATAGTCACGGGAATCTTGG
GTCCATCCAGAGTCTGATTGAAGGGGATCATTTCCTCCTCTTTGACGACGGCTTCTTTGG
GGACACCCCCACGACGATGCGACATGATTTCTATTCGTTTCGGAAACAGTCAAACGAAAG
TATAGAACTGATGAATAATAGGATCAAAGAAGTTCGACGATCAACAATAAAGACCACCGT
TGCAGTAATCTGGTCGTCAGTCTACCGGTATGCCAAGTTGAACGAGTGATTACAGGAGAG
AGGGTTTTTTTGTTGAGCACTGATGCAATGACTTCGCCATGATT
>CC-1-1_S45_L002_R1_001_(paired)_contig_107
AATAATGTCAAACATCAGACAGATGAATACCAGAGCGACAAAGCACTGAAAGGCTAGCAT
TTTCTTGGTGCCAATTGCCGTGCCGGTCCATGGTCATGTGTGATCAAATCCATCAATGAC
AACGCCTGTATCAGTATCGAAAAATGCCCCTCGTGGTCGGAACGAATAGGCCCGATCGCT
CCATCTCCAGCCATTTTCATTTTGGGGAGGTGCTTTTTTAAATTTGGGTAGAATTCCAGG
ATCTCGAAAGGCAGTCATGGCCAAGGCATAAATCAATCCCAAGGTGCAGATCGCCCAAGC
GAGTTGAATAAGAGGATGTTTCCCAGGAACCGCTGTGAATAAAGTCAAGCCCGAAACTCC
CAGAATAAGAGGGTAGGTGACCAAGACCAGCATTGGCCAGTAGGGTCCCACCACCACATC
CAGTTTGGGTCGAGTAAACCGGCGAATCTCCTCGCCACCGTTTCCATCCTCCTCTACTTC
CTCGACCCATTCCGTAGATTGCATCAACACGGCCATATTCCCCACTCGCCCGGCACCAAT
CGCACCACAAAATATTGCGGAACAACAGAGACACGGTACGGAATCCGCTTCTGCCGTGTC
CATGCATTGTTGCCTTGGGTTGGCCTTGAATTTGGCGTACTCTTCCACCCAAGTAGGTTC
GGACAACCCCACCGCAAAGGGATGTTCCTTCCACAATTTTTGTTTCAGATTGTTTGCTTC
TAAATCGTAACGTCCATCCAGAGACAAGGAAGCCACCGACTTATTATTTTCTTCCGTCGC
ATCTTCAGTTCGAACCATAGTCACGGGAATCTTGGGTCCATCCAGAGTCTGATTGAAGGG
GACCATTTCCTCCTCTTTGACGACGGCTTCTTTGGGGACACCCCCACGACGATGCGACAT
GATTTCTATTGTTTTTGGAAACAGTCAAACGGAAATAAAGAACTGATGAATAGGACCAAA
GAAGTTCGACGATCAACAATAAAGATCACCGTTGCAGTAATCTTGTTAGTATTCCGGTAT
GCCAAGTTTTGAGCGAGCAATCACAGGAGAGGTTCTTTTTTGTTGAGCAATGATGCAATG
ACTTCGCCGTGATGCGCGCTGGCGTAAGTC
>CC-1-1_S45_L002_R1_001_(paired)_contig_108
GATTTAGGCGGTGCAGGTTCAAGCATGATGAGCGCTTCGGATTTTTCGCCTGACTGACAT
CCGTACAGACCAATCTTTGTATAAGCACTCGTGACTAATACTCGGTAAAACTAAAAAGCG
ACTTCCAGACTGTGAACGTACAGTATGACATGCGGATGAATGACCATGCCCTCCGACTGC
TAATGACGCCCTTTAAAAATAAAGCCTCTATCTGCCTCCTCCATCATATTGTTCTAATCT
CAACATATGAAATTTTTGGTCTTCGGAAGTTAGTCGTTGCATTCTATGGAGCATTCGACG
AATTGTTTGTGATCAGATGTCGCTTTGCACTCTTCCAAGCTTTGAATTGAATACACTCGG
ATCAATACTGTAAGAATTTTATGGTCGTCGTAAAATCTAGCCCCAGGTAAACAATTATTG
TCTATACATTAGCCCCGGTTCTTTGCTCTTCGTTTAGTTAGTTAGTTGGGACCATCGTCC
TTCATCCATTGGGCTGCTTGTTTTGCGTAGTAAGTGAGGATAATATCGGCACCTGCTCGC
TTGAAGCATGTCAGTGTCTCCAAGACGACATCCTTCTCGTTCAACCATCCATTTTGGCAG
GCAGCCTTGATCATGGCGTATTCTCCAGAAACGTGGTACGCAGCAATGGGAAGGGAAGAG
TTATCCTTAAGGCGTCGGATGATATCCAAGTAAGGCATACCAGGCTTGACCATGAGCATA
TCGGCACCTTCGGCTTCATCCAAAGCAGCCTCGATAAGAGCTTCTTGGCCGTTAGCAGGG
TCCTGTTGGTAGGTCTTCTTGTCACCGAATCCAGGGTGGCTACCCAAAGCATCACGGAAC
GGTCCATAGTAAGCGGAGGCATACTTGGCAGTGTAAGCAAGAATGGAAACATTGGTGAAA
CCCTCAGAATACAGAGCATCACGGAGGGCCACTACTCTGCCGTCCATCATGTCACTGGGG
GCAACAATATCAGCACCAGCGCGTGCTAGGC
>CC-1-1_S45_L002_R1_001_(paired)_contig_109
TGCTAGATTAGTAGATCTCAGATTACTAACTAGCATTATTTTCACAATAATTTATTACTA
TACAATTGGACTTGACCCTTTCAATGATTTGTGTATCTGCGAGTCGAATTCGAAAAATGG
ATCCTTTTTCATCATGACATGATCCCTTCTCGAATGTTGCTTCTCAGCGTCCTCAAGAGA
GGGATCAGAGACATCTTAGTTTCCGTGGTTCTTTTCTACTCGCTGCACCTGTGGCTTTTC
CATGGCAGACCCGGCAAAAATCGAGGTTAAAGATTCAGCAGTCTTGGCAAAATAAGTCTT
GGTGGTGACCAATTCAACCTCTTCGGTGGGTTCCACGGCAAGTTCGGGTTCAACATCAAT
CACATCGAGTTCCACAGCCTCAACAGTAGTGTCGGCCGAGCTGCTTGATGAACTGCTGCT
TGATGAACTGCTGGACGAGCTAGTTTCCCAGTGGTGATGCTCACGCTTGGAATGCTTCTT
CCCACCCTTCTTGCTTTTATGGCTGCCCTTTTTGGAGCCTTTTTTAGAGCCCTTTTTGGA
GCCCTTTTTGGAGTGTTTCCAAGGATGAGAGTGCCCCGAGTGTGAGTGTTTTCCATGGTG
TCCGTGCTTCTTGGAGTGGCTCTCGAGAGAAGACGATCCCGAAGTCTCGGCAGATGCATC
CAGAGAAGGATCGGCAGAGGTATCAGCCGAAGTTCCAGAAGAGGTACTAGAGGAAGAATC
CAGAGAGGTTTCTTCCGAGGAAGAAGAGACCGACTGCATACCTCTGTTGGCACGGAGATG
TTCGCCATTGATCTGATCACTGGATGCAGCCTGCACCAGCAAAGCAATAAAGAGGAGAGG
AAGCTTCATGATTAGTTTTTTTGAGTGCAGTTGTCCTATTTTATGATCTCATGGTTTCGG
TCTCGCTCGCTTGGAGCTTTGAATCCATCTGCTGGAGCCGAACCGGGAGAAGCGAGAACT
GGGAATGAGTTATTCTCCAG
>CC-1-1_S45_L002_R1_001_(paired)_contig_110
AGTACGCTCTTGCGATCTTTTTTTTTCGCGTGTTCACTAGTATAACTAATATGTGATTTA
GATTTTTACCAAGTCAGAGTTTATTATCTCTTCTCCAACCTATTTTGAAAACCTTCTACA
GTCCACATGTATTTGTGTTTGTGAATTGCTTTTCAGAGAGTTGAGAGTCTATACAACTAG
ATCATTAATGAAAGGGGATGGGAGAAAGATGTTTAGAGCTTTTCCTTCTTAAGACCATCA
ATAGCGGGTCCGGCCTTCTTCATTCCCCAGCCCTTTGTTCCTCCGTACATGCCCTTGGCG
ACAGCATCGGGCACGGGCCAGATGTTTCCACTCTTTCCCATGTTGAATCCTCCCATGGGT
TCCTTATCAGTAGAAAGTTGGTCAGCATAGAAGATTCCTCCAGTTCCTACGAGACGAGGG
TATCCGTACTTCTCGAGCCACTTGGCACGAAGTTCGGCACCAGGTCCCCTTAGGACACCA
ACCTTGGCAGTGCGGGTCTTCTCGATAGCCTTGAGCTTCTCGTTTTGGCGAGCTTCGTTG
TTTGAAGTGGCGGTGAAACCAAGGGCCTCCCAGATGGTGGCAACCTTAGGGGGTCCAATG
AAAGTCTCACCGATGATGGGGAGGTTAAGAGTGATTCCGGGAAGGTCTCCAAGAACACCA
ACTTCGTCGGCTTCCTTTTGAGTTCGGTTTAGACGGTAACGAAGACCATCCTGGTTAAGG
CGGTTTTCAAGTCCAACCTCAGAGATGCATTCCTCACCCAACCATTCGGCTTCGAAATCA
TATTTGGTTCCCTTGAAGAATCCGAAAGTTTCCATCTTCATGGTGTTTCCATTGTGGCTG
CTTCCACTGGCAACGACGCTCTTGGTTCCGAGCGATCGGAGGGACGAGCGGGTTGGCAAG
TTGTAGGCCGAAGCCCCGGAAACAACAAGAAGGATAGCGGCGGCGGAAAGCTTCATCGTG
ATTTTGAATATGATTAAACCCGTTGCGTTGTTGAGAAAGAAGGATTAAAAAAGGATCGAG
CATTCCATGCCTTTCAGATTGCAGAAGAAAAACTGGTGCATGCGTTGTCGTTCTTGCGAT
GCATACGTCAGTAGAGTAGTTGACTCGTTTGATTGACTGACTTCGTAGCGAATGATGTTC
TTATACAGTACCGGAATGTGACTGACACCGTACGTAGCCTTCAATCGTAACTGAATT
>CC-1-1_S45_L002_R1_001_(paired)_contig_111
CTTTGCGACGGCCTTGCAACGATTTCAAGAATGGGACTAATCGCCAAATACCATTGTCGA
ATGGGACGGGAGTGTCAGTGTCAACGTGAACACAGGCAAGAATTCTCCACGACCACCACA
ACCACAACCATCCGTGGTGGGAGCAGGCCGACAACAAGGAACGGTCAAAATGGTCAATGT
CGAAAAAGGGTTTGGATTTATCCAATTCGGAGACAAAAAAAAGACCAAAGATGTCTTTTT
CCACATCAATAACCTGCCGGAGGGTGTGGATATGACCATGGTGGAGACGGGACAAACACT
TTCCTTTCTCGTCGCTCGCGACTCGAGAAATGGCAATGTCATGGCTACGGAGATTCAAGT
AGTGGGAGTTCCACCTCAAGTCGCGAATGGTAATCATAAGGATAAGGATGCTACCGGTAC
TACTACTTCCAATAGTATGGTTCCGATTCATGTCTTTTCCATGAATCTTCCCTTTGCCGC
TCTCTTGGCCAATGGCTACAAAGATTTGGAATCCCGGAATGGCACCATGTTTGTCCCGTA
CCCAGCCGGTACCCACATGCTCTTGCATGTCGGTCGACGCCTCTATCCCGATGGCAACAA
ACATTTGCAAGTCATGCAAAGTGGAGGACTCGACAACACCGAAATTGAGGCCTTGAAATC
TTTGCCGCCCGGATTTCAACGGTGTGGACAAGCCGTGGCCATTTGCGAATTGGGCGACAC
GTACGAAACGACGGTCGAAGAACGGAGCGATCCCGCCTTTCAACGACGCGTGGCGGCCTT
TGGGGCCGACAGTGGTCGGATGGTGACGGAGATTAAAAAGGTTGCCTACCTGAAACAACC
GGTGAAGGTATCGGGACAAGGAGGGGTCTTTACGGCCCACATTTCTCCCCAGGACGTATT
GCCGGATGGATGGGTATTGACCCCATTTTCAGCACCGAAAACCAGCGCCAAAGCAAAGGC
CAAAGCAAACCTGCCCAAGAACAAGTACTCGACCCCAAAGAGCAAAACTACGAATGAGGA
ACCCTCGTCGTCGTCGTCGTCATCCAAAAAGACAAAACCTGTGTACAGTATATCTGGATG
AAAAATGAAGGAACGAACGAACGAATTCATCTTGGAACCACAGTAGTTAGTAGCCTAGCC
TAGCCTAGCCTAGCCTAGCCTAAATACCCACACACAAGTTGTTATACTCTCACCGCCTTT
TTTGGCACGCACTACCTACGTAGGAGGGGGTATTCATTTCGGTAGTCGAGTAGATTTTGA
AAGACGGACGTGTTGCGACAAACAAATGTCGTCAAGTGCAAAGTACTGTATACCAACTTG
AAAAACATAACTGTCATCGTCATTATTATAGCCGAGCAAAGTATGCTTGTTTGGTATGGT
GTAGTGCTTGTTCCGATTTGTCCTTTGCCTTGACATGTCCGAAGTCGCTTTTCTCACTCA
CGATTTCCACATAAGTAGGATAGAACACGAATAATAATACTTGGCACAGATCAGATGATT
CATTCAAGGTGGAGACTGCTGCAAGCCTTTTTCTCTTCTTTGGCAGCCACTCACTCATTA
TATCAAATAGGATCCCGAGATTTCCTTGTAGGGGAGAAATCACCGATCTCGAATTGAATT
GAATTGACTAGAATAGCTCTACGAATGCATTTATTCCCTGTTCCACTACTTTTTCCAATA
CCTATTCCTAGTTCACCTGCTCCACTACTTTTTCCGATACACGATCCGTTCCTAGTGAGA
AATTCCAACTATATCCTATTCTGACAAACAAAAACTATGGAGTAAGTACAGTACAGTACA
GTACAGTACTTATTTGTAGAAACTTTTCTCATCCTCGAACCATTTTCAATTTGTGAATCT
GGTGGCACGTACACATACACGTGCATATCATTAGGAAGTATGTATGTATGTATGTATGTA
TGGAGATACACGCTTGCAATGAAACATCCCAAACGATACAGTAAAGTTGCAGGAGTGGTC
GGTGTAAGCTATTATCATGACACAACAAGTAAGCTAGGCTAGACTAGTGCCATGTCTCGT
CTCATGCCCGAGACTGAATACCAAGGCAGTACAGTACCGTACAGGTAGATCCACCGAACG
GATGCTCGATTCGATTGTACATTTTGCATTTCTTCCACAACAGCCGTGTCCGTCCGTCCA
TCCATCCATCCTATCCCATCCACTCTTGCAATCCATTCATTCACTCCTCTTTCCTTATTA
GCTTGTTGTCTTTGCGTTTCTTCTTGTTGGATTTTTGGTTGTTATTAGTACCGGTAGAAT
TTGAATTTGGCGTATCGTTAGCGTCGTTCTCTTCGGTCAAGCTCAAACCGGCTTGTTTCA
TGACGTTCTTGACACCCCCACTCAAAAAGACATTGTTGATTTGACAGACAATCGTCACGC
TGGCACCCATGCAACTCAGCCGGCTCCATTCGAAATACCACCAACAGAAATAGCTTAGCA
ACAAGCTCGACGAGAGCAACAGACTGAGATGGATCAAGTGCGATGCGTCCACATTGACCT
TCATTGTGTGAAGGAATCAACGAACGAACGAACGAACGAACGAACAAACGGTTGGATGAT
TGATTGCTTGATTGATTCGTTGAACCAAGATGAAGATAGACTAGGCTGCCAGTCTGGAGT
CGCTTTCTAGAAGTGCTGTATGTGCGGTGCGGTGCGGTGCGGTGNNCAGAGCTAGCCTCT
AATTATTACAGTACCGGTCTCTTATTGTCCCCTTTACTCTTTGTCATTGTCAATGGATGG
AATCGTCTCGTGGAAGAACAAAATAAAGGGTCGTCTGTACGGTACCGGTACCGGTACCGG
>CC-1-1_S45_L002_R1_001_(paired)_contig_112
ATCTTGGTCAAAGGGATCTTCAATGGTAACAATGGGATAATTGTCGATGAGCTTCTTGTA
TAAGGCGATCATCTCGTCTCCACTAAGTACCTGGGAAGGATCCTTTTCGGTGGCCTTGAA
GTCCAAATCGTAGGCATCCTTGTCCTTGACCTTGAATTCAGAACTAGCAACATCGAGACC
GACACTGATCTTGTTTAGGTATCCAGCCTTGTCGGCAGCTTCCATGATCATGTCAAGACC
AGATTCGACATCACAAGGGGGGGCAAAACCACCTTCGTCTCCAATCAAGGTAGCATCACC
GCCAAATTTGGCCTTGATGACTTGCTTCAAGTTGTGGAAGACTTCGCATCCAATTTCCAT
AGATTCGGAGAAAGTCTCAGCACCAGTGCGGATGA
>CC-1-1_S45_L002_R1_001_(paired)_contig_113
GCCATGCTCCTGGCGGAACAACAGATACACTAGAGGTCAGTCCAACTCGGTCCTCTCGTA
CTAGAGTCAGATCCACTCAAATTTCTAACGCCCACAGCAGATAGAGACCGAACTGTCTCA
CGACGTTCTGAACCCAGCTCGCGTGCCACTTTAATGGGCGAACAGCCCAACCCTTGGGAC
CTTCTCCAGCCCCAGGATGTGACGAGCCGACATCGAGGTGCCAAACCCCCCCGTCGATAT
GAGCTCTTGGGGGAGATCAGCCTGTTANNACCACCGGATCACTATGCTCTTGTTTCCAAC
CTGATCGACCTGTATGTCTCTCAGTCAAGCACCCTTATGCCATTGCACTCTACGCACGGT
TACCAAGCGTGCTGAGGGTACCTTTAGAAGCCTCCGTTACTCTTTTGGAGGCGACCACCC
CAGTCAAACTACCCACCAAGCACTGTCCTCATCTCTGAGTTAGACTCTAGATAAGCAAAG
GGTGGTATTTCAAGGACGACTCCACAANNNNNNNNNNNNNTACACATTACTTATCCAAAG
CCAATACTAAGCTATAGTAAAGGTTCACGGGGTCTTTTCGTCCCGCTGCGGGTAATCGGC
ATCTTCACCGATACTACAATTTCACCGAGCTCATGGCTGAGACAGTGTCCAGATCGTTGC
ACCATTCGTGCAGGTCGGAACTTACCCGACAAGGAATTTCGCTACCTTAGGACCGTTATA
GTTACGGCCGCCGTTTACTGGGGCTTCATTTCAGATCTTCGCCGAAGCTAAACCCTCCAC
TTAACCTTCCAGCACCGGGCAGGTGTCAGGCCTTATACATCATCTTTCAATTTAGCAAAG
CCCTGTGTTTTTGATAAACAGTCGCCTGGACCTTTTCACTGCGGCCCATCCGAAGATGGG
CGACCCTTCTCCCGAAGTTACGGGTCGATTTTGCCTAGTTCCTTAGCCATGAATCTCTCG
AGCACCTTAGAATTCTCATCCCAACTACCTGTGTCGGTTTACGGTACGGGTTCTCATAAT
CTGAAGCTTAGTGGGTTTTCTTGGAAGCTTTTAGGCACACTATCCACGCAGCCGAAGCCT
TGTGGTACTATCGACCTTCTCCAAAATCTGCGGATTTGCCTACAGATCTTATAGATACAG
TCTTCAACGAACTATTCCGTCAGTTCGCGGTGCTTTCAATACTCCGTCACCACATCGCAA
TTATAAGAAGTACAGGAATATTAACCTGTTATCCATCGACTACTCCCTTCGGATTCGCCT
TAGGACCCGACTAACCCTCAGCTGATTAGCATCGCTGAGGAAACCTTAGTCTTTCGGTGT
GCGGGTTTCTCGCCCGCATTATCGTTACTTATGCCTACATTTTCTTTTGTAACCACTCCA
GCATGCCTCACAGCACACCTTCTACGCAGGTTACAATGCTCCCCTACCACTAACGTGTCT
TTCAACGTTAATCCATAGCTTCGGTAATATGTTTATGCCCGATTATTATCCATGCAAAAT
CGCTCGACTAGTGAGCTGTTACGCACTCTTTAAATGAATGGCTGCTTCCAAGCCAACATC
CTAGCTGTCTAAGCAATTTCACTTCGTTAGTTCAACTTAACATATATTTGGGGACCTTAG
CTGATGGTCTGGGTTCTTTCCCTCTCGGACATGGACCTTAGCACCCATGCCCTCACTGCT
GAGAAACATTTTATAGCATTCGGAGTTTGTCAGGAATTGGTAGGCGGTGAAGCCCCCGCA
TCCAATCAGTAGCTCTACCTCTATAAAACTTTTACTCAACGCTGCACCTAAATGCATTTC
GGGGAGTACGAGCTATTTCCGAGTTTGATTGGCCTTTCACCCCTACCCACAGGTCATCCA
AAGACTTTTCAACGTCAACTGGTTCGGTCCTCCACTATGTGTTACCACAGCTTCAACCTG
CCCATGGGTAGATCACTCGGTTTCGCGTCTACTACTACTAACTAAAGCGCCCTATTCAGA
CTCGCTTTCGCTACGGCTCCTTGACTTAATCAATTAACCTTGCTAGAAACAGTAACTCGT
AGGCTCATTATGCAAAAGGCACGCCGTCACACATAAATGCGCTCCGACCGCTTGTAGGCG
TACGGTTTCAGGTTCTATTTCACTCCCTTACTTAGGGTTCTTTTCACCTTTCCCTCACGG
TACTAGTTCACTATCGGTCTCTCAGGAGTATTTAGCCTTACCGGATGGTCCCGGTGGATT
CATACAGGATTACTCGTGTCCCGCANNNNNNNNNNNNNNNNNNNNCTTCGAATATCGTGG
CCCTACAACCCCAATATTGCCGTAACAACATTGGTTTGGGCTAATCCGCGTTCGCTCGCC
ACTACTAACGGAATCACTATTGTTTTCTCTTCCTCCGGTTACTTAGATGTTTCAGTTCAC
CGGGTTTACCCCTATTGCTAGGTGACATGTCTTCAACATGCCGGGTTGCCCCATTCGGAT
ATCTACGGATTAAAAGGTATGTGCCCCTCCCCGTAGCTTTTCGCAGCTTATCACGTCCTT
CGTCGTCTCTGAGAGCCTAGGCATCCGCCATACGCCCTTACTTAACTTATTGTACTTTTT
GCTACAGTATTTTCATACTATAATGAACTCTTTTATTATTTATAAAAAAATTTTAATCTG
TCTAAAGTATTTCTACTATAAACATCTCTATCTATTTGATTCTTACGATATCATTTTACC
AATATGTCAATGAACTGTGGCGAGTCGCCACTGACAAATTATCATCAGTGTTGACTGTAA
ATACTTCGAGATAAATACTTATCTCAAGGCATTGCCTTGTGGAGAATATC
>CC-1-1_S45_L002_R1_001_(paired)_contig_114
CGTTGATCTTCACGGGTCTTACCTCCATTTTCCTTCCCTTCGCCTTTCCGATCTGTTGAT
CCTAAATACTCGTAGTGTGAGCCTTTCTCATTCAAAAAGAGTCGATTCATTCCTAGATTA
GATTTTGATGGTGTTATGTAGCGTGTGGATTTTATATTATATTATACATTCGCTTTTGAC
GAATGCTTGAGCGGATTTGCTTGCAGGTCGGTCGGTCGGTCGGTCGTTCGTTCCAGGAGA
AATGAAGATACACAAGTCGAGCTGAAATTTAAGGCCTGGGTGGAGGGGCAGTGACGTCGC
CCTGAGAGCGGTACTCGTCAACGACGTCCTTGTCAACCTGCTTCAAGATGAAATCCATGG
CTTCATCGAAGTTGGGGATATTTCGCATTTCAAATTTGGCTCCGTCCCTCAAAAACGCAA
CCATGTCACCATCTCCAAACAATCGCTTGGCGGTTCGGATCTCAATAATATCGGGGTAGA
CAATTTCAGCCATTTCCTTTCCGTTAATGCCAGAAGTTACGCGAATACGACGGCTGGTGA
TCTTATACCGAACCCATGCCTGACGGGCCCATGCGGCGGCGGCAGGAATAATACCGATAA
CTGTCAAAATAGAGATAGTAGGGGCAATGGTTTCTGTGATAGCAGGGGGTCCCTCATAGA
ACACCTCTTCAGGCGACAAGGAAGCCGACGCCTTTTTGAGGGCTGGTGAAGATGATCCGC
CCTTGCGCTTTCCTCGCTTTGCCTTTGCGGCTCCCTTTCCCAAAAGCTCTACCGTGTCAA
GATCAACGGATTCTTCAGCCGGTTTGGCTTCTTCAGCCAGTCTTGAAACAAAGGTCGCTC
TTTGGGTGAAGGCAACGGGGGCAAACGCCTGAGACTCTTGCACATTGGCTACAAGTGCCA
GGGCAGCAAGAGCACAGGAAAGAGTAATCGTCTTGGTCATCATTGCAGCGACTTTGACGC
GATTTCAAAAGTTATGTCTATAGATTGAATCCAAGCTATTCATTCACCACCTCAATTGAA
ACAAGTCAGCAATATTTATACCGGTAGATCGGACGAATACGTGATGATTTTCATCTCGCG
TGTCAGTCGCCGTGGTGATGTAGGGTGTCGTCCGTGTTATTGGGACTCAGAGGCGAATGT
TGTGATGTGGGCTGGGCTGAGCACGTTGCACGCACGTACGTCACAAAGCCATCGTAGGCT
GGTGGTACAGTATTACTAGGCTACCAGGTACTGTACTCGTACTCC
>CC-1-1_S45_L002_R1_001_(paired)_contig_115
GTCCACTTTTTCATGACCGCGATCCGGTCCCTTCCATCAATAATTATTAGCTTTCCGGTG
GCCTACAGTAGCTAGGTAGGACTTACCAGGTAGTCTACTTTTTGATCCCATGATGCTCTC
CTAGGATCTTTGATCTCATGCTGCTGAAATTCTCGAGACAAAATAGTTCATTCAAGTAGC
TACGAATAGAGCCATGTTGCGCCTCATCAAAAGCAAACTAGTTAGCTTCAGTTTCCTGGT
GTCTCAGGTTTTAACTTTTCTACAATAGCACAATCCTCGTATCTATCTTTCGATTTCAGT
CGGAGAAGCAAAAAGCAAAGCAACATATTTTAAAATAAAAACGAAACTCAATTCTATTCC
TACCTCCTGTAGATTTTATCAGCGGCCAAAGCATTGAGGAACATCTGCTTGTTCATGCTT
TGAACTACGACCAAACCAGGCCCTGTGAGAGTCGTGTTAAAGATACCTTCCCCGCCACCA
AGTATTCCAAGGACTCCTCCAGCTCGTTTGAGATCAAGTTTACAACTCTCTGCGAACGCC
AATATGCAGTTGGTATCGATGATCATGACCTCTCCTGGTGCCAATACTTTCTGAACAATC
GTTCCTGTTCCTCCAAGAAAAACAATTCCGTTTCCTTCAATTTTTTGCCTCACCAAACCA
ACACCTCCACAGCAGCAACGGCAGAAGTTGCAATCCAGACTGATTCCAATATTCACATCA
CCATAGGATGCCATGAATGTGCCTTGTTGAGCAATAAGGGTTCCACCTACTTCGGGGGCT
GCCATGTCAACCGGGATCACCTTGGCCAGAGGATCGTTTGGGGTCATCGCCACATATCCT
AAATCGCCATTACTCCCTGAATTGGTGAAATTCATTACGAAACAATCTTCTCCAGACAAG
CATCGTTCACAGCATCCATCACATGTAGCGTTTTGAGCCACACCTGGCGTGAGATACATC
ATAACGCCAGGTTCTCCTTTCACAGTCTCTCCAACCCCCAAGGCGACTGTGATAATCTGC
GATTCATGCCCTGTAATGGCGTATTTCGGAGAGTTTGCCCCTTTCGGTGGCTCAATGAGT
TTAAATCCGCTGGCCTGCAACACCAGCTTGTCTTTTTCGGAATCTTCCATCATTTTATCT
ACTGTCCGGTTTTAAGAAAGATATTGTTGAATATTTCTCTTTTAATATCTCAGCCGGTGT
ATGGGTCGATGTCAAAGTCCTGAGAGCCTGGCTGGCTTCGAACTCTACCACTATCTCCAC
TCCCTTCAATCAAGTGTGATGTGGAGTACAGTGAAATTTTCGGTAGATTCATTCAGAAAA
ACTGCAATCTAAAGCTTGCCAGCTGC
>CC-1-1_S45_L002_R1_001_(paired)_contig_116
TGAAACCGAATTCGAAAAGCAGTCCTCTTAAAAACGGTCAAATATTTTTGAACTCGGGTG
TTTCACTTTTCTTTCATTTCATTTCATCATGTCCGCACTCCACCTCCGATCGGTCACTCC
ACATCAATCCCGTCCACCCCGGGAATCTCCCCACAAGAAGATGTCGTTGTTGACGAGACT
CGCGCCCAAACGAACGAGTGGAGGAGCAAGCGGTTCTCCAGCTTCCAGGCCATCTCTTTC
CTTCCGGTCTTCTACGAATTCGCGTTCGTCTCGAAGCCACAGATCTTCCTCCAATACCAT
GACTTCCTCTCCCAATCTCATGCTGTGGTTGGAGACGGAATGTCCTCAAGATTTGCTGGC
GAACATCTTAGCCTTTGCTGGACCGCAAACGGCTGCTGTGTTTGGTAGAACGAATCGGTT
TTGGCGGAATGTGGTGAACAAGGAATCNNNNNNNNTACAGGTTCAATCCTTGCGTCCCTG
TCGACTATCCATCGATAAACTCAGCTTTTTCAATGGTGCGAACGCAGCGGATGGAACAGA
CTCGGTCCATTCGCATTCTCTTGCGTCCTGGGAAATACTATCTTCGTGAAGCTATCACTA
TCCAAGCGGCTTCAACTGTGCATGTAGAAATCGAAACGATGGAGTTGCCGGCTTCGATCC
AAACCACAGTCGAACCCTTCTCAATGGAGGTGGAAACTACTAGCCGGCATCGTAGCTCTT
CGAAAAAGCTCCGGAACATGTTGTCCTGCCGAACGGTCGAAGTCGAAGAGTCCGAGATGG
AAGATGTCCCTCTGGAGTTTCTTGAAGCTCCTTCGAATTCGACGCTGCTTGCGAATCCTA
CTTCTCCCAGGCGCGCAAGTTTGATTTTGAGAACACGTCGACTCAATGAACCTCTTGTTC
GGGTTCGTATGGGACACTGCACCATTCGCAACGTGGAACTGCGTCACATTAGCAATGGTA
TCGATATTTGGAATGGAAATGCGGCGGTACAGATTCAGCCTCCACTAGGTCCCGACGACC
AGCCGTTGATGGCGCTGCCTCCTCCCACCTGCGTTTTGGACGGAGTCGAAGTATCATCCA
GGTCGGGCCGAGGAATCGTCAATATCGATGGAGGCCAGGTCACCATCCGAAAGTGCTACG
TTCATGACTGCGCCGCGACGGGTATCTATGTCGGAGGACAAGGAAGTCGTGCTGCGATCG
AGGAGACGGACGTTGTGAAGAATGGCAACGGCAACATCGTGCATCGCCGTGGAATCTCCG
CTGGTCATTCTGGAATTTATTTGGAACAAGGCCGCGCCGATATCAAGAATTGCAACATAT
CGAGAAATTCCTTGACAGGAATTTCTTCCATCAGCCCCGAGAATGCATTTTTGAATCTGT
CAATGTCTGATCTCGTTGCGAATGGAACCTATCAGCTCGAAATGCCCGCTATCGGAACTG
TAGCCAATCGAGAGAGTGTGACACAAAACAATAACTTGGCGAATGTCGGGATGGCCCGAT
CTCGGTCGGGGCTGGTGATTGAAGATTGATCTGGAAATACGAAGATCAAATGTGGTTTCC
TAGCAAGTAGAGGTTGGAGATCAGCCTCACAGACAACTCTCAGAATACATTTTTACACAT
TAGAAGGCCGATTTGGTGTTGGGAACAATCAAATCGTTGCCTATATATTAATCCGCATAT
AATACATACTGTATGAAGATACCCAAAATATCCCTGGGGGAACGCGTTCGAAAACTTCTC
GAAAGTGCTCGGCACATACAGTACCCATAATCTACATCCCACGCTTGATCATCTCTAGTT
CATGCTCGACCATGTTAATTAACACCCCCGCCTCTTCGCTTTTCGACAATGTTCGAGGGA
TCCAATGTACTCTCAAGTACCCCAGATTGTTGAAAAGATCCCAGTCCAATCTTGCTGCGG
TGCCCGTCTTTTCATTTTTCGACATGCCACCATCCTCTTCAAAGTAGAGCAAGACGGCCG
CCCCCTTGGGCAAAAAGGTCGCCGTTACCGCCCCCCCTCCACACCCAGTGATGAACATAG
AGGCCCGGCTCGCGATTTCCATTTGCTGTTTCAACGAATAGTCTTTGAACATATAGCTTT
CGATCACCACTTCTTTCGGGTCGAAGGTCTTTTTCAAAAGTTCCATTTGAGATTCAAAGT
TCATCTTGCGGCCTGTTCGGCTGGAGGATCGGAGTGAGACTAGGATTCGATAGGGAGGAG
CAGCCGTCGCAGTCGCAGCAGTCCTCATCATCATTGGCTCATCGACATCCACAACGCCCA
TATTCCTCATGGCGAACAAGCGAAACTTCCAAAAGAGACCTCCTCGCCCATGGTTGTGGG
TCGACTGGTAATCCTCTGGTTCCCATCCGTGTGTTTTTACTGTTCCATGATCGGTGAGAG
ACCCAATGCCAGCCACTCCATGTCGAGCACACACCAACTGCGACTTGGGTGGGTTGGGGT
CGGCGTCGGGTGTAGTAGTAGCAGTAGCAGTCGTGACATTGAATTGCGCCAATATGTTAG
TGGTCAAGATCATGGAGTGACTGTTGTTGTGGTTGTTTTTATGATGCATCATTGGATATA
ACTTGTCATGCATCGCTTGGCACTCCGCTTTCTTCTCTTTGCGAAAATCACAAGACCCCC
ACAGACCGCGTCCATCCGGGAGGGTGTATCGAAGCATAAGCGGCTCCATATTGTTATTAT
TGTTGTCGTTATCGTTATCGCCACCAAGAAGTTGAAACATTCCCAGCAAGGTATATACCG
GCAGAAAGTCATCCCAGACCAGATGACCAGGATTGGAACCGGATAAGGAATGAAAGGGAA
CCAGCACCACATCTTCCGGTAATGTGTAAAAGGAGTGAGGGGCGGCTCCTTCCACGATAC
GCGGAGCCCATTTCAGTCTCGGAACTCCGTAATCGTTCATGGTCCACTTGAGATTGACGC
CCCCCAACGACACAGAATTGTTATTGTTGTGTAAATTATGATTATATCGAATAGAAGATT
GAGAGGCGTCTACCATTGGTATCTTACTCAACTGTTCCGATATTTCTTTCTCGTTTGGAT
CTTGAAAGACCACAAAATCCTTCTCTTTAGTATCGAAACACAGGAACGAATAGTGACAAG
ATCGATGCATCCACGACCATTTTTCTTGATAGTTTTCGCCGACGCAATGGACGGAGGAAT
ATACCTCTTTTTCTTCGTTGGTATTCTTCTTCTTCTTCTTCTTCTCATGGTAATAAATCG
GATGCCCATTCAAGGTGCCATCTGGAATGCGGGCTTTGGCTTTTTTTCCTTTTTCGTTCC
ACGTCGTCGTCGTCAATGTTGGTGGTGGTTGGGGAATGCCATTATCCTCGTATCGAGCAC
GAGTGCTCGTGCTCAGTCCAAAGTAGTTGAGAAGGACCACTTGCACGGCAATGACACAGA
TGGCTAGTAGGAGCAGGTCTGTGGTGCACCAGAAACGACTGCGGCGTGTTGTGGTTGTCG
TTGTCGTTGTCGTCGTTGTTGTTTGGGACGGTTCCACCATCACCATGGCCATACCTTTTG
GCAACCAACATTATTTGACCCGCCACCACCATCCTCATTGTCCCTCGTCATTCGTCATCG
TGTACCTGGTACCCTATCCGGTAAGGTAGACTACCGTCGTCTAATAGTCGTCCGGGTAAG
TCCGTCGTCAGTCGTCATCGAGAAGGGCATTCATAGGGGGCGTTTTGAAGGGGAATCTTT
TTGGCTCAACTATGCTGGGCTACGGTAGTACTGGGTCATTCCCGAAAACATACAATTTCC
AACCGGTACTTTTGATACAGATGTATATTCTAGGACATAAAAGGACATAAAGCGACAAAC
AAGGACAACAATAGCTCTCCTTGGTACAGTACTGCTTTAGCCGCAAATGTGTGTCTTTCA
ATACATACACATACCGGTACACAAAAAATAATGTGTTGGAAAAATGATGGGAATGTCTTG
CTGAAACGGTTGTCGCAAACACCAGAAAATGGCGCCACAGATCCCACCTCCCTCCATTTG
CTCCCCTCTTTTTCACTCTGACATGCTTCTAACGACAACAACAACAAAAATATCCACCGA
CTTGTGTAATTTATTTTTGTTTTACTTCCTACCATGTTGTACTCTATGAAGAATGCTCTA
AACCTTCTCCTGTCCTATGGGTTTCTAACTCGACCCAAGCCTCACTGTTATGCCCTGTTA
TCACTGGAGGGTTGTAGACAGTACAACAGACGCATTCCTAGAGGAAGCTTGCTGGACTAT
TCTAAGTTGGAATTCAAGACTTTGCTTGATTCCGGCAAGGACCAAGCGTTTCACAACGCT
TGCGGTCATGATCATGATCCTGCGTCTTTTCTAAAGCTCAACAATGAACTCTTTGAGCCT
CTCTATGACTTGAATCATCCAAGCCAGAAAACAGGACTCATACAACCTGTAACTACCATG
AGTACCAGAAAAAGGAAAGGGAGAACACGACACCTGCCTCGATGCTGCAGGGTGCCTTGG
CCTTGTCCTCCTCATGTGGTATTGTAGCCACCAGAGGCGCAGTATCAAGATCCCTGTGTA
GGATGTTCAGGCTCACCGGAACACCTATGCTGCTCTGGCTTAA
>CC-1-1_S45_L002_R1_001_(paired)_contig_117
GGAATCATAATCGATTCGAACTAGGGTATAGGATATAGCTCGTTCACTAAGGCTTGCTAG
TCATCTTAGAAACGATTCTAATCCTGCAATCATTTTGACCACTCGTCTTACAATGGACTG
CTGGCATCCTCTGCTGAATAGCCTGTGTTTCGATTAGGTGCATGTGAAGTTATCTTTAGG
TTCGCTATAATCTCGGTTCGACCTTTCGAAGATGCGGACCAAACTCTGGGAACTTCATGC
GGACGCACCCGAAAATCTTTTCGGGCAAATGTTCCTCGTCATCACCTTCCAGCAAGAAGC
CCATATCGACCGCCAGCGTCTTGGCATAGCCAAGAGTCAGACGGATTACCCCAGTTGCGA
CTGAACTTGATCCGCAGTCTAGAACGACCTCCAAAAAGCGTTTGTCGCGAACATATTTCT
GTTTTAATTTCGTTCCCATGATAGCTGGTGTGCTTCCGACGGCCTTTCGCACCATAAAAT
TGCCATGGACAATCTGGGGAATGAGCTTGAAGGTTCGATCTCGGAATTCGTCACACTCTC
CAAATAAAAATTTCTTGGCGAGACGCGATGACCCAGTTCCGTCGCTCCCGTCGATAGAGC
TCATATCTTCAACCGCATAGTAGAACACCCCGTGGTAAAAGGGAGGTCCAGGCAGAATGA
TGTTGACAACAAAGATAAAAGGTGGCATGTCGCTCTTCCTACCCTGTAACTTCATCCGTT
CCTCCCTTCGAAGAGCTAGCTGGATGCGTTCATTAGCATGCTTGGACATACCAGTGTAAA
TAGGCTTGTCGACTTGGACCACGTCGACAGCAATTAGCTGTCCAATACTCCTGCCTGCGT
TTATCTTGACCTTGTCTTTTTTGTACATCGGTCCACGAACGAGAAATGAATTGGCATCTG
GCTCGGCCCACTTCTCAATATCGAGTGGCTTGGGGCGAGACTCGATTCCAGACACAGTGT
CAAAGGTTATACTGTCGCATCTCTCTCGATTGGCATACCTGAAGTCGTAGCCTGCCAACT
CGCTAGTCGTGCCTGATACAGGGGCAGGTGGGCCCATAGCAGCATCTTGGGTGCTACACT
TTCCAGGTAACCACGGGGTGGGGTGGCTTGCGTCAGGAGCCACGTCCAAGAATCGATCGA
CTTCAATCGCTTCTCGAATGTCTAAGAGCTGCAGCAAGGCGGCAACACCGAAAGCATCGC
CATAGCTCTGATTCGATAAAAATAGCATAGGCTTGCTTGGCACCCATCCTTTTGGGTCTA
CTTGAACGACTGAGGTCAGTAAGCATTCACGGCCGCTTCCAGACGGTGTGCGACGCTTTT
GAACGTTTGTCTTGAACGGCGCGATGGTGCAAACTTGGTGCATTTCACCACGGACAAAGC
GCGAGTTCGGAGGACATGCTTTATGTTCCATAGACTCGTAGCAAACAATATAGGATCCAT
CTGGTTCGTACCGCCAGTAGCGAATAAGAACAAAATCTCTTGGGACTGTCCACGAAGGAA
ATAGATACATCTTTCGGCAGACAAGGTGGACTACATCCATGTGATCGTCCATCTTCTCAA
TAATGCGGAATGAGGCTCTCTGACCAGAGCAAGGAGCCAAATCTTCATCAGAAACGGATG
GTGGAATGCGGTGATAAGACATCATGCACATAAATGCATCTAAAGGATGGGCTCTGAGGA
CGACCTGCGTCTTAAGCGGGACACAGGTGGTACCACCAACGGCAAGATGTGTCGTTTTCA
ATGATGTATCGGGCGATATGGTTCTTTCTTCACTAAAGATTCGAAGACCTTGCGCTCCTG
GACCCATCGACGTCCAACCACCGTCGAGCGGTCGCCACCGGCTTATTGGTTCGACAAGGA
AATTACGGTCCTTGAGAAAGAGATTCGCCTGACGTGGAAATTCCCTCGGCGCTCCCTTTT
TATCACCCGAAGTCGCTCCGTCTTTAGTTCGACCTGTCATCAATTCCACATCGCGGGGCA
CCAAAGCACTTGTTGTCTTCCTACCATCCGCCATGAACTTTTGCCCCCAAGTACTCTCTT
TGATTGCATCGACTTCTAGACAAGCGTCTAAAGAAGATTTCCATAGCTTGGCGTCCTCGT
AGCTTTTCGTCGCGATTGTCACCATGCCCCTTTTTGACCGATTACGTTTAAATCCAGCTT
CCGCGACACCAGCAGTGCCTCCAGCAGCCGCAGTGGCTCCAAGAAAAACAAGACCCGCAG
CCAAGCCGACTCCAGCGGTTAGAACACCAACGCCAATAGCCGCGGTCGTCGCTACAACAA
TTTTCGTCCCATCCACCATTTTTTTTCTTGATTCCTTTTGCTTTTCCTTCTTGTTAGAAA
TGTAACGATCATGCAGCTTATCTTGCTCGGCAGCATGTTGGTCATCGTAAGCTCCCTTGG
GGCTATTATCGATGCGATTCGCTTGACTTTCTGATACAGCTGGCATTTTCCTGTCTTCCG
AGGGGTGCGGCGAATCGTATCCTCCTCCTCCCTCTTGAATGGTTTCGTTAGTGAATGCCA
GAGGCGGTGGATCGATGTTCATTTTGACCACTGAAGGGACATCATTGGCTGTAGCACGAC
GGCGATGGAGAGAGTGTGGAGTTCTATATTTTGGCCTTCTCGTACCGTCGTCCAGTTCAT
TGCCCCCTTCAAACTGCGACATGCTGGCAAGAGAAGGACCCTTTTCTTTTCGAAACCAGC
TTCGACCTCGTCTATGACTTTTGGAACCTTCGGATGCTAGACTACTCTCGCTACTTCGCG
TGCCTGCAGCTTTTGATTTGTACTTATTTGGAACTGATAGTGGCAAATAAATATCATCCA
CAGACTCATCCGTAGTCGTCGAAGCACGTTTCCTCGCTTTTGAGGGAGTTTTAAAGACCG
ACACACTACTAGTCTTCCCAATTGAGCTTGGTGATGGAGGTGCCGACATAAGTCCCATAT
AGGACATGTCGTCACGATTTAAAGAATCATGCATTGCCATCTCCTTTTTGCTAGAAGCGC
TCAGGTCATCTGGCCAGGTAATGGTGAAGCAATAAAGTGACTCTCGGCTGGAGCCCTTTT
GCCTTTCGCTCACGTACATGTCACTGATTTCGCACCCCGACTCTCGCGTTACCCGAAACG
TTGCTTTGGGTCGTAAATCTCCCTTTTTATGGTAGTAGCTAAGTCTTTGTTCGGAATCAA
ACACAAAACGCCGCTCGTTCCACTGACGATTGCGGCTTTGTTTCAACATCACGGTCTCTA
AAACCACCTCGGGCTCCGGCACTTCATCCGCGAGCGGCTCGATATAACTTTCAGGGGAGA
AAGTATAGGGTGCCGGCCCTAGCATCTTGTCAATGCTTTCTTCTCAGCGACAGTATGAGA
CCTGAGACCTCCTCAATCTAGATACGGCAGCAATCAGAAATGAGCAATGACCCGACTTTA
TGGGTCATGCGTATTGAAATAATTTATCTACACTTGTGATCTCCTTTCTAGCGCCCTCTC
CAATCCCTATGGCTCTCCTGACTTCTCTGACACTACCGATGCATAAAAAGGAGCACGTTC
GATGACAAAGAGGTGCTCTGTTTCGTGGCTGCGTTTCTGGTTCTCAACCGTTTGGCGTTC
GTCTCCACATACC
>CC-1-1_S45_L002_R1_001_(paired)_contig_118
ACTTCTCTTGGTATTTGATGATGGACTTTGCAATCCGACCCTTGAGGAATTGTTGCCAGC
CTAATGCTTGTTGTTGTACTGACTTACGGGATAGCGGGTGTGTGCGTGGAAATCGCTTAG
GAATGGAAGGGTTGCGGAACCACTAGAGGAGGTTTTCTGTACGTGCAGAAAGAGTTATCG
TATGAACAAAGAAGAGGTTTTCAAAATAGTAATTCTATATATAATATATCTTGATATGTT
TACTGGTACAGCAACCGTGTTGTTGCTGTTCACACATTCAATACGTATCCAGTAGTGGAT
TAGGTGCATCCCTGTTTGTTAGTTATTGATCAATTTGATTTCATGCGGCAGCTTGTCTTC
GGAAGGTCGATCGTATTTTTCGGAGGCCTCCAAAGCTGCGGCCAGATTTTTGGCTGTGCA
TAGATTCGTCGCTGTTGCGACCTGAGGAGTTAGTTCCGTTGGAGCCACGACTTTTCTTCG
GGACACCATTCTCGCGGTTTTCCAGGCTACTATCGATGGATTCAGTCAATTTAACATCTG
GTGGGTCGGAGAAGGCATTGAAGCCAGTGACGCGATGAGTCCCATTGGACGCAGTCGCTG
GTTTGTGGGTTGGAGAATTGTTTGTAGATTTCGAGTTGGGGCTTTGCTCCGAGTTGAGAG
TGTTGGTCGGAGACATTTGTTCAGCTCGTCCGTTGCCGTCGACACTTCCGTGGGTGAAGA
AAGGGTGCTCCAAGACATGTCTCATGGAACTGATTCGCTTCTCTGGGTCATGGTGAAGGA
GACGCTTCAACAAGTCACGGCCAAGCTCGTTCTCGGGGACATGCTTTAGAGCCTTCTTGA
GACTAGCATCGTCCCAAAGACCAATCTTGCAGACTTCGGTAGAGCTCATTGCACGCTTGC
CACGGCAGGCATAAGGACCAAGAGGAACTCCGGCGATAGCTTCGTAAAAGGCAACTCCAT
AGGCCCAGATGTCGTAGGTAGTGTGAGCTGGGATGGACACTACAGTAGCAACGAAGCTTT
TCTTGCCCATGGGGACACGCTTGTTCTCGACAACAATTGACTCTGGCGGGTGGTAAAAGC
CGCGAGTAGGGTCAGTCGGACATCCGAGGGAGATACTGCCTCCGACACCGAGAAGCTTCC
AGCGACTTCCAAACTTTCCGATATTGTGGGTACCAAAGTCGCCATGGATGATTCCGTGCT
CATGAAGATGCAACAGTGAGATGCCGATGCGCTTGAGCGACTTTCCAGGGAAACGCTTGC
CAGACTTCCGCATGTCGAGCATGAGATTCTCGGCGGTAGTATCAGCACCCTCCATAGTAA
TACAGTATCCAGGCTCGGCCATTGCTTCGGAGTAAGCAGCATGTTGGACAGTGTGGTGTA
CACTGATAATAGCTGGAACATAGTGTCTGGAAAGGTGGAAATCCTTCCTGACCTTGAGCT
CACGCTCGACAATCTCGGATCGGGAAGTGAGCTTGGCAATGACTTGCTGGCCCTTTTCTC
GTCGGATGAGACGAAGCTTGTCTTCAATGCTCTGTTGAGATCGACTCGTAAGAGTCGATC
GAATACTAGTCTTGGAGACACCAGAGACATGAGAAGCATCATCCCAGTCTTCAATGTAGT
CGTCAGCTCCATCGTTCTTCTCTTCATGAAGCACAGTGAAGGCGCCGTTGGATTGGGCAG
GAGGATCATATCGCAAAGCGTAAAAAATTTGGGTATCACTGACAGGGTTTGTGTATGCAG
GGCGTTGGTTAACCACTTCAAGTGTGTTAAACAATCGGAGCATCACACGCATTTCGTGCT
TACATACTGGAGTAGCAGCAGCGAGTGCGATCTTGCCATCAGGTCCTTCAATGTGAGCCA
AGGCAAGGACTTGAGGCTGAGTACAAGACTGAAGAACCTTGGTAACAACCTGGTGGTACA
TGTCTTCAGTGTTGGAAACGATGTGGTTCCACGAGTAGTGGTGGGGGAGGAGTTGAGCGC
GAACCTTCTCCTTCATATCAATAGGCATGTCTCGCTTGAGCAAGTTGTGGACAATGAAAT
GCGAGTGCTCGTTCTCGGTGCCAACTTGGATAGGAAGAAGTCCAGACTTTCGGTCGACTT
GAGTAGAAAGCTCCGGAGCATGGTTGAGAAGACCCATAATGGTACGATCATCGGCATTGT
GCTTGAAGCCAAGGTGAAGAGGACTGTGACCTTCACCGTTGAGAACACCAGCCGCCTCGG
GGTACTGCATCAAGATGGCATTGGCGACAGTCGAGCTGCATTGGTACTTGATAGCAATGG
CAAGAGGAAGGTCTCCGTTCATATCCGTTCGAGACACGGCACCAGAGAAGCAAGTCAACA
AAGTCTTGACAACCACCGGGTCGACGACCTCGCCGCATCGAAGCAACAAATGTAGAGGAA
GGTCTCCATTTTCATCAGTCCGCTTAGCAGAGGCAAAGTTCTCGGCAAGAAGAGCCGTGA
TAACACCAATCGAGGCATGGTTGCGGCAGGCAATATGGAGGGGCAAACCCCCACCAGAAT
TGTTGGGTGGCCGGTAAACCATGGTGTAAGCACCTTCGGGAGACTTGGTCAGAAGGAACT
TAATAGCATCGACGGCATCATAGTTGGCAGAAACGTGGATAGGAAGACGGCCCATCTTGT
CGGTATCGTTGATTCCTTCCTTGTAGGCGCTGTAGATAATCTCGAGAGCCGCTAGGTTGT
CGTGTGCCGACGCGTGATGAATAGGCAAGGCGCCCATATTGTCGCGGTGGATAAGAGCCT
TGGGGTAAAGGACGAGCACCATATCAATCAACAAAGTCCATGCACCATTGTGACGGGCAA
TCTTATGGAGAGCAAGTTCACCACTCTTGAGATCAGAAGCCTCGGCAAGTTCGGGATGCT
TGTCCAAAATGTTCTCGACCATGGCCCAGTTCTCTTCTTGGATCTCGCGGAAGAGCTCGG
TGAGCATTGCAGAGTCGGTATATTGACTGACTTCTCTGTTGGGAACCGGAGTGATTTGAC
GCTCCATGACAGGCAAGAGAACCATCGGAGAAGGAATGGTAGCATGCTCGGGAGACTCAA
TGTGTCTCATGATCTCTGGCGACGGAGGCTTATTATAAGGCGAGGGAGACGGTGCACTGA
GATTGTTGTACATGTCTTCGCGGCACTTTCCACCACGATAAATAGATTGAACGGCAATGA
CAGCCCGCAAGATATCTTCTTCCGAGGGTCCGATGGGCAAGGTCTTGTATTCTCGCCAGT
ATCGTTGAATCATCCTGGCAGCCGTGCGTCTAGCCAGCATGAGCTCAAAGACATACATTC
TCGAGACGAATAGGCGCCAAGCACATTGAATAGTGACGGCAGCTCTGTGGACTCGGAAGT
CGGCAACATGGTGGGCGCTGAGCATCATGCGCACGGCGCTCTGGATGGTAATAGCAGCAT
TGCGCATGTGCTGGTAGTAATCACGGCAGAGTTTTCCTCGAACAAACTTTTGGATGGTGC
TGCAAGCCCTGTAAAATTTCTCGGAGCGCATACCTTCAATGCGGTCAAAAGCCTCGCGAC
GGAGAAAAACCTTGGAGCGACCAAGCTGAAGACCAGCAACGGCGCAGCGAGAAGCAAAGT
CGAGTTGCATAAACTCCTTGTGGTTTTCGGGGCGAGCGACCTGGTGGCTCTCTCGGCGAT
CGCGTTGCTTCTTTCTCTTTGCCCTCTGTGTCTCGGGGGTCATGACAGAACTCTCGACAG
CAAGCGAGAATGGAGGAGCATGTGCACCCGAGTGGATCTTTGTAGTGGCATGAGGACGGG
TTGCCACGACAGCATAGTTGGGGACAACTCCAAGAGATTCGCGACGGGCCTTCTCGACCT
TGAGCTGAGCTTGCATGACTTGGTGATCAATCTGCCACAAGTCGAAGGCGATCTTGGAGA
TAAGACGCTTCAACTCGGTGTGCTTATCAGCCTCATGAGCAGAGATCATGCTAGACGGGA
ACAATGGCGACTGAGGAGTTTTGTCGACCTTGTCTCCGAGGATGTAATAACGAGCCATGA
AAACATCGTGAGGGTAGCGAGTGGGGTATCCCGCACGACTGACTCGGACAGCTTCTAGCA
CACCACCACATCGAAGTTGAGCCACAACATTCTTCGGTTCGAAAAAGTCACGGATGAGGT
CGTCATTGGGTTTGAGACATCGAATGTAGTGAGGGACGGTCTTCTCGATTCTGGAGCGAA
GGATTCGTAGCTGAGAAGAGAATTGGGAACTGACAGACTTGGTGGCGACAGTTCCACGCC
CGGCACGGTCCTCGGACCGAACAAATCGGTTGATATCGAGGAGGAGTTCAAAGTCGGAAG
ACTTGAGAAGCTCGGAGGAAGCAGAAGGGAGCTGATCCTTGTTCTTCTCCAACCAAGAAT
CGGTAGTGTATTCAACCAAACCGGCATAGTGCTCGATGCTAAAGAGGTAGTCGACACGTT
GTTTAGAGGTGGCGCTGAAGCGAGGATGCGTGTCGCACCGAGCGTAGAGGTATCGTGTGA
ATTTCTGGTCGGTACTCTTTGGAAGAATGCACTGTTCGTCGAGGAGAGCAAGGATACCAG
TGTGCTTCATATCGATCAAATCCAAGACATCCTGGTTATCAGGGAACGAAATGAATTTCC
ACATGATGCCTTCTTTTTCGTACTCTTGTTGTTCGAGCTTGAAGACATACTTGTTGAATT
GCTGCTGAAGAGCCTCGTTGGTGTAGTTGATACAGATTTGTTCAAAGCTGTTGATTTCAA
AAGTCTCGAATCCGAAAATATCGAGGACTCCGATCGAGGCGGCTTGTCGACCATGCTCAT
TCCTGTCGCCAACAATACTTTGGTTGACCTTTTCCACGATGAAGTCGAACGCAGCTCCGT
AGATCGCTTTAATGAGAGCTTCGCAGGCCTTTCCAGATTCTTCAATAGTAAGAGACTTGG
TAACAATTTCATCTCCAGCCAAGATCGATCGACGTGTGAGAGCAGATGCAAGTCCATCAA
ATGTAATTCCGAGAAGAGCGGCGCACGCGAGGGCTGCCTTCGTCTTGTCGAGTTTACACG
AGTCCATATCCTTGGACGGTGTGAAAGACATATTACCGGCGAACAAAATAGCCGAGATCA
ATCGCATCAACGAGTGAATAGTGTCGGGGGAGAAACCAATGATAAGCATGGCGTCCAACA
TTTCAAAGTGATTATCTTCATCATTGACTCCATCACGACGATCAAAGGTACCACTTTCAC
TGAGGAGACGGAAGTCTTCGTAGGACTTGTTGCCGATGAAAAATTCCTGGCGTTCTCGAG
CCGTCGCGCTCTTGAGGAATTGATAGAAGATGTGGTAGTTTCGCTCTCCCTGCGAGGGGT
GAATGAGACGGACCTTCTCTAGCAGGTAGGTCTCAACCGAAGCCCCACTGAGCTTTCCCG
ACTTGGTGAAACTAATATCAATGTACTTTCCGAAACGAGAAGAGTTGTCATTGCGGATCG
TGCGAGCGTTACCAAAGGATTCGAGGATAGGATTGGACTGTAAGACTTGTTGTTCGATGG
AGATTTCGTCCGTCTGAGGAGCATCGGGCTCTCTGAGTGATTTGCTAGGAGTTGATCGAA
GTGGGTCGACAGCCCGCTGCCTGGATAGCATAGCAAAGTATTCCAAGACAATCTTGGTGG
TGACAGTCTTTCCAGCACCAGATTCACCAGAAACAAGGATACTTTGATTGGTAGGTGTTC
CGAATGTAAGAGACTCGATCTCAGTCTTTCCACTTCGTGGAGGCTTGTGCGGTGTGTTCA
TGAGTACTTTATTCTCAAGTCCTCGGACCATGTGGCGATAGGCATCATCAGCAGTCTGGT
ATACATGAGGAGAAAGTCTCTTGGCGACATTCTGTGGCTTTGGTTGCCTTCCCTTCGGAA
AAGGACTAGTGCTCAACTTGGTAGGAGAGTTTATATTCGTAGAAGAGCCGAGTCCTTGCT
CTCCTTGCAGACGGTATTGCTCCATCGTTTCATGCGAGTAGAGATCCATAACCTTGAAGG
GATTGACCGCAATCAAAATGGGTCCAGTCGCTGTATAGATAATATCCGAATCATATCGAA
GACGGAGTGCATGAAGAATCGCTGGTTCATGCAAGTGAGTAAGCTCAATGAGATCATCCA
CACCACCCACAACCGAAGAGGTCACAAAGGCAGAAGGAGACGCCACAACTCCAGCTGATG
GATCTCCTCCACTCATCTGAAAGGACGATGGTAGGTTCCGTAGCTTGATATCGTCATGAT
CAGCAGTCTTGAGCTGTTCCGGATCGACTTGAATGACTTCTTGAAAGTCTGCTTCGTCTG
CAAAGTATTGAGAACCTGATCTGTGAAGTGATCTTCCATTATTGGAAGGATGCCCTTCAA
TAGTTCGATCATTCACAAGCGTCAAGTTGATGAGTTCCACATTATCAAGCAATACTTCTT
CTTTACGAACAATCACTGCTGGAACCCAACCCCAGTGGCTCGAGTCTCGGCGGAACCACA
CTTGTTGATTCAATTCCATGGTTGTATAAGTGCTGTGTAAGGATGTAGATAAACACTCTC
AATCAACACTCAAGCTTGAGCTACGGATCAAAAAGAAAGAACCAACTACCGTAGTAAACA
AGCGTGGAGAGAGATATATATATAGAGAGAGATGGTTGTATTGTAGCAGTCGAACAAAAA
AGAATGGGTCTATACTTGGACAAGCACCGGTAGGACGGAGGAATTTCCTCCTTTCGATCA
AGGTATGATGTTGTTGTGGTTTTGTTGCTTCTGCATGCCTGTTGGGAGCGTTTGAGCGTG
GCTTGCCG
>CC-1-1_S45_L002_R1_001_(paired)_contig_119
TTTGCGAAGCACCCGATGTGTTTTGCCTTTCGTAAGCACACTCTCTTTTAACCTTTAACA
ACGATACGTTAATAGTTGATCCGATTGTAATTGAACAATAGTAAGAGGAGTCCGAAACAG
TCTTGCTTGTACAGTATGACTGACATACGATTGTGTTCGCACCTACCGCTAGAGATTATC
CTGCCGCTAAGCTTGCGGTCAACTTTTATCACGTAAGCACACTCTACGAGGAATATATAC
TTATATAGTCCTTTTTAGTCCACATCATTAACATAACAGGTCAGCATTACTTTGTAAACA
TACGTCATCCGATTCATTTATCCGAGACTTGATCACTCCTTCGCCTTCATCCCATGTTGG
CTTGGTGCAATGATTAATCGACCGGACCTTTTAATGACGCATAATGGATTGTTCCACTAG
CATAGTAGAAACACTTTCTCAGGTGAAAATCGACGGAACTACCAACATACACTTCCAACA
CAAACCAACGAAGACAAAACAAAGGCACATGACTCAAAAAACTACCACAACTACTAACAT
CAAGCCGAATGAATCTAACAGTTAGGCAAACCATTTAGCATTTACTCGGAGTATCATTTA
GCAATAGCTGTTTAAAAACTATTATTAAAATTGGACGGGCAAGGCTGAAGGATCGAATCG
ATCAACGGCAACACCCAAGTTGACAAAGATTTCCTTGCCGTTAACGAGTTCTTGGGCGAC
CATGCCTGCAATACCAAGCATAGCCAAACGGCCGTTTTGCAATTCCTTGGTTTGCATGAT
GGCAAACTCCTCGGGGTCCTCAGGCTTGAGGCTCAAGGGGTCGAAATCGATATCACCAGG
GTAGTAGTCCGCCTTGAGGGTTCTACCGGTTCCCAAGACATCACCTGGGCTGGTCCAGCC
CGTGATGGCGCGGTTGAGCTCAAGGGATCCAATGACAATGGCGAGAACCTCAAAGAAGAA
AGGAGAAGCGGCACGGACCTCGTCCAAGTGGCGAATGGCAGGTCCAATGTCCTTGTTATC
AGCCTGGAAGAGAGGGTGGAATTCAATGGGTTCCTCAGTGACGATCAAACCAAGGGCGGC
AAGCATGGCGGCACGTCCGTGTTGAGTCTCAGCCTCGCGAAAGTTCTTAATCTTTTCGAT
GTCGGCACCATCGGTGAAACCAAAGGGATCGAACTCGGGGATTGGGTCAATAGAGCCAGG
AAGGCCGTAGGCGAACGCGTTGGAATCAGGAGTCCATCCGTTAAGACCAGCGTTGAGGAC
AACAGTGGAGGACTTAGCAACCTTGGGGGCGGTGAAGGCAGAAGCGCCAGTGGCGAGAAG
AGCGAGAGCGACAGTAAACTTCATTGTATTAGTT
>CC-1-1_S45_L002_R1_001_(paired)_contig_120
TTTTTTTTTTTTTTAAAAACAAAATACATATTTAAATACTATTATCTCTCTCGAAATCAA
ATATAATGGACACCGCCTCTCTCATAGAGGCAAGCGCTACTAAGCATGCCGAATCCCGTG
TCTAAGAATTTAGACAATGGTGCAGCCACCTTCGGAATTTGCGCAGGGCAAGAAATCCAG
AGGACCACTCTCGTCAACCTCAACTCCCTTCTCGTTCGAGATGAATTGATCGAGCGGTTG
TCCTTCCCGCTTGCGGTATTGGGTCCACAAGTCGTGTGAGATTTCAAGAATAGGTCGTGC
AGAACTGGCGGCGGCCTTAATTTGTTCAGCAGCAGAGCGTGCACTGGTCTTGGCTTCGGG
AGAAGTTCCAGAGATATCAGCGTAAGTCAACAACATCTGGCTGATCTCTCCGCATGCCTT
CTCGCTTTGCAGGGACTTGCGTGGTGGATCTCCTCCTTGAAGGATGGCGGGAAGCATGGC
CTCAATAGCGATGACGGCGTATTCGGCAGACAAGGCATCGGGGACGTACTTGGAACCACC
CTCGGCATCATCCATAGCGGAAAGGACGAGGTCGGAAACAATTTGGAGGTTCAATGAAAC
AGCAGAAGGGACAGCAAGGACCTTGGTGTTGCTCTCTCCGCCAGTCTCAGAGTCGGCCTT
GCTAGCAGATTTGGCAAGGTCGGCGTAAGCCTTGGTGGCGGTGTAAAGCTTGAACACACC
ATATGCGTATTGTCCATCCTTGCCCTTCTTCTCAACGATATTGGTCATGAGCTCAGACAC
AGCCTTTGAAGCCGGGTTTCCGCCATCGGGGAAGGCACCCCAGGGGGCCTCGAGGAAGGC
GCAGGCCATGGTGGCCTTGAGTCCCTGAAGGTCGCCTTCGGCCATGATGGGCTTGACGAC
CTCAACGGATCCGGCGGAGATGAGGGCATCACGAGAGACGGGCCACTGGGCAAGATTGAG
GATAACGAAAAGAGAGAAATCCTCAAGACTGTTGGAAGTCCACCGGGAAGGAGGGGCAGT
GGTGGCACGGATATTCTCAACAACACACTTGGGGATGTCGGTCTTTCCGATAAGAGCGGC
GTTCTCCTCACTCTTGGCAAGATTCTTGATCAAACCGCAAGCCCAGCGGACACCCTCAGA
CTTTCCGTTGCTCGACTTGGGGGCAGCAGGAGAGTTGGTGAGAAGCTTCTCGAGAACACG
GAGAAGAGATTCTGGGTTTTCGAGGGGGGAGAGATCCTTTCCTTCGGGAGAAGGAGAGTG
TTGCAAGATGGTGGTGATGCTAGCCTCAAGGAAGGAAAGGTTCATCAAGCAGATGCAGCA
CAAGTAAGATTCCTGCTTATCCTCAGCAATAACCTTGCAAAGTCCTCCGATGACCTCCTT
GGAAGCGGGTCCAAGAGCCATGACACGCTTGTTCTCGGTAGGGATGGAAAGATTGTTCAA
GGCAAGGCAAGCAAGGTGGCGGCCATCTCCACTTTCCTGGGTCAAGCATTTAGCGAGAGG
AGTGAGGACATCATATTTTCCACTGCAAACCATGGGGACTCGGTTTTGCTTGTGGCCGAC
ATCACAAAGTTCGTAGATGCGCTTGGTGGCGGCGGCACTCTTCTCTCCCTTGGAGTTGAG
CATGGCCTCGAGAAGCTCCGGGATATCATCAAGAGTCGGGGGTTTGGAAGGGGCATTCNN
CGAGCTCTCCTTGGGAGTGGAGGCGGCCTTAGTAGTAGGGGCCTTGGCCTCGGTCTTGAC
GTCAGTCTTTTCTTCCTTTTTTTTGCGTCGGAAAGAAACCATTTTATTTGTCGTGTGTAA
AAGTGGGATGTCGAAGGGTGCAGAGAATTGATTTTATGTGAAGATCGAATGGACGAACTC
TTGTCGCGAATGGCGATTTTGATTTTTTGGCGTGTCCTGTTCACTCCTGGAACCATGGCC
CAAAAACACGACAAACGGTCACTTCTAAATTTCCGCGGAAGCCGATACAAATGATGCATT
TTATTCAAATCAGGAGAACATATATTAAATTTATGCTCGCAATTCCCTGTATATCATAAA
TAGACAATCGACCAATGGTCGGTTTATCCACATTGAAAACAATGATTATTATATGCCAAC
GTATAAAATTCTTTAGAACAGGAATGCTTTCTTTCATTTTTACAACCGTTGGAGCCTTTT
CTAACCTGCGTTCATTTTTCTCGCTATCCTCAAATATAAAGAACAAAAGGTGGCGGGCCT
GGTGGTAGTGGAGTCGTCAGTCAGTCAGTCTCGTCGTATTTTATTTGGCGATCGCTTGTA
TCGGTGCCGTACATACGGAGCTACAGTAGGAAGTACTTGTATGATTTTTCCTGTATGTGC
ATGATGTCGAATATTCATGTCTTTGGACGTGTCAGCCACGACTATACCAATAGGATAAAG
ACGCCGGCGAAGTCTTGTTCACGCCGGGGGGCTGATGATCCGAGGCAGGCTGTCTCCTTA
GTCTCATCTTGTCTATCGCCAACAAAACATGGTGTGAATTGCCAGTGACAGCAGGATGGA
GCTTGGATGGAGTGAAGAGACTCCACGAGGAGAAGCCTATAGTACCTGGTACTTGAACGA
ATACACGTAACTCAATCTCTAGATAATACCTTAAGTAGTAGATAGTAACATAACTGTTTT
GATCTATACTATAGGCTACATCATGAGCTCATATTATGAAAGCATATTTCAATTACTACA
TGGATTATACCAAGATTAGACAACTACCGGCCTTTAGTAGGCTAGCTAGAAGGAGATCCA
AACCCGCCGTCCTCGGCAATGCGCAAGAGATAAAAGATAGAGATAGTCATAATTTCTTAG
TGCGGCAATCCAGAAACAGCTATATTTTCCACGTGTTATTTGTACAAGCGAATCCTTTTT
GATTTCGCCGAGATGCTCTCTTTTTCAAGAAGCTTGAAAGGCCAAATGTAACAGGCTGGT
GCTGTCTTGATGTACCGAAAGCGTGCCGCAAGCATGCCGAAAGCGTGCCGCAAGCTAACG
CTCTAGTGCTCCGAGACGACTTTCGGGAAAATGTCCTTTTTTCTCCGTTGGCGATATACC
CTCTCACTTTTCTGGCGCATTAGTATATGTTGAGATGGGCTGCGCACTGCTCGCTGAGTC
CATGATTGGCGATTACAGGGACTGACGAGTCTTGGTACCGATATGACATATTGGGTCAGC
CTACTTCTCAACGCCTCCAACCTCATATTGCTTCTCCTATTTCTGACTTGAAGATTCGAT
TACTCCGTAGTATGTGCAATGTCCAGAAGAACCTCAACCCTTCGGAAGTAGGAAACAACT
CCTCCCTCCACGAACAAGGAGCTTGAAAGTTGATTGATAACGAAATGGTAGCTTGACACG
TTTGGCTTAGAGAGCCAGGCGAGACTCTTTCCCTTTAAAAGCCCTCTAGAGTGGCCTCGT
CGAAGTCTGTTGAGGATATCAACGGTATGATGTTGAAAAGAAAGGGACTACGCCGCATCG
CGTGATGGAAATGGATATCACCGGAAATTGTGGGTGTTGATCGAAACTATTATTGATCCT
GAACAGCTGCCGCGTGAATACGGCTTAGTCTTGGCTGGGAGGTACACCGAGAATGACGTA
GTCTACCTTCGTCAACTACAGTACGAGCAATATCTAAAGTAATATTGATATGGTACTAGA
ACCCGAACAAGTTAGTTAGTAAATCGAAACTTTCCTTCTGCCAGAAGCCACGGGAGCTTC
AAGCTGCCTACCTAAATAGGAGCTTGCTTCTTGCTTCCAAAGCGGCCAGTAAGAGACGGA
CTCAAATGTCCATAGAAGCGAGAAAATTCCCAAAGGTTTGATGGTACTTCGATAGTCATA
TGGGCATGAATGTTCTCTAGCGCATCAAATATTTCCTTCCCCAATCCTTTGTCGTGATCA
GAGAAAGAAAGAAAGGTTGCCCGTCCAACGTGAGCACTTCGAGCTTATCGAATATAGGGG
TTTCTCAATGCCTCTAACGACGATTGTGCGAGGGACATCTTTGCTTTCCACAACGAGCCA
AATTGTGACTACAATCGAGACTGTAGGACATGATGTGACGACTGTCCTTTCAAGTATCCC
ATATCCTGCAATGTCTCTTCCATCAAAAGAAGAAGCTCGCCCACTTGCTCCTTGGTATTG
TGCGAATGGATAATGATACGGATCCGCTCCTGGCCTTTTGGGACTGTTGGTGATCGAATC
GGATAGAGACGGGTCCGCTCTCCAGACTTTTGGTACAGCATTTCACAAAAGTCGACGCAA
CGCGTATTTCCAGGTACCAGCAAGGCTTGAATCGGTGTTTCCGAAGGAACCAACGACACG
GCGGCGGGCGATTGGCTGGGATCGAGGAGTCGCTGCATTCCCTGCTGGAAGAGACGAATC
AGATCCATAACTTGCGCTCGCAGTGCAGCTCCCATTTCGCCGGTCATGCTTTCATAGGCA
CAGGAAATGCATACCAACGAATGCAGAGGCAAACAGGTGGAATACACAATAGGTCGGCCA
TAGTTGATGAGATACTCTTTGAGCGCCAACGAGCCACATACCACGGCCCCATGGCAGCCC
GCTGCCTTGCCAAAAGTGTGAATAGAACACAGTAACGAAGGGTGCTGTTCCAGTATCAAA
TTGGCCAATACACCCATACCATTGGATCCAAAAACACCCAGACCGTGTGCTTCATCGACA
ATCACACTGGCGTTGTATAGGAGGGCCATATCCAAAATTTCCAACAATGGGCCGACATCG
CCATCCATACTGTAGACGCTCTCGACGACAATCAAGATGCGTTGATTCGTGTTTTGCTTT
TGGAGGACACGCTCCAAATCTTGTACATTATTGTGTAGAAACGTCACTGGCTTGCCCTCG
CCCAATTTCACGCCCATGTACAAGCTATTGTGGCACAATTCGTCCATGATTACCACATTC
TGCCGAGTTACACACGACAAGACAGCCAAATTGGCATCATACCCACTGTTACACACCAAG
GCAGCCGGTCGATTGTGCCAAGTTGCCAATCGATCTTCCAGTTGGTGGGCATACTCTGAA
TCGCCCGTCAACAATCGCGACCCTGTGGACCCTACCAAATGCCGCCGCGCAAGCTTTTGG
TATTCGATAGTGACTTGCGCATGCTGGTCCTGGCTGTGCGCTAAACCGAGATAATCATTG
CTGGAAAAGTCGATCATATTCTTCTTGTAGAAGGGAGTCAAGCGTCGAAGTGACCCCATT
TCGCGACGACGAGCCAACGCCGCCTGAATGTAGGCACTTTCAAAATCCGATGCTGGAGAA
TTCTTGGAGGTCATGATGGCCACTAATTTATTTCAACAGCAACAGAAACACAACTCTCGA
GAAGTTTGACTTGTTCAATTACCAATTAGATCCATAAGCGAGGGTGAATGGGAAGATCGA
GTTGCTTTTGTCCGCTCCTCATTTAAAGGCATTTAAAGGCGGCAAAGTGGACAATGCAAA
CGTCAAGAACGAAGAATCTTCCTAC
>CC-1-1_S45_L002_R1_001_(paired)_contig_121
CTTGGATAACACAAAAAGCGTGGTCATGGATACTACAATACGTGAGACCCCAGCAGTGGT
GTTTTTCTGTCCGAGGAAATAGCGTTTGCGGTCTCCACGACCATCGGCGTTGTTTCTAGT
CTGTGTTTGTCCCCCCCCTCTCCTCCTCCGGCTCCTCTCGAGAGAGACTAGCATCCAAGT
GATCCTTCATCAACACGCGGGCGGTTGTCGAAGCTGAGATCCACAAATTGACATGTCGGC
ATTGGCACGTGGGTGGACGAGCGAGACTGCGAGACTCTGGCGGGTCCTTGTTGTTCTTCT
TCTTTGTCAGCTAACCAGCAGCAATGCTTAATCTACGAGTAGTGATTTACTTTGCTAGCC
GCCGCCAGAGACACGCTCAACTGACTGATAGCAGCAAAACAAATAGAAAAGATTGTCTTT
CAAGAGAGAAGAATTCTGAAATGAATCACTATTCTCTCTCCTCATCGCCTTGCTCTCGAT
TTATGCTTCTCTATCTTCGACTGCATACTAATTTTATTGGACAAAGACCTCTCTTTTGTT
GCGATGACATGAATCGAAACGAATCCTTGCCCAATGGTCCTAGCAAGGCCAAGGCCAGCG
TCACGGAATCTTGACGTTTCGTAATTTTGCTCAACTCAATCAAGGGTTGTCGCAACGACG
ACGCAACCAATATTCCATCAATTGTTGTGGAACAGGCCGTACCTCCCACTACGGTACCGT
CGCGGCGAACACCGGCATTGGCCGGCGGCAACAAGTGAGTAGCGCCGGTGCGATCCAGCA
ATACGAGATGTATTTGTGCGGCGTCAGCTTCGTCATTGTCATTGTCATTATCGTCATCAG
CTCCATCGTCGTCGTCTTGACACAAGTCACTTCTCGTTCGAGGGAGTTTGGGATTGGGTT
TGGGATGGGGATTAGTTATCCGAAGAAGTGAGTCACGGTGGTGGTGATGATGATGATCAT
GATACGATACACTAGGAATGAAAGTTGGGTTATTATCACCTTTTTATCACCATCATTATT
ATTGCGAAATAGGCATCACAAAAAGATTTTTTTCCGACCGGTCAGAAAAAAAACGAGAAG
TCGAAGAGAGGAAAGCGAGCAACGAGCAGACTCGCCCGTCTGTCCTTTCCCTACGATCGG
CACTTGCCACGTCACCATGTACCCACGTGCCAATAAAAACGTCACAAAAGAACTTCAACC
AGCAAGAAGTTACAAACAACGAGATCAACAACAAGCAGATCAATCCGCTTGTTGCCATTG
TTGATCGAACTACTGTTTCGACAAAGACTCGGGTATAGAGTCTATAGATTGTTAGTGTAT
TTGCTTCGTCCCTAACCCGCCCCAGCAATCCCGGAGGTTGCCTCTCTGGAATCGAACTAG
TCGAATCCAGATTCGGGCTAAGCCTACTACGGCATACATTACTTTAAGTAGACCTATTAG
GCCCACACTACCCAGCAGCCCCATAGCCCCATTATCTCTAGCTCTCGAGCCTTTCCAAAA
ATAGAGACAGCAAGGACGTAGCTTTCTAACTCAAGCTAAGCGTGCATAGTTCTTGTATAG
CGCAATTGAAATTTTCATCTCCTGGGCTTCTGAGCTATCGGTGTCATATGACAAGGCATC
CCTATAGTTGCGCAAGGCATGTCGCTCCTTACGAAGTAAATCGCTTGCTTGTGCCACAAG
CGCAAGCTTCTGCCCCTTGATTTTTAAGTTGCTTTCGACACTGACACTTTTAGCCTGTTG
CTCAAATAGTTCGTTATGTCTTGCCAAGATCTCTACTAGTTTGTCGGCAGCACATTCTCT
TTTTCGCGTTGTTGCCGTATGACGAGTTTTGGTGACGGTTTTCTTCCCATTTTCGAAGGA
AGACCTTTTGACATTCTCTGGCAACTTTGGGCAGGCCAGATTTCCCAATGTAGAATCACC
ACATTCAGTAATGTTGGTGTGGTATAGTAGCAGATACGGGCAGGTGGTGCAGTAGGCAGA
GAAGGGCTTGTGGTTGCCAGATACACTACGCCTTCGTACGGCCTCACGGTAGTGTTTAAA
GAGAAAATTCATCGTCTGTGAGAAGGCCAAAGGCGAAAGGTGGTTGTACGTGGCCGGTGC
GTCCGCTTCTACACCAAATGCAACGTAGACATCACTGTCCATTAAAAAGGAATTCAAAGT
CTCTTGGGTTGCATCATTGTATGCATTTGCAAGCTTGTTGTAGACAGCTTCATGTAGAAA
GCTGCCTGCACCGAGTTCTACTGCTGAAGGGTTTAAACCCAACTGCAGCACAAACGGTCG
GAGCTCTTGCAGAAAATAGACGAGAATTGCACGGTACAATGACCCGTCGCATGATATCTC
TCTAGGCTTTGTCCCTTTCGTCAACTTCTTCTTCTTCTTCACCACTATCTCTTTGGCATC
GCCAGCACCTTCGTTGATTCCGTTTTCGTCATTCACGTCTTCAAAATCATTTGGATACAT
GACTGCATCCAGGTTACCATGAAGCTTCCTCTCAACAATCATGGCACAAAGTTCATACTT
GGTCTTGCTCCGATAACCTTCGATTTTGTTCTGGATGCAGAATTGCCGAAGTACGTGGGC
TCCCAATTGGTTGATACATGCAGTCTTGATGGTCTGCAGAGACGTACTTTTGAAGGAGTT
TTTCAATAATTTCGTAGAAACCTTGTCAATAACAAACTCGTCGAGGCTGCAGGAGTTGAT
GAAACTCATCTGTTTGTGGTCCTTGATTTTTTTCGCGTGCGCGTTCTGCTTCTTGAGCAG
GATAGTTGCTGCTTCTTCAGCAGCACCCCAACTCCCATCC
>CC-1-1_S45_L002_R1_001_(paired)_contig_122
GTATTTCGCGTACCAGTCGACAGTGATTTTGAGTCCTTCTTCCCATCCCATTTTCTCGAC
CCATCCCAGATCATGCAACTTCTTGCTGTTAATGGTATAACGCAAGTCGTTAAAGCTTCG
GGCGGGCACATGGGTGATCCATTTTTCTTCCTCCTTTTCGTACCCGAAAATCTTGAGTAA
CTGCCTCGCCACTTCAATATTCGGGAGTTCGTTCTTTCCTCCAATATTATAGACGTGTCC
TGGAGTACCCTTGTGCATAATGATATCAAAGGCATTGGCGACATCGGTCACGTACAAAAA
ATTACGGGTGTTGCTTCCGTCACCGTGCATCGTCAATTGTTTCTTTTGCATCAGCTGGTT
GGTAAGTTTCGGGATGAGCTTTTCGGGGAACTGATGGGGACCGTAGACATTGTTGCCTCG
AGTAATCAAACAGGGCAGTTTGAAACTGCGAAAGTAACTCTTGACCAAGAATTCCGC
>CC-1-1_S45_L002_R1_001_(paired)_contig_123
TGTCACCGAATCCAGGGGGGCTACCCAAACCATCACGGAACGGTCCATAGTAAGCGGAGG
CATACTTGGCCGTGTAAGCAAGAATGCAAACATTGGTGAAACCCTCAGAATCCAGAGCAT
CACGGAGGGCCCCTACTCTGCCGTCCATCATGTCACTGGGGGCAACAATATCAGCACCAG
CGCGTGCTTGGCATACAGCTTGCTTGCAGAGTTGGTTGATGGTGACATCATTCAAAATCT
GGCCGTCTTCGACAACACCGTCGTGGCCCTGGTCGGAGTAAGGATCCAAAGCAACATCGG
TACAGACAATCGACTCCGGGTAGGCAGCCTTGATCATACGAATAGCCCGGGGGACAATTC
CCTCAGGGTTGTAAGCCTCAACTCCCAAGTTGGTCTTGAGCTCCTCAGGGACCTTGGGGA
AGAGCACAAAGGTCTTGACGCCCAATTCGAAAGACTCACCAACT
>CC-1-1_S45_L002_R1_001_(paired)_contig_124
AACATTGGTGAAACCCTCAGAATCGAGAGCATCACGGAGGGCCCCTACTCTACCGTCCAT
CATGTCACTGGGGGCAACAATATCAGCACCAGCGCGTGCTTGGCATACAGCTTGCTTGCA
GAGTTGGTTGATGGTGACATCATTCAGAATCTGCCCGTCTTCGACAACACCGTCGTGACC
CTGGTCGGAGTAAGGATCCAAAGCAACATCGGTACAGACAATCGATTCCGGGTAGGCAGC
CTTGATCATACGAATAGCCCGGGGGACAATTCCCTCAGGGTTGTAAGCCTCAACTCCCAA
GTTGGTCTTGAGCTCCTCAGGGACCTTGGGGAAGAGCACAAAGGTCTTGACACCCAATTC
GAAAGACTCACCAACT
>CC-1-1_S45_L002_R1_001_(paired)_contig_125
TTTTTTTTCATCAGAAACTCTGGTTCATGATTATTCTTAATATTATTTTAAAGGAGTGTG
GACAAATAATGTGTGTTGTTTAAATTAATAATCAAGAGACTCGGCCTACGCTAATAATTT
AGGGCATATCGAGCTTCTTGGGGACCTCCCAGGAGAAGTCAGGGTCTTCTCGTCCGAAGT
GACCGTAAGCAGCAGTCTTACGGTAGATGGGTCGGCGAAGATCCAAATCACGGATGATAC
CACCGGGGCGGAGGTCGAAGTTCTTGTTGACAATGGCAGTCAATTGGAAATCAGTGACAC
CTTCCTTGACAGTACCGTAAGAGTCGACATAGACGGAAAGTGGGTAGTTGATACCAATGG
CATACGACAGTTGGACCAAGCATCGTTTGCAGAATCCTCCAGCAACGAGAGACTTGGCGA
CCCAACGGGCAGCGTAAGCGGCCGAACGATCGACCTTGGTGGGGTCCTTTCCAGAGAAGG
CACCTCCTCCATGGGCACCCCATCCTCCGTAAGAATCGATGATAATCTTACGTCCAGTCA
AACCGGCATCTCCGTGGGGTCCTCCAATGACGAAACGACCAGAAGGATTCAAGTGGTAGA
CAGTGTTGTCATCCAAATATTTCTCGGGGACAACCACCTTGATAACGTGCTCCATAAGGT
CAGCAGCGATTTGCTCGTTGGTGACATCTTCGGCGTGTTGGCAAGAGANNGCATCGGGGC
GGACCCAGTCGCAGGTTCCGTTCTTGCGGACCTCAGTGATTTTGGATCCGAGCTGGGTGG
CAAGCATGTGAGTCAAAGGCATGAGAGTCTCGGTCTCATCGGTGGCATATCCAAACATGA
TACCCTGGTCACCGGCTCCCAAGTCTTCAATGTTTCCGGCATCGACGGATTGGGCAATGT
CGGGGGATTGTTCCTCAATAGCAACAATTACATTGCAGGTCTTGTAGTCGAAACCCTTGG
CTGGGTCATCGTAACCAATATCCTTGATAGCATCGCGGATGATCTGTTCGTAGTTGACAG
TGGCGGCAGTGGTAATTTCACCAAAGATCATGACCATGCCAGTCTTGCAGCAGGTTTCGC
AAGCGACACGAGATTTCTCGTCTCCGGCAAGGCAAGCATCCAAGACAGCATCCGAAACTT
GATCGGCGAGCTTGTCAGGATGTCCTTCATTGACGGATTCAGAAGTGAAGAGGAATAGAT
CAGCCATTTTGGATTTGTTTGGTGGTATACTAAGGACAAGATGGGAATTATGTGAGAATA
CGAGAAGGTACAACACCAATGATGAAACTTTCAGCTCGGAGCAAATGGAGGATGACG
>CC-1-1_S45_L002_R1_001_(paired)_contig_126
CTCGTGAATCTTCAGTGGGTTGGTGACAGTGAAGTCATCACCGACTATGGACGTTGTCGC
CCACTTCTGCGACAATCTTGGACGAGTTAGCCCATTCATCTTGGTCAAAGGGATCTTCAA
TAGTAACAATGGGATAATTGTCGATGAGCTTCTTGTACAAGGCGATCATCTCGTCTCCAC
TAAGTACCTGGGAAGGATCCTTTTCGGTGGCCTTGAAGTCCAAATCGTAGGCATCCTTGT
CCTTGACCTTGAATTCAGAACTAGCCACATCGAGACCGACACTGATCTTGTTTAGGTATC
CAGCCTTGTCGGCAGCTTCCATGATCATGTCAAGACCAGATTCGACATCACAAGGGGGGG
CAAAACCACCTTCGTCTCCAATCAAGGTAGCATCACCGCCGAATTTGGCCTTGATGACTT
GCTTAAAGTTCTGGAAGACTTCGCATCCAATTTCCATAGATTCGGAGAAAGTCTCAGCAC
CAGTGGGGATGACAA
>CC-1-1_S45_L002_R1_001_(paired)_contig_127
TTCCGTGCCCTTGACCTGGAACAAGTTGGGGTTTTCCTCGGTAGGCTCGACGTGGTTAAA
TCCATTATCGACACCCCCTTCCCAGTAAGTAAGAGTACTGCCTTCAAACAGGACTTTGAA
TTTGTACGACTCGTGTCCTTGGACCTCCCGATGTTGGACGGCAATGCCACCGGTGTAGTC
ATCCGCTTCTACCATTTTGTAGGCCGCGGTACCGTATTCGTCTTGCGACGACTCGGCACC
AATCCAAATGTAGAAGTCATGGTGCAACTTGTCCTTGCCGGGGTGCGTCCACGAATTCAG
GACAATGTACGAGTCACCCGTGTAAAACTGTCCATAGTTTTCAACAGGCCATTCCACGAC
CTGGAATTTCTCAATCCGCCATACTTTGCCACAGG
>CC-1-1_S45_L002_R1_001_(paired)_contig_128
GCCCTTGACCTGGAACATGTTGGCGTTTTCCTCGGTAGGCTCGACGTGGTTAAATCCATT
TTCTACACCCCCTTCCCAGTACGTAAGAGTACTGCCTTCAAACAGGACCTTGAATTTGTA
CGACTCGTGTCCTTGGACCTCCCGATGTTGGACGGCAATGCCACCGGTGTAGTCATCCGC
TTCTACCATTTTGTAGGCCGCGGTACCGTATTCGTCTTGCGACGACTCGGCACCAATCCA
AATGTAAAAGTCATGGTGCAACTTGTCCTTGCCGGGGTGCGTCCACGAATTAAGCACAAT
GTACGAGTCACCCGTGTAAAACTTTCCATAGTTTTACACAGGCCATTCGACGACCTGGAA
TTTATCAATCCGCCATAATTTGACACCGGCGGCGACTCCGATCTCCTTCCAGTTGTCT
>CC-1-1_S45_L002_R1_001_(paired)_contig_129
AATAAGATCACAATTTTCACACAAGCTATTTTTAGCGTGGCTTATGTCAGCCTCCAACTG
GTAAAATTATATTCAGGCTTTTTGGGGCCTCTTTAATCCCGTATGAAGGCCAAATTTCCT
ATTTTCAACGTATGCATCATTAGATAGCCCGTTATCGAAAATGGTACTACTTATACAATC
AGATTTATCGATGAAAGGTTTAAAAAAAATATGGGTAAAAGGGTCCAAAGATAGATTAAA
AGGACAGAGGGAGTAGATGCCCAAATGCTGATACTACCAAGCCATACGTTGGGGCATCCT
TTACCAACTGCCATTCCATAGGATTTTGCCAATTCCAATCTACCGATTTAGTACCTGGAG
CTAAGCGAGTCCAATCGTATTTCAATCGTGGTACCTAGGCTTGGGAAGACTGGACTTAGT
CTTAGTCCGACGATGACATACTTCGATCCACGACTGGTTTGACTCGTCACTCGACGCGTC
ATCCGATTCGTCAAGCTCGAGGGCGGTCTCCTACCGTTTTATTAAAGGATGCAGACCCAG
TCCACGACAATCCTGGATGATCAATAAATTGCTAGATTTCATGAAGAGTCGTATCTTGGT
TGCTTGAACTTGAGAGGCGGCTTTTCTCTACTGGGGTAAAGACTGAGTAATCTAATAGAT
CGGTTACTCTAACTAGAAACCTCCTGGGTTTCTTGATCGAATCCTTCTGTAAGTTATTAT
GTAAAACGGGCTGGGATGTTAGTTTCAAGCATTGCGGCACGAATCAGTCAGAGATAGTTA
AAGAATCTCAAGCGGATGGCGCAACGGCTTGTTGGGGATCCTTCTACTGTACTGCTGTTT
CCTTATCAAAACATCGGGCCATAAAAGTGGGGGGTAGGGATAGAGACAGTGGACTCGCTC
CTAGGCTCTTAGTCTACGTGATTGTCACTCGGAACATACACACAAATATAATCGCTATTT
TGAATTGAGAAGTCGCCTATTTACAGTTCTTCCTCGGTGCCGTCCTCAGCTTCCAGCTTG
GGGCTTTCGCTTTCCTCCTCTGAGGGTTCTTCCTCTACAGGGTCTTCTTCCTCAGGCTCT
TCGGCATCAGCCTTGGGCTCTTCCTCCTCAGGTTCTTCGGCGTCAGCCTTGGGCTCTTCA
GCAGCAGCTTCCTCCGCGTCGGCTTTGGGCTCTTCAGCATCAGCTTCCCCAGCGTCGGCC
TTGGGCTCTTCAGCATCAAGATCCTCTGTCTCAACCCCGGCATCAGTCTCATTGCCTGCT
TCAGCATCAGTCGCGTTCTTCTTTTCCTTAACAACTGGTCTCGGTTTGGGCTTCTTGCTC
AGTCTGGAGATAAGCTTCTCAAGGGGTTTCGTCTGCAAAGGAACTTCCTTACTAGTGAAA
ACGGGGTCTTCGTGAGCTGCAACCTCAGCTTGTGCAGCTTCGTTCTCAGCGATCCATACC
TTCACTTCCTCGACCTTGACCAAGACTTCGGCCTTTTCTTCTTCGGTCACTTGTGGCAAG
GTTGTCTCCCACTTCTTCATGAGTTCTTTAACCTTGACGAGTTTGGCCTTGAGAGCCTTT
ACTACAGCAGGTCTCTCAGTCATCTCCTTGACACGGAACCACACCTTCTCTGAAGGAGTC
GAGAGCTCCTCGTATTTCGCCTCCATAGTTGCAAGATCGGCATTGTATCCATCATCATAC
AACCATTCTTCAGCCTCCATGGACATTGAGCGAAGCGATTCGCGCTGCTCTTCGGTTGAC
ACCTTGTTGATGTTTTCCTCGTCGTCGATAAGCTTGTTCTTAATAAGGTAAATGTAACTC
TCGACCTGATTCTTTGCAGCTTCGAGCTTGATACGTTCCTGATCCGTGAAATCGAGCGCT
GCCATCTTGGTTTTGGATTCTGCCAAGAGTTCGGCAGAGTACGGTTGAACCTTTCCGACA
TGGTAGATAACAACACCGAGTGTCTTCTTAAGAGTTCTCTTCTTTTCCTTTTCAACCGTG
ATGGTCTTTTTCTTCTTCTTGGCAGGCTTTTCTTCGGTCTTGGTTTCGTTCTTGGTTTCG
TTCTTTTCACCTTCGCCATCCTCAGTCGTGGCTTCCTCCTTCTCCTCAGTGGTAGCTTCC
TCCTCCTTCTTTTCTTCAGGAGCGACTTCAGCTTCTGCCTCGTCGTCGTCAATCTCCTCT
TCTTCCTCAACGGTGTATGTCTCTTCGACAGCAGCCTCCGCCTTGACAAGTCGGGTAATA
CCACTTTGGCTCAATTCGAATTGAAGGGAAACCTTGGGCTTTCCGAGTCCCTTCTCTTCC
ATTTCCTTGGCAAAATCAGCCACTCCAGTGATATTGTATCGCTGCAATGATTTCTGGGTA
CCCTCAGGGAATTGCTCGCTATCTAAGTAGTCGACGACACAGTGGACATCCTTGTCATGG
GTGAAAGCGATGGTCTTTTTCACACCGGTCTTTCCGCCAGCCTTGAACATGGTAGCAGAT
TTGCTCCACTCTTCCTCTTCTTCGGCAGCATCGTCCTTCTTCTTACCGCCACTGAAGAAG
CCCTTCTTTTCCTCGACGGCCAAATTGGCCAAGGCAATTCCGACGGGGAAAGGGTTGATA
TCGGTCAATCCAACATGTCTGACACGGAACGCGGTCGAGATATTGGCACCGAAAAAGGCA
GCACCCAACGCCATACTCTCGTCGGAATTGATGTGCATACCCAAATCCTTGCCTCCCAGA
GCCTTGGACAACTCGGTCTGGACCTTTGGCACGCGCATAGCTCCTCCAATCATCTCAATA
GCAGTAACTTCGTCCAAAGTAATATTCGCCATGGCGAGAACCTGGGTCACAGGCTTGACG
GAACGTTCATACAAGTCGTTACAGAGTTCCTCCAATTGCTCTCGAGTAATGTGGATCGAC
AACGACATATCATCATGGACGGCATCCATATGGACGGGAATTTCGTTGTTGGCAGAAAGG
ACGTGCTTGACCTTGTTGGCCTGCAGACGAATCTTGGTCATGGCACGAGGAACATCCCGG
ACATCCTTTTCGTGACCACGGGCATGTCGCCACTCGCGATTGAAGTGATCCGCCATGTAC
TCGACCAAAAGATTGTCAAATTCTTGCCCTCCCAAGGTAGCATCCCAGGTCTTGCCCAAG
ACTTCAATGGAGCCAACCGTCTTGGTCTTTTTGGAATACTTTCCTTCCGGCATTTCGTAG
GTGTG
>CC-1-1_S45_L002_R1_001_(paired)_contig_130
TGTTGGATCCTGATATTTTATCCCGACCTAGCACCGTCTCTTGGTAACGTCCAGTCTAAT
AAAATCCACAGGGATCACCAATTCAATTCAATCCAATCTAAAAAGTTAAATTTTGTAAAA
AGAGTGCGCTTCAGCCCACCCTACCTTTCCGCACTATTTCGGACCAGCTTACAGTCTTTT
CACTGGCCGCTTGTGCATTTATGCCGGATATCTGTACCGGTATGAATTCATTGGTTCCGG
CAGGAACCGGTTGATGTACCGGTGATCCGAACGCCGGCAAGACCGTCAAAGAGCGGGGCG
AGCCATTGTCTGCCCCCACGTTCTTCAACACTTGTTGTGCTTGGTTCCTTGCGTAGTTTC
TTCTTCGACCACATCCCCATGCGCAAGATGCAAAAGTACCGATTTGCCGAATTCCGGTTC
ATCATCTTCGCTCACTTCTTCATCTTCGTATAAGTGATGTTCTTCATCTCCGTACTCTTT
CACTTCTTCATCATCGTACTCTTCCTCTTCTTCTTCTCCGTGTACATCCTCTAATTCATC
GTGCTCGGCTTCTTTATCTTTGTACTCTTGTTCCTCATCATCACCCAAGAGGGTATTCAT
ATTCACTCCCTTGGTTTCATTATGCATCACCGTACTCTTGTTCCATACTTTTATCGCCCA
TCAAGTCATCACTCAAGAGGGTATCCAAATCCATTTCATCCATGGTGTCCATTAAGAAGG
ACATCACGGTGGTTTGCGTTGCCGTCAGACAGAGTTCTCCAAATAACTCCGAGTTTTGAT
AGATACAAGCGTTATCAGCTCCATCGGAAGCCGCAGTACAGGCTTTTTCTCCATCTCTTC
CAAAGGGATGCATCATAACAAAGGCACCCATCATAACACATCCAAATTCGAGCAATGATG
TGATTGAAGTGTCTTGCGGTGCTTCCTTACTGCAAGTCAGGACATCCTCCATCGGGATGA
TTTCCTCTGGACTTAAACCCGCGTTGGCTTCTTCTTCGAGCGATTTGACCTCGTCAAAAT
ATTCTTGGCTCACGCAAAGACCAAAGGCAGGCTCTTCCACGACACACCAAGTACACATGG
GATTGCCCAAGCAATTCTCCGAGGTGGTTCCGCCCATCTCGCATCCTACGAGATTGTCCC
AGAAGTCAATGTCTTCGGGCGTGGTGGGAAGTCCGCACTGGAGATGCATAATTCCCATGC
TATTGACAGCGTCAGATTGCTCCGAAGACACACAGGCTCCCGCTGCGGATCCCAGGGGGC
ACCAGAAGCAATTCGAGTTGTTTCCGGTACAATCACTTTCGTCTACGGCGCCATTCATCA
TACAAGTCCAATCCGAGTCCTGGAAATTCATGAGGGCTTGGAGGTCGTCACTCGACTGCA
CATGGCGCTGGATGAGTTGACGAGCGAGACTTTCGTGAGCGGCGGATGCCGTCGTGATGC
TTAGAAGGAACAACACTAACTTCATGATGGTCGAAGAAAGAATAGTTTAAGAATATTGTA
TAATTGAAATCTATGGGAAAGTCATGCAGTGATTCTGAGAGGTTTGAGTGATGACTACGT
ACTTTTTTGAGAAGACTTCAACGTTCACTTTC
>CC-1-1_S45_L002_R1_001_(paired)_contig_131
GGGTTATACCTAAATTCTAGACTTATCTAGGGCTCTATGGAACCATCAATCGCCAGATCG
TCATGATGGAGACAGTCGAGCAAAATGCATCGATTTATCCATCTTCAATCATTGCTAAAC
TGTTAATAATTTGACACAGTTGAAAGTTGCTGATAATGTTTGGTACTTTTAATACATGTT
AGCGTAAACCGCGACTATGTTCCACACGGCTCGTTCGAAGGTCCACACAGAAGCTCATAA
TAGCGTGCTGTGGGATTATATTCTATTGCCTGTAATCATCGTGTAGCTCACGCTCTTCGA
TTACTTTGTCCCGAATTTAGCGTCCACGTTCGCCGTCACCCTCTCCGTCAACGTTGACCG
CGCGCCAGCTCTTCTTCTGGTCATCATATTCCTTGTCGTACGAGACGGTCTCGTCGTTGT
TCAAGCTCTTGAAACCATCCTTGTTGATAGCAGAAAAGTGGACAAAGATGTCCTCACTGC
CGTCATCGGGGGTGATGAAACCGTATCCCTTTTCGCCGAAGAACTTGACCTTTCCGGCGT
GTTCAGCACTGAGGCTGGTGGCGGATCGTGCCATACCCATTGGCGCGAAAGCAGCGGCAG
GTGCCAAGAGAGCAAGAGCAAGGATAGTAGAGAATTGCATGATGAAATTTGATAAAAGGC
TAAGAAAAAGAA
>CC-1-1_S45_L002_R1_001_(paired)_contig_132
GGGGGCAGCAGGAGCTGGGGCAGCAGGAGCTGGGGCGGGTGCCTCAACCTTGACAGGGGC
AACAGGAGCAGGCTTGGGTGCCTCAACCTTGGCAGCGGCGGCAGCAGCCTTGGCTTCCTC
CGCCTTGACCTTACTGGCAGTTTCCTCCTCGGCCTTGGCCTTGGCAGCAGCAGCCTTGGC
CTCCTTCTCAGCAGCAGCGGCCTTGGCTTCCTCAGCACGGGCCTTGTCAGCGGCAGCTTC
ACTCTCCTTCTTTGCCTTCTCTTCGGCGACCTTGGCCTCCTTCTCAGCAGCGTCGGCCTT
GGACTTGGAATCGGCAGCAGCCTTCTCAGCAGCAGCGGCATCCTTAGCCTTGGATTCGGC
AGCAGCCTTCTCCGTCTCAGTCTTGGCCTTGCTGGCTGCTTGTTCGGCCTTGGCCGCAGC
ATCCTTGGACTTCTGCTCAGCAGCATCGGCTTCCTTCTTGGCCTGGAGAGCCTTATTCTC
GGCTTCAACAGCCTTGGCCTCCTTCTCAGCGGACTTCTCGGCGACAGCTTCAACCTTCTT
GACCTGGACTTCTTCCTTGACGGCCTTGACCTTCGCCTTGACAGCGGTCTTCTTGGCAAC
CTTAACTTCCTCGTTCAAACCAAAGTCATATCCGTCTGCCTTATTCTGCTTGGTGATCTT
CACGGCACTGCCAGGGGTAGGTTGACTCTGCTTGCCAATAATGTTGGATTTTGGTAAGGA
GATTGAGGGCGCGGAAGGCAAACCGGGCAAAGAAATTTGAGGTGCCGCAAAATCGGCGAA
GGGGGCGGTAATAATGAGTCCCAAAGCACCGGCACCAACTGCAAGATAAGCAAGAGCACC
AGCAACACCACCTCCATCGACAGCAGCCTCCCTGATCTTCTTTTGCTTGGCAGCCTCGGC
AGCTGCGATCTCCTGTTGGATCCTTTCACGACGTGTCTTGGTACCAGCAAGAACACTACG
TCCAGCGCTCAAAACAACGAGAGGAGCGAGCAAAAGAGGGGCAGCACCAAGGGCAATTCC
ATTGCGAAGGGCATTAGGCTCCACGACGACAGGTGCCTTGGGAGCGGGGGGGGCCTTGGG
TGGTCCAGCCTTCTTGGCTTGAATGGGAGCCTTGGGTGCCCCAAATGGGTTGTTAGACTT
GGGCTTTTCGACCGCCTTGGTGACAGGAATATCAACGTATTGATCAGCCTTAACCTTCTC
GACCTTCTTGGGTGCGACACCCCTCTTGCTAATAACTGGCTTCTCAACTGGCTTTTCGAA
CTTGGGCATCTCCTCCCTTGGGGCCTCCACCACGGGAGCCTCCACCACGGGAGCCTCCAC
CTTGGGAGCCCTCTTGTTGGGCCTCTCAGCCTTGACTGGCCTCTCAGGCTTCTCAGCCTT
GGGTGGCGCAGCCTTCTTTACGGGCTTTGGCTCCGGTGGGACCTTTCCTTTCTTGAATTC
TGCACCGGCGTCGACCGTCTTGAGGTCTCCAGATGTTGCCTTCTTTTCGAGGTCCTCCAA
GCTCATCATCAATTGAGATGCCGACGACTTGGCAAAGCCAACATTCGTCAAGCTTTTTTG
GGTGGCAATGGGAGCAAATCCCACAGCGAAGGGGGCCACGACGGCAAGAACGGCAAGGCT
AGAGAACTTCATTGTCGTTTATTATTTATTACTACTAGCCTAGCTCAATGGTGATAATAA
CGGGTGTATGTTGGATGGATCGAATATTTACGAGAACCGATGCCCAACTTTCACATACGA
TGATTACGATGACGAAGAACGTAAGAGCGCACGTATGAACTCCAGACACATTCAGAAATC
TCGTATGAC
>CC-1-1_S45_L002_R1_001_(paired)_contig_133
TTCTCATCCGTCCCCTTTCCCTACAAGCCCCTCATCTCCTGCCCTACGCTACTTGAAAAT
TGTTAGTCTTGTTTGCTTGGAGAGGATCGAAAAGCAACGGCAGATGTTAATTAGTTAGAA
AAACGCGGGGCCTTCTTTATTGTTGAGCAAGATTGATTGTTTCGAACAAGCATATGCTTG
AAATCCTCTTGTACAGACAAAAATAAAAGACTTCCTCAAAAACGTGGAAGTCATTTCTTA
TCGAATGCACAACGGTTGAAGACTGTGAAGAAGGCCCTGGGGTTGGCATGACAAAAATTT
CGTATAATCCGAAGAGACTTTCTTAATATTTTTGTTCCTTGGTCACAGTGTTGTGGATTT
CCTTCGCCATGGAAGCTCCATACGGGGTCAGGAGCATGTTTCCCACACATTTCGTCTCGT
CTAGAATTTCATGGAAAAATGGCGTCTCGACCATTTCGGAATCATTCTCGTCCAACAGAT
ACGGCTTGGGTGTAAGCGAGTACGGCACGGGAAGATGGACCAATTTGTTGGACCATCCTG
TGCGCAATTGACACGAACATTCCTTGGGTTGAAAGCAGTAGACTCGATCTCCGGTTCCTC
GTCTACGCTCTGGCTGCAGCCGGCTCGTAAACAACACGCCTAATTCGAAATTGGCATAGG
CCACGGACGAGTCCTTGTTTTTGGCCAGTTCCGAGCTTCTCTTGCCTTGAGCGCCAAGAG
AGAAACAGGAGCTTGTCAATATAAACCAAGAGAGGTACTCTTTGGCGTGTCCACAACGCT
CTTGAATGGCTTCTCGTTGTTTTGGGTTTTTCAAAACGCGCGTCACGCTCTTGAAATGAG
GAACCAGCATTAGAGGACGTTGTACTGGTTTAGAACTCTGATAACGAGCCATTCTCGAGA
TGACAGGCACTTCACAGGAGTTGAACACTTGGGACGATAAAAACACGAAAGCATCCGCCA
CAACTTCTGGGGTTGCAGTGGAGTTCAAACGATGAGTTGGACCCGACTTGGCGTCGGCTA
CCGATCGTGGCGAAAGGCGTTGTCGACGACGACGTCGTTGCATAGTTTTGGTGCCCTGCA
TGAACAGCACCGATGGCCATACGATATCCACCCGATCCAAAAGCTCTTGATCATTCCAAC
AATGATCATTTCCTAGATATGATTTGACCATGTCGGCCATTTCTCCCCGTGACCAGTTGC
CTCCAAAACTAGTCGGTTGCACCACCAAACGATCTTGCTCACTTTGAGGGTACACTTGTT
GTTTCTTTAGAATATCAAACACGCGTTGTCGGCCATACAAATAAGGCTGTCGCTTGGTGC
ATCGTCCTTTCCAATCCCCCGGAATGGTAGGCACCAAGTGCACCTGAGCTTTGTCGAAGT
AAAAATACGAATCCAGCTCGGCCAGGCCAAAATGCAAATACTTTGAAAGAAAGGCATCGA
CTTTGGTATCATTTTTCACGGCCACTTGGGACAGCTTGTCCAAAAAATCGGTCAAGGCGA
TTCCAAAATCATTGGACGACGGTGGCTTATTGTACGGGGTGGTGGTGCGTCGTTGGAGCT
TTCGAAAGCGTTGGATCCAGGAACCTTCCGTGGTGGTGGTGCGCGTCAAGTTGGCCGTCG
AGACAATCACCACCACATCTCCAGAAGTTTCAAACAAGAGCATGAATTTGGGATGATGCA
CGCCTCGTTTCGATTCGCGTTTGAGTTCATTATTTTGGTTAGATGGTTCTCGAGTGACAC
CATTATCTTCCCTGTTGATCCATGCCGATTGGACTTTGGTAAGATGGCAATCTTTGCCGA
GTTGTGAAGATTTGTTGTTGTTGGTATTCAGGGTTGTATCTTTTTCAGTTGCTGCTGGTG
ATGGTCTGGTAGTAGACAATACTGGTTCCTTGCAAAGAGTAGCGGGAGGAGATGGCAGCG
CAAATGTAGGAGGAGATTTCATCTCTTCTTGGGTTTGGAAACTTCCTTCGCCATCGATAC
TCGAGTCGTCGATATTGTTCTGCATGAGAGTAGACGCACCGCCCGCTGGAGAAAAAGAGG
GAAGCAAAAAACCAAGACGAGGTCTGCCTGATGTCTCTTGAGTACGACTCGTAGTATTGG
ACTGCAACAATTCTGGTTGTTGTTCCTCACTACTGATGGGTTCTTCTTCCCTATCCGAAT
CACATATTGGTTCCTTTTTTTCTTTATCTCCGTCGTGTAGTTGTGGTATGCGTCCTTTTT
GACCGTGAAGAATTAGCGTTGGCACCGAAGATGTCGGACCCATCAACTGCGGAAAGGCTT
CGGCCGTCCACTCGACGTCGATCGAATATGTTCCCAGAATGGCGGCCTCGAGCTGGAGCG
AATTCACAAAGCGTTCTCTATGAAACAGTGGAGGGGCCTGACGAGAGCCACAAGTACAAG
AGGACGACGATCCTAATCTATCATCTTCGTCTACCGCGTGCAGATAGAACCGATCGCTCT
TGTAGGTGACGCTATCAAGCTGCACACTAGGCACGGCCAGAATAGCTTCGGCACGGTCCA
TTTGTACCTTGACGCATGCCTTGTCCCATGGACGATCTCGGCGTTTGGACATGATCGAAA
GAATAGGCTACAGTAAATCTATCGAATGGTGGAGAGCTCGGTAGTAAGCGGCTGCGATAT
AGGCTGACATCCAACTTTTCCGTTACGAGTATATACAGTGCAGCCGTCATTGTCGGCTCG
AATGTCGGTACCAGGTATCGTACAGTATGTCGCGGTTTATTTCCAGGACCGAAACTTCAT
GCCAAAAATATCGACTGGCGAACGGACTCTTAACCGGATTCATATCGAGTCACGAGTTCG
AAATCAATCTGGGAAATTGTTCGTCACTATAGAACAATACAGAGCTTGTTGGTATCTGGA
GGACGCGGACCCAACTCCAGAAATCCGGGCTGGGTATATCTATCTGATAGAAGTACGGAG
GATAACTTTCGACGGATCTTTAGAATTATGGATAGATCGAAGCTGCACTTCGATCTCTTA
AAATGTAATATAGACATCGAGAACCCATTGATGGATGAGCTGTCAATTCAAATATATAGA
GACTATTGATGTCGGGTCACCTAGATAGGATCGCCTCTGGCACTGTAGTCATTCTATAGG
GAGAACCCGCCTTTTTCCTCCTTGGTGTTTTAGCAGGACTGCGTCTATCCGTGACCGGAT
CTGAACCCGGAATACTGGATATTCCTACACAAAACCAGACAAACAACAAAATCAAGCATC
GGCGGAACTGGCGCCGCCGCCATCAAAGGCTTGGAACTCAATGTGGGTAAACCTGGCTTC
GGTATATCGGCAGAATGGAGGCGAAATGGCAGTTGAGACACCCAAACCGACCAGAACTTG
TTCGGGCATTTCAATCGTTACGGTAGTGGTGAGATCGTCCAAAAAGTTATCGTCAATGAT
GCTACATTCATCTTGTTGCTGCTCGGCTGCGTAGGCGTAGGAAAAGGTAAAGTCGTTCTG
GTCTCGCTCGAGGGTAATCCAAAGACACTCCACATCTGGACTACCATCGGAACCAAAAGT
AGACAATGCGCCAAATCTAGTACGATAGGACCAGTCGGCTTGG
>CC-1-1_S45_L002_R1_001_(paired)_contig_134
TATGGGGAGTCTTTTAGTGGGTGGAAAAACAATGATTATATAAAAAGGGTGCATCGAGGT
GGCAAACTATCGTCAAAATAGTTGGCAGAACATATCGGGTTTGGAACCAACTGTATCGAA
ATGGCCCGCATCTGCTGAAAGAGTAGGGGTCTTCGAATGCATGTTTGTAATGTAGGGGGA
AGTGAAAATTGGGTGAAGTGAATATTAGTAAAACATTGTGATGATAAGTCTAAGAGGAAA
GTAAGCAACTGCTCAAGCTGCCATCGACCTGGAAGTGTTCTGCTTAAGATCCAAGTATAA
AGCTTGGAGCGAGAACGGGGGAGGCGGGAGTGCCTGCAGAACGCTCTTGGGAGACTTGTA
GGGAGAGTTACTTGGGGAAGGCTTGGGTGGAGCTGTGCCTAATTCGGATAGAGTGAGGGC
AGCTTCAACGAAACTGAGCTGATCCTTAGACAAGAGTCGCCGACGCTTTGCTTGAGTTTC
TACCTTCGTCTTTTCAGAGGTCAACTTGTGCTTCTTCCCTAAAGAAGCCCCCCGAGTCGG
AGAGCTGGTACAGACGTGACGAGTCTTCGTAACAGGGACAATTGCGGGGGACTCCAAGTT
TTCATTCGTGGCTTCAACGCTCGGCGAAGGATTCGTCGCCACCAAGGTCGGAGGCTGCGG
CATGGGCTTGCCAAGGGGCAATCCTGAAACAACAGAAGTGTGCACTTTCGAGAAGCGAAT
CTGTGAGGGGTGCATATCGAGTTCAACTTCCTGGTTGTCATAGTATACCCCAGTGCTTAT
AGGCTTTGCCTTCTTTGGTTGACTTTGTTGCGTTACCGCACTTTGTGAGGCAACGAGATC
ACGGTGCGGAAGTGCAACAAGCCTAGGAGTGCCAATTGGGCTGGGCGGGAGCGGCAAGCC
GCGGATCAAGCCTGGCGCAGAGGGTAACATCTCAGACAACATCTTCTGTCTAACCACCCT
GTCCTTATTGAGCATACTAAGCATGTGCATGTTGTGGCGATGAAAGATGTAGTCTGCTAG
AGTCATTTGATCTGATGTAGGCTGATGATGGAGCTTGCAGATAATATGGCTCTTCTGTAC
GATTGAGAATGAAGTAATAGATGGGGCTGACCCGCCTAAGAGTTCCACCGTCCTCCACGT
CGTCAACGCGGGAATGGTCTCATCATCTAGTATGCCGTTCACCCAGGCTCCCCATGCACT
TTTAGTTCCGGTACCAATGTTCGCTTGTTCCTCCTCTCGCATGATTTTGGAACGTTCGCT
TGTTCCTCCTGCCTCTCGCCTGATCTTGGAACTATTATTCACAGGTAAAAGCCGTTACAT
GATATACAGCTTTAGTAGAAGGAGCTGACGCACTTACGATCATTCCACAATTATTTAGTA
TCCATTCTCTGTGTGCACGGACCGTTTTTAGCGTCGCAATGCGGTAATTAGGGAGATGCT
TGTAGATTCGATTTCAAAATTTAACACTTACTGACTGCGAAGGAAGTGATGATTATTCAC
TAAAAATGCCTAACTTAATTTCAGAAGTTGTAGATAGTCTACTCATAATATAGTCTGATA
GAGTGAAAAGATCACGGAAGCCTAAGAGTACAACAGCAGCATCGAAATTGTCAGTTGCTT
TTCCGGAACTTTGTCAATTGGTGCAAACGTCATCTATGTCATCTTGCGATATGTCCGTTG
ATACTCTGTGATGCACTAATCGGCGACCAAAGCGTACCATTTGGAAGGCAAGGCCCC
>CC-1-1_S45_L002_R1_001_(paired)_contig_135
ATCAAGAAGATTACTTCACATTCGGATTCGATTGCTGGGTTAAATTGCGACGCGTATGGC
GGTCCCTCCCCCGAATTAGCCCAAGAAATGGTATATTGGAAAGATATTGAAGAGGATAAT
GGATATCAATCTCCTTTCTACGACCCTGCCGTCAAACGATACCTGACGTTTGAACCGGAT
GGCGGTGGTTGGAATAACATTCGCATGAGCATGGAAACCGTCTTGACCATGGCAGTAGCG
ACGGGGAGGACGTTGGTGTTGCCCCCAAGTCAACGCATGTATTTACTAGGATCCGTTGCC
TTTTCCTTTGCCGACTTCTTCCCCCTCCACAAAATTGCCGAAGAACATGCTGGGTTGGAA
GTTATCAGCATGCAAACCTTTTTAGAACGTGTGGGCCCAACTGTCAATGAGCCTCTGCCT
AGCAACAAGACGGATTGGGATGGAGATACTAAAGGAGTCAAAAACGAACTCAACCCGTGG
CTGCAAAATATTGCCTATAATCCAGACTGGGACCCAACCAAATGTCTGGCATCCTTTCCA
GCATCGACCGACCAAAAAGATACCGATCTGATGCATACCACGTTCAACGAAGTCCTAATG
TCGCCACCACAAATTGAATCCTTCGTCGACAAGCCCACTCCGGTCAATGCCTCAATGAGC
AAACGTTTTGCCGAAAACCTAGCGGGTCGCAAAGAATTATGCCTATATGATGGATCCTTG
CAGCACGAACCCTTTTTGCATTTTCATGGCAAGCGCAATTTGGGAGCGAGATTATTGGTC
CATTTTTATGCATTCTTGTTCTTTCAAAATTGGAAGGAAGACTTGTGGATGAAACGATTT
GTGCGAGATCATGTACGGTATGTCGATGAAATTCAATGTGCGGCGGCACGAGTGGTAGCG
GCAGTCCGAGAACATTCGAGATCTAAAGGCAACAACGGTATCTTTGATTCCTTTCATATT
CGACGAGGAGACTTTCAATACAAGAAAACACGGTTGGAAGCCCAAGAGATTTATGACAAT
TCCAAGGATGAAATTCCCGAAGGAACGACTGTGTATGTGGGCACAGATGAACGGAATAAG
GATTTTTTCAAAGACATGGCCGTTCATTGGGATTTGGTGTACTTGGACGACTTTATGCAT
TTGATCGAGGGTATCGACAAAAACTATTACGGAATGATTGATCAATTGATTGCCTCGAGA
GGTCGAACCTTTTTTGGTTGCTGGTTTAGTACCTTCACTGGGTACATTAACCGCATCCGG
GGGTATCATTCCGACAAGGATCACTTGGATGGGTACGAATTGGGAGTGATTGATAGCTAC
TACTATGCCCTTATGGACCACAAGACTAAAATGAGGGATTTCTGGCCCGTCAAGCAAGCC
TTTTACGCAAGAGAATTCCCTGCTTCTTGGAGGTTCATTGATCTTGATGTAAAGAGTTAA
AGATAGTAGCAGCCTGAGCCTACATCCTGTTGCCCTAGTTCTAGATATGAGGACGTATAA
AAAATGAGATTGTTTACCCCTCGTTTGTCTCTGCCGTACTTTCCCCGACCCCCGTATCAA
TCAATCTCCAAGACGTTGGGAATTCTCGTGCATAGAAACTCTTTTTGACGGGATAAAACG
TCTGCATGTGTTCAAATCGATCTCGCAAGGCATAATAATAGCTGGGAACGATACCTTGTT
CATATCCCGGTGTTTGATAATCATCGGCATGGTATCCTCGAAGGCGATTGATATATCCTG
TAAACGTACTGAACCAGCATCCATAAAAGATGCGTCCTCGTGATGCTACCAATTGATCAA
TCATTCCGTAATAATTGGTATTGACGTTTTGTAGCTCGGGGGCAAAGTCTTCCAAAAAGA
CGACATCGTAATGATCCTTCAATGGTTGGAAAAAGGATCGATCTCGTTCGTCCGTCGCAA
TATAGACGGTACTATTTTCCGTCAATTTCTTTTGGGCCATTTCCAAGATTTCTTCCGCCG
TGGCTCGCGTCACGGTGTATTGAAAGTCTCCTCGACGGACATGGAAAGTATCAAAGTCTC
CGTCGGGATTGGTATCCGGATGTCGTTTCCGAGCGCGTTCCCGAATTCCATGCACCACTC
TTGCCGCTGCACATTGAATTTCATCAATGTATCGGACATGATCTCGCACGAACCGTTTCA
TCCACAAGTCTTCCTTCCAATCTTGAAAGAATAAGAACGCATAAAAGTGGACCAGCAAAC
GAGCTTCGCCCCCTTCGTGTTTACCAACGGGAAAATGCACAAGAGGTTGGGCTTGTAGAT
CCTCTCCATAAATACAAAGATTTTTGCGACCGGCCCAATTCTCCTTCATGCGGTCGATAG
GGGAAGCGTCGACAGGAAAGGGTTTGCCCACGTAGGCTTCAAAGGAAGGAAAACCACCTG
ATTGATCGATTTGATGCTTCATTTCAATCAATTCTTGAATACTAGCTGGATCGTTGGTTT
TTGGAAAGACGGCCATGCAATCTTCGGGATCCCACAACACCGTTTTGGCCGTACTGCGCA
ACCACTGTTTCAATGTGTTGATTTCGGGAGCCGAGGCCCCATCCCACGAGGTGCGATTGT
TAGGTGGAAAGGAAACTAGCCCCGTCTGCGCATTTTTCAAATTTCCAGTCATGGCTTCTC
GCTCGAGATATTCTTGCATGGTGATGATATCAAAGCCTTGGTGTTCGTTGCTGATAGATT
CCATGTGAAAGAAATGATTAAAACCGAACTTGTTGCGTTGTTTGCCACTTTCATCCTTGT
GCAGTAGGTAGACTCGTTGTTCGGGAGGCAAAACTAGCGTCCGACCCATGGCAAAGGCCA
TGACC
>CC-1-1_S45_L002_R1_001_(paired)_contig_136
CGAGCGATTAAAAAAGTGTTAGTATTTGAATGGTGAAGACACTGGCACCAATGTTCTCTA
AATTGTGTTGTTATTGTTGTTGTTGTTATTGCAAGCGATTATAAAAGTGTTTGTGAGTGA
ATGGTGAAGACACTGACACCGATGTTATATCATTGTGTTGTTGCGTTTTTCATCCTTTTT
TTGATCTCGAGAAGCAAGATACTGTTTTTCGGGTCTTTATGTCTGGCGGTCTTCGGGGCG
CTTTGGTACGTAGTTGGACCCTTAGAATTATGGAGTCGAAAAGTATCTCGATTTTTTGTT
GCTCTGAGCCATGTGGTAGATTGCATCTGAAGCAAATCCTAATACCGGCTGGTTGCTCCT
CGGCAAATAATTATAGAGTTAATGGAAAAAAATACTTTCATATCGATAAAGTTGATCACA
AAATGTTTTCTGATCAAAAAATATGTAAACAAATATTAGATGCGGGATGCCCATGTTCAT
TATTCAGAGAGAGAGATATAAATAACCGGAGACGTCTTCCGTGGTACATAAAATCCGTGG
AAAGAGCACGATTACTGGATGCTGCATGCACTCTCCTTCTTCATTTCCTCGCCGGCTTTC
AGTGCAGCGACAGGTTTCTTGAACGTCTTGATAAACACCTTGTGCTTCCAGCGGAAATCA
AGACACCAGACAAATGGCGGAATTCCCTCTTGCTTCATGAATTCCTTGAAAAACGTATCA
ACGCCCATACAATCAATAAAAGATCCAATTTCAATCTTGGGTCCGCCTGAAATAATCTCT
TGAACCTTGGGTGCAATATCCTTGGGTGTAAAGTAGGCACGCAAGAG
>CC-1-1_S45_L002_R1_001_(paired)_contig_137
AAATCCAAAATAAAAGCACCATTTACGTCTTCGCGTTGACATGAAGAACATCGTTATCGT
AAGATTAATATATGAGCTTGCTATATGGAATATTTTAGCTATATTGGTTTGTATTGGATG
ATATTGCATATGTGGCTCGAACCTTTATCTTCAGCAAATCCAAAATAAAAGCACCATTAT
TTACTTCTTCGCGTTGTCCGTTTCGAATTTGATAAGATCATTGTTCAATTGATTGAATGC
CTTCTCGGCCTGTGGGGATCCCTCCGAGAAGAAAATCTTCTGGGCCTTGACACTGTTCTG
GCCGTTACCACGTAGTCGCGTTACCTGGGCCTGGATCTGTTCTTCCGTTTGAAGGACCAC
CTTTCCGGCAAACTTTTCTCGCAGGATCAATCGGTCTTGGTTCGTCTGAGTCGGACAGGA
GTTATCGGTCACAGTAAAGTCCTTGTCCCAGTCGAATCCGACCTTTTCCGCTGCAATACG
CATTCGTGGAATCAACGAATCGGGCAGTTTGGATTCCCGAGTGTACACAAACACTCCACC
ATACCCATCCCAGGCATCGTTGCTTCCACGATAGTACACAAAGGCAAACGGAGGAACGCC
ATCCTTATTGTCATCATCCTCATAATCGACAATGTACCAGTCATCCTTGTAATGCAGGTA
CTCGTTATCATGGTTGACCAAGTGCGCCGGGTCCTTGGGGTCTTGTACGAACTGCTGAAT
CGCATCCCTAGTAAAGAACTCGCCATCTGGTTCTTCCACTCTCCAGTTCAGTTTTCCGAA
GAAGGTTCCGGGAGCAGTTTCCGTGAAGAAATGGACCTGACAGGGAAAGATGTCGAAGAG
TTTGTTCTGGCCAGCCGTAATGTACCACTTTCCGTTCCAAAGTTTGGTATCAAAGGTCTT
GACCAACTTGTCAGGTGCGGGCACCGGGTAGGACCCATCATCTTCCTTCTTGGGCACGCA
ATTCATATCAGACACGACGCACTTATTGAATTCTCCAATGACTTCATTTTCGAAAAGATC
ACCGCATTTGATTTGGCAACCAATCTCATCTTCTTTACCATTGCAAGTTTGGATGCAAGC
CACGTTCGCAAGGCATTTTGGGTTGCCAATACACTTTAATAGAGGTAATTGACACTTTGC
GAAAAGACAAGATACAGTAGAAGTATCAGATGCCATGGCCGGAAGAGGCGATGTCATGGT
AGCGAGACCAAGACCAAGAGCAAATACTGTAGATTTGAAAGCATGATCCCATTCGAAAAG
AGGGTTTTTCGGTTTCGCACCGTCAAACTTAACGGAAGCATACAATCTTGAAGGAAACGA
AGCATCCTGCTGCTGGGCCGATCTAGTGACAAGGTTGTGCTGGGCTGGGGCAAAGGCTCC
GGCCGTGGATAGACCTGCGATCAACAAAAAAGCTTGAATCCTCATGGTTGAAGGTGTGTG
ATCTGGTCTGCGGCCTGCTACAGTAATAATCTACAGAAGTCTACAGAAGACACTAGAAAT
GTGATGTCAATGGATCGGGCAGAAGATCTGCCAAGATCCCTCTCGA
>CC-1-1_S45_L002_R1_001_(paired)_contig_138
TACTCCTTTAAAGACATGAAGAACATCGTTATCGTAAGAAATATTTTTGCTATATTGGAT
GATATTGCGTATGGCTCGCACTTTATCTTCGGCGAATTCAAAATAAAAGCACCATTTACT
TCTTCGCGTTGACATGAAGAACATCGTTATCGTAAGATTAAAATATGAGCTTGCTATATG
GAATATTTTAGCTATATTGGTTTCGATTGGATGATATTGCATATATATATGGCTCGCACT
TTATATCTTCAGCAAATCCAAAATAAAAGCACCATTATTTACTTCTTCGCGTTGTCCGTT
TCGAATTTGATAAGATCATTGTTCAATTGATTGAATGCCTTCTCGGCCTGTGGGGATTCC
TCCGAGAAGAAGATCTTCTGGGCCTTGACACTGTTCTGGCCGTTACCTCGTAGTCGCGTT
ACCTGGGCCTGGATCTGTTCTTCCGTTTGAAGGACCACCTTTCCGGCAAACTTTTCTCGC
AGGATCAATCGGTCTTGGTTCGTCTGAGTCGGACAGGAGTTATCAGTTACAGTAAAGTCC
TTGTCCCAGTCGAATCCGACTTTTTCCGCTGCAATACGCATTCGTGGAATCAACGAATCG
GGCAGTTTGGATTCCCGAGTGTACACAAACACTCCACCATACCCATCCCAGGCATCGTTG
CTTCCACGATAGTACACAAAGGCAAACGGAGGAACGCCGTCCTTATTGTCATCATCCTCA
TAATCGACAATGTACCAGTCATCCTTGTAATGCAGGTACTCGTTATCATGGTTGACCAAG
TGCGCCGGGTCCTTGGGGTCTTGTACGAACTGCTGAATCGCATCCCTAGTAAAGTACTCG
CCATCTGGTTCTTCCACTCTCCAGTTCAGTTTTCCGAAAAAGGTTCCGGGGGCAGTCTCT
GTGAAGAAATGGACCTGACAGGGAAAGATGTCGAAGAGTTTGTTCTGGCCAGCCGTAATG
TACCACTTTCCGTTCCAAAGTTTAGTATCAAAGGTCTTGACCAACTTGTCAGGTGCGGGC
ACCGGGTAAGACCCATCATCTTCCTTCTTGGGCACGCAATTCATATCAGAGACGACACAC
TTATTGAATTCTCCAATGACTTCATTTTCGAACAGATCACCGCATTTGATTTGGCAACCA
ATCTCATCTTCTTTACCATTGCAAGTTTGGATGCAAGCCACGTTCGCAAGGCATTTCGGG
TTGCCAATACACTTTAATAGAGGTAATTGACACTTTGCGAAAAGACAAGATACAGTAGAA
GTATCAGATGCCATGGCTGGAAGAGGCGATGTCATGGTAGCGAGACCAAGACCAAGAGCA
AATACTGTAGATTTGAAAGCATGATCCCATTCGAAAAGAGGGTTTTTCGGTTTCAAGCCG
TCAGACTTAACAGAAGCATACAATCTTGAAGGAAACGAAGCATCCTGCTGCTGGGCTGAT
CTAGCGACAAGGCTATGCTGGGCTGGGGCAAAGGCTCCGGCCGTGGATAGACCTGCGATC
AACAAAAAAGCTTGAATCCTCATGGTTGAAGGTGTGTGATCTGGTCTGCGGACTGCTACA
CTAATAATCTACAGAAGTCTACAGAAGACACTAGAAATGTGATGTCAAAGGATCGGGCAA
GATCTGCCAAGATCCCTCTCGA
>CC-1-1_S45_L002_R1_001_(paired)_contig_139
TTTCAATCACGAATGTCGTGGGGGCTTTTATTGGTGACATCATGAGACGAGGTGGAGTAA
CAGGGCAGTTTGAAATCGATTTGGCAGGAGCTGGATTTGAACTAGGAATTGTGGCAGGAG
GTATCCTCCTCGGTGGTCTTGTCGACAAAACCAAAGAATATAAGAAAGTGACCATGGCTT
GTTTGGCTGCTACTGCTGTGTGTCTTGTTCCTTTGGGATTGACCGATCACGCAATTGGCA
CGGAGCCGTTGTTGATGATTATCGCACTTCTAGGTCTAGGTATGGCTGCCGGTCCCATCC
AACCAATCAATGCCGAATTGGCCGTAGATGTTACATATCCAGGAGACGAGACGGCTGTGG
AAAGTGTGCAGCAAATCGGAGGCAACCTTGTTTCCGCCCTTTTGATCCCTATAGCTGAAA
TAGCCGCCGAGAAGGATTTCAAGCTTCTTGACGGCGTTCCAGGTTTGGAAAGTGATGTTC
ATGGGGATACTATTCTGCTGGTTGCTATTGCTTTGCTGACGCTGGGGTACTTTTCCAAAT
TTGATGCCCCACTGCGAAGAACGGAAGCCGACGAAGGAAAGGACGAAGAAGACGACCAAG
GCATTACAGATGACCTCCTCACCGGAACCGAAGCGACAACCAAAGATTCTGCGATTTCAG
AAGTTGTGAGTTAGTCGACGAATAACCTGTTCATACTTTCCCGGCTCCTCCTGTGGTTGT
GTAATTAGAATATCAGACGCAAAGGGTCGACCTTTCGCATCCATATTCTGTACAAAGATA
CTTAAACTAATAGAATACAGGTTTCTGTAAAATGCTCATGCTTTTCTGGGTGTGAAATAG
TTTCGGCTTTGCATGAATGTCTTCTCTTGCGTAGAACCTGAGCTACAAGTTTCAAAAGAC
ATAAAATAAAATAATAACATAACCAAGGACACAATATATTTGTTAAATTATATATTGGAT
GTACCAAGCATGTGTCAGAACAAGCAGCCAGTTTCAAGCTTGTAGAGCCGTCTTCGGAAT
CGGACCTCTCAAGCCTCGGGGGCGGCATGTTGCATTTCCGGACTGTCTTCCGGCCACTCC
TCGCAATCTTCATCCTCGATAACCGACTGAGCAAAGCCACCGATATTTTGTACAACTAGA
GTATCGAATTTGGAAGAGTAGGCCTGGAAGAACTCCACAGTTCTTCTCGCGCTGAGAAGC
ATGGATTCCCTTGGGGGAAGTTGCAAAGCTTCGGATGCCAGTGCCAGGTTGAAGTAATTG
GCAACACCGCGATCCTTGCACCACTTGATGAGACCGAAGGCCAGAAAGACAGGATCTTCA
CCACCGGCGAACCACTCAGGGGTGAAGGTGGGAAACATTGTGAAGAACAAGTCGCGCTGA
AAGGATGGCAACAACACGGACATAGTAACAATGCATAGATCATTGTGGAGGAAAAACTTG
ACGCGGTCAGAGAGCGATTCGAGATCCCTACTGGCACACATGGCTTGCAACTCAGGAACA
AGTTGCTTCATGAAAGCATTCACTGTCTGGGTCTCAGGATCATATTGCACGAGCGATTGT
CGATACTCTGCTTGGAAAAGAGCAGCGACAATCAAGCGCAATGTGCATCTGAGACTGTTC
CCACATACACGCTCTTGTAGCACAGATACAGGTGTCAAGTGCATGAAAAGCCGCACCGCA
GTGAGGGCATCAGATGATGATAGCCTGGCATGTTCCGTACCAAAGTCATGCATATGCCAG
TGATTTAAGATCACCGTAAGGCAAAGTAGATTTGGGTCTAGCACAGGCTCTTGTTCTTCA
GGGTTCTTCTTCCCTTCAGAAACATTTGCTTGCTTGCCATGATTGAAATCAAGCGATATA
TCGAGATTCTTGGACGAAAGCAGGGCATGCGAAGTAACCATACCAGCAATAGAACCGAGA
GTTGGGTGTGCCGCCCAAGCACTCTCCGGGTAAAGCTCCAGCATGGTCATGAGAACTTCG
GGACGCTTGGGAGATATTAGGGGACATTCCAAATACAGGTGCAAAGGTAGCCTCTTACCA
GCATCACTAATTTTTAGAGCCCTGGGACACATCCAGGCGAGCTCCACAATAAGTTGCGTA
ATCTCATCCTGGCATTCCGAGAGACGCATGCGGGTATACTCCTTCGAAGGAGTGAGATTA
CATAAAAGATGCAGGGGCGTCATCCCAAGGATATTTCCAACAGCAATGGAATTCGGAAAG
AAGCGGGCGAGAGTCAGAACTAGTTCTTTGGAGAAGTGTTCTGCAACACAAGCCAAGAGA
AGCGGAGTCATNNCGCTGGACTCATACATATTGATCGAGCTTTCAGGAGCATCCGTAGAC
TCAACAATAGTACGAAGAGTTTCCTGTCTACCCGGGCCCGTGTGAGATACCAAGGTATGC
AAGGGGGCTGCTCCCTGAGAAAACTCCTCGATTGTCAGAGCGTGCGGAGATGCTCGCAAC
AATAATTCCACAGTTCGCAGAGCATTTTTGTCGTGCGCTAGTTGCTGCGGATGGCCTCCT
TGCAGTACAGATCGCGAGCCATCCTCTTTTTGCGTACTAACAACAGTTGAACAAGCATGC
TCCACAGCCAAATGCAGCGGTGTCTTTCCTAGTAGATTCCGGTGAAA
>CC-1-1_S45_L002_R1_001_(paired)_contig_140
CTCCATCTTCTTCATTTCAATCTCGACTTGAGTTCCTTTTTTGCATTTCTTCTTTTCCTT
CTTTCCGCCCTTACTATCATCCTCATCAGAATCGTCGTCACTATCACTTTTACCACCAGC
CGATATTCCCCATTCTCCATCTCCAAGATATTCGATGGCTTTCATATCTTCTTCCATTTC
TTCTTCTTCCGACTCCAAATCTTCCACATACTCAACAATACTTTCTTCTTCTTCTTCGCT
GGCTCTCTTCTTCACTTTCTTCCTCTTCTACTTTTTGATCCAGCGCCTTGTTGAAATTGG
ATTCTGGAAAGTTATAAATATCTCCATACGTTCCCTTGACCAATCTATTTACAAATTCTT
GTTCGACCTTTTGCGTCAGCTTGGCCGCCACCAAGGCCTTTTGTTCTCGTCGCAACTCTC
GTTGGTATGTCGATATAGGACTGTCGCAGAGTCTTCCATAGTTCTGGAGTATAATAGGAT
GCAGATACAGGCCTTGGTTAAATATAGTGCTGTCGACATTCGAAATTTCGCCACAAGTCA
GGAAACGTCAAGTTGTCTTGCTTCCCACCAAGATGATGATGATGATGAGGATGCGAATGA
TGCGTCTGGGTGGGAAGCGCAAGTATTATCAGACGACGATGATGATTCGTCACATACTGG
TACTGGTACTGCTTGACAAGCGATAGTTGCTAGTAGCAATAGAAGCCTTTCTCCTATCAC
TTTCAAGCGGATAGACATCCCTTTCATCTTGTTGGGCGGCATGAATGGCCTGCTCTCTGG
CATCTCGACAGGCTTCATGGTAGACGGAAGCGATTTCATATCAGGAACGATGCAATCTGG
GGAAATTTGTTCATGC
>CC-1-1_S45_L002_R1_001_(paired)_contig_141
ATCCGCCCCCATTCTCCACGTCTGCCGACCGATAAATACGTAAATACTCTATCACTCAGA
GTAGTCACAAAAAAATATCCGCCCCCCTTCTCCATGTCTACCGAGCGATAAACAAGGGGG
CCGACTATTTTGTTTATTTTTTTGTGTACTTGTAGACAAAATAGAAGACAAATTAGGCAA
AATAGTACTTAAAGTAGACAACGAAGTAGACAAAGTAGACATTATTATTGTAGCTGCCGG
TACGACCACTTTTTGGCGATAGGGTCATTCTCTGCAAATAATATCATCATCATAAGTAAA
ATTCCAACGGCTACGCCTCAAGAAATGGATTTTTCGGGTAGTACGGAGTTTACCGGTACA
CTGTCTCTCTGTGTCGCAGTCTGTCTCTTACACCTCTTGAATATCTCCGAGATCGAAAAA
AATCCGGGTGTTCCAGGTGGTGCTGGGTGCACGAAATGACCGGACGGATTGTGCATACCA
GGGTACCGGTAAGGGTGAGGGTGTGGGAAATCACGATCCGTGTCTATTTATGATGGTCTT
AATAATTCATTCGTGTGTTTGGGGAGAGAACTCGCTAGAACACATGAATTCACCACAAAC
CCACGACTGAATTCAAACGTCTGGATCAACTCAATCACCGTTGCTTTCCTAAAAGAATTT
ATGTAGAACTGCCGGTACATAATGAACTTCAAACGTGAGAATTAACTCCCTGTTTGTGAA
TCAACTTCGAAACGGTTCTTAGAGATAATCCATGAGTCCGTCGATCTGTCGCAGTGTCAA
ATCACGATTTCCCACACACTCGGTGTATCTCTTTTACTTCAAAGGGTATCGAGTAATCAG
CCAGAAACCCCAAAAATGGAAGCTACACATGCATTTTCCCAGTACGTGGAGCGGACAGGG
AAGGTATCGATCAGTGTACTTTTATCAATGTTTGTTTAGATGTTACCGGTACGTTCATGG
CAGGTTGTTCTGGGAGCACGAAATGACCGCACGGATTTGCATAGGGGTGCATCTCTTTTA
CTTAAAGTGGGGGCGAGTAATCAGCCAGAAAACCCAAAAATGGAAGCTAAATGCATATAA
GTAATAGGCTACCAGCCAAGGAGGTGGCTGTATCATGACAAAAAATAATACAACATCCTC
ATCATTGTGACAATACCAGAGACAGTCATCTATTCACTCAGTCAGTCAGAAAGCACGATC
AAGACAATGACCTAGAACGGAAATGTTGATGTCGTCTTTTTCATCGCTCAGTAGTTGCCA
AGATGCGGGCCGGGCGGGCTTCCTAGGAGTTGTAATCTCTTGTGAGTGAGAGATATTCAG
AAACCACGATCAAGGCGATGGCCTTCTCGACGGAAGTTGTGGCCCCCCCTTCCCTCCTCG
TGGGTATGATTTCCTAGAGTGTGGAGTAGGGAAGATGAGCTAGCTTAACTAAGCGCATCT
AGGAGTACAATGCATGTAGTAAGAACATTTGGAATCATCATTAGGGACAGCCATGTTTGT
CTACATAGTAGAGACGCGCGAAAGAGGTACAGTAATAGGCAGTGCAAATAGCAACGGAGA
AGAAGTCTAGCATTTAACAACTCAACGTAGGTCTTACATAGACATTCGTCTCATCATCCG
GCGAGTGTCGCTCTGATACTTCGCAATAGCTGCTTCATCCTCTCTTGCTCTTTCAGCAGC
CTTTTCTTGGCTGCCTCTTGCAAAGATTTGGTATTTCGTAGAGATCGTCTCGTCGTCAAA
GCTCCCCTTATTTTGTTGCATATATTGTTCAATAACCACAGCATCCCAGGCAGCGTTTAT
CTTGGTCTTGGTCGATTGTCCAATGTGACATTCGAGACCGCGAGTGCAGAGCTTGCTGGC
ATTCTCATCACCTCGCTCCACAGTATCAATGATAGTGCGCAACTTTGTTTTGATATTTCG
CAATTCTTTTTTTTGGAACCACAAGGCTTTGGAGTCATCAGTCAATGATGAAATACGCTC
AACTTCTTTCACTTCATCCTCTGCCGAAAAAGATATTGAGGTTCTTCTTCGGACTGGATT
CCTTTTACCAGGCAGGTTCACCTCTATCTCGCCAGAACAACCAATCGATGAACGGCGACC
GATTGCACTTCCCTGTTTCATGGAACTCCGTCGTGGCGTCTTGGACGACCTGCTGGATCC
ACTATCCGATGGCGCCGCATCGCCATATCCATATTTTGTAGCTATTTCAGGAGGTGTATC
ATCTCCATTACTATACCCAATCGATGAACGACGACCAATTCCCTGCTTCATGGAACTCCG
TCGCGGGGTCTTGGACGACCTGCTGGATCCACTATCAGATGGCGCCGCATCGCCATATCC
ATATTTTGTAGCGATTTTAGACGGTGCATCATCTCCATTGCCATACCCAATCGATGAACG
GCGACCGATTCCCTGCTTCATGGAACTCCGTCGTGGCGTCTTGGACGACCTGCTGGATCC
ACTACTCGATGGCGCCGCATCGCCATATCCATATGTTGTAGCTGACGGTGCATCATCTCC
ATTACCATACCCAATCGACGCACGACGACCGATTCCCTGCTTCATGGAACTCCGTCGTGG
GGTCTTGGACGACCTGCTGGAT
>CC-1-1_S45_L002_R1_001_(paired)_contig_142
GTACGATAGGACCAGTCGGCTTGGGCGTCTCGCTGATGAGACGCAAACACGTTCTTGGCC
AATGGTTTCAAGCTCTCGCGTACCATGAGACCGGTGCGACCAAACTGGAGCATATCAGAA
CATCCTTCTTGTCCATGACAAACAGTGCCACAAACCAGGGACCGAAAGACGAAATTGTAG
CTCGAAACTGTCTTGTACGCAAAGCGAACAGTGTCTCCATTTTCAGGATCAAACGGTGGA
TCGTCTCCACTGTCCTTGACGTCGATGCAACGAAGACCACAACTTCTCGCAAACCCAGGT
CCAGGATGATACAAAGTGTCTCCGATATTAGCGTCCTCGTCAATTTGAAACAGAGGAACG
TCTGGAGGCACGCAATAATAAGAGTCCATCGTCGTAATCGCGGCAGCACAGCTACCAGGC
ATACATACCTCGTCTACAGAGTCTCGTGGGTCAGAAGGAGTTGCCTTTCCTTCGAGTTGA
GATCCGCGAAGACTCCATACAATGGCTCCCAAATCGT
>CC-1-1_S45_L002_R1_001_(paired)_contig_143
TACGATAGGACCAGTCGGCTTGGATGTCTCGCCGATGAGACGCAAACACGTTCTTGGCCA
ATGGATGCAAACCCTCGCGTACCATGAGACCAGTGCGACCAAACTGGGTCATCTCAGGAC
ATCCTTCTTGTCCATGACAAACAGTGCCACAAACCAGGGACCGAAAGACGAAATTGTAGC
TCGAAACTGTCTTGTACGCAAAGCGAACAGTGTCTCCATTTTCAGGATCAAACGGTGGAT
CGTCTCCACCGTCCTTGACGTCGATGCAACGAAGACCACAACTCCTCGCAAACCCAGGTC
CAGGTCCTAACAAAGTGTCTCCGATATTAGCGTCCTCGTCAATTTGAAACAGAGGAACGT
CTGGAGGCACGCAATAATAAGAGTCCATCGTCGTAATCGCGGCAGCACAGCTACCAGGCA
TGCATACCTCGTCTACAGAGTCTCGTGGGTCAGAAGGAGTTGCCTTTCCTTCGAGTTGAG
ATCCGCGAAGAGTCCATACAATGGCTCCCAAATCGT
>CC-1-1_S45_L002_R1_001_(paired)_contig_144
GGCATTTTGATTTTTGATGATCATCATTGGTCTTCTCGTTCCTTTGGACTTGCCTGATGT
GTAACGTTAACATTAACATTAACATACATTAACAAACAGTAACATACTGCAGGAGACCTC
CAGGTTAGCCTATCATCTCCCACCATGTTGGAGTCGTTGTCGCAAGAATGCGCCACGAGC
AGTGACGCTGCCTTGCTGCTGGCTGGAATTGGTCTGGCAGTCTTGGGAACGACCTTGTCG
ATGGCCACGGCGCATAGTGGCGAGCCTCTCGATCAATTGGGCGAACGCCCCCATGGAACT
GGCCTTTGGAGCTGGTTACAAAATTCCTACCATCAAGAAATTGGTGTAACTGGCTACGAT
TCTATTTTGGGGTCCTTGCATCCTACCTTGAGAGTGCGTTGTCATGTCAGTATGATCATC
TTTTTGTGGGCCTTGTTAAGCTGGAGTTGGCCCCTTCTACTTCTTCCAGCATCCGCATGT
GTGGGAAAATTTCCCCTGTCTACTTGGCAAGCCGGCGCGACTGCCCTCGCCATGTATTTG
TGGACCTGTCAACGATTGAATCTACTTCCCGGCGTTTCCGTGTCTGGAGGACCTCGACCG
CATAAAATTCAACGGCAACCGGTATGGGAAGAAAAAGCACAAACGGTAGATGCTGCCAAG
CTGCAGAATTGGAGATGTGCCGTGGCCCAAGATTCGCATCAAGCTACGGAAGAAAAGTTT
GGTGGGAAACAACCGCTTTCAGGAGAAGCATGTGGTCGTCAAATGTGGACAACGATGGCT
CCCAAGAATACTGATGAACCAGTGACGAGAGAAGCTTCTCCACAGGCAAAGGCACAACCC
AATTTGCTTCAAAATTTGGTCGATTTGGTGACGCGGGGTGGTGACAGTGGTGGTGTAGGT
GTAGATGGTGACGGCGACGGCGACAATAAGGAAAAGGTGGACGAATCCTTGGTGCAAAAA
ATGGCATCCGGTGGACGTGAGGAGTTTGCGTCCTTTGATGCATCCAAAAATCCCAACAGT
TGCGACCAAATCTTTCGGGCCCAACAAATTCGAAATCATTTGGCCACTGGCGGTACCGCT
CCTTCCATGGACCCTCCGAAAACGGTTCACGAGGCGGCCAAGAAGGCCGCTCACTTTTAC
AGCATGTTGCAATGCGAGGATGGACATTGGGCGGGCGATTACGGTGGACCTCATTTTCTC
ATGCCGGGAATGGTGACCGCGTGGTATGTCATGGGCAAACCTACCGAGTTCTTAGATGAC
GCCCAAGTGGGACTCTTGAAACATTATATCTTGGTCCATCAACAATCTGATGGGGGTTGG
GGAACGCATATCGAATCCCCTTCGACCATGTTTGGATCGACATTAATGTACGTCGCTCTT
CGGTTAATGGGTGCCGACAAGGAAGATCCAGTCTGTGTCAAGGGACGCAAGTTTTTGCAA
GAAAATGGTGGAGCCTTGTATGCCGCCAGCTGGTCCAAGTTCTATCTCTGCTTGTTGGGA
TGCATGGATTGGAGAGGCCACAACAGTGTCCCACCGGAGATGTGGATGCTACCGAATTGG
TTTCCTTTTCATCCCGGTCGCATGTGGTGTCATGCACGCATGGTATATCTTCCCATGGGG
TATCTATATGGATCACGATTTGTGTACGAGAAGGCCGAAACGGATCCCGTCATTCAATCG
TTGCGAAAGGAATTGTATTGTGAAGATTACGAGAGTATTACATGGATGAAGACTCGTCAT
TGGGTCGCTCCCATGGACAATTATTCTCCCATTCCCTTCGTCATGAAGTATTTGCAAAAT
GCGTTGGCGCGATATGAAAATTGGGGCATCCTCCAACCCTTCAAGAATTATGTACGATCG
TTTGGACTAAAATTCTCGTTGGAATATATGCATGCCGAAGACTTGCAAACCAACTATATT
GACATTGGACCTGTCAATAAAGTGTTGAATATGATTTCTGCCTATCATGCTTGTGGAGGG
GACTTGAAAGATCCCAAAGTGGTCAATCACATGATGAGGGTGCCAGACTATCTCTGGATT
GCCGAGGATGGTATGAAAATGCAAGGCTATAACGGTAGCCAATTGTGGGATACCTCCTTT
TGCGCTCAAGCCATGTACGAAGCCAATCTGTTGGATGAGTTCCCCGAAGTTTCTCGCAAA
GTATGGGGATACTTGGAACGAACGCAAATTCTGTCAACCGAAGTCTCGCAATCTTCGCCG
GCCTACCAGTACGAAAGCAATGAATATCGAGAGAAATTTTACCGGCACATTTCCGAAGGT
GGCTGGCCGTTTAGTACCTCGGCTCACGGTTGGCCAATTAGCGATTGTACGAGTGAAGGC
TTGAAGGCTACCCTTTGTCTGCTCAAGACCAAGACAATCAAGGATGGCCTCAAGAACGAG
ACTCTCAAGCCAATTTCGGAGGAGCGTTTGCACAAGGCTGTGAACGTACTCTTGACTTAT
CAAAATGAAGATGGAGGATGGGCAACCTATGAAAATAATCGTGGATGGGGATGGTATGAG
CATTTGAATCCCAGCGAAGCATTTGGTGATATCATGATTGATTACTCCTATGTCGAATGT
AGCATGGCTGTCTTGGTTGCGATTGTTGACTTTCGCGAGATGTTCCCCGACCATCGTGTC
GAGGACATTCAGCACAGCATTAATAAAGGAAAGGCCTTTTTGAAGAGCGTTCAACGCGAG
GACGGATCCTGGTACGGGTCTTGGGCCTGCTGCTTTTGTTATGGCGTCTGGTTTGGCATT
GAAGGTCTGGTCAGGTGTGGCGAGCCATTGGATTCACCGAGCATCCAAAAAGCTTGCGAG
TTCTTGCTTCGGCACCAGCGGCCCAACGGTGGTTGGGGCGAGGATTTTACTTCCTGTTAT
GACAAGGACTATGCTAAGGATGGAATGAAAAGATACGGCGACGATGGAAGTGGTGTCGTG
AACACGGCATGGGCTCTCTTGGCTTTGTCTTGTGGCCAGGTCAAAGATGTGGAGGCCATC
AAACGCGGTGTCCAGTACTTGATCAAGCGTCAGCTTCCGTGTGGAGACTGGCCACAAGAA
GGTATTGCCGGAGTCTTCAACAGATCAGTTGGTATTACTTACACAGCCTACCGAAATGTT
TTCCCGATTTGGGCTATGGGACGATGTTCTGAGGTTTATGGAGATGCCATTGACAGCTAA
CTACTATATGAGTCGTCCCGTGATGTTGGGATCATTATTTTTCAACATTATTTGTGATTT
GTGCCGAGGAGGTCAGGACATTCGTAGCATAGAGCCCTTGAGATCATCGAACAATGATTC
AAATTTGATTGTTATGTTATGCATTCGATCTACTATTATATTCAAGCAAATGGAAGGACC
AGAATGACACTGCAGGGAATGTAATAAGCTAGCACAAGTACCGACATAAATCTCAGATTT
GATCAGATTGATCAGGAAAATAATAATAACACATACAATATAAAATAAATAACTAACCCA
CTTAATGATATTCTATCTATTGTTCGTACTTGGTTGTTGCAATGGCGGAATATCAACTCA
CTCGTCCTCCCGTTCGTGATATCATTAACCAAGTGATATTAGCTTTGTGCATGACTGTTT
GGAATCCTTCTATTTACACTCCCTCGATACGATCCTCGACCTCGGCATACAGTTCTTGCA
GACGCTCGATGTTCTCTTCACTGGTGTCCCAGTATCCACGTCCATTGGCTTCCAAGAAAG
TAGTGACCATGTCGCGGAAGGCGTTGGGGTTAGTGTCCAACAATCGTTTCTGCATCTCGG
CGTCGTTAATAAATACATCGTTTGCGTCCTCGAAAACGAAGTTGTCAACATCACCAGCGG
TGGCGGACCATCCCATAGTATTACGGAGACGTTTTTGGATCTCACGAACTCCCTCGTATC
CTGTGGAAAGCATACCCTCGTAAAATTTGGGATTCAGCAGCTTGGTACGTGCATCAAGAC
GAACGGTTTCAGAAAGAGTTCGCACTTGGGCGTTGGCAGTGGTAGTATCAGCCATAAAGG
CCATGGGCTTCTTCTTGTCGCTACGAAGACTCTGGACAACCTTGGTTGGGTCAGAATCGT
AGTAGTGGGACACATCAGTGATAGAAATCTCAGAAGAATCCAAGTTCTGGAAAGTGACAT
CCACCTTACTCAAAGCGGACTTGAAAAGGGCGGCTTGTGCTTCCATCATACCGGGCTTGT
CGGCGTTGAAGGCGAATCCCTTACGAGTAAGGAACTGTTCTTGGAGCTGATTTTCATCTT
CCCATCCTCCGTTCTCGATGGCAAGACCGACGTTGGCACTGTAAGATCCGGCAGAGTTGG
AGAAAACACGGGCAGCGGCCTCACGGACAGAAATCTTAAGTTCTTCAGCCTGCTCGATCG
CGTGCTTGCGGACAAAATTTTGCTCCAGAGGTTCGTCAGCTTCTGCGGCCATCTTGATAC
CACGGTCCATCAAGTTCATCTGGTTGATAAACAAATCACGGAAGACACCGGAGCACGAAA
CAACAACATCAATACGGGGGCGGCCAAGAACCTCAAGAGGGATGAGCTCGACCTTGTTGA
CACGTCCAAGAGAATCAGAAACGGGTCGGACACCCACGAGGGCAAGGACTTGAGCCAAAG
ACTCTCCGTAGGTCTTGATGTTATCAGTTCCCCAGAGGGTGAAGGCAATGGATTCAGGGT
AAGCACCATCGTTCTCATCGGCAAGCTTCTCGAGAAGCTTGCGAACGACCTGCTCAGAAA
CTTCAACGGCGGCTGCGGTAGGAATGGAAGAGGGATCAAGGGCATGCATGTTACGCCCAG
TGGGGAGAACGTCAGGGTTACGGATCGGGTCGCCACCGGGGGCAGGCATCAAAAACTGTC
CATTGAGAAGCTCCATGATTCCTCCGAGTTCTTGGTTGGCAACAACCTGTTTCAAGCAGA
ATTCAAGATACTTCATGACTCCGGCCATACGCTCTTCCTGGACCTTAGGGAAACCGGCTT
CGATGATGGCCTTGGTGTAAGGCTTCTTCTGTCCCGTCATAGCTGCGAACATGCCACCGA
GGTCGTCGAAGACAGACTTAACTTCCTTGACACGTCCATTGTTGTCAGTGGACTGCATGA
CAAGGGCACGGACAGCGGCACGGGCAGCCATAGTGATCTGGTCATTGAGCTCGACGTCCT
TGAGAACTCCTTGGTTATTACCACGGTAAATTTCGTTGATGTCACGTCCAATGGAAGCAG
CAATAACACGAGGGAGACCTTCAATATCGTCTTCAGGACGGTCAAGCTGGGCAATGTTGA
CAAGAGTGGCAATAGCCTCCTCAGCAGTTGGTGGAACACCGACAGTGTGAAGACCGCAGG
GGAGGAGACGACCCTCGATAGCCATGATCTGGGAATAAACCTTTCCGACAATGTCGTCGC
GGCGCTCAGGGGTGTCGTTCTTGGCATCGTAACCCTCGAGTGGGGGGAGATCCTTGATAT
CCTTATCAAGATTGACAGTCCAGGCAGTAGAAACGATCGAGTTGACAATGGCAGGTCCAC
GTCCCTCGTTCACACGAAGTCCTTGGTACGACGAAATCAGTTCCTTGAGCTCCTTCAAAC
CCTTGTAAAGACCGGCGTTTTCGGCAGGGGGGGTCAAGTAAGAGACAGTGGCGGAGTACG
ATCGGCGCTTGGCAATGGTGGCCTCAGAAGGGTTGTTGGCGGCATAAAGGTATGCAGATG
GCAAAGAGTTGATGAGACGGTCAGGGTAGCATTGTCCGGACATACCGACCTGCTTTCCAG
GCATGAACTCAAGAGATCCGTGGGTTCCGAAATGCAAGACGGCATCGGCCTCGAAAATCT
TCTCAAGGTAAGTGTAGTACGCAGCGAATCCGTGGTGGGGACTGGCGGACTTGGCGAACA
ACAAACGCATCGGGTCTCCTTCGTAACCGAAAGAAGGCTGGACTCCGATAAAGACGTTTC
CGAACTTCTTTCCGTAAATGACAAGGTTCTGTCCATCCGAGTTAAGGTTTCCTGGGGCAG
GCCCCCAGTTCTCTTCGAGATCGGTGGCGTAAGGAGTCAAATCATAGTATTCTTCAGTAC
TCATGCGGTATTCAACGTTGAGCTCAGGCGACGAGATCTTGGCCTCAGGGTCGTTGAGAA
CCGATTCCATGATACCCTCCTTGGTAGTAGGGGCATCACCAACATCGTATCCTTCACTTC
GGAGTCTGTCCAAAACAGCCTTAATGGAATTGAAGACATCAAGATAGGCAGCAGTACCAA
CGTTACCCTTGTCAGGAGGGAAAGAGAAGATAGTGATGGCAATATTCTTCTCCTTGTTCG
CCTTTCTGCGAAGAGTGGCCCACTTCAAACCACGGTCGGCAAGCAAGTTGACACGGTCGG
CAATGGGGACAGTGCGTCCGGTGGCACCTTCACGTCCAGCGTAAATGATAGGCTCGATGG
CACCATCAATCTCAGGAAGCGAAACCTGAAGAGCAACCTGCACGGGATGGAGACCGAGTT
CAGATGCTTGCCACTCTTCGAAAGCCTGGAACACAAGGGGGACTGCACACATGTAGGGGA
CGTTGAGCTGCTTCAGAATCTGAGCAGCCTTTTTGTGGTCCTGAGAAGCGGGTCCTCCAA
CAAGGGCGAATCCAGTCAAGTTGATAACAGTATCGACAATAGTTGCTCCGTTGCTGGAGC
GGAAGTAGTCCATGACTGGTCCAGAATAATCAAGTCCTCCAGAGTAGATGGGGACAACAC
GAGCTCCACGGCTCTCCAATTCCGCAATGAGAGAAACGTAGTGGGTGTCATCCTTGGTGT
TGATGTGAGACTTTTGGAGAATAATTCCAACAGTAGGGGCATTCTTAGCGTCGATTCCAG
CATCGGGACAATGTTTGGTGTTGTACCAGTTGAAGTAGTCACCGGGGGTCTCGAAGACGA
GATCAGGGGCAAGAGGATGCCAGATGGCGGTATCGGGAAGCAACACAGGCTCGACGGCGA
CGACCTTTTCCTTGCCGACCATGTTCTTTTTGATATCGGCAACATAATCCTGTCCAAGCA
TTGTCAAAAGCGATTGAAGATTCTCAGGGGAACCTCCGAGCCAGTATTGGAAAGACATCA
TGAAAGTGCGGGCATCGGCAGCCTTGTCACTGGGAAGAAATTTGAGCACCTTGGGCAAAG
TACGCAGTAGTTTCAACATACCCTCCTCGAAGGAAGAACCGTCCTCTTGCTTCTTCTTCT
TCATGAAGTCAGCGACGACACTCTTAGACTGTCCGAGATTCTTCATGGTGAAGCTTCCGA
CCTTGTTGAGGCGCATGACCTCGGGCATGGAAGGGAAGACAAGGACGGCATCGAGGTTGG
CACGGGCCGGTTCTACGACCTCGATAACCTTGTCGGCGAGCTCTTGCACGAAAATTAGCG
AACCGATGAAGACGTTTGCCTCATTTACATCCTTCTTAAATTGCTCGAAAGTAGCATCGT
CTCTGAGCTCCTCAAGGAGGTATCCGACAGATTCGACGGCCATGTTTTCAGATCCAACGT
TGATACGCTTTACGGCAGCTGTGAGGGAAGATTGGTATTGACTCTCCAAGACTACGTATA
CGATCTTCATTGTGGGGCGTCCATTGGGGTTTTCAGGGACGACACGACGGCTCTCTACGT
TGCTAGTTGTGAACATACCACCTCCTCCCATTTGGGGAGGCGCACTCTTGGTTGGGTCGG
TCACAACCATCTGNNNNNNNNNNNNNNNNNNNNNNNNNNNNNNNNNNNNNNNNNNNNNNN
NNNAAATGCACCATTTTTTCGAAATCGAGGGTGGATCGATTCGATCAGATGGAAGAATAT
GAGATCTGTTTCAAGGTTTTTGATTCAGGAAAAAACGCCAACTTTCAAATGGCCGCAGGA
TGGACAGACTGAATTACATGACGTGTTCAGGCTCGGAGTTCAAGATGCGGCCGCTCGACT
AAAGATTTCAACAAATTGGACTCAGTGTTGGAGAAAGTGGCGCGGGTCGCGGGGAAGAAG
CTGTGTCAAACCAATCAGATACTTCCACTTTGAGATACACTTCAATTTGCTTCAATAAGA
TCGCTCTGACCTGACCCATACATGAGGAACCTATATTATTATTTTCGAGCAAATGTCCGA
GGGGAAGAGAACATCTTGTACGATGCACCATCGAGTTTCCTAGCTGAAGCGTCCATAGTA
AGTACTTCTGACGTTGAACACGTGGAGGCAGGCATGAAAGATATTTTCGGGGAAAGATCT
TTCTGTAGTTTCTCCGTCGATAACTTG
>CC-1-1_S45_L002_R1_001_(paired)_contig_145
GGTGCCCAATGTGACAACTTAAAAAAGTTTGCTTCTGACAAACCAATATTTATGTTACTA
GCACATATCGTTAGGCTCAGTATTGCCAGCAGCAGCGCACCACTCATGACTTGCTTCTTT
TCTCATCTCACATAAATACCACTACAAAAACTTGGCTGTATTAGACGCAACTATAAAAAA
ATACCACCAGGATGACACAGAGGAGACTGCAAATGGTAGATGCGTGAAGTCCCTGAGCGG
ATGAGCTGCTACCTATATCCTTGCTGCTTCCACAGATATCCGATTGGCCAGCTTCTCTGT
GATCCCGCTGGAGTAACCAATCCATCAACAAATCGAGTGCTCCTTCTGCGTAGGCAAAGC
GGCCTTCCTCGTACCACTCTATCTGTTTTTCCCATGGCCACTGATCGACAAGTTGATAGT
TGTAGGTCAATTTCTGTAGACCATGGCTGGCTTCTGGGATCAAGACGACTTGGTACGGAC
AAGCCGTCAGAAACTTTCTATAAATCTCCGCACTTTTGCTCGCATTGACATTGAGGTCAT
CTTCGCCCCACATCGCAAGAGTGGAAATGGTAAGATTTGCGATGAAAATGGTCGAGTCTT
CGTGGCGATTGCGTTTGATGAATGCCCATCGGTCTTCGGTCAGATCGGCAGTGTTGTTTG
GGAAAGTGGGTGCATTGAAGATGATATCGTCGTTTGCTCGGTCTCGGATTAGTGCTTCTC
CAATCTCGTCAAGACTTTTCCCTTCCGCCTCCATGCGTATCGTGCCAAAGTAATCCCCTT
GATCCTGCCAGTTAACAGCTGGACCTATCAACACTAAATAGTCAAGATCGTCTTCCACGG
AGAGCCGGGGAAGTACCCAACCAGCTTGAGAGAATCCGATTGCACCGATAACAGAATCTT
CAAATCGTTGTCGTAGTTTTCGAATTGCGCTTCGAGTCTCATCTGCCCGGTCAGACATGG
ATTGATCGAGCCACAAGCCACCTGATTCACCAACCCCCGCCTTGTCCCAAGAGGCAACGG
CAATGCCTCGGTCCAGCAGCGCGTTGATTAGTGGGTTGTAGCCACCGCCAGATGTCCGAT
CTTGCGGCCCGTCTCCATGGACCAATGCTGCGAGGTTTCCTTGAGTTGCACCATCTGGTG
GGAGCCAAATAGTACCACGAATTGTGATGTTCTTGTTCCATGTAAATTGAAACTCTTCAG
TTTGCCATGCAGACAGGGTTTGATCTTCTTCTCCTCCTTTGGCCATCACTGAAGCTGGAC
GAGTGATCATTGTAAGGGCGAGCGAAAGGACAAGGCCAGCATGTAGGAAAGCTTTCATGA
TGGCAATTCTTTAAGTAACAATTTGAAATACGTGGATGTTGTTCTTCCAAAGATATAAAG
TAATGAGCAGAAGGAGACGGAGAAAGGAAGAGCACACGTATGAACTCCATTCACATACAG
AAATCTCGTATG
>CC-1-1_S45_L002_R1_001_(paired)_contig_146
CTCTACTAACTATAGGAACTAGAGGCAGAGAGCGTGATTTGACCTTTTGTCTCATTTCAC
ATCACAGGCTCGGAACTTCAGCGCGAGAAATGAAAAATCCTATTCGTGTTACATGCATAC
TACAGTACAGTACAGTAAATAGATAGTAGTTGCCGCTGATAGCAGTCACATTCTTCTCCA
GAAAGGAGGGAGTAGCATCGAAGCAGGCAGATTTCGCCTCGATTGTTTTTCCGAGAGAGG
CGACACTCAAAATGATGGTCCACTCAATGTTTTCAAGACAAGATCGTAGGTGAAGAAAGT
TACAGAGTGGTTTAACGCTGCTCTCAGCATTTTGGGTGTCAACCCGTCAAAGAACGCCCC
AATACCACCCTCGGCATACAGCTGCTTGGTGATTTCCAAGGCAGACACGTCCTCCGAGTC
GCCTTCGGTATTCTGAAGTAGAGTCTTCACTACGTCAACAGGGTATACAGGCAACCAGCA
TGCCATACCAGCCAAGGCGCCAAATACTAATGGAGCTGCAGGACCGAGAAGAGGAGCGAT
GCTACTATTTATCACCAAACCGTAAAACCAAAAGTAAATGCCGTAGGAAGGGATTTCACG
AGCCAAGGTGGCTCCTAACCCCCGTCCCATGAAGCCCTTCCACCCCTCCGTTCGCAAAAT
GGCCTGGAAACACTCAATCTCGTTCTTGTAAATGCCGGACGATGCTTGCATCATGACTTT
TATTCTTTCGACTGGTGCCACGACAAACGAAGTGATAAAACCGGCAAAGCATGCAGCTAG
AAGCAGAGACACGACATTCGATAGATCGGTATGTGTGTCCAATACCGCGAAAGCATTAGC
ATTGACGGAGAAAGCAATCGCTTTGATAACGGCTTGGCCGACCATCATGCCTTTCACCCC
ACCGAAGAAACCAGAGATTCCCTCGGTATCCCACACGAACGATATCACTTGAAACATGCT
CAGGTTACTACTTCCGGGGGAAGAAGCTTCTGGGACTACTACGAGAGCACCAGAGTCGGC
ACGTGTCGTCGCCGTCGCCACAGAAGAATTGACTCTCTTGGCGTCATCCCTTTGTCTTTG
GCTCATTACTTGTGATTTGGTTTTGAGAGTATCCAGTGGAAACGCTACTCCAACTCCTAT
GGCACCCGCAATGCTTCCAGCAGCAACGCTAGCAATACCTGGTGGACAGAAAGCGGAAGC
AACTGGAAGCCATTTTGTCACGTGAAGCGCCAACAAGAGGAAGGGAATTGCGATGCTGTG
AGCGAAGACTTTCATGGTTGGTTTTGTTCCGAGCAAGAAGGAAGATGTTGTTGGGATGCG
ATTTCGAAGGTGTCAACATCCACCAACAGAAAAATGTGATGAATGAGAAGAAATTTTCAC
TCAGCTTTCGACTTCAAAGGCAAAGAGGTGAGTGAGTGAAGTTGTTGATGTTGATG
>CC-1-1_S45_L002_R1_001_(paired)_contig_147
AATCTTCCCATGGATTAACGGAGAGAAAATCTACAGCTCTCTAAAGTATATCAAGAAGAG
AAAGACAACATTGATGAAAACGACTGGAAGTGCCTCACGAGTCTTGCAAGAATGCATCGT
AGTAGATGGTGGCATTGCAAGCCGGAAGCCAGTAGGCCGCCCAAAAGGCTCTACAACTAT
GGCTATACAAAATGTCGAGGAGAAGAAAAAGAGAGCTATAGATGAAGTAGNNTTACTCGA
AAAGGTAGGGGGGAAGCTACCTTCCGGATCATTTCCAAAGATGTGCCAAGAGGTATTAGA
AGAGTTAAAAATCACTGATCCTAGTATCAAGATTAGTTACAAAACAATCGCATCTCGTGT
GTCTCGAAAATCCATAAAGGTTGACACTCGGGGCGTGAGATCTCCAATGGAAAAGGCCGA
ACCAGTTATTTTGCAGATCGCGCTTTGGAAACAAGAAGCTGGCCAACCAATTTGAAAACA
AAAGCAGCATCAACAATCATCAATATCGAGTCGATGGATGCTGTTGACTCGGCTCCACCT
GCCGCCACCCTCATTGACTCCACTCCACCTGCCGTCGACTCGACTCTACCTGCTGCTCTT
GACTCGACTCCACCTCTGGCTCTTGTCACGACTCTACCTGCTGCTCTTGACTCGACTCCA
CCTCCGGCTCTTGTCACGACTCCACCTGCTGCCGACTCGACTCCACCTCCCGCTCTTGTC
ACGACTCCACCTGCTGTCGCCGCCACCCTCATCACCTCCCCTCTAACTGTTGTCGGCTCC
ACTGAACCTGCCACCAGCGCCTCCAGCAAGAAAACATTCATGACCTTGGACAATTTAAAC
TTTGATACTGGATTGTCTGGTGACTTTACACTCGACATTATCCAGCACATCGTAAAAAAA
GAAAGTGTTCGGGAGAATTTAAATAATCGCTACGAGGAGGGACGCTCGTTTCGCGAGAAC
ATGAGGCTTGCAAGACGAATGACCGGAGGCACTCTTTTCAAAGTTGGCCACATTGTTTTG
GATGAAGAAGTCCTTGCCCAAGGCGGTCGATAAATACAGTGGGACGGACTTGAAAGCCGT
CATCCATTACAAGAAGCGCAAGGGTGATGCAGCCGTACCTTCCCTCATAGCAGATCTCAA
ACAACGCTATGAGGAGACCAAGGACCGCATTGACCTTACCCTGAGGCAATTTCTTGCTGA
TCGAGGGTATGAAGGCGACGATGTTGATCACATCGTATCTCTTGTTGTCATGAATGCGGT
TTCGGTACCACCGGTACCGGTACCACCGGTAGAGAATAATCGTGTCACGACCGAATAAAC
TTTCTGTGGTTTTACTCAGAATTTCGCTTGTACTGACAAACGTAGAATTGTACGTCCATT
CTCTGCAAAATAGGCGCATCATTTTCGTGCGATTTTTTTAGAAATTTAGCAAATCTTTGG
CTCTTGAGTTTATGTTATTCTCATGGTTTTTACCTACGTTTCTGAATATGGATGGAAAGC
CCATCATTCGACCTATACAAAATCACTTAAGTTTGGCAAGTTTGAGCGTGTTTTCGTCGA
AATACGAGTACGAACAGACGGTGAACATTTTGTGGTTTTGCACATCCTCAAAATAGTTTT
TAACTGGTACTTCGGTTGATGACAATGGCGCTATCAATTTTTTCTTATAAACGTCCTGTA
GTAGCTAATCACGTAGCTT
>CC-1-1_S45_L002_R1_001_(paired)_contig_148
TCCGACAAGCTATATGTTGTATATATTTGTTTATGTGCATACGTTATACTCATATATCTA
CGCGCCAAATCTATTTTAAAATGTCTAGCCTACGACGTCTTGGTATGTTTTCTACAGAGT
GACGTAGCCAAATTGCAGATTTGGAAAAGTACACTAAAAAAATAAAAAGTGCAATATTTA
TTGAACAGAGGGAGTAATTCCCTTTTCTCCGTATCGCTGGGGGCTTTAATCCATCCGTAG
CTAATGATCCGGAGGACTAGAGGGAATGTAAATGTAAAAAGACTTAATCAAACTGTTCTT
ACGATGGGGTTAAATCTTCAAAGTGAGAGGACCGGAGCTCGCTACATCCGTCCTCTCGTT
TCGATGTTGTTTGTCGTCAATCCTTTGACGACGTCGGCGTGCGTTGCCTTGTGCGGTCCC
TGTCCATTTTCGTCCGTCCTTTGTCCGTCGGTCTCATTCCGAATCCTTCTGTTAAGTCGT
CTTTTCCAACACTTAGACACGGTGCCCCTCGTTATGCTTGGTTCCTTGCGTAGTTTCTTC
TTCTCCCACATCCCCGTGAGCAAGATTCGAAAGAATCGATTTGCCGAATTCCGGTTCATC
GTCTTCGCTCTCTTCTTCATCTTCTTCGTCCTCTTCTTCATCTTCGTACATCTCCTCTAC
TTCATCTTCGTACATCTCCTCTTCTTCTGAGTCCTCTAATTCATCGTACTCTGCTTCTTC
ATCTTCGTACTCTCGTTCTTCGTCATTACCCAGGAGGGTATCCATATCCAAATCCATTTC
ATCCATGGTATCCATTAAAAAGGACATAACGCTGGTTTGCGTTGCCGACAGACAGAGTTC
TCCAAATAGCTCCGAGTTTTGATAGATACAAGCGTTACCAGCTCCATCGGAAGCCGTAGT
ACAGGCTTTTTCTCCAAAGGCACCCATCATAGCACATCCAAATTCGAGCAATGATGTGAT
TGAAGTGTCTTGCGGTGCTTCCTTACTGCAAGCCAAGACATCCTCCATCGGNNTCAAAGA
ATTCTTGGGTCACGCACAGACCAAAGGCAGGCTCTACCCCGACACACCAAGTACACATGG
GATTTCCCAAGCAATTTTCCGAGCTGGTTCCGCCCATCTCGCATCCTACGAGATTATCCC
AAAAGTCCTCGTCTTCGGCCGTGGCGGGAAGTCCGCACTGGAGATGCATAATTCCCATGC
TATTGACAGCGTCAGATTGCTCCGAAGACACACAGGCTCCCGCTGCGGATCCCAGGGGGC
ACCAGAAGCAATTCGAGTTGTTTCTGGTACAACTACTTTTGTCCTGAGCGCCATTCATCA
TACAAGTCCAATCCGAGTCCTGGAAATTCATGAGCGCTTGGAGGTCGTCACCCGACTGCA
CATGGCGCTGGATGAGTTGACGAGCGAGACTTTCGTGAGCGGCGGATGCCGTCGTGACGC
TTAGAAGGAACAACACTAACTTCATGATGGTTAAAGAAAGAATAGTATAAGAATACTATA
ATTGAAATATATGAGAAAGTGACCCAGTGATTCTGAGGGGTTTGCGTGATGACTACGTAC
TTTTTGGAGAAGACTTCAACGTTCACTTTC
>CC-1-1_S45_L002_R1_001_(paired)_contig_149
GCTATTCACAAAAGCCTCGCCACCAACAATAGAAGAAGTCTTAACTTGTTCTGAGAGGTC
CAGGTATAGAACACACGAACATCCTAGGCTACAGAGATCGAAAGAGATCAAGAATAAGAA
ATCGCTTCTGCCAGTCCACGATATCTATGGAACACATCGATCCAAGTGGATCTGATTCAT
TCCATCAAATAAAACCACAACAATACTCACCGCCAGACACAATGGCTGCATTAAATTTGA
CAGACCTCCCGCACGATGCAATGTTGTGCATTTTTTCCTTTCTCAATGCCTCTGATCTTG
ATAATGGAGTCAGCCTGACGTGCAAGAAATTACATCAAGAAGCTTCTTCCGTAGAGATTT
GGAAAGAATATTGCACTCGAACAGGCAAGGATTTCGCTTACGACATTCACAAAACCCCCA
TTTCCACTGATTACTCTTACTTTTTCCGGCTCTACCATTCCATTGCTTGTGTCCCCCAAG
ATTTTTCCACCATTGCTCAAGCACTAGACCATAGTTCTTCTGGAGCCACCATTACATTAA
TGCCAGGTGTCTATGAGGAACGAATCATCATTCACAAGTCGATTCGAATCCGCGCCTCCC
ATCCTGCTCAAGGTGCGGCCATTGTCTGGCACCACCACACATCCTCCTCCTCCTCTCCCT
CTTACGACGAAAATGAGGAACGAAACACAAGTGCTGTCGAAGTTGACGAATCTTGCACGT
ATGCGTCTCTGCATCACCTTACCATTCTTCATTCGTCACGAGGATCGGACATTTGGAATG
GAAACTGTGCCATTTTTTGCCACGGAAGCTTGAATCATACGTGGATCGATAGTTGCAGCA
TTCAAAGCGATTCTGGACGGGGTGTCGTGGTGACCAATGGCGCCTCACTCAAACTGAGTC
GATCGTCGGTCCATGATTGTGCCGCGACTGGACTGTATGTGGGAGATGGAGATAGTATTG
TTGAGATTACTCGATGCAATATTCTTTGGAATGGATTTGGCAACAGCAGCAATAACCGCA
ACCGCAACAATAACCGCAACAATAACCGCGCAGAATCCGATGACCAGACACCACCATCGT
CATCGTCATCATCATCATCTGTTGTTCCGTGGGGGCACAGTGGATTGTATGTCGAAGCCG
CAGAAGCCGAGATAAAAAACACATTACTTGCTGGTAATTGTCTGACAGGGATCAGTGTGG
TGCGTCATGGATGCGTTCACATTTGGGAATGTGATCTCACCACCAATGGACAAGAAGCAA
TCGTAGTCTTTGACTCACCACCAAACGACAACGACAATAATAATAATAATCACGACGGTG
AAGGGGGTGTCTATGAAGCCTGTAATAATTTTGGCGAGGCAGACGAGGATCCGAGTGATA
TTCGAGAAAAAGTGCGATGTCCTCATGTCTTGCATCAGTTTCTCACGCCCTCTGTTCTGG
AGGGCATGTACCAATAAAGGGAATGAGTGGCAGTTAAGGATGGAACATAAATAACAAAGG
GGGGAAGCTACTATACTGAACACAGCACGCACTGATTGACATCTGCTGACATGACAACAA
CGAGGTAAAAGCACCGCCATTTTGGTGCCAGCATTTTCAACAACAAGCAGAGAGTGGTTG
TAACAGACTAGATATTATAGAAGCTGTATTTTGAAATACTTCCAACTTGTGTATTTGCCA
AGGGACGACCGACTCTGACCGTATACTGTACGACCGGTACACGTCTCTCAACAAGGCTCC
GCATGTTTCGGCGACAAAGCTTTTAGAATCGAACATAGAGGCTACTCACTCACACACACA
CAAGTAGACTCGCACAATCCAATTCAAAGCCCCCCGTTAGATTATTACATTACATTGGAT
ATGTAAGTCTATACACATTTCATGTTTCATGCAAAAAGGTCCACGCCTTGCAGGTGGTTC
CATCGAGTAAGAGGGTATTGTTGGCCGGTTCGACCTTGCCACTCACACATATACAAGTAG
ACTCGGCGCAATGCAATGCAATCCAAATTCCCCCCACTAGATTATTACATGACATGGAAT
ATGTAAGCCTACACACACATTTCATGTATGTTTCATGTGCGTTTCATGCCTTTTTCGGTT
GCACCAAAAAGGTCCAGGCCTTGCAGGTGGTTCCATCGAGCAAGAGCGTATTGTTGGCCG
GTTCGCCCTTGCCACTCACGACCTTGATAATTTCGTTTCCAATCATACCCCCCAAGACCG
AACAGACGGGTGCCACTTCCGAGGTGGCCTGTCTTGCCAACGCCACCAGAGCTTCCTTGG
TCAAGGCTGGATGATTGCGCAAGGTAGGGGCGTCCGTATTGACAAAGGTTTCCACGACTT
GCAGAAATTCGTCGCAGGTGTCTTCCGTCGGCCACGATCCTTCGTCATGTTGATTGGCAT
ATTCCAACAAACATCGATAGTGGACCAAGGTAGGTGGAGGTTGTTTGTGAAAGCGATTGA
CGGCGTCTTCCAACGGCACTTGCATCAGTTGTTCCAACGGTACATAGGTATCCATGGGAC
GGGCATCCAACAAGATCTTGCCTTGTTCGGGTCGGTATTCATATCCTGCCCCCAAATCCA
TAAGGCAAGCCCCCGCCATGCCAAAACAATCGCACAGATAAAACTTTTGGGACCACGCCG
CGAGTTTAGTGGCGAGATTGGCAGGAATGTGAGAGGCAATGACCACACTAAAGTTTTGGA
CGTCCTCTTGGGTCAATGCGGAGGCATCCTTTTCCAGCAAGGGACAATCTCCTAGTAATG
GATTGAGTTCTTGAATCAATGGTTGCACCGCATGAGCCACTGTTGTGGCGTATTTGATCT
TTTTCGTCGCCGGTTCGTCATCCTGATCGTGATCGGTCGTGGTGGGGGGAAGAAAGATGG
ATGGCGTGGTGGCAACGCTCTCCATACCTCGAGTATCGCAAAGGGTGGCAGCAATGCCGG
CCAAGACAAGATTCTTGCAAATCTCCGAGCTGATGCCGGTGACATGAATGTATAAGACTC
GAGCTTGACTCATTTTGGCTTGGGCTTCGGCACCCCACAAACGGATTTGACGATCATAGA
CGTCGGATTCTGTAGGAGCCGCACTACCAGTACCCGTACCCGTGATGCTGCTCTTCTTGT
TGTCATTGTCATTAGTCATTGTTGGAGGGTAAGGAATCCAGTACTGGTGTAGCCAATGCT
AGCTGTCAAAGGTAGATCTTTATCTTAGGCTTTGGTAAGGTAGACTAGCTAGGATAGTAA
ACGGGCCTGGCAGCATTTTGCTGGCGTCATCATGATCGGGAGGAGCTAAGCTAGCTGCTG
GTATCGTAGCTTGTCGTTTGGCGCTTTTGGCAGCGGAGACCGACCGATCCCTTGCACGCG
ATGTAGAGGGACGGCGTCCAGACGATACTATCCAATCGCACGTTTTCGCGCGCACAAAAC
TTCCTTCGATGCGGGCGCGCCTTTTTCGTCAGCATCTTCTTCCATCTACCAGTACTTCCA
CAACATCATCCCATCCGATCGATCCAGGATGAGGAGACAGGAAACACAAACATGTTACTG
TAGAACCTCGAGAGCATTATTGAGAGCATCAAAGAGAGAGAGAGAGAGAGATACAAAGAG
ATCAGTAAGATCCTCCATTCAACAAACCAACCAACCAACCAACCAACCAACAACGAGACT
TGATTGAATGGTGCAAGAACAGTATTCTTCATTATGAGCTCGCATTCGGCCATTGTCCTC
TTTTACCTGTATTTTGTCCCCGAAGAGACACCCTCTATCTTTCGCAATCATGTCGACCAT
TACGTCGACCAATTGGTACAATTTCAACGAGACTTATGCCATAAATTGGAACTCAAGGGT
CGTCTCTTGGTAGCCCCGGAAGGCATTAATGGAACACTGTCGGGTGCGACGGCTGGTGTG
ATTCAAGAATATATTCGAGCAATGAAGCATTGGAACATTCTCAACGACTGTCCTCTTCCA
CAAGGAGTAGTAGTAGTAAATGCTATAAAAAATACAGAGGATGATGACGATGACATGGAA
AGGGCCCGATTGTTTGCCAATGTGGACTGGAAAGAATCTTGTGTCCAAGACGAACAAGAC
GACGACGACGACGACGACAACGACGACGAGCTCTTGGAACCCTTTCCTGATTTGAAAATT
AGCATTGTCAAGGAAATTGTATCGACTGGGGGCTTGGTCCGGGCTGAAGAAGTAACCACC
AAGGGAGGGCAGCACTTGACGCCAGAAGAATTCCATCAAGTCTTGCTCGATGCTGGTTCT
AGTTCTAGTTCTGGCCATCCCCAAGATACCAAACCGGTCGTCTTGGTCGATGTTCGCAAT
ACGTTTGAACATGACATTGGTCATTTTGTACATCCCATCTCCGGACAAGCTGCCATGAAT
CCCGAAATGGTCACCTTTAGTTCCTTCGATAGTAACTTTTGTGCCAAACATGCCGACGAA
CTCAAGGATAAAAAAGTATTAATGTATTGTACAGGAGGTATACGATGCGAAAAGGCTTCG
GTCATGTTGAAGAAACGAGGAGTCGAAGATGTGAATCAGTTACAGGGTGGAATTCATCGC
TATCTGGAAACCTATGGAAACCAGGGACACTTCAAGGGTCTGAATTTTGTCTTTGACCAA
CGAGTGGCCATGAAACCAAAACCAAAAACAAAGGAACATAAGAAGGAATCATCATCTCCG
AACGACATTGTCGGTCGATGTATTGAATGTACAGCACCCTTTGATGAAATTTGTGGATCA
CGAGTTTGTACCGTGTGTCGAGATTTGGTATTGGTATGTCCCTCTTGTCGTCAATGTCCA
CAATCCACATCCACATCTACATCCTCCTTACGAGAATATCATTGCAAACGGCATGCGGGG
TGGAAGGATTGCTATTTTTCCTTTTTGGAGATTTTTGACATAAAGGAACTGGAGCGACAA
AAGAATCAACTTGTCTATTTACGCGACTCCTTGTCACCTCCTGCCGCGCATAGGAATACA
AGACGAACCTTGTTGCGACAAGTGGAAAAGGTAACCAAACACATGGCTCGACTCGAATCT
GGACAAGAAAAACAGCATCGAGAGGCTCCTCGACGATGTCGGACCTGTATGGAAGTAAAT
ACAATCTGCGATGGACGGTGTTGGGGTTTTTGGAAGACCCGAGCGTCGGCCATCAAGAGG
GGAGAAAAGAGAAAACCCGATGATTTGGCGGATGCGGACAATCGTCCATTGCCATCGCCA
TTGCCATTGCCAGTGGCTGTTGGAGATCAAGTAGAACCTGGAGAGAACTGGAATGTCCTA
CGGCTAGGGGACAAGAAGTATCCAGATGGTGGCCCCAAACGAGGAGAAGTAGTCGAGATC
AAGTCATGGGCAGGAGACGGTAATGATTGCGTCGCAGTCATGTGGGATCATCCAGAATTG
GCAGGAGGAAATCGACGAAATAAGGGCACTGCACAGCCTCAAATATATCGGTGGGGCGTG
GTGGCCCTGGATGGAAGCAGAATGTATGACTTACGAAGGATAAAAGCAGAAAGATGACAA
ATAGCATTTCAGGAATCAAGCTAGAGACTGCTTTGTACTTTTCAATGCATCATAGTAGCA
TTTTCAGTAATCTAGAGAGTGCATTGTACTTTTCTATTCCTTTAAGCAGCAGCAAACTGC
TAACGAATTATCCCACAGGAAGCGTTTCCCCTGCCATCTCCAACGGTATTCCCAAAAAGC
CAACCGCCGAAGTGTCCGGCAAAATGAGAGTTCGTTGCGGATCCGGCGCGTTTACTTGCA
CATGCAGATTCATCTCTCGCAAGCAAACCTCTTCTACCATTTCCTTGAGGACGTCAAATC
GCTTTTGTCGATCCGTCGCAATCAATTCCAACCGCTGTTTGACGACACTCAAGGATTGCT
GCGTTGCTCCAGCGATACTCATTTCCATTTCAGCCTTGCGAATTTCATCGGCCAGCTCTC
CAAAGTCCTTGAACGATCGCAACTCTTGTTGGCGTTGCACAATTTGATACCAATCTAGAA
ATTGACAAGAAAACAATTCGTCATCCAACTCGGTACATCCTTTCAAGACATAAGAGGGCA
AGTCGATTTCGGATCTCTTTTCCGTGTCAAAGGAATTTTTCGTTTTGCACAGAGTTCCTA
GAATTTGCAATTGGCGCAAAAAGTCGTGTAGTATTTCTTCCACGGACAAGTCGGTACCAG
CTGTGCTCTTGCCTTCCATCAGCAGGTTCTCCAAACTCCATTGGTTCCGAGGAGCTTCGT
CATCCCGAGGGACTCCCTGTAAATCTAACAAAACGGGTCGAATGCCAGTGGAGGTCTCGG
GACTACATTTTCGGCAAAGAATGCCCTTGAGTCTTCTCACTGTCTCTTCCAATTGATATA
AATTGTCGGCTTCCAGAACACCTGGTATAGCTTTCAATCGCGCTCGCTTGTGATCCAATA
TTCTGGCCAATTCGGTAAAGGCAAATAGCGCTCGGCCCATGTCCAATTCCAATTCTTCCC
CTTCCTTTTCCAAGGCCAAGAATTCCAAGAGTTGTGGCGTGTCGAGCAAGTCTTGCAGTT
TCGACTTGCACTTTTCCTTGGGAGGGGACTGATGTGCCAATTTTAATTTCTTCAAATATA
GTTCCACCAATTCCTTACTCGGTGCTCTTTGTACCGATTGATGGGCTTCCAAAAAGGCTC
GAAAGGGGGCTCGATATTCACATTTGACCAAATACAATCGTTTGGTCACGACCGAATCGG
CGTCCATGGCCGTTTTGAAATGATATAGTCTCATGGGCAAATCTCCTTGGACCAACTTTA
ACATGATATTGGCATGCCGTTCGCACTGGGGATCCAAACGACCACCATCTTCTTCTTTGC
TGGGTACCACCACCAAGGTGTCGACATCTCCAATCGTAAAGGGATGCTTGCCCAAATTTC
GAATCAATCGTTGACAGGATTGATACGCATCGTCCGCCCAAACATGATCGCAACAAAACA
ATTTGGGAGATTCCCAGCAATCTCTTCGACTTTGCATACTAGGAATGCGTCGACCCGTTT
CTTCGGGAGCTTCCAAAATGCCAGTAGCAACGCCTTGAAGCCCGACACCGCTCATGAGAT
TGTGATGACTACTGCTATAATTGTAGGTCGTGTTGATACTGTCAAAGGGATCACTCAAAT
TGGCGGATTGTGCCAATTTGTCGGTAACGAGTCGTTCCAGCGCATCACATGCGGCTTCCA
AACAGGTACGGGCAAAGGATTCGACCAAGAGTTTGCGGGCCGAAGGAGCGTCGTGATGGA
GTTTGGTCAAGAGTAATTGCGATTCCTGTTTGAGATCCAACCAGGCCCAAGTGAGCGCGT
GACTGGAGCAAATGGTAGCTGTCAGCTGGCCTTCGACAGATCGAAACAAGGCTACATCTA
GTAAGGTTGCCAAGCCAGGAACGGCCGTAACTTTCAGACGATGCGAGGCGTCTTGGCCAG
GCTTGGGTTTGGGAGGAAAGATATTGATTTTCGACAATAACGAAGAGACGGCTGTCGCTA
CTGTTGCTACTGTCGCCATTGTGATTTGTGATTAATATTGATGTTTGTCACTGTACCGGG
TAGCCTAAACTGTATCGTATCAGCAATCTGTAGCAGCAGGTGATGGTTCGTAACAGTGAT
TGTGGTTTTGAAAAGACGGCGCGATGCATCGCATCATGCTA
>CC-1-1_S45_L002_R1_001_(paired)_contig_150
GCCAGAGAACCAAGCGGATGATCACGCCAAAACACACAGAACAACCAAACCATCCACGAA
ACCATGGACGACGAAACAGTATTTCGACTCCCTGCCGCTACAGTACGATAGAGATAGGGG
GACGGCGCTTGCGAGGTTACCAGTGAGGTTACCGGTACCCCTCGTCAATCGTCGCTTCCA
AAAGCTCGTCCTTCCATTGACTCGATAGATATCAGTCACCATTGCTGCTCCATACAGTAT
TTTCGAGTGTCAAAAATTAACTTCCTCTCTTTACCGTCTAGCTAGCCTCTCCATTATTCT
GAATCATGACGATCTTCGCGCTATCAACAACTCGTTCCACCTTTTCTGCCGTGGCGAGGA
AATTCCCCCAAAAGGAAATCGTTGCCTACGGTGTTCGCTCTTTCTCCACTCCCGTCAACT
ACCTTTGCGGTAAGACTCGACACATTAGTTAACCTGCCAAGACATGATTTCTGCCTTTGC
CCTGTCGAAAGAGTCTGAGTCTGACTTTTTTTAATGTATTGTTGATTTATTTATTTATTT
GTGCTATATCTATACCTACCTACCTACGCGGCGCAGCACATGTCTTTGTCTCTACCAAAA
CTGGCACGGAAGACGCGTTTCGCGAGGCTTCCCTCAAGAATGCGCGGGCCTCTTCTTTGG
AGGAAGGTGTGGCTCGCTTTGATGTGTTGCAGGATAAGGAGGATCCCTCCAAATTTGTAC
TTGTCGAAGTCTATAAGAATGCCGACGCTCCTGCCAAACACAAGGAGACCGCTCATTATG
CCGAATGGCGAGACACCGTCGCCGACATGATGGCCGAACCTCGCCAGGCGAGAAAGTTTG
ACACAATATTTCCTAGTACAAGTCAAGGATGGGATTACGCATCCACCAACGACTTGGAAT
AATAATAGGGCATATCGCTGCTACAGTAGAATTCATTCAGCACAGTACTTGTGTTGATTG
TATGTTGAGTTGTTTCTATCTGAGCTCTAGCTAAAGACCAACTTGCTAGCCTTGTTGTCC
TCTAAGCAGTCACAAATATACGGCGTGTGAGTTACGCTAGTCAAAATAGGCAACTGGCCT
CTCCCATTTCATGAAATAATATAATGGTTTCATATTTCAACCCTATCTTTCGAGCGTACA
GGTGCAGATTTCAAATCCCATGATGCGTAACGAATTCGAGAAAATATAGAATCCGCCACA
TCTAAAAAATAGTAAATCTATTTGGTATGGTTATGGTTAATAACATGTAATTTGTCGACG
CCCACCGTCACAGTACTGTCGCCAGGACCGAATCGAATCTAGGCAAGACCGCTTTTGAGG
AATGGAAAGGACATGTTCTTTACCTTCCGGCGGTGGCGACAGCACCTTGTTTCGCGGCGT
AATATTTTTTTCGTATGGGTTTCACAAGTACTTCGAGCGGTTCCACTTCTCGTTCAGGCA
ACAGACCAAATTCGGTACAAAAGAACATGAAATGTTTGAAACAAGAGTTTAAATGCGGGG
CCATGTCGAGGGCTTCGAGGGTACCAAAAAAGCTGGAATAAATGATTCCATAGACCCGGA
AGAGTCGTCGGAAGATTTGGCCGCACAAGGCCGCAAATTGAGGGGTTTGAAACACTCGTA
AGGCTTCCGCTTCATCGTCATCGTCGGGAAATTTGGACTCGTCATTGATTTGCTCTGCGA
TCCACCCCAAGACCTTATCAATGTAGACGGGTGCCGATACCGACAACGCCTCACCAGGTC
CATCGGACCATCTATATTCCACACCGGAAGGAAATCCTTCTCCGGGACGGAAGGAATCCA
AGTACGGATCCGACGACATGACAGCCCAGATGGTGCTGACGTCGTTGTAAAAGTCAATCG
CATGCACAGCCACCCACGCGGCACAAGATTCGCCAGAAGGAAGAGCTACCGCATCATTGT
AACTTCCTCCCGCACCCAAAGTCCTCTTTGTGTAGGCGTGAAGCCGCTCTCTCATAGTTC
CACTCCGGTGGCGGAGTGGTTGGAATGTGCCTGTGGAGGTGGGAGCCATTCTTCAAATAC
AGAAAGGAAAGACGTAGGCTAGATGCGATTGCTTATTACTAATACCAACTGAATGATGTG
TGTGTTGCTCGTCTCCCTTCTCCAGCTTCTTGAAAGGGTCTCTACTAGAGGCTTCCTGGT
AGGCTGCTTTTTTTTGTGTCTTTCGATCGATGGTCGATCTGTTCGGGTCTTTCTCGTCGT
GCTGAAGCAAGCAACGCTCGCTTTCAACCTGAAACAAGGGTACCGTTAGGCCAGCCTGCC
GGTACGAACGATACCGGTACCCTGGTAGGCTAGACTAGTAGAGGGACTGACTCTCTACTA
CTGTATGTACCAGG
>CC-1-1_S45_L002_R1_001_(paired)_contig_151
CCTCCACTTGTATTATTGCTCGGTCGCCAGAGGGTGATTCCATTAGAGGCAAATCGGCAT
GGGTTTGACATTCTATCGCCGCACGAGGATTTTTGTTAAAGTGTGTGTATGCGACATCCA
TATGTTGATTGCTTTCATAGTCGTAGGCATAAAGCGATTGAGGGCCCTTTGCTTTGAGAA
AGCGCTCCGATGGAACACCCAATACGCCATTTACAGAATCATAATTTTTGCCAACAAAGG
AGGTCTGCTGGTCAGAGATCATTCGAGTTCTAGGGAGCATATCTGACATTTCTTCTCTCT
TCCGATTCCCTCCATTTAACTCGGTATCTTGTTGGCCGTACTTTTTGGTGCCACAACAGA
CAAGGCGTTTCAAGCCCTTCGGAGTCTCGTAGTCTGGAGCAGCACCCAGTTCGGCCGCAG
ATTGCAAGATTTTGTTTGACTTTCGGAAGTATTCATCAGAAGGAAATGAGTCACGAGTGA
ATTTCTCTTTCAATCCACGCTCTCGAGATGCTTGGTCTTGAGATGTGCTTTCGCTTGGAC
CGGGAAACTGCCAACCTGCATCGAATTCGTTTCCTATGGTTTCCCTTGTTCGCTCGAGAG
CGATGGGCTGCAGAAAATTAGTGTCGGAGGGCTTAGAGGCTCCAAATGAGACATTATTTT
GGCTCGACGCGGACACCTGCTTTGATTTTCGAGATGCCATGCCCTGCTGTGCCGCATATT
CTTCATCAGGGGGGGCTTCAGGAGCAGGGGGGGCTTCAAGAACAGGCGTATGCTGGAGAC
GAATTTCAGTAAAATCACTCGTAGTCAGCGCAAGCTCCTCGTTGTCACTTTCTGTGGTCA
TTTCATCAGTTGTCTTATCGTCCGTTTGCTCAGTTCTCTCGTCTGTATATTCCGTCCTGG
TATCGGTATCGGTATCGGTATTGGTATTGCTATCAGAATCAGATTCCATCCATTGATCTA
ATGTCCCGGCAACATCAAAGAGCATGGTGATTAATTTCCCGTCACTTTCGTCGTTCTTGG
TCTGATCCATTTTGCTTGCATCGGTTCGACTTTCAGATTTGCTTTGCCCGGCTCTGCTTC
GAGCAGGTCTGCTTTCCTGCCTAGACTCGTCACCTGTAAAAGCAGCTGTTCGCGTCGACC
TTGAGTCGTCTTTCAAATTTGGCTCTCTGACGATGTGTTTCATTCGAAGAGGCTCCGTAT
TTTTGTTGACGTCTGGCTCTTCTTTTCTGAAAGGCCGAACGAAAAGCTTCTTTAGGGGAC
CCTTCTTATTTTTGTCAATAGTCTCGTTCTTAGTGATCGCTTTGTCACTGCTCTCTTTCT
TGGGCATGCGAAGCTTTTGCGCCTCAGGCTCCTTCTTCTCGGTTTCACGACCTCCCATCA
AGCCCCAAACAGACTCGCTGATTGGATCAGAATCGTAGCTCGTGTTTCCGTCTCGCGCGG
ATGGTTTGTTTCGCCGCCACGGGTGTCGGCGACTCGTTTTATCGTTCTGTCTCTCCTCTG
GTTGTTCGGCGCCACCCCAACCCCAACCAGAATCATTTGGCTCACGCTCATCTTGAGAGA
CTTTTTTCCTATCTTTGTACGAACCTTTTTTGCTTCGTGAGGAAGCCTCATATTCCTCAT
CGCGGGTTTCTTCCGAGAATAAACCAAAGACCCCCTTGTCTTCTTTTTCTGGCTCCCTAC
GTCCACGCCGCTTTTTCCTCTTTTCCTCCTCTCCGTAATCATTGAGCACATACTCCCATA
TAGGATCCCAAAGTGCTCTTGGCTCGTCCGTCATAGTCAATCAACGCAATGGATGATCAG
CAAAATTGGTTTACTCTACTCTGCGAGTTTCGTTCGACAAACTGTG
>CC-1-1_S45_L002_R1_001_(paired)_contig_152
GCTTTTCCGGGTTTCTTCTGACTACTCCCGCGGGACCCTGTTTACGAAGGCGCAACTGGG
CGCAAACAGGCGCAAAAAGCCATTTTGCTTCGATGGCCATGGCATGGCTGCCGCAGTCCA
TTTGTCGACATCTCCTTACTTGCTCCTATTTCCCTCTCGTCATATAATAGTAGCTCACAC
ACGTTCATAACAGGAACGGCTGCACTCTGATATAAGCAAGCGCAGCCAAGAACTGCACAA
GCAGCCTCGACAACTAGCTTGAGTCTCTAATCATTCATTCATTCATTTATTCATTCATTC
ATTTGTGTGTCTGTTTGCGGCAACCATGGATTTACTAGCCAGGGAAATGCAGCGCAAGAA
GGAAGCATTGGCGCGTGCCAAGCAAGAGGCGGGAATCGGTGGTGATGGAAACAAGCGCAA
ATATCTCAAGGTTTCTGAACTTCGACGCATTGAAGAAGAGGAAGAAGAGAGGCAAGAACG
AGGGAAGAGACAAAAGCACTCAGTAAAGCAAAAGGAGGAGGACGAGAAACCAACCAAGGA
GAAGGAGGCCCTACAAGACCGGAGAAAGATAAAACGAAACGAAAAAAAAGGTTTCATTTC
AGAATCGTCGTCTTCTGAAAAGGTCATATCTTTTCCATTCAACGATCAAGTGGATCATCA
TAGTCCTGAGCAATTGACGACTCAACTAAGATCTTTCGGCCTGCCGGTACTCTATTTTGG
AGAAACCCACGCACAACGAAAGATCCGGTTACAGCAAGCATTGGAAGACCAAACGCATAA
ACTCCAGGGCCTGTCGGAAAAGGAGGAATTCCGTCTTGGACAGGGGCATGGTATTCGCAA
TCCTTTCTTGGAACGCCACGAAAAAGAACAGGCCGGTGTTTTGGAGGAGGACGATACGAA
AAAGGAGGAACAAGGACCAAAAGAAGACGAAGGGGTCGCAGATGCGTCCGATCCTCCGAA
ATACATTTACAAGTTTTTAAAAGGCTTGTTGAAAGAATGGGAGCGTGATTTATCCTTACG
CCCCGAGTCGGTTGCCAAAACTGTGGCGGGTCGGAACGAAAGCAAAACGTTGAAACAATG
CAAGGATTACATTCGACCTCTTTTCAAACTCTGCAAGAATCGGCGACTCGAAGCAAATCT
GGAAGGCCATTTACTCAAAATTGTTCAGTATAGTCAAGAGGGAGAATTTGTCAAGGCGCA
CGATGCGTACATTGATGTTGCGATTGGACGCGCCGCCTGGCCGATTGGAGTTACAATGGT
GGGCATTCACGCTCGCAGTGGACGTGCCAAGATCGAATCATCCAATGTTGCGCATGTCAT
GAATTCGGAACTGCAACGCAAGTACTTGACAAGTGTGAAACGATTGTTGAGCTACGCACA
AAAGAAACGCCCCGATGTCGATCCTTCCAAAAAAGTATTCTAAAAAAGCTAGCTGATAGC
TAGCTAATGTTGTGTTTACTAACAACTATTTTAGGGTGGTACATGTCGTAGGCCAGTTTT
TAACCCCACCACCTCTTTTTGTTTACGGACTTTTCAAACTTGTCATCGGCATCTCCCAAG
AGATTCAACAATAGCGAATCAGCGTTCAAATAGACCTTGTTGCCCGATTGAGAGACAATA
TCGGCAATGTCTCGGGCGGCATCAATTCGTCGCAAAGACATGAAACCAGGATTATGCTTG
ACAGCTTGACCGATGAGTTCGGCAGACTCGGCTTCTCCTTTGGCTTTGGTGATAATGGTG
AGCTTTTCTTGTTGGGCTCCCAAAACAACGTATTTGGCCCTTTCAGCATCTTGTTGGGCA
ACTTGCTTGGCTTCGACAGCCCTGGCATATTCTGGAGAAAAACTTAAATGCGTAATGGCC
ACATCCTCCAAGTTAATCTTAAACAGGGCAGCCCGTCGCTGCAAATCAACAGAAATTTCT
CTACTGACAAGTTCTCGCTTAGTCAAGAGCTCATTTGCATTGTAACGAGCCACGACCGCC
TTGGCACACTCGTTCATGATACTCGGCAAGATTCGCTCATCATAATTGGTACCCAAAAAG
CGATAAATCCAAACAAGTTGGTTGGGATCCGGCTTGTGCAAGACACGAATGGCAATGGTG
ACCATCTGCAAATCTTTGGATCCAGTCAAGGTTTGCAAATTGACGGGACGAGTTCGAATA
TCGTAAATAATGGGGCGTTCAATCCACGGAATGTTGAAATTCAAACCTTCGCCGTAGGAC
ATGTCTTTCATTCCCAAGAGACGGTTAAAGACGACGGCGCGGTGCCCTCCTTGGACTGTA
TAAATAGAGTTGTAGGTACCGTATCCCAGACCGGCAGCGACGGCGAGGGCAGACACGCTA
CGAGCGGCAGCGGCGGCAGCACGGCCTCCTGGGCCCTCACCAGAGCCCCCGGCTCCACCA
CCACCGGGGATGTTGGCTTGGGCTTGTTTGGCCATCTTGGAAAAGGCTTCTCGGAATCGT
TGAGCCATGATGGAAGTAGATCGGTTCTGTTTTATAACTTTATGACTTTATAACAACTGC
TACACTTCTACTAGCCTACTACTAGATATGATATGAGATATGAGAGACAACTGCAACAAA
AAGGGGCGAGTAGATGGGAGAGTTGGTGTGATACTGTTCTGTAATGCGTGTTTTAGGAGG
CGAGGAAGTCGGTAGCTAGGCTACTCGTAAGGGGCAACAACACAGAAAGCGAATTAGATC
GAATACGAAGCGACGAGAAGATCCATCCAGCGCAGCAGGAAGATAGAGACAGGAAAGAAG
ATGAGAGGCTTCTCGCTGCGTGGTGCTTGCGCGGCTTTCGTGTGGTGTGTGGTGGGGATG
CCAGTCGAAGCGCCTGGAACCTATCGGTAATAGGTTATGGGCTACAATACCTTCTTCTCC
CGCCAAGAACGAATGAGACTTTTTGAAGCTGTTTCTGTCCAAAGAAAATCCATCCGTCCG
ATTGAATGATTGATTCATTCATTC
>CC-1-1_S45_L002_R1_001_(paired)_contig_153
GTTGTTGCTTTTGCTGCTGTTGGAAATGCGAAAGGACATCATCGCCACTCGATACCGAAA
GAAAGTCAATTCCAATTTCAATGACTGTATCATTGGGGTTGACATGTTCAGGTAGCAAGG
TCTCTGCCCCTGCTTCTTCTCGAATGATTAAACGGATCCGAATATCCCGAAGAAATAAGT
GCGGAATAGCCGAAAGCGCTCTAGCAATCGCAATGTCTGCCAAGACGCGTTCGCCGACTG
TGGATCGTTTGGTTTCTGGTACTGGTTTCTTAGTGGAAGCTGCTGCCGGGGCTGGTGCTG
ATGCTGGCGCTGCTTTTGGGTTATTCGACGACGACTCGCCGCCAGTACCAGTATCGGTTT
CGCCGCCATTATCATCCGTATCCTCGCTTTCCTCTCCATCCTTTTCCGTAATGGGGACTA
CTTCAATCGTCAGAAAGGCGTCCTCGACTAGAATATGAAGATCCTTACCGATGAGTCGAA
CGTCCAGGATTCCAATTCTACCCCCTTGTCCCAGACGCAGTTTCATGGGTTGCTCGTATT
CTTCATACTCGTCTTCTTCGTCTTCTTCTTCGTCTGCTTCTTCTTCGTCCTCCTCCTCCA
AAAATGGTTTCGTCTTGTCTTCTTGTCCAGCACCCGCCAAGCTTTGTTTAGTATACGAAT
CGTAGGACGGGGTCTCACTACTGTGCTCTCTCACTCCAACATCGTCTGTCTCTGTCTTTC
GTGCAGGGGGATCTACTACTACCACTTCAGAGTCTATTATATGAGCGGGAATCTTCTCCT
TTCGGTGGTTTTTCGGCGTCGTTTCTCCTCCATGACTTGAGACTCGATGCATGTGCAAGT
TGTTGGCTTGAGAGTTGTAAAAGCACGAGAATAAACTCTTGGAATCTTGCACAGGAGTTT
GTGGTCGGCCGGACCCAATGCTATTCTCATCATCTGTGTAATATACCGCTGCGGATTCGT
TCACATTTACATCATTCAAATCTTGGATTTCCAGTGAGGCATCATCATTTTCAGGAGCAT
GGGCAGGAGCAGAGTTGCTCTTCTCGTCCTCATCATCATCGAAAAGTGACTTTGGTGGTT
CAAGGTCGCGTTTTTGGAACGAGGCGCCATCCTTTGGTTCGACGACCATTGCTACTGCTG
GACGAGGGTTGTTGGATTTTTCCTCCACGGCCATTTCTTTTTGTTTCGATGGCGGTGGAG
TCTTTCTAGTCGTACCAGTACCGGTAGAAGCAATACTCATTGATCCTTTCGTCGTCTTGC
TTGTATTATTCTTCGTCTTGCCTCCTCCTTTCTGTTTGGGTTTGGGCTTGGGTTTGCGTT
TGCATTTCCTCTTTCTCTTCAACTTTAGTTTGCCAGGCAACTCTTCTAATAATTGGACCC
CTTCTCGCAACTGAACAGATCTTAATCGCACGCCCCATCCACTGCTGGCATTGTCATATA
AGGATGGCAATGCCACACCTTCCACATCGACATCACTCAGATATTTAGACAAGAAGGTTT
GCAACGTGTTGGACAGCAAGGACATTGCTGCCGTCTTGAGCATGGTCGACATGATTTATT
TCTTTGTTTGAGGAGAATTACTCCAACATCGGCCACAACTGCTTTATTTTCATCTCGCTC
TAGAGGTTACGTTCTCGCCTAAGAGTGTCTATCTATGATAAGAGCAAAAATAAGTATTGC
TCTACCATTGGATTACAAAACGAATGATAGTAGTAGGCTAGCATTGGATGTAGGATCCCG
ATGATCGTACCT
>CC-1-1_S45_L002_R1_001_(paired)_contig_154
TGAATGTTTTCCGTTCCAAAGCTGCGAGCATTTGTTTTGTACCTGCCAGGGCTGGTCTCA
CGTAACCTGGTTGACCCTCTGCATCTGTCAAGTGATCGAAGACATTCACCTGAATCAAAA
CGTCACGCAATGCATCGGCCTTGGCAATCTTATCGGCCTCATCTGGAGTCGGCTGACGTT
TTTCACGACGCAGCGAGGCGGCAATTTTATCAGCCTCGACACAGATTGGAAGAGCCCGAA
TCAAATCAGAAACCTGGTGAACTTGTCCCTCTGGAGCCATATAAACATTTTCGTTAAACA
TATCGCGCAACTCTGATGGAGTCGTGAGCAAGCGAGACACCTCCTTGGTGAGAATGTCGC
TGGGGTCAGAATATGGACGAGTCAAGTTTCCAAGAGGAAAGCAGCCCGCCTTCATAGCGA
AACTTGCAATCCCACCGAGTGGACCTGGGAAGTTGTCGGCAGCTTCCTTCAATGCATCTT
GGGCTTCTTTCTCTAAGCGTAGCATGGCGTGCTCAGTAATAGCCTCCAAACCTTCAATTC
CCCGTCGGCGACTGTAGTAGTGCAGGGTCGAGTAACCAAGGAAAATGGCGCCCAAAGAAT
CAGACAAACGGCCCATGAGAAGCTCTTCAAATTTGAGTTTTCCTCCCAAAGTAAAGCAAA
GATCCGCAGTCAGAGCAAAGTTGGCTGACAAGCGAAGAAGTTGCTTCTCGTGGTAGTCGA
GCAATTTATCGCCATTCTTGTAGGCACTCTTGGAGCGAGTTGCGGTGGAAACCGTTGCTC
CCACGCCCCGGGTGAGTGATCGCCCGAAGTTGGAGAGACCGTGGTTCACGACCTTGTAGA
ATTGTCTGGTAAAAATCTCCATTCCTTTTTCCTCTTCTTCCTTTGGCAATTGGAGCGATT
GAATTAGCTCGAGCATGTGTGGGTGGCAACGAGTCAATCCCTGTCCAATAATTTGGAAAG
ATCTTGTCATAATGTTGGCTCCCTCGACGGTGATAGCAATGGGAAGACTCATGTAGGCAT
TTCCCAAGTAATTCATATCACCACGGCAGATGGCAGAACCTGCAGCAACGTCCATTCCTC
GTTCAACAATACGACGACCGCGTTCAGTACAATTTTGCTTCATAATAGAAGAAATAACCA
TAGGAGCTTCGTGATTGTCCACAATGGCATTCATCAAGTCGGTTCCCGCAATCGTGATCA
AGCCATCACTTCCTGCCAAGGACAGAGCCTCTTGGATTCCTCCAAATTCGGCAATCGGGA
CACGGAATTGCTTGCGAATGCGAGAGTAGGCTCCGACAGCACCGACAACAGCACGACCGG
CGCCAGCAGATCCGGCAGGAAGACTGACACCACGACCTTCGGCGAGGCATTCCACGAACA
TGTGCCATCCATATCCGCACCGTTCTTGTCCACCCAAAATATGCGACATTGGGATCCAAA
CATCCTCTCCGTCAATAGTTCCATTCATGAAAGCAGCATTCAACGGCATGTGACGAGGTC
CCATGTGTAGACCAGGGTGGTTGCGTTCCAAAAGTGCTACGGAAAAGCCTTCCTCGCCTT
TGCCCTTCAAAAGTCCCTTGGGGTCCGCCAAATTCAAACCAAGACCGACGACTCCGGCAA
CGGGGGCCAAAGTGATATACCGCTTCTTGAAGGATGCGACGACTCCTAATTCACCGTTGC
GTTCCTCGACAACACAGTCACTCTGAATGAGCGATGTGGCATCACTTCCAGAATGAGGTC
CAGTCAATCCAAAGCAGGGAATCAAAGTTCCATCCGCCAAGCGGGGGAGGAAATATTCCT
TTTGCGAGTCAGTTCCGTAACGAGCCAACAATTCACCAGGTCCCAAAGAATTGGGCACGG
CAACTGTGGCGTTGGCATCAAAGCAATGAGTGGCCAACTTGACGAGAATCTGAGAAACAG
CATGGGTGGAAAATTCCTTTCCACCCCATTGCTTGGGGATCTTGAGGGCAAAAAAGCCTT
GATTTCTCATATAATCCCAAGCTTCCTTAGAAAAATCCTTATTGTGTGAGACATCGTGGT
CGTTGAGCAAACTACAGAGGGTATTTACTTCATTGTCCAAAAACGTCTGTTCTTCAGGGG
AAAGCTTTGGCTTGTAAGTGTCTANNGCACCCCAGAGCAATTTGTTCTGTCTTGGAAATG
GCTGGCATGACGCCCTTGGCCATTCGGTAGAGACGCTTGTCGAGAGCCTTGGAGATTCCA
AGAATGGTACGGCGCTGCTCGACATGCTGACTAGAAGTAGCGCCGACGATCTTGGCAGCA
GTGAGCTTGGAAGTGGCAGCGACGGTGGAACGATGAGCTGCCAGCATTTTTAATATTGAT
TTTTAATTAACGAAGAAAGAGGTATGTTTCGACAGACTTTTCTTGGTCTGCAAGAATATT
GATTTTATGATAGATCTTTTGCTTGCTTGGGGTGAGAAGCCGAAAAACATCGGAAGGTGG
GCGGTGGGAAACTTGTTGTTCGTGTACAGTACCTGGTAGAAGGAGAAGCTGTCAAAACTA
ACCGCAATCGAA
>CC-1-1_S45_L002_R1_001_(paired)_contig_155
CTAAGCTTCTCTTCTACGTTATCTATTTACATCTATCTACCTGTCTGTCTGTCTGTCTGT
CTATCTGTATGTATGTCTGTATGTATGTCTGTACCGGTATGTATGTATGTATGTCTGTAC
GAACATCAGCCATCGCTACGTACACGATAGTGGTACAGGAACTATTTATCTCGTGACTGA
GGTATTCCGTCTGTAGATCATACGTTTCGTCACAGCACCAGTCAATCCAAGGCTCCTTTC
GCAAGCCAGAAAACTCGTCAAAAATTCCCAGACAGAAGAGAACTTCGTTGTTGTTGTTGT
AGTTGTTGTTCTGTGAAAGCATACAGTCGTCTTGTGATCCATATTTCTTGTAATTCCAAA
TAACAATAACCAGAAGCAAAATGGCCAAGAACAGGAAGAACAGTCCCCGACAGGACAAAA
AGAAAAACAGTGCCAAGCAGGAAAAGAAGCAAGAGGAAGCCAGGGTGACCCTCGAGGCTT
TGGAGGCCATGTCGGATTCTGAGGAAGATGTGCCAGAGGCCGATTACAATATGAATACCA
AGGCCAAGGCTTTGAGAGATGCCATCAAGGATGGAAAATTTGAACATTTGATTGAAAAAT
TGAAGGAATCCGCCAAAGATGATGAGGGTGAGATTGAAGAAGTAGACCTTGGTTCCAGTG
AGGACGAAGAAGCGGCCGAAGATGCCGTGGAAGAAATGGAGGAGGAAGTAGAAGATGAGG
AAGAAGAAGAGGAAGAAGAAATTGAGGAGGAAGAAGAAATCGAAGAGGAAGAAGAAGAGG
ACATGAATGACGAAGCACACGTCAAGGCGAAGGAATTCCTTGGCAAGACTGATGAGGAGG
AAGAGGAGCCTAGCGACGAAGATGACGAAAACGATGAAAATGCCGCCAAGAAGCGCAAGC
TTGGTGAAAACAATGTTTTCAATGCCAAGGCCTTGTCTGTGGTCACGGACGAACTCAAAA
AAGCAAAGGCTGGTATGCCATGGGGGGAAACCTATGCGGTTGTCCCTCCTACGCCACTTC
CATTTGGCGAGAACGGAGATCCGGAAAGCAATCCCTTGGATATCCACGATGATCTCAAGA
GAGAAGTAGCCTTTTACAATTTGGCGTTGGAAGCTGTCAAAGGTGCCAGAGATAAATGCA
AAGAAGCCAATATTCCATTCTCGAGACCTGAGGACTTTTTCGCTGAAATGGTCAAGACTG
ATGATCACATGGCAAAGGTCAAGGATCGTCTCATCTTCGAGACCAAGAAAATGGATGCCG
TCGCCCAGCGTAAATCCAACCGTGAACAAAAGCTGCGATCGAAAGAATCCCAATCCAACA
AATTGGCGGACAAGGCAAAACGGAAGAAGGATCACTTCAAACAAGTGGAAGACTGGGCNN
NNNNNNNNNNNNNNNNNNNNNNNNNNNNNNNNNNNNNNNNNNNNNNNNNNNNNNNNNNNN
NNNNNTTTGGTGGAAAGACTGGACGCTTCAAGCAGATGGACCGAAAGACTTTGAATGACA
CATCAAAATTCAACCCGCGGGGAAACTTTGGCGGTATGGGCACCAAGAATTCTGGAAAGA
GCGGTGCAGGTGGAGAACGACAGGGAAAGAGAGCCCGAGATGCTAGTAGGGCCCGCAAAT
CTTAGAATGCGATCATTCAAGCAGTAAAGAAACGATTTCACAGACACGCGCTGCTGCTTA
TTTTCTTCGTCCATGTCCTTAGATATGTTGTGTACCGGTAGCGCGTCACGGATGTTGTTC
CGTGCGTCTTGAGCAGATTTCCCGGGTAATATACACCGGCTTGGTGAATCTGCTACCAAG
GTTCTCAGGGCATGATAAAACTAAAACAGTGTAATCTATCTACTCTTGCGTTCCAGATTT
TTCTCCGAGCGGAAGCGACCTTATGGCGACGCTCGCTACTTCTTTACTGCAGTTGTTGTC
GGCCACCCTTTCAGGCCTAGGGTGCACTTACTGCAGCAGTAGGCTACGCCTGTTGGACTA
TAGGCTAGGCTAGGCTCTAGACTAGAGACTAAGATGAAGGTGCTCCTTCTTCCTAGCTCC
AACTGCACGAGTTCGCAACTCAAGATTTCCGTTTTGGAATTCGAGCGCCTTCCAATATTT
CGTCAACTTTGAGCTGATGCTGATCTGCAAGGACACGACCATACCAAGCAACGACCGGTC
CTTAGGCGGTATGGTGTGGTGATGAGTAGCGGGAGGTATCTCTGAGTCGTGGAGTGTTCT
AACTTTGTCGTACACCAAGGAGGAGAGAGGAAAAAACAACGCCGTGGGTTGTATTTTATT
TTACTTTGTAGATGTCAGTTTTTGAATACGAGCGCCTTCTAATATTTCGTCAACGTTGGG
CTGATCTACGACCAGTCATAAAACGATATGGTGTCTTAATGATGAGTAACGACCGATATC
TCTGCGTGGTGAAGTGTTCTAACTGTGTCGTACATAAATGAGGAAAAAGGAAAAGACAAC
TTGTAGGTTGTATTTTATTTTACTTTGTATTAGATTGATCTTCATAATATAATGCAACAA
GCCATACATGAGAAGACCTTGCACTAGCCTATTCCAATCTTGTCCTCTAATGTATTTCAA
GGTGTACTTCTTGTATTTCTCATACACGATTTTATTCTTGTTTCCATGCCATGATCCGAT
CAGATTGTATTCCAAAGAAATGAAACACAACACTTTCACCCATACTAAATAGATCCCATA
CACATATCCACATTCACGTTCTAAAAGCTTACTTCCTCTTAACCAGAGTGGCAGAGAGCC
AGTCGAGACCCTCGTAAAGACCATCTCCGGTGGTGGCACAACAGGCCTGGATATACCACT
GACGGTATGATGGGCGAAGTCCGTGCAGACCAAGCTTGTCAGTCATCTCAGCAGCACTCA
TAGCGTTAGGAAGATCCTGTTTGTTGGCGAACACCAACAGAACAGCATCGCGCAGCTCGT
CCTCGTTGAGCATTCGATGCAATTCGTCCCGTGCGGCATCAATACGATCGGCATCATTAG
AGTCAACCACGAAGATCAAACCCTGAGTGTTTTGGTAGTAGTGGCGCCACAAAGGACGGA
TCTTATCTTGACCACCCACATCCCACACTGTGAATGAAATGTTCTTGTACTCAACAGTCT
CGACGTTGAATCCGATAGTGGGGATAGTCGTAACAACTTCTCCAAGCTTGAGCTTGTAAA
GGATAGTTGTTTTACCGGCGGCATCAAGTCCAACCATGAGGATGCGCATCTCCTTCTTGC
CGAACATACGCTCCCATACTCTCGAAAATGTAAGACCCATGTTGATTGATTATTCCTGTT
TTTTCTATTTATAATCTACAATCTCGTCGTTGTGTGGGACGAAAGAAGTGCCGAGAACGT
GGTCGGGTTTTTGTCTTTGCTGCAAATGACGGAACGCCTGCATACACCGTAGCGAGGAGC
TGCGCGCGGCGAGCGCCATGTGCTATTATACTCGACTTGGTGTTTCATTGGCTCATGGTC
TTCCGTACAAGTCTCGTAGGTTTCTACGAAATTAGGAACGGATAATTTTAATTGTCCCTT
CTTCCTACCTACGCTCGCTCGTGCCTTCGTCATAGGTCACACACCCAAGCCAAATACCCA
AAAATCTTGTCTACGGT
>CC-1-1_S45_L002_R1_001_(paired)_contig_156
CTATTTATCAATATTGGAGAAGCGTCGTTGCAAGCAAAAGACAACATTACTAAGTACTCT
ATTAGCTATGTTGCCGCACCTCGGAGAGAGTTGCATCGCTGCTAGAACGACAAAACTCAA
AAAGACCGGGAATGGTCCTAGCAATCAACTAGATGTAGGAGCATCTAGCCCTCCCTATTT
TTTACAGACACCTCAACTGGCAAAGTAATTTGGCGCTTAGAAGTAGGGGAAGTTCTGGCT
GGCTTCACCAAGGGCAGCCTGGGTGGAGACGGCGCCGAAGGCGAGCATAGCAAGACGTCC
GTTCAAGACTTCTTGGGTCTTGACCTTCTTGACCTGAGCGGCATCCGCTCCCTTAAGGAA
TTGAAGGGGGTCGAGGTTGTAGTCACCGGGTTCGCGCTCGAGTTCTCCCTTGGAGACTTG
GACAATAGCAGCTCCAGTGCAGAACTCAATGAGTCCAACAGCAAGGAGCAAGAAACCCAT
GGATCCTTGGTTGACAAGGATGTCATGGGCATTGTAGGCGTTGGGGATGCTTTCAACAGA
GTAGATGCTTCCGGGGAATCGAAGGGTCATTCCGAAGGCACCATCGGTGGCGAGCCATCC
GAACCAAGCAAGCATGGCAACACGTCCGTGCTTGGTCTCGGCCTCACGCATCCAGTAGAG
GGTGGAGATTCCCTCGGTTTCCTCCCACGAAGGAGGCTGGATGATTCCGGCGAAGTTCTT
GTCAATGGAAGACAAGTAGAAGGGGTCGAAACCGACATCACCAGGCGAGGATCCATCGAG
GTTGATGGCGCGAGGCAACCACGGAAGAGAGGCCGATCGCTGGGTGGGGTCCACCATTTT
GTCCCACATGCGGTCAGGCATGGCGGCCTTCATGGCAGTGGAGCTCTTGCTGGTGGAGGC
AGGGGCAAAAGCCATGGCTGAGCTAGCCATGATGGCGACAACGGCAGCAGAGAAGGTATT
CATGGTCGACTATTGTTAGTTATTGATAATAACGTCACTTCAAAGATGATAC
>CC-1-1_S45_L002_R1_001_(paired)_contig_157
GAATGATGATCCTAAGCTGCTATGAAGCATCCAGGTCGATAGCGGGGGCTCTGAAGCGGA
AGTCTGAGGACGTCGCTCGACCTTCAAACTATGCGGACTGGACAGATCATTAGTACAAAA
GCGCGAAAGTGGTTTGGGCAATAATAATATCTGCTTATGTATGTAGGAGTACAAGATATT
ATAAACTACTGTAATGTCCAATGCGTGTCTCCTTTGCATGGACGACGAAGACGACCCAAT
CCGATTTTGNNNNNNTAGTGTGCCTCGTAGCGTCGATCTTGTTGAACAACAAGAATATCT
AGGCAAGGTGTCCGATGATGGGAAGATCGGCGTCGTATCCGAGAGGGATGATGAGCTCGT
GTACCATGAGTCCAAGGATTCCGAATTGAGCGGCACGTCCGTTGTTCAACTCAACGGCAC
GCTTTTGGAGCTTCTCCTCTTCGGTGAAGGTGTCCCATCCGAAGTCGATGTATCCGTTAC
GGAAGTCACCAACGAACTCGTTTCCGGTTCCGGGGACGTCACGCATGAAGGCGCACTCAA
GGACACCGACGGTGGCAACCATCTGGACAAGTCCAGCGGTGGGGATGGAGTCGGGGCCGA
AAAGGGCGGCAACACCGTTGGGGTAAGAGTCGAAC
>CC-1-1_S45_L002_R1_001_(paired)_contig_158
GTTTTTTGGTCCTTTTTGTTTTTGTTTCTGTCGTTGACGGCGCTGGATTTCTGAGCGCCA
CATGAGCATTCGTGGTCATGGAAGAGACATCATTTCCAAGAAGAGCGACGTAATTATCAG
TATGATTATATTTAAATTGAAGGTAACGAATTCGTATGGAAGTAAGCAGCAAGAAGATCA
TATGATGTATTCCAGTTAGACATGTGTAGATGTATAAGTGTGGTCGAAGAAAAGAATATA
GACCTAGATTGAGCGAATCAGTGAAATTTTATATCATCGTTATCTTTCTTGTCATGCCTA
CTTCTCATTTTCCTCAAATCCTCCTGCTACTACTCCGTGCAACAGACACACCATTGCAAA
AATGCCTCTTTAGTACTAGTCCGTTGCTGGGCGGACCGTGAAGCGTGAGTGGAAGACATC
ATCAGGGTCCCAATCCCTCTTGATTTGACGAAGTCTGTGGTAGGTCTCTGGCTTGTCAAA
GTACGTCTCCCACACCTCTTGCTTGTTCATGTCAAGATCACCGTGAGAGGCCCACTGTGC
CATGACATGGGGATAGGCAGTCTGGTACTCGTTGACAACTTCAAGTTCAAAGCGGTGCTG
AAACTCATCAGCAGCCTTGAAATCCTTGTCTTCAGCGCCATGGAACAAGTCGAAAACGAT
GGAGCTGAGCTGGACATCACGTTGGGAGAGAGCGTTCAGGTTAGCTTTGCCCAAACGGGT
TTGCGCACCTCCACCTACAACAACTTGAAAGACACAAGCAATATCGTCCTTGGTTGCTAC
AAC
>CC-1-1_S45_L002_R1_001_(paired)_contig_159
GAGTGGGATAAACTAGTTCCGAACTTCCAGCACCGGATCAAAAAAAAGCAACAGTTTTCT
CCTCCTACATTTTCGCTACAACTAGACTAATAAATAGAGCCCCCAGCACGTACGGTGCGT
GCAGGCCATATATAGTTCGTTAGTTTACTACTGTACTTTACTTGTCTTTCTTGGGTTCTT
CCTCCTCTTTTGGTTTCTCTTCTTCAATAGGTTTCACCTCTTCTTCCTTGGGTTTTCGCA
CTACCGTCGAGGCATCCACAATGGTCGCCTCGACCGAAAACTCTTGGTCGGCTCCCAAAA
AGTCTTGCGATTTCACAATGACCGTAAACTTGTATTTTCCCGGAGCCGACGGCGCCGCGA
AATGGATCTTGACCCGGCCCGTCTTTTGTGCCACATTTTGGACCACCATGGGCCATGCGG
TCACCAAACGTTCTTCAAACGAAGCCGTATGGTACTTCGTCAAGCTGGACGCTTCGACCT
CTTGCAACAGACCATCGGTCTTGATTTCCAAAATCTGGGACATGTCAATGTCGACACTTC
TTGTTGTTGTTCCGTCCAATCGTTCTCCACGCACCAAGAACCACCATCCTTCCCGGTACG
TTTGCAACCCCACTTGAGGAGGAATGCCTTGCTTTTGGAACATGGCAATTTTTTGACGGG
TAAAGGCCTCGGCGTGCAATCGGGTCAACTCCAACCCCACCGCCAATACATCTCCCGTCG
CCATATCCGGTTCTCCAGATGTTTCAATGTCCGTGTTGGTAATTTGCAATCGTGGCAATT
GTTGATAGGTGCGTTGCATGACTCCATCAAACCATATCGATTGATTGGGGAAGCATCCAA
TTTTGAACATGGCCACCGTCTCGACAATGGTCGTGGCGAGTTTGAGGGAACGACAGGCAA
TCGCCGTCCGGAGGGACGCTTCGAGCATCATGGCGCAACGAGAGCGGAATTCCATACTGC
CCTTGAAATACGATTGATCGACCAATTGTTTGGAACCAGCTTCCAATAATTCCGGATGAG
AATTGAGCACGACCGAATGCAAACGACCCGCAATCATGCACATATTCCGTCGCAATCCCG
GATGATCCAAGGGTGCCACTTGCTTGCCGTTATAGTCAAACGTACGAGATCCGAAAAATC
CCAAATCCTTGGGCGGCCACGCTTTGACGGACGCCAAGGTCGTTTCGACCCACTGTTGCC
CAATCACACCCTCGTCAAAGCCTTCCAACTTGGGACGGGATTTCCCCACGGCCTTTTGCA
GGGTTTCCCGATCCAATTGTTCTTGTTCTTCGGCCTCTCGGGCCATTTTGGCTTTCAGTT
TGGCCTCTTCGTCTTGTTCTTCATCGTCTTCGTCATTGGCCCAACCATCCTCTTCCAACT
CGAACAAATTGACCACGGCCGCCTTGTTTTGTTTCGAATCGGGATTTTTGGCATCTTCTA
AATCTTCTTCCCGACGTTCTTCGCGAATGATTTCTTGCGCCTTGTAAAATTGCAACCCCC
AGGCAATGGTTTCGGACGACGTGGCAATGGCCCACAAGACGTCCATGTGCGTCGAATTGG
GACCGAGTTGGTCGGCCAAGTAGGCAATGTCTTTCAAACTGACCGTGTTGGTCACATCGA
CGAGGGGCGTTTCCAACTCCTTCTTTTTCTTATCGGCCAATGCCTTTGCCTTTTGTTTCT
TTTGTTGCTGTTGCCAGAACACATAGGCCACGCCGCCTCCGACCATCAGCACCTTGACGA
GCAGCATCAGCATGCCTCCTCCGCTGCCAGCTGCCACGTCCTCGGCGAGTTCCTCCAGGA
CGGGGATTTCGGTTGCTTCTTCCGACGCCATATTTAGTTGCTACTAACTACTACGAGTAA
TCTAATATAGGATAGGATAGGATAGAATACGATACGATACGATGTCGACAAGAACAACAG
AGTCGTCTTCTTGTTGTGAGCCGTGGTTATGTTGTTATCCTGCTCAGCGATAACTTTTGT
AATATCGGAAGAGGACACGTCTGAACTACATTCACG
>CC-1-1_S45_L002_R1_001_(paired)_contig_160
GACACCTGTTGCTTCAATAGCACAGAGACCACACTACAGACTTGTAGTTTCAACAAAACA
TGTCGACAGCATTCTCTGAAAACAAAAAGGTGACTTCCTTTGAAGTCTATGTTAATAAAG
AAACATTTAAATTCCATGCCGCTCATTTTGTTGCCTTTCAAGGCTATCGAGAACGATTGC
ACGGTCACAACTATCAAGTCGGGGTCCGCATCTTGGGCTCGCGCAAGATTTCGGCCGATG
GGTACGTCGTCGACTTTGGAGACATCAAAACGGTGACGCGAAAGGTCTGCAAAGAGCTCA
ATGAACACTTTTTGTGTCCGGCACTATCCGATGTCATGGAAATTGTGGTCGGTACCAACG
ATTTTGGAAAAGAGACTGTGACGCTATCTTGTCAAGATGGTTCTACGTTCGTCTTTCCAA
AAGATGATTGTGCCATGCTCCCCATTGTCCATGCCACTACCGAAGAATTGGCCATTTTCT
TGTGGAGTCGCATTGTGGGAGAATTGAATCCCGAGCATCTCCTCAAGAGGGGGGTCCACA
CCATGGAAGTGACAGTGGCCGAAGCGGCTGGACAAGAGGCCGTTTTTCGATTAGAAATTC
CAGAGGACATGAAGGATAAACATTTGGATGTCCGCAGTTTCATCATGGAAGGAGAAATAG
TACCCGTGCCATGTCCATCGGGGCCAGACGACAAGCCAAAGAAAATAAAGGCGGACTGTG
GAAGCAATTGCGATAATTGCCTGCAAGAATTGTCCAAGAAACTACAGGTACTTGCAGATG
CCATCAATAACAAGACATTGGCTACTGACTCGGGTATAACTGTGAAGGATCTAGAGACGG
CTATTGGTGGTCTTTAAAATTAAATTTAACGTTCTTCCTTTCGTAGTGCCTTGATGACTT
TTGCACCTCTACTGAGAGCACGAGGAAGTCACTAGGTTCATGCAGAAGTTCTTTCTTAGA
AAAATGTCGCTCCATACTCTAGACTCGGGGAACAACAATCAATGTGTTTCCAATAGCGAA
GGACACCTGGGCAGAAGATAGTTGAGGGCTGGATTGTTGGGGCAGTAGTAAACGACTCAC
AGCTGCTCGACGTTTACCCTACAATACTACGCAGAACTGATTGATATTGCTGACGTTGAT
TCCACATCCTTTTTCAAAACTAACACTTTAGTTCGTGGCTTATGTTTCGATTGAGCACAG
TAGTCTACAGGAAGGTGACGAATTACAGACAGAAGCATCTTAATCACAAAGTAGACATAT
TATATAATAGAGGGAAGTTTCGCTCTTTTCGTCACAAACAAAGAAAAAGCAATGCTTCTT
TGTTTATTCCTTCTTGGCCTTTGGTGCCGCCTTCCCCTTGGCAGCAAGGGAGTAAGCAAA
GGTTCCACCAATGGCAATGGCGGATCCAAGGATAGTATTGCGCTCCATGGCTTCTTGGAA
GACGAAAGCCGAAACAATAATGATGATGACACGCTTGGCCGTGTTCAGGACGGAGGAAGT
GACGGGACCGACATGGGCAGTGAAAGCAAAGGCGAATTCGTTGTAGATGTAAAAGAAGAA
TCCAGAAACGAGAAGGTTGGTCATCATGGCCTGAGTTCCGTGCATCTCGGTAGCCTCGAC
CCATGTTTGTTTCAGGGTGGGAAGCTCATTGACAACAACAAAGGGGACAGAGCAACAGAA
AGAAATAATGTTCATGACAGCATACACATTGGCGGCATCCATGTTCTTGCTCGCATCGGC
CTTTAGGGCCTTAGTGGTAGAGCTTCCGAGCTTTCCTTTGAGGGCGGCGGCAGTGTTGGC
CATGGAAGCAAAGAGGAAAGCCTCAACATTAATATCGACACCCTTGCCTTCCTTGATGCA
GGCAAGACCAACACCACCAACAATGGGAATCAACATGGCATACGCGAGGAGGGGCTTGAC
CTCCATGGGAGGAATCAGAAGTCCAACAATAGCGGCAAAAACGGGCTCACAGGCCTTGAC
AATCTGGGCAAATGAGACGGCACCGACGGCAGAGGCCAAAACAGATCCAGAGTGAGCCAA
GGAGGCGAAAAGTCCGATAGGGATACAAGAAGCGATATCCTTTGCCGTAAGATTGGGGGT
TTTACGGAATCCAGTGGCCCACATGACCAAACTAACGAAAATTCCAACAGCCAACTGAGC
CGTCGCCACAAACCAATGGGCATGGATCATATTGGTGGTCTTTTTGTTGTACACATTGTA
CAAAGTGTTACCCGCATACCATGCAACTACTAGGAGTGCAAGCTTGGTAGAGGATGCAGC
AGCTTCTTGTTTGGCGGCCATCTTGATCAAGTGCTAAAGTCTTTATATTCAAAAGGCAGG
GTTCGAACGGTTGGAACAAAGATTATGACAACATTCAACGT
>CC-1-1_S45_L002_R1_001_(paired)_contig_161
CCAGCCAACAATCACATTACGCCTCAACATTGCAAGTGCCGCTATAATGCTAACAAAGTT
TCTCTCCGCTCTCCTTTTCGATATCAGAAGTACGATCCAAGTCAAGACCCATGCTCAAGT
GCTCCTCAAGAAATACGACGAAGGGGAAAACATTTTCGCTCAGCTCGATCGTTACTACCG
AACCCGCCGCCAATCCCTCCAGCAGGAACAGATTATGTCCCCGGTACCAGTACCCATTCT
TCCGAGAGGCTTCAACAACCGAACACTGGCGCTACAATCGATTCATCGTCACGATGAAGT
CACTGCCGCTCTCTCTATGGTTCTTCTCAGCCGTGGCAACGAAAGAAGTGAATTGACTTT
GTCTACATGTAATAATGGCTGGGCACGCCATCATTGGTTTTGATTGGAACGGGAGAATTG
AAAACCTGACAAAGTGATACATGAAAAAGTAAATATAAGAACTATTTGTGATAATTATGT
GTTCACTCGAATCTTCCCTATACAACTATAAATTGAGTTTGATCGGGGTGTGTCACTCGG
ACGACTGTGCGCTTTAAACGAACGTCTGTATGACTTGAGAATGGAGACAGACTTATGCGG
AAACGGATGCCATGAATTTCTCAATTTTTTCGGCTCCGACTCGATGAGTGAAATCACCGA
AAGCCTCGAACTCTTCTCGCTGCTGGATGAACATGGTAAAGATGGGCTCGAGAGTGGCCT
CTAAATCATCGGCCTTCATCTTGGCCATGAAAGGATAGGCGGTGCGTGTAAGGACGGGGC
TTCCACCCAACCAGACCTGGTAGTTCTTGGGGCCGTCTCCAACGAATGCAAGCTCGGCCA
TGTATGGTCGGGCACAACCATTGGGGCAACCAGTCATACGAATGAGAATTTCTTCGTCGC
TAATTCCCATCTTGTCCATGACGTTGCGAATTCGCTGAAGCCAGCTAGGCATGATACGCT
CAGCTTCAGTCTGAGCAAGGCCACACAATGGAAGAGCAGGGCAGGCCATTGCCAAACGGG
CAAGAGGGTCAACCTCCTCGAGAGATTGGATACCGTGACTGCGAAGGATGCCTTCGAAAT
CGGCCTTGTCCTTGGGGTCGATGTTACGGAAAATAAGAGATTGAGTGGGACTGAGGATCA
TAGGAATGTCGTATTTGTCAACAATAGCACGAATGGCACTCTTGAGTCTGAAGCTTCCTT
CATCCTTGACACGGCCATTGTCAACGTGTAGTCCATAGAACAATTTGCCATCCCCTTGCT
CCCACCAGCCCATCCAGTCATTGTACTTCCATTCCTTCATCTCTCTGAATGGCTGAATCT
TCTTTCCAAAGTAACTTTCGACAAGAGTTTTGAAGTTATTAATTCCCAAAGTATGGACAA
GATACTTCATCCTGGCATTGGCGCGAACATCACGGTTTCCGTGATCACGCTGAGCAGCGA
CGATAGACTTCAAGCATTCCATGATATCTTCCTTGGGAACGAAACCCATATGATCGGCAG
CACGTGCAAATGTATTCTCCTTGTTATGAGTTCGGCCCATACCGCCACCAACCATGACAT
TGAAACCTTCTAGCTCGCCATTGTCATCGGTAATGACGACGCAACCGATATCGTTGGTGT
AAATGTCCAAAGAGTTGTCGCCAGGAACGGTGACACCAATCTTGAATTTTCGTGGAAGGT
AACGATCACCATAGATGGGCTCAATAGGATGATCAAGGATGATACCACGACCCGAATCGT
ATGTCATGGCCTCGTCGATGTTGAATTTTTCAATTCCCTTGGTCCAAGTTTCGACAGTTG
CAGCTTTTTCACCATCCAACCAGAGCTCAGTGAAGGCAGGTGTCATGGGACGGAACAAGT
GCGCAAAGACCCTGGAGTACTCGCGAGCGTATTTATAATCCTTGGAAGCAAAAGGAGCGG
GAGTGGTCATGACGTTACGGCTGACATCTCCACAGGCGCCCACAGTAGAAGATCCAATGT
TCATCAGTGACGCAATGACAGTCTTCAAACTACCCTTAAGAATACCGTGGATCTGGAAGC
ATTGGCGAGTAGTGGCTCGGAGATCTCCCTGTCCGTGGTTGGCAGAAAGATCGTCAATAA
GACGGTACAGATCTGGTGGAAGTTCACCAGCAGGTTGCTTCAATCGGAGCATGAATTGAA
AATCCTTGACCTTTCCCTTGGCCTCACGATTGGACTGCTGGTACGATCCATGGTATTTGA
GAATTTGGTATGCATCCTTTGAAACTCCAATTTCCTCTGTTGACAATTGCTCTCTCAAAG
GGTCCACTAGATTATGAGAGTCGACCTTCAGTTGTTCCAGCTTTGAAATCTTCTTGTCTA
TCTTTGGCTTTTCAAGGACCATCGATAGCGAACTCTTACTGGCAGCTCTGGACACAAGAG
GTACACCCGTGAAGGCAGACGCCGAGGCGATCACTGACGCTACGGCAATAGCACAAATCT
TCATGGTAATCGATTGAAAAATTATGTGCACTACGGTTGATGAAAGGAAATACGTACGAT
ACCTTTTGATTTGATAAAAGGAATGCGCAGAAATGCGAACAGATGGATCATCAATCGCCA
GCCGGGGCGAAGAAAACGTTCATGTCGCTACAGTACACGGGCACGTGCAGATGCTTCCAG
ATCCATCTGGTAAATACGTGATGTATGTATGTAGGCTAGGCCTAGCTAGTATCGAAAGGC
TTACGAATTGTGAATGGATCAGAATGGATGCCGGTAGGTATGCCTACGTACACATGTCCT
CGAACCGTTCTTTGCGTCTGACGCGCATGGTCATGCGCGTCCAGTCATTCTAAACGTGCG
GCCACCACCTACCCGGTACCTTCTGCCGAAGCTTCCTTGAAGTCGAAGTTCTGGGAGCGA
AAAGCTCGTGTTTTTAATATGATTGGATTTTCTAAAACTACTTTTTTTCTAACGTATCGT
ACGACGGACCTTGGTACTTGCGTAAACTTAGTATTATCGCGCGCTTGGACTCGCATTGAT
TATGCACACCCAAAGGAACCCGGATCTCCTTTCCAAGAGTAGTAACGCTCGAAAAGTGTA
CCGGTACCAGGTACTCCTACCTCCCTCCGACACGTTCTCGGCACTCTTCGACTTTGCGAC
CAATGGTGTGTTGTCAGATCGGCAGTAACTGTATAGATAGGTGCATGGTAGATGAATAAC
GAAATAAGATTTCGATCGATCTGAGCGATGTAGGGCGAATCAGGACTGTGGAGGACACAT
TGGCGGTCGATTGGCCATGGCCGTTTTTGACGCCGACACAAGGCCCGTAGCGGAATTACC
AAGCTCTGCGTATCGTCACAACGTCGTCGACCGACCTCTTAACTTTCGGACCTTGGTTTG
TTGTCAATTTTGGAGGAACCATGTGCAATAGTGGCATGGTAGATGCATCATGAGCTTCTC
TTTTGATTCATGATGATGAATTTGGCACTCAATATCGCGGTCGGAACCGTCATCGTGGGT
GTTCTTGACCGAATTATAATATTCTCATCTATGGAGAGATGACGTCACAACTGTGTCACA
CCTTTGCCTTCAATCATGACACGTGGATTATTCTCCATTTCTCCGTGCCGTGGTGCCAGT
ACCAGGTGACGGTACGGTACGTTACAGAAAGATGCAGGGAAATTACTCACACACAGGATC
TGTCTTTACCGGTTCGGTAGAACATTCCGTCCAACTAATTCGCTATATTAAATGCTGGCC
AACTCGCAACGGTCTTCGACACGCCAGCAAGCCTTCGTAATTGCAAACTTCAACTTTTGT
AGACTTCAACTTTGCAGACTTCAAATCGTTTTACAGACTTCAACTCGTTTTGCTAACTTC
AACTCGTTTTGCTGACTTCAACTCGTTTTGCTGACTTC
>CC-1-1_S45_L002_R1_001_(paired)_contig_162
ACAGGCGAAGACTCTCTTTCCCTACACTACGGTTTTCCTTTCTCTAGGAGTCTAATATTG
ATAACTGGCCTTCTCGTGGCGGTTTGCCCGAAAGTTCTTGGTATCTACCTCAATATGAAC
TTTGTTTCTCCTGAATATTGTTCTTGGTGCTAGCGACAGTGCGAACTTTGTTGCTCGCGA
AACTGTTTCGGTTCCGTACAGTCAACTACTTTGGCTGGTTCCTCGGGAAAATGGCTCTTC
ATACGTAATATGATAACAACAGTGCTGGTATCTGTCACCAAACTACCTAGATTTATGTGA
GGCAGCGACAGCTGCCATTAGACGAATCTCGACTCCAGGATTCTGAATCAATCAGAAACA
AGGTTGCCCCGAAACCAACACTCAGATTCGTGCAGTGGGGAGCTACTCTTCTGCTTGCTT
CTTCTTATCATCAAAGGAATCGAAATCTTCCGCTTTTTTGCTCTCTTCCTCGACAATATC
TTATTTTTCTCTGACCATAGGCAACAAAATCTTCTGGTTATCGTCTGAACATTTCATAAC
CATGAATCGGCTTATCCAAGTAGAGTCGTGGACTTCAAATCCTGCTCCGAAAACTTCAGC
AACAATGCAGTAGTCCCAGTCATTCAGTCCTTCGTGCTCCAGCAGCCGACCGCACGCCCA
GACATGCGCCTTGATGGGTACTTGAAGTTGATGGCCCTTTCGAACATCTGGACCTAGCAC
TTTGACTTCTAGCGTCTTTGACTTTGGATCGTATAAAGTGTATTCGAACGGTCTTCCTCC
TTGATACAACATGACATGGTCGGATTCTTCAACAATGAGCTTAAGCAACGGGAATTCCAC
GGTCGGTACCCAGTAAACGCTTGTGAGCGGATTCCGTCTCCCATCGCCATCTGGTCTTTG
CGTGGTGCGCCCGGTTTCAACTAAATCAGTAGGCGTTTCCACGTCAAAGTTGGTATGCCC
AAAGCTAGTCATGGGGACGCTTCCGCTGCGAAAGGTTTCCAGGAAGAGTCCTCCTTCTGG
GTGGGGAACGAGTCCCATCTCTTGCACCAAGTCAGCCGAATTTTTTGGTAGAAGCGCCAT
GATTAGTAACTCTTGTGGTCTTGATCCAAACAGTGATTTCTATTTTCGGTAGAGCTTTGA
GTGTGGTT
>CC-1-1_S45_L002_R1_001_(paired)_contig_163
GCGTAATAACGAAAGGAGCTCTTGTGGCAAATTGAAAGGCTTCAGAGTCTACTGGAGCCG
ACGTAGGCACAAAGGATGGGACAGCAGAAAGCGTTGGGACAGCAGAAAGCGTTGGGGCAG
CAGAAAGCGTAGGCACAACGGATGGGGCAGCAGAAAGCGTGGGGGCGAGTGTCGGTCCGT
CAGAGTCGGAGTCCCTGACAAAGATAAACACAACCTGGGCTGCCAAGTCTCCATTTTCAA
AATCCCTGCTATAGAAATCGTCACCCGTTTTGCGGGTTTGAATGGCACCCACATTGATGA
TCTTTAAAAAGAGTTGATCCTCGGGTTCCCTACCATCTATTCCATAGACCAAGTCGGTTA
TGTCCACTTCCACTAGCACGTCCGAAGGGGCAACCGAAAACGTCTGGCCCTCCACTTCGT
CGTTGGGGTCAGGGTCAAACATGCGACTATTCAAGTTCTCAATCGCCAAGGGAGTTTCCG
GCAACCGGAAGACTGTAATCGCTGCCGGGCCCCGGTCCAAGGTTGATGGGACGTGGTTGA
GAATGAGAGTCGCCGTTCTGTTGCCCGGAAAGACACTTGCTTTGGAAGGGAGCTCAGTCA
GATCAAACGCGATAAGAGCATAGGAATCCAAATTATCTTGGGTATCTAGTTCACCATTTT
GAATATAAAGAGTGTCATCTGTTCCAAATAAATCGTCGGTACCCAGTCCATTTTGAATGG
AGGTATCGGCATTGGTAACGAGAACAATCCTTTCGGGCAACTCTTCGGTGGGGGCCGGCG
AGTTGGTCGGGGCCAAGGTGGGAAAGGCAGTTGGCTTTCGGGAGGGCGATCTCGAGGGCG
GAATCGAAGGAGCAATCGTTGGACTGGGCGTAATAACGAAAGGAGCTCTTGTGGCAAATT
GAAAGGGAGCCGAGGTAGGAAAACCATTTTGGGAATTGCCGGGTGTGGTTGTAGCCTCAT
CGTTGATCTCGGTTTCTTTTTCGCCGTCATCCTTGCCAGAAATGAGGAGACCCACGGCAG
CACCAATACCCGCCAAAACCAAAATACAGCAGCAAATCAAAGCAAGAATAATGCGTCGGC
GGTCTCGTCTTTCTTTTTCCTCTTCGTCGTCGTCTTGCCATTCGTCTGGAGGTACTTCAT
CGTCCCCCGAGGCATATCTGGGATCTTCCTCATCGAAAACTAGGGGGGTTCGTTCCGCTC
CGGATGGTTCGTCCTGAAAGGCTTCTTGGGTGTCGAAATTCACATCATCCTCTTCTTCTT
CTTCTCCTTCTTCTTCTTCTCCGTCATCATACTCTTCTTGTTCTTCGACGTCACCGAAGT
CGTCAACGTCAACGTCTTCTTCTTCATCCTCGTCATCTTCTTCTTCATCTTCATCTTCTT
CATCTTCTTCTTCATCTTCTTCTTCATCCTCCTCCTCATCATCGTCTTCTTCATCCTCGT
CAGATTCTTCCTGCTGATCTTGACTTTGACTGTTTTCGTCTTCATCATCTTCCTCCTCTT
CATCCGTATCCCACTTGGGATCGTCGGCAAGCTGAACCATTATGTAGCTATATACTGTAG
CCTAGCTATTTAGCTACGAAGAGATGCAGATATGCAGATATTCAGATATTCACAGTGGGG
TTGATCGAGGTAATGAATACTCTACCGGTGTAGGCTATCGTACTGTAGGGTTATCCTTCC
ACACTACTCACTCCACAACTAACTTTGTGAATAACAGCTCGACAAATGTTGCCTCCAATG
TCCCTCAGATTCAAAATGCCAGATCTTCCTGAGAAAGACGACCCTCGGAAGGCTGAAGAA
GAGGGATGGGGCTACCAGGTACTTTAATTAGAGTAGGATTTTGAAAACTTGAGGCAACAA
CTTGATGACTTGACATCAAAAAGATCTCACAGTCGATGACCCTTTACCAAATGAACACAG
TAATGCCATAGCCTAATGTCCGCAGCACCACCATCAAAAACCACAACATCACACGCCAAA
ACAACAATCATATGACTGACCGCATCGGCTCCTCTGCTCACTGCTCCATCAACAAGAGAG
GCTTCTGTGCCTTTCCGTGCACATGAAATCCTACTGTAAATTAGAGTAGGATTGCGGTAA
GATGGACAGAAAAAAGACAGTCTGCGGAAGGATGGACAGAAAAAAGACAGTCTATTATTT
GCAAGCCTGCAAATGCCATCCCGACAAGAATCCCAACGATCCTACCGCTGCCACTTGCTT
TCAAGACTTGGGTCCCTTGATCGCCTTCCAACAACAGCAACAGCAACCACCAAAACAAAA
TTCATAAGAGTGATAGTAGTGGCGATGGCGATCATGATCACAATGTCTTCCTAACAGAAA
GTCCCAGAAGTCTCCCCATTCCTGATTACAACAACCTGAAGCAAGCGAACAGTGCTGCTG
TAAGAAGCACACATACTGTAGGACCTGATCAGAAGTAATGGTTGTGTCCCTTGCCGTTGA
CAAGAGAAAAAAGGGCAAGGGCAGCAGTAGCAAAGAAGGACCCATTGTGACTTCCAAAGG
ACGGTCCCCTCTGGCGCTGGCACTGACGGATCAAAAACTGGAACTTGTACATTACTTTGT
CGCCGAAAAACAAATGTCATTTTTCGAAGAAAAGGGATTGACAAGGGCTACTGCTCTTGT
GAATTTTACGTCGATGCTCCGAGTGGTACCTCGTGATGTCTTTGAGGGGAAACAGATGGA
ACAAACGCAGATTCCAAGCAACAACAGCAACAGCCCTTCCTTCTCCGCTTCTTCCACGAC
TATTAGCCTGACTTCTACTTCCAATTAGTAAGTAATATACTTATATTCTACTGATGAATG
ATTATATGGGAGGTGTGAGTCAGATTTTGGAAGTCTACTAGGACTATCCCACACTACCAG
TACAATATGGTTTAAAACCCATCACACTTGTTATATTATCATTCAATATCAATATCCGAA
ACCCTTGGATCAATAAATAAATGGGCCAATTCTAGCAATTTATTTTCCTGCTTCAGGAGG
>CC-1-1_S45_L002_R1_001_(paired)_contig_164
CAGCAAATCAAAGCAAGAATACTGCGTCGGCTGTCTCGTCTTTCTTTTTCCTCTTCGTCG
GCGTCTTGCCATTCGTCTGGATGTACTTCATCGTCCCCCGAGGCATATCTGGGATCTTCC
TCATCGAAAACTAGGGGGGTTCGTTCCGCTCCGGATGGTTCGTCCTGAAAGGCTTCTTGG
GTGTCGAAATTCACATCATCCTCTTCTTCTTCTTCTCCTTCTCCTTCTTCTCCGTCATCA
TACTCTTCTTGTTCTTCGACGTCACCGAAGTCGTCAACGTCTTCTTCTTCATCCTCGTCA
TCTTCTTCTCCATCTTCTTCTTCATCCTCCTCCTCCTCCTCATCATCGTCTTCTTCATCC
TCGTCAGATTCTTCCTGCTGATCTTGACTTTGACTGTTTTCGTCTTCATCATCTTCCTCT
TCTTCATCCGTATCCCACTTGGGATCGTCGGCAAGCTGAACCATTATGTAGCTATATACT
GTAGC
>CC-1-1_S45_L002_R1_001_(paired)_contig_165
CCCGAGTCGAATCAGTCCAATCACGATACCAAACAAGACTGAAAAGACATCAAGAAGCTT
GCATTGCGAGACACACGCCGATGTCCATTTGGCTCCTCATCCGCGATCCGCGATCCGCGC
AGCTAGCTTTCCGCTTGCCGGCTTGCTTGGCTTGCCCCCGCTTGCCGCTTATTGTAGCTT
TTTGCGCTCGTTGCTGTCAAAAGACATTTGTGACCGTCATCACCATGGGCAAGGACGATG
AGGAGCTTACAGGGCTTCTAACAACGCTCTACACAATCCAGGAAGATATTGGTGCTAAGC
CAAAGACTACCGATGACGAGAAACGGGCCAAGGCAGAAAATGCCGCGAGCATGGGCCAGG
GCAAAAAGACGGAGAAGAAGGGGTCTCGCTTCCTGCAGCTCAAGTCCGCTGTGCTGGATA
GGCTCAAGCAGATCCATCAGCTGCTAAAAGACACCAAGGAACTTGAAGGCGCTGGATACG
GTGGAGACAATGCAAAGGAAATTATTAAAATGCAAGCGGAAGTGCGAGAGCAAATTCGAC
AAGCAACCGATGAATGGCGAGAATTGGATGAAATTTACAAGAAGGAAGCACGAAAGAAGA
AGAGTAAATTTAGTCCGGAAGAGCTTGAAGTTCAGGCAGAGCTTGTCAAGCGACTGTATG
CTGAGATTGAGAAGGTAAAGGAGGCACAGATGAGGGGATACGCAAAGGGTCGAGGACCCG
ATGCTGCAGTTGCCCTCAACACAAAGGCCATGGCGATGGACTCAGGAGGTCGATCCAACC
CAGGAAGTTCTTATGGTGGTGCCGGTGGAGGTGTTGCCATGACGGGTGACCAACAACAAC
AAGTTATGCAAATCGAAGATCGTGACCAAGAGTTTGACCTTCAGTTAGATGAAATTGGAG
AGGGTATCCAAGACTTGGCAGAAATTGCTCAACAACAAGGCGAGGAAGTGAGTAGACAAA
ATGTAATGCTGGACAATGTGCACAACAAAATGGACCAGGTCAACGAGCGTGTATCAAAGG
TCAACGAACGAATGAAGGAAACTCTTGAGGAAGTTGGCCGAGCAAGTGACAAGATCATGG
TCGATATCATGTGTATTGTCTTGGCCATTGGTTTCGCGGCTGTTCTCTACAACTTTGCCA
AGAAATAAATACTACTACTTGTATATTGCCACCACAACATTTAACCAGGATCTTCGTTCC
AAGACACGAGCACTCTTCACAGGCTTGATATTTTATAAGTAACGAACAAAATTAAAATTG
ACGTACAGTAGATCCTCACTCTTTGTCCCTTCCATTACCGAGCCGTGTTGGCCTTCTGGC
TCGGCCAATTCGAAATCGCACAAATATTTTAAAATATTTTGTACACAACACTTCAAGTGT
AAACCTAGAGAAAGGAAAGAGCTTGTGGCGATCCCGATGTGCCGTGCGAATCGCCCTCTG
GTCTCAGGGCAGCTCCCACCAATGTCAAGTCTCCATTCTCTACCAGTACAGTAGAGTAAG
TCCATTCTCTACCAGTAGGGTAGACTACTGTACCGTCCTAGGATTACTTCGGAAAATGGC
AAGTGATCATTATTTCGATACGACAGCGATTGAAAACATGTATCTCTACTCTACTTAATG
CTGAATAATGCGAGAACAAAACTGATTGCTATTCCTAGTACATAACCAGAGGAATATGGA
AGCATCGACAATAATTTTCACATCTGTATTGGTTGGTGCGGTGCGGGAGCTGCAGGATGT
CACATGAACCAGCCAAATTAAATGTCATCCACCAGCCGATTGATTGCTTTTTCATTTCAT
TTCATTTCATTCCATTCCATTCCATTATTTGAAGTCCCCATCAAAGCCTTGGAATCCAGA
CATCATGAACGCATGGTAATACGATTTCTTGGCCACTCTCGACGTCCAATTCCAAGAACT
GGTCAGACGACCGTCAATACAACTCCCACCGTCATCGCCACTTCCATCAAATCCGTGTTT
GAAGTAATCGGCCAGGACGGCCAATTTTAGCTTTTCTTGAGATCCAAAATGTTCCTTGAC
ATAATTTTGAATCCGCGCATCCTTGCAAAGATCTGGAAGGCCGTGCAAAAAGGAGACGAT
CGGATTGAGAAACCGTGGAATTTGCGTGTACTTGTCAATAAAGACGAGGGCATTGGGAAC
ATCACGATCTCCCAAATGAATGACGCTGAGGCCGACCCAGGCCGAGTTCGCTTCTTGTTG
GGTGGCATTCAGTAACCCCCTCATGACTTTTCCGACACGAGGACAAGCTTGCACTCGATT
CAGACCTTGTCCCGTATTGAAGAGATGGTACGACGTCGATGTCGATAGCAAATCTTCGTC
CGCACACACCCATAGACGATGCATGTTCCTTGTGACTTTGGACCACAATCGTAAAGACTG
CCACACAAAAGTATATTGCGTCGCATGCGAGTGACTGAGGGTCGGTCCGGAACTTCCTCC
ACCACCACCACCACTGGTTCCATAGGCGGAGAGACCATATCGACTGTAATTGCTAAAGGA
GGAGGCTGACGACCGGCTACTCCCCCGGAGTTCGAGAGAAAACCCTTCCTTCACGTGATT
CGGATCGAAATTGTCTTCTAGATACGACAGCATGAGTTGGACGGGAGCCACATTACTCTC
CACATAGGCAATGGCATCCGATATCGAGTCAATGACCCGTCGGACATCGTCCTCCGGTAT
CGTAGTCGTAGTCGTAGAGGCCGCATAGTCCTGGACGAGTTCGTTGGCCAGACGGTGTTT
TTCCGCCACTTGTTCTTGGACTAATGCGCGGTCCAATCGTTGTCCGGTCTCTGGATCTCG
ATCTCGAATAAACCGCGTCGCTCCTTCCAATCGATCGTCCTGTAGCAATTCCGAACACGA
ACGTTCTTCCAAAAAGGAACCACACAAGACCAAATCCTTGTGCAAGGAAAAGCCTAACGA
TTTGGCCACCGTCGGATTTTGGGCATCCTGCAACATGTACATGAGTTTTCCGTAGGTCGT
CCTCATTTGACTGGGATTGAGGACCTTGTTGCGTCTTCCAATTTCAAACATGGTTTGAAA
GAGGACGGAATTTTCTTTTGGATCTCGTGACGCCCAAGAAGAAGAAGAGCCGTTGCTGTT
GTTGTTGTTGCTGCTGCTGCCATTGCCATTATTGCCAGCCGCGGCATCCTTTTTGCGTTG
TTTCTTTCCATTCTTTTTGCGACGAAAAAAGGTGGAGGCATTTTCCGTAGTTGTCGCAGC
AGTACCACCAGTACCACCACCACAAGTACTGGCCAGATCTCGTTCATGTCCACTGGCCAC
TGCTAACCCTGTCGCTATGTGACAAGCTTCTAAAATTCCATCCAAAATACGCCGCGTTTT
GACGCCGCGGCGAGAGGAAGTGACATCGACATGATCGGTATATTCACTGACATGAAGGGT
TTGTTGCAAGACGGTCAAGAGAGAGCGTTCTTCTATC
>CC-1-1_S45_L002_R1_001_(paired)_contig_166
CCAGCAAATTCATATGTCGGATGTCTCATCTGTAGGCTACGTAAGTACCGTAGCAGGCAA
GGCAGGCAGCTTAGCTTCTTCCAATGCTTTTTATTTTATTTGCAATTTTATTTGCACAAT
TTTTGAAGTTAGAGCCTAGGCCTTTGTGGTTCGGTGAGTTGATTGGTTTCGGTGAGAGAT
CAGATCATGGTTGGTATTAATAACTCATCATTTGGCGCTGCAGCCTTAAAAGAAGACCCG
TCGGAAAGCAAAACAAAGAGTCTCTCTACTACTTCAAGTAACGGTACTGGTACCTGGATC
TCGTCGACGGACTGGTTCCTGTTCAGCTCCGACTACCTCCATAAACTCAAATCCCGAGTG
ACGTACGAGGCAGTCCTACTCGTGGCCGCTCTTCCTCATTTGATTCCCAAGAACTTTCTG
CTCCAGTATGGCGCCATGTACCTCTTCCGCAACCTGGCCTACTCCAGGCATGTGCAGGGC
GCTCGTTTGAAGGACCTCGGCTTTGAATGGATTCCAGAAAGCGACAATGACTTTTGGTCC
GAGGTCTTTCTCTACGTCAATGGGGTTGTCGCGATGTTGGCCGTCCTCATGCCCATTTTT
AGCAGCCATGCCCACCAGCGTGGCGTCTTTTCCATCAACGTCTTTCTCGATATTGTCAAT
ATCCAGTGTGTCGGACACGTGCTTCGATTCTTGACCTATATTGCCACCTCCTTGCCCGGC
CCCGCGGCCCATTGCCAGGCGGGTGCGCCACTCTACCACCACGAAGAGTTTACCACGTAC
GAGATTTTTATGCGACGCTCCCGGGTGCACGTCGACCCCAACTGTGGGGATTTAATTTTC
AGCGGGCACATGTTCCAGAATACATGCTTTTGCTGTGTCATGGTCGCCCACATGTCCAAC
CTGGTGCCCCACCGTGTGTTCGGAAACATCTTGTCCTCCATTTTGGTATTGACGGTCATT
GTACAGCCCTATTTTATCATTGCGGCCCGGAATCACTATACGGTGGATGTCGTCATTTCT
CTCTATGTCGCCCCATTGCTCTGGTGGGGTATGGAAGGGTTTTATTCCACTTCTGTCTGT
GCGAAAATGGCTCTTTGGTTTTCTGGCTTTGCCCCGAAATATGTTTCGAATTACCTGAAA
TTGCACAATCCTCACTTTGTTCCGTCGTCGTTGAAGGAAGCATTATCATCAACCACCACG
CCGCTTTCGGAGGCTACTAGCAATGCGTTGCAGAACCTGTTAGAAAAATATAAGATGGAT
CCGAAAGATACCAAACTCTTGCTGAGCTTCATCAACAACAGCAACAAGGGAGAATCTGGG
AACAGTAGTATCATGAATGGTCACTCCAACAGCAACAGCAGCAGCAACGCAGACATTGCG
GACGTAGAAGCTGCTGCGCCGATTCGTCGAAAGGGTCTTTAGAATCACGTCCAAAGAGAC
AGATTGACAGGACCTGACCTGACATGTCCAAACATAAATGAATGTGATTGTAGCAAACTG
TTCCAGGTTGATTTTCAAAAACGTCTTTCTACTAGAACTATATATGTGGGAAATTTATAC
TCACCGGTAGGCTAGGCTAGGCTAGGCAAGTTCATGCCTCTTTTTCTTCTTCTCCCTGCA
AGCCTTTTGCGCTTTTGGAATTATCTTTTTTTTTAAGAGAATAAGATTTATTTATATGTT
TATTATTTTAAAATGAATGGAATTGAATGGAATGGAATTAAATTGAATTGCGTGGGTCGA
CTTTTTGCTGGGAGCTGATGCGGGACGAGCGCGATAACGTAACGTAAAATAGAAGATCTC
TTGTCATCATGATACAGTACAGTACGGAATTTAGTTAATATCCGGCTTCAATGTCGACGG
GATTCAACAAGTCTTCCCCACAAATAAACCTGGGCAAATTTTCATTGACAAAAAATTCGG
NNACATTTTCCAAGTCCCACAATTCATTGTCTTCCGGCAAGGGCTCTTGGACAAAGACAT
CCAACGCCGCGCCCTTGAGCCGTCCATCCTTCAAGGCCTGGATCAAGGCATTTTCATCGA
CCACGGGTCCACGTCCCATATTCATAAAGACGGCATTCGGTTTGACATGTTCAAAGGCTT
CGGCATTGACCAACCCTTGAGTTTCGACGGTCGACGGAGCCGAACACACGATATAGTCCG
ACTCGCTCATTAACTGATTCAGACTGGCCTTGTCGGTTCCATACACGACCGAACAGTACG
GATCGTCCCGGGACAAGTACGGGTGCCGCCTTAGCGCAACAATTCTCATTCCGTACACGG
ACGCCAATTTGGCACAGGCGCGTCCAATATCCCCGTATCCGACAATGCCCAGCGTCTTCC
CCCGCAATTCTTCAATGTCGTAATTGTCCCAGTTTTTACCCTTTTTGTTGCGCATCAATC
GGGGCAAATCTTTGGCAAAATAGGACATTGCCATCATGGTGTATTCCGCCAAACTGGAAG
AGAATTGACCCTTGGCGTTGGTGACGGCGAGCTTGGTTTGGAATTCCGAAAACTCGGCAC
TCACGACAAAGTCAATACCGGCCGATCGGCAATGGACCCATTCAATGGAGGGAAAGGCGG
CCAAGACGAGTGGAAGTTGGACACGAGCACGAGGACACGAAGGACTGACAAAGAGAGTGT
TGGGCTTGGCATCCCGGAACTTTTCCAACTCGCTGAGGCTTTGGCCGATTCCCAACAAGG
AAGCTCCCATGGGAAGACTTCCATTGTGGAGAGGGTCGTTGGCTGGGTCGTCGGGGGCAG
ACAAACTAATGATGCGAGCTTCTCGGACCACGGATTCGGGAGAAATGTCGAGCAAGTACT
GGAACTTTCCCTTTTCAGTGGTTTCGCGATTCCAGAATTTGTAGGAACGACTGGCTGGAT
CGGACCAAGGGGTCATGTTCTTTTCGGATTTAGGGAGCGACAAGGTGGCAGAAGAATGGA
ACGAAGCCACCGCTGGGACGCTGCGACTCTTCAACAGTCTCGAAGCGGTTTGAATCATCA
TGGGGCTTCCTTGTTGCATCATGGATATAAACTACAGTACTGTACGTAGGTCTAGGGTAT
AGACTGA
>CC-1-1_S45_L002_R1_001_(paired)_contig_167
GTATTAAGTTAGCAGAGAAGGGGTTGTCAGGATATGGATATATTCCTCCGCACTACATAC
TGCAGTATGTAGTAGAAAATAGCTAGAAGCAGGCGCCTCCTCTGGCTTATCACCACCTCC
TCTCTTCTTGAAGTCAAAATTGATTATTGTTCAAAGATGCATTTTCCCCGCATTTAGATA
GTCTATAAGTTGAAACAAGAAGGAGAGACGAAGCTCTTGGTCCAGGTGGCTCTATAGTAT
TAGTAGATAATATGCTTCTTGATGTCGTTTCTTTTAGATTGTTGAGCGAGATGAGTTTTG
TGTCTCCTCTATATATCATCTATCGTACTCTCGCCTTCTGTTGACTATGCTGAGTCGCCA
AGTTGGATGGGTCTCTTTTACTTCGCTCGTTGGCCACTCGTTCCGGAAGAATCTCAGAAA
TAGTTACCGTGGAATCTTCTGGAGGTTCGTGAGCAACCAGATGCAAGGAATCAGTGGGAA
CCCAGACGGTGGAGGCCGACGATACGGCCCGCATAGCACATTCTTCCAGTCTAGGAAGAA
GGTCGGAATCATTCTCCGCTCGGAAATCGAGAATCATTTGTTTCCATTGAGGAATCGGTC
TCACCAAAGCCTCTCGAGAGACAGCGTCAACTGCTAACACGGCACCCACCATGACAGCAG
GCTCCTCGCTTGTTTCGTTCGTCGTCTTTTCCTCCTCAAAGAGGGTAGTAAACCAGAGAA
CAATGGAGCCAGTAACAAGAGGCGCCTTAGACAGATCTTCCGTGGACATGTATGATGCTT
TAATCCGTCGAGTAATGTCTAGAGAGTCTGATGTAGCTTTGGCTGTGATCACAAACCCAT
CAATTTCGGCTTCTTCTTCTCGACAGGCAAGGTTACGACGTCGTTTCGCTCTTCGGCTTA
ATCCACCATCATGATCCAAAATGGCGTTGGCATCATCACCTACAACGGCCATAGCTGTGT
TCCACCCATCATCTTTCGCGAAACCAAAGCCTTTTTCTTTGGATAGAAATTTATCTTCAC
GAGGTTTCTTCCGCTGCTCAATTACAAAGTCTTCACACGCCTCAATCTCGACATCCGAAT
CAACGTCACGGGTAGACACCTCACACTTCAGACAAAACCAATCACCATCCGGTACCTTTT
CGAGTGGAGGATCAAGACAGTAAAGATGAAAGAGTTTATCACAGCCATCACAGATCAGCA
TATTATCATCATCTGCACCTGAATGACAAAGCTCACACCCGAAGTACTTTCGTGCGAGAT
CATCTTCTGACGGTTCTTCTTCGGCCTCGGCAGGGTTCTCTCTGATTTTTTCGAAACCAA
CATGTCGGAAATTGAGGTCATGCGGATCCTTCCCTTTTTCAAGAAGTTCGCTTGTGATTC
CTTGCATCTTAGTCTTCTGGGCAAGTGCCAACAAAGCTGTCTCATCTTTGAACAGTTCAT
TGCATTCAATCTCGTAATGCCCGTATCGTGAACACACGGTGCACTTTCGGAAAAGCGCAG
ATACTGCAGGACGATCATACGGCATCGTACCAATCCAAGCCTTTTTAGAGTTCTCAGGCG
GTTGCCCCGCTTTGGCTGCACCCTTCCTTCCCCAGCGAGTGATCGCAGAGATTGAGCATT
CATTATATTCTAAAGCAAACGGCGTGAAAATCTTTTCGGAGCGTCGCTGATTGGGCGATG
GCAAATTCTGGCTAGTGGTATCCTTGAACAACCTAGATTCCATAAAATTCACATTCACCA
GATGTTCCAGATCCTGTAGTAATCGAGATGAGTAGGACTTTCGTTTCTTCGAATCTTCAA
AAATGAACGAAGTACGTTTGACATTTGCATGTTGTTGATATACATCTTGGAATTCTTGAA
GGGCGGCAGGCAGCAATCCCAACTTCTCTTCTTGAGGAAATAACAAAATGTTGCTGGGCA
ATGGAGTCCTTTGGCGACGTCTATTATTCGTCGATTGCTGTTCTGATAATGGCTGCGTCT
CTGCTGGTCTCGCTTTGTCGCATTGATCTTTTAGTTCACGAAGAGACCCCTGATCAACGT
TGAGAAAGAGCTTCAACAGCATTTGCTTATGCTGAGTACGCACAGGTTCCTCTGTTTGCT
CCGCAATTTCATATAAATTAGTTAGTGGCTTCGGAGGTTCAGATACTAAAGGAGGTTCGT
CTTTGTTCTCGCTTTGGGCATTGCTCGCAAATGTATCCGGCATGTCTGTGTCAGGAGAGT
TAATATCGATAGGTTTGGCTTTCGAGGGGGGCTTCGCAGCAAGCGACGTAGCAGAATTCT
TTTTCTTGGATATAGCCGGGCTTCCTAGCAAAGAATCGTCGGAACTGTCGATTTCGTCGA
ATTGGTTTGAAGCCGTCTGTTGCTTGCGAGTCTTCAAGTCAAGTGAATAATTTCCTCTTT
TGGCGAGATATGCACATGCGTTCGACTTCGTAGCTTTGCCTTCTTCTTTATCTGATTCTG
GCGCCATATCTGATGTCTGCTTTGGCATAGACGCGACACTTCTCTTGAAAAAATAATCCT
TTTTACCATTCAGTTGTTCTGTTCCATCGGTGCTGCTCTTCTTGGCTGAGGGTACAGATG
AAGTTGTGTCTTTTGAACGAGAAGCAGATTTCTTGCTAGCCTTTTCGCCTTCTTTCGTAC
TAGTGGTGGTGGAAGGCAAAGCAACTTTCTCCTGTTTCTCGATCTCGGCGGCGGCGGGTA
ATCCGTTCGATGAACCGTGGGTTGGTGCTGATGTGTTGACCTCCATTTTATCATCTTGCT
GGTTCCCTAACGAAGAAGACCGGTCAAAGGGAGCACCGTCAGGACTGGTAGCGTTCTCGA
CAGCTGTACGTTTCATATTTTCAGGAGGGAGTTTTGTCTCCGACTCGAGCGGCTTCGTTC
CTCCTTCAGCAGTGGGATTTTCCTGCGACAATGCGTTTCCACACTTCTTTTTCTTCTCGG
CTTTGGCTCCATTGACGCAGCTTCCATCTTTATTGGTAATTGAATAATCCTTCTCCATAC
TTTCCCCTGTTTTATTGGTAAGTGGAGACGATACTGCTTTCAGGTTGTCCCCTATTATGG
GAGAAAGAGAGGAGACGTCTACCTCCTCACCTCCTAGTAAAGATTTATCTTTTTCAGGTG
TCTGATCCAATGTTGATTGAGAGGCAGCTACCTTGGAGGTCTTCCTACCGTCCACAACAT
GAGTATTTGTGGCGCTTGTTGTGGCCTCGGTGCTACTCGCTGGCCCACCAAGGGAACTTT
CGCCGTTTAAATGGGACGCTTTATCGACAGAGGAGCCATCCTCACCATCATTTGTAGGAG
CCATGTCCTTGCTTTTAGAGAAACAAGGACTCCGCTCGAGCTGATCCAGTTTGCCGTCTC
TTTTCCAAACCTCTTCTGATGACAGCAGAGACACTTGTCCAAGCCGTATTCGCTTTTGTG
ATGTGTAGTCGTAAGAGTTGCCAAAACGGTCAGCAAGTTTGTTGCGCTGCAAGCTTGTTT
GAGTATATTA
>CC-1-1_S45_L002_R1_001_(paired)_contig_168
AATATTCTAGTGATGATTTAACACAACTATTGCCTACGTCAGGACTTATAGTTCTTCCTA
TTGTACATGAAGCAATCTATAAGTCCGTCATTTCAGGTAAGGAAGTAAGCGTGACCTACA
ATAATCACAGTTGTTTCCCCGTTTACAGATAGTTACATATAATTAAGTTGCAAGAGCAGC
AAGTACCTGCCTGTTTACTTCTTCCATATCCAGTGCTTTTAGCGGTGCAAATGGTCTACT
CATCGCCTTTAGCTCCACAATTGACGCTTCAACCCCAGTTACACGGACAATGAAATTGCC
CTTGCCCGGCTTCTCCCTGTTGATCTCCACAACCGCCTTGTCCCCGACCGCCATGACGAT
CTTTTCTGCTCGTTTCTTGAAGGCACCTCACTCCTTGCTGGCTTCAATCTCTACCTTCTT
CTCCTCCTCCGGGACTTCGTCTCCCTTCTTGGCCTTGCCGGACTTCTTCTCAGTAGCAGT
GACCTTCTTAGCGGCAACCTTCTCAGTGGCATCGACCTTCTTGGTTGCAGTCTTTTCGAC
AGCCTTATCAGCAGTTACCTTCTTCTCGTCGGCAGAGGGCTTTTTGGGGGACTCCTTCTT
GGGTGATGGTTCTGCCTTCTTCTTGGGAACAACGGCTGCCTTCTTCTCCTTCGCCGGGGC
CTTCACCTTGACTTCCTCTTCCTTCTTGGCTGGTGGCTCGGCCTCTTTTCGGCTAGACGA
TCGTGTTACTCGGCCCATGGTTGCGTTGGTTGTTTGGTTGATGAGTCGAGAGGACAAGAA
GTATAAAAATAAAGTGAGGAATCAAGGTAGAAAAACGTGACTTTGCGTTTCAAATTGGGC
GATCTCGCGAATCTGTTTTTGTTTTCTCGAGATACAACCGTAGGATACACACAACCCGTG
CTGCGAAAACCCGTGAATACGCTCTTTTCTTTCCTCCGCGCTGTAAAGAACGTATTTCTT
CCCGTCCGCGCTGTAAAGAACGCAGCGGGTCGCACACAAACCCTCGTGCTAGAACAGTCG
GGAAGTGCTTTTGGAAAGGCGAGACTTCCGTTGGGGCGCGTACCTCTGGTAGCTTTATTT
GTGCATGTAGAAATCTACGATTAGAGAGTGTAGTATATGGCTATATTTTTGTAGCCCCAC
CAGTGAAATTTTATAGGCC
>CC-1-1_S45_L002_R1_001_(paired)_contig_169
CGTCTTGTGATTCCCAGGTGACAGAAGAAATTCCAACTCAGCTAATTACATCAGGAGATG
ACCATCTTATCAAGTTTTGGGATGTTTCACAAGCTATGGGGATGACAAGTCCTCTAGCCG
GGGGTACGAGCACCCACCCCCCCTTCGCCTCAGTGCCTCACTGTAATAGTAGCAACAAAT
CGATAGTTCAATCTTGGAAGGCTCAGTGCAAGGACAAGAACAACTATAGCCATCAAGCGC
CATCTGGAAGTGTGATACCCTTATGCACATTGCATACCGGACATCGTGGCAATGTATTTC
ATGTTACACCCGTCGTGGGTCAACCAGGGAAGGTCGTGACCTGTGGTGCTGATGGGTTTT
TGCGAATGACAAATATGGAATCGGGTGCAGCGTCAATTGTGGTCAGTCCCGAATACGACG
ACGATCTCAATGGACTATTACCCGCTGGATTATTGTCTTTGCGATCAGGCATGTGCTTTT
CGCATCACTTTCTGAATGCCCATGTGGGCCTCTTGTGCAGCGAGCGAGGACTTCGTAGAT
TTGATTTGAGATTGCCAGCACGGGAGCAACCGTCGCAAAGCATTCTGGGAGGACCCCTTC
GAGCTTGCAAGTCATGTGCTGTATGGTCAAATCCAACGTCACAATTGGAAGAAGGGGATT
CGTCATATGTTTTTGCGGCCGGGTCCTCTGCGGTTGTGGCTTTGTGTGATCTTCGCATGG
GTGGAGGGTCAAACAGTCGCGCTATTCAACGTTATCGCCCAGCTGGCTTGTCCAGCGCTG
ATCATGTTTCTGTTAGTGGTTTGGATTTATCTCGTGATAAGCAAGAGTTGCTTGTGTCCT
ACGAAAGTGATCAAATTTATACCTTTCCCGTTTTTCCACGAATCACATCCAAGGCAGGGC
CTACAGTGGATCAGATACGAGATCTATGTAATGAAGCAGAGGATAATGAAAATGAAGTGC
TGAGCGAATTGGCAGCATATGGGGGTCACCTGAATCGCTTTACGTTCTTGAAGAATGCCA
AATATGCGGGTCCGCGAGACGAATACATTTGCACAGGATCCGATTCTGGCCACGCCTGGA
TTTACGAAAAAAATACTGGGTCGGTTGTCTCATTTTTGACAGCTGACCACTCCACTTGCA
ATGGCGTAATCCCACACCCTTCACTTCCTATTTTTATCACATATGGCATTGATTCCACCG
CTAAGCTCTGGAGAGCAACAAATCCAGTGGATCCACAAGCAGACGACTCGCCCGAGGGAC
GCCGCAGATGTTATCGTGGCGTAGAATATGAAATGAGCCCGGTTACACGCAAGTGGGGCG
AAGTTCAACAAGTATTGAGAACTTTGGACGAAGAGGAATTCAAACACACAGATATTATGC
CAGATCAAATTCCCAACACTAGGGATATTGCCCGAAGTAGAAGGTTCGGCCAGTCGCTCA
TGATGGGATCTGAGGTCTCGCAGATTGGTAATGACTTACAGAATCTTCCTGATAATTTGA
GAGAAAACCTTTATGCCTGCTTGAGGTCCTACGTCGACGGAGATGAGGCACCCGTAGAGA
GTGATATCGAAGATCTCAAGCACCGAATCAGTTTGATTCGCCTTCGACATCAGGCGGATA
GGCTTGGCTTGGGTTGGGACCCATCGGTACCATGGGCTTTTGAAACCAGAAAGCATATCA
AGGAACGTAAAGAGGCAAAGGTGGAATCCGGGGCTAGCAATGATGAGCAGGTTCATCCAG
CGGATCTTGTACCAGATAATCCATCCGACTGGATTCCGTACAACCCAGATATGTGCAAGT
CTCCTTGGGATTTTAAGAATTACTTCAACAGAGAAGACTACGAAGATTTCTACAGAGAGA
ACTATCTGACTTCGGAAAGTGTGGGGTCCACGAATGACACGAGAGATACACCATGGATCG
AGGATGAAGACACCAGCGACGACGATGTTGAGGAGAAAGAACCGGTCAAGTCAGAGAGTA
AGATCATGTCAAACGACGAGAAAGAAGAAGGGTCGGGTGAGGAAGGACGTAGTTCCAGCA
AGATGTTATCCTCATCAGAGGAAGAAGAAGATATCAATATGAAGTACATCTATGCCGTCG
ACAATCTTCTGTACGAGACAATTATGGTGCTCAAAGACGGTGGGAATGCCGCTCTAAAAG
CAGGGGACTTTCAAGTCGCAGCTCGTCGCTACGACAAAGCAATCCAGTATGGGGCGGTCG
CCTCCATGAGTTTCCCTGCCTGTGATTTGGACTTTGCCAAAGACAGACGACAAATGCTCA
AAGCAAATGGGGGCTATCACCTCGAATGGGGTCCACTCATAAAGACGATTGTCGTTACCA
GGCTGAACATGGCCCTGCTCATGCTCAGACCTCAGTTTTCTCATCCGGAACAGGCTGTGG
AACAAGCCCGTCTCGCCCTGCAAGAACTGAAACCGTTTTGTGCTGCCAAAGGCAAGATCA
TGAAGGGAAGTAAGCTCGACTCCGTGCACCAAGCCGATGAATCGAAGGAGACCTTCGATG
AGGCCATGAATCTTCAGGCCAAGGCATACTTTCGACTTGGTTCCGCCTACTATGAGAAGG
GAGAATATCCCGAAGCTATCCAGAGCTTTGAGCAAAGTGTCAAGAGCGCCAAGGCAGCCA
ACTCTGTCCCAGACAACTTGGTCTTGCGACGCTTATCTGAAGCCAAGCGAGAGAACAAGC
GAAAGAATAAGCGTCAACGAAAGAAGTTCAAGTTCGCGTTCGGAGTTCAGGAAAGTCACC
GGAAGAAGTCTGATGCATCAGAGGATGCATAGATCATGGGGACACCAGAACTCCTGCTAC
AACAATAACAACAAGAGAAATCACAGCCGATGGAGAAGGGAACAAAGGTTCAAGTTTGTC
TGTTTGGAGCAAATGAGGCGAGGACTGTTGAACCTTCCTGCTGTAGACTCAGGTAATCAA
TCGATTTCGTAATGAATAAACCGGTCAAACTAGTGCCTATGTATGATGTTTTGGTTACTT
CTGTCAACCAAATAGAAACTTAGCTAGTTTATTCTACTAAAGTTGCCTTAGCTCTATTGC
GGCGACGAAAGCCTCAAGAGCATGATGTTGCGTCTAGTATATGATGTTACGGCGACGACC
AGAATATGAGGTCATATATGGACAGGCAGGAAAATGGCTACATATTACATAACCAGCAGT
TTAGAGAAGGTATGGGAATCCGTGTCCAGTGATGGCGGCGCCACTGACCATACCTCCGAT
GGCAATCATAGCGAGACGTCCATTCTTCAATTCCTGCAATTGCCTAACCTTTTGCTTCTC
AGGGTCTGTGGGGTAAAGACCAAGGGGGTCAAAGCTAAAGTTACCGGGTTCACGGTCGTA
GTTGTTCATGTTGGCCAAGGCAGGGAAAGAGCAGGCCTCCAAGAAGGAGATCCAGCCGAA
GATCTGGATCATGGAGGCTGGAAGGGCATCGTGGGCACCGATGACGTTGGGGAGGGCCTC
GAAGGAGAATTGCTCTCCAGGGATGCGGAAGAACTCGGGGACAACGAATCCAACAGTGGC
AAGCATAGCAGCACGTCCATGCTTCAACTCGGCCTCACGGAACCATGGCACCCACTCAGG
GGCACGCTCGGCAAAACCAACGGGATCCCAGTTAGTGGAGGGTCCAGTGATGGGGATGGG
TTCGGGACCCTCTCCACCGACCAAACCGCCAGCGAACTCGTTCAAAGAAGTGACCGAGGT
AGCCTGACGGGCAGGGGCAAAAGCACTAGCAGAGCCGACAAGGGCGGCAACAGTCAACAA
AATCTTCGACATGGTGGATAGCGATACGAAAAGTAGCCTGGTAGAAAGCTGGACAAGATG
TGATCTCCGACGGGGGTTGCTTTCGTCATCATCGAAGGACGTACGCTTCTACGCCTCTGG
TACGCCTTCTGTAGTCCTACCACACCTGCCGAACACCAAAGGATATGTTTTCGAATGTGT
TC
>CC-1-1_S45_L002_R1_001_(paired)_contig_170
GGAACGGGTTAAAACACATCCAAAGGAAGCTGGCTGCGCCAAGAACCCTTCCCCTCTTGC
TTTGGCTTGCCGTCTCGGAGCTCCCTACGAATGCGTGAAGGCAGTCCTTGAGGCTTGCCC
TAGCAGATTGCGCCATCTGTTAGACTCCAGAGGCACACCTCTCCATGAAGCGATAGTGTG
CGACGATGTGGGTCCACAAGTTATTGAATTATTGTTAAAGACGGATGAAGAGCTAGGGGA
TGAGACGACTCGGGCAACAGTCCTGCAGGATGTGGATGGTTACACACCTCTTCATTTGCT
CATTCGTAGACGTTTCCAATCACATGTTTTGGGATCTCACGAGGTGAGTCATCTCATGGA
AATGCTCGAGATGCTGGTGAAAAGCTGTGCCGAAGCTGTAGTGGTTCCAGATAGAGGTGA
ATACCAGGAGCCACCCATCGTTATGGCCCTAAAAGCCAATGTCTATGCACCCCTGTTGCG
ATCCGAAGATGCTACAGCAGCGCGTATTGAAAGAAATATTTACGAAATGGTCAATTGCAT
GCTTCAACACTACCCACAGGCTGCAAGTTGCGTTTTCAATGGATATCGAGGACATTACAC
AGCTCTGCATTCTGCTGTATTTCATGGCCGTTGTCCAGACACGCTTGCCTTGTTGCTCCA
GGCGGAGGAACGATGTCCTGCGGAGCAAAAAGCGGCTCTCTTATCCAACACACAGGGTGA
GATGCCCCTGCACTTTTGCGCCATGCGTGGCGAACCACCCCGGTCTGTGGCTCTATTGGC
GAATGCAGCACCCGAAGCGGTTCTTATGCGAGATGCCTCAGGTTTGACTCCTTTGCACTG
GCTTTGGATTCGATATGTTAGCACCCTTCTGGCGATAGATGATGGTGGCAGAGGAAGTAC
TGTAACTATGCCCCTCGAAAACTCGGCTCCAGGCAACGATTCTTCGATCTACAACGCGTT
CTCTTCTCTACAGCAAGACGACTTGGAAACTGATTTGCAACTCATCCGTCGACTGGACCC
TTCCGTAGACTTTTTGCGAATGCGCCATATACCTGTCGAGCTTTTGGGTGAAACTAAAGC
GCTCCAATGGGCGGAGCGATCAGCAGCAGTGCTTGAGAATATCCGGAGTCGATACGAATC
AAAGAAAGCTGAGCAAGGCTCGGAGGAGGAAGAAACTGGAGCCATTGTTTGGACAAGAAT
CGAGGCTGTGACAAGTTTGTTCTGGACTAAAGTTGTATCACTCCTCAAAGCCGTCTCGAC
GCTAGACGAGACGAAAAAACCAAACGAATTATTACTCGTCCATGCAGCCTTTTCATCTCC
TTGCTGCCCCCCCCCTGTTGCGCGTATCGTTGCATCCCTCTTCCCAGGGGAAATGTCAAA
GCCTGATGCAAACGGGCAGCTCCCGTTGCATCATGCTGCGATTAGGGCATGGCATGCTTG
GGACTGGCCTCGCGAAGATGGCACTAGTGAGTCGGCGAATGCTCGATTGTTGCGGCGAGA
ATCGGCGCAGGTGCTGAGGACTGCCATGACATTGTCGCCCCCAGAGGCTGCACATCACCA
AGACAACAACAAATGCCTGCCCCTTCACTACGTGATCTCTACCTTCACGAAAGCCTGTAG
CCTGAGTGGCAGATCATGCACAGAGGACCCGGTGGAGGACATGCTGGAAATCATCAACGG
CTTTGTCCAGATGAATCCTGGTTCCTTGCACGCACCCGATCCAAGGTCGGGTTTGTATCC
GTTCTTGCAAGCTTCGGCTGTGGCGACGGAACAAAGAAAGGATCCGTCGCCTGGCTTTTC
GGTTCCATTCCCAGATGAATTGCCCCTTTCCATTGTCTACCTGCTTCTGCGCGAAGACCC
ATCTCTTGTCAAGTCAGGTATATGAGATGACGACTGATGCCTTATTTTTACCAACTTTCT
CCTACATTTATTTCCGTAACTGAGGATTCATTGTGACGACCCACACATTATGACTATGCG
GGTTTGTTTTTGAAAACTTCAATCCATTTCTGATAGCTTATAGCTACTACCTATCCCCAC
TGATCGATCGATCGGACTTGAAGCTTGCTCATACCGATTGCGACTTCCCCTGGCATCTGT
ACCAATACCATACTCATGTTTCTACGGTACCACGACACACTTTTGCTGGCTAAAAAGGAA
TTACTTGCTCTAATCCAAGATTCAACCGACTGAAAAAAATAAATAAATACTCCGTACACT
CTTATCTTTTCGCAATCGACTACAGTTTTCCTTTTGTAGGCTAGGCTTTCTTAGACTGTT
GGTTTAGACTGATACCTTAGAAATTCCATGACATAAAAGAAGTCTAGTCTAGTCTAGTCT
AGGCTATTTTTGTTTGTTACCAAGCGCTGAGAACAAGTTGATACTATCAGGCGCCATGCA
GGGTAGTGAAATTCCCATGGCACGATGCCGTCATTCTTCGACTTGTAAACATCCTTTGGT
AGCAAAGCAAAAAACTAGAGCCGCAGACACATACCTTTCTTGTTTCTCTATGCCGCCATG
TCGCTCAGTCTATGGTGACTTCCTTGTTCTATAATCTCTGGAGGAACTCCAAGAAGATCA
CCAAACGTGGGACCAGCATGGACCTTCCCCCGCGCTTCAATTGCCCGAAATATTTTAACA
AATTCCTTAGAGCCCGCTGCTCCATCTACTAGGGTTCGTCCTTCAATGATAAACTTTGGG
ATAGAATGAATGCCCAACTGATTCAAGGCTCGCAGGGCCGCTTCAATTTCTTGACGTCCT
TGATCGCCGTCGAGAAAGTCGAGCAGCTCTCTTGCGGAGGGGATATCCTTATCCTTCATC
ATACCGGTAGGAGTAGAACTCATACTAGACAATGCTTCTGCCACTGTCTTGGCCAAGAGT
GGTCGATCATTTAAGGAATGGCCATCGACGAAATAATATTGATTTAACAGATCGTATATC
GCTTCACTGACCGCCAGTCCATAGGTCTTTCCCAAATGTTGAATCAATCGATGAGACGCC
ATGGAATTGGCCGCCAATCGGTCCAAATTAAAATGCGGAATTCCAGCATCCATACCCCGT
CCTTTGAGATCGTGACGATTTTTTTGGGTGTTCCACCCTTGTTTGCCGCCCCATTTCTTG
ACCAGTCGTTCGCGGTTGCTTTCGATATACGGTTTGGATTCGTCATAGTGAGGTTCGAGG
AAAAAAGGGACCCGAATGACCGAAAAGGCCAAGGGTCGAGGCGCATCTGCAAGAGGATTT
CTTAGAACTGTGTCTATGGCACGGTTCAAGTACTTCTTGCCGATGAAACCGTTGGGTCAT
AAGGTATCAGAAATCAACTCAATGGGAACAACCAAGGGAGATGCTTCAGTGGATGCTTGG
CGCATCACTTGGCGAGTTAACGCCGTAGACGATTGAGAGAGACGTGACAACATTGTTAGG
ATGCCGGTTGTATCATTGTGACAAAAAAGTTGGAATTTCTGGTTTTGGTTGTATTAAAAA
CTGTACGTGTACCGTACCGTAGGTAAGTAGCCTAATACGAGTATGTTGGTTGGTTCTGCA
TTTTCTCATCTTTTGAAGTCTTTGCTTTTGCG
>CC-1-1_S45_L002_R1_001_(paired)_contig_171
AGAGGATAATGACGATGATGTTGGTGTTGATGTTGGCGATGGCGATGGTTCCGCCGCTTC
TACCTCTGTCCCTGTCTGCCGCCGAGAGACGATTCGTAGTCCTACCACCACAACCACACC
ACTACCCTCGTCGCAAAAAGGATTATTCCTCCAGAACCAACAACAAACAGCAGTAGTATT
GGATGCTCCTCATACTATTTACTATTCCTATTCGTCCATCAAGGGATATCTGCTACTCCC
ACCCGACGACAAACTCCTCCAACACTTGCATATTCAATATGTCGTTCTCGATAAGACAGA
TGGACATTGTTTTGGGGAGCCGTTTTTACAAAGCTTGTTGTGGAATGTAGTCGGACCCGA
TACGGCCATGATGAATTGGATGTTGGCGAGCATGCCTACTGGCTTTGTTTACAATCCTCG
CAACCGTGTCGTCATCGAATTGGACGCGACTGGAATTGGCATGGGAATTTTTACGGGTAT
TGGCATTGGGACTACTGGAAGAATGTCGAGTTCTTGGTCTTCGACTTCCAACAACACTAG
TAGTACTGCTAGTCACGCC
>CC-1-1_S45_L002_R1_001_(paired)_contig_172
GTATAGCATAGACAACGAGGGCGCCACAAAAATAATGGCCGTCCAGTGGGGTATCAGCAA
GAGGGCGATGACGCTAACAGATACAATTCCAATCACAGTCGTCAGAACAAGCTCCCTCAC
CGCCACCGAGTAGAATTCCCAGATGTAGTACAATCGTGAAAAAGTAAAGAACGACCAGTC
AGATTTCCCTTCGTTTATCGGCTGCGATTTGGAGACATCACGCTGGTCGAGAAGCGCATC
GATATTGCCAGCGACGTCGCTGAGGTCCACATTAGACATATACACTGAAACACGTGACGC
CGAGACGTATCCTCTATCATCAAGGACGATATCACGGGAGTATGCCGAGTAGGCTGGGTC
GGCGAGGAACATTTTCATATTTTCGGGGAAAGTGGCATTCAAGAGTCCCCCGCCCTCGTT
CGATTCAACAAATATCTCAAAATCTCGGAGCCAGAAAAAGGTTGGCCCTTCAGGAATCTG
CTCCAGAGCAACCATGTCTTCGACATAGTCGTACATTTGGCTCTGGACCCCTTTTTCTGC
CTGATCTACATCCCGGAAGTAGACCTTTGTAGGAAACCCGGGACGGCTAGAGTAGACATC
ATAGACATCCCAGAAATCAGTCACGTATGAATCTCCAGGAACGACATCTGTGAAGGTGAA
CTCTTGCGTCAAGAGGGATGCACTGTAGGCGCATCCTGCGAAAATCGCCGTGAATACCAG
GACGACAACAACTTTGATCCAGGTTCGTTCTAGTTGTCTTGCATACCACACCATAAATCT
GTCAATGACTGGAACACTCTGTTCATCTGTGTCGTCTTCCTGATTTGCATCTTGTTCTTC
TTCTGGGCGATCGACTTTGACGCAGAAGAGCCAGTCCCTGCGATTGTCCTGGACCCTTTT
TTCGTCGATGACCACGAGAGCGATAAAGAATGTTATTTGGTAGATAAAATCAATGAGAAT
GGTTGGAAAGGCGTAAAGGCACAGCCATTTGACAGCTGGAATGCTGGAAAGGCAGCCCAA
GCCAAAAGCAGCTGCGGATGAGAGCGAAGTCAACGTAATACTCATGCCAACATCTTCCAT
AGTTTCCCGAACCCGTTCTATGACATCCCTCTTAGGGTCCATCCTG
>CC-1-1_S45_L002_R1_001_(paired)_contig_173
GAATTGAATTATACGATTAGAAGACATCGAGACTTTTTAACGCCAAGAACCCCGGTTAAA
AACAAACCAAAAGGTCAAAAACGAAGCAACGGGAAAACCGACCGTTGTTTCGTGCTTCTT
GACGTTAAAAAGTACTTTTAAAAAAGGAGCGGTAATCTTATTGAATAATGCGACTACGAG
CATTCAATAAATTCAATAATGTTCAAAAATTTCAATAAAGTCCAATATGTTGAACAATAT
GATTAGATCTATTGAACAATACGATTAGAAGATATTTGGCGGAAGCAGTGTAGTCGAGAC
AGTTCCTGCAGTGTATCCGACGAGCGACAATAGCAAACAAAGTGTGGCTTTGTTTGACTA
GCAGTGCATGACCTCATCGTCGTCAGTCTCGCTTTCACTGACCATCTTCAGCGACAAATC
TTCATTCATCACAGGTTTTTCAACTTCATTAGTGTCGACAGTTTTCGATGACAGCTTCCT
CTTCTTCCTCCTCAATCTTTTCCTCCTCTATAATATGCAGGCGAACGACTTCAACATAAT
CGGTAGGACCGACGAGGGACAATACGACGGGAAGAAGAATCAGCCCATGCCCGATACCTA
GAATAACCATCCCCATGAAAATTGTAAAGGTCGTCTTGAAAATTTCAGATGTGCTAAACG
CCAGTGGAATGACCCCCAAGAACGTTGAAAGCCCTCCAACAAACACAGACGATCCCATTG
TGTGGAGCATCTCACGGGTTTTCTCTTGACGCGAGCCAGGCACTTCATAAAATCGAAGCA
GCACATGCAGGATGAAATCAACTAGAAGTCCGATTGACATTACCATGGAAACATAGCTGA
CTGCATTGATGTGAAAACCAGCAAACTGCAGCACTCCAAGAAGTTCGACGTATAGCATAG
ACAACGAGGGCGCTACAAAAATAATGGCCGTCCAGTGGGGTATCATCAAGAGGGCGATGA
CGCTAACAGATACAATTCCAATTGCAGTCGTCAGAACAAGCTCCCTCACCGCCACCNNNA
GAATTCCAAGATATAGTACACTCGTGAAAAGGTAAAGAACGACCAGTCAGATTTCCCTTC
GTTTATCGGCTGCGATTTGGAGACATCACGCTGGTCGAGAAGCGCATCGATATTGGCAGC
GACGTCGCTGACGTCCAAATTAGACATATACACTGAAACACGTGACGCCGAGACGTATCC
TCTATCATCAAGGACGATATCATAGGAGTATGCCGAGTAGGCTGGGTCGGCGAGGAACAT
TTCCATATTTTCGGGGAAAGTGGCATTCAAGAGTCCCCCGCTCTCGTTCGATTCAACAAA
TATCTCAAAATCTCGGAGCCAGAAAAAGGTTGGCCTTTCAAGAACCTGCTCCAGAGCAAC
CAAGTCTTCGACATAGTCGTACATTTGGCTCTGGACCCCTTTTTCTGCCTGATCTACATC
CCGGAAGTAGACCTTTGCAGCAAACCCGGGACGGCTAGAGTAGACATCATAGACATCCCA
GAAATCAATCACGTATGAATCTCCAGGAACGATATCTGTGAAGTAGAACTCTTGCGTCAA
GAGGGATGCACTGTAGGCGCATCCTGCGAAAATCGCCGTGAATGCCAGGACGACAACAAC
TTTGATCCAGGTTCGTTCTAGTTGTCTTGCATACCACACCATAAATCGGTCCATGACTGG
AACACTCTGTTCATCTGTGTCGTCTTCCTGATTTGCATCCTGTTCTTCTTCTGGGTGATC
GACTTAGACGCAGACGAGCCAGTCCCTGCGATTGTCCTGGACCCTCTTTTCGTCGATGAC
CACGAGGGCGATAAAGAATGTTATTTGGTAGATGAAATCAATGAGAATGGTTGGAAAGGC
GTAAAGGCACAGCCAAATGATAGCTGGAACGCTGGAAAAGCAGCCAAAGCCAAAAGCAGC
TGCGGATGTG
>CC-1-1_S45_L002_R1_001_(paired)_contig_174
GTGCTTATTTCACGATAATACCTGTACTGAGTGGCTCGTTGGCATAAAGAGAGCCAGCAG
TATTTCAGTGAGTGAGAAGGGAGAGAGTCACTCTCTTGACTGACTCGAGATTGACTCATC
CTGTAGGCTTCTACGTGGATTGTACTGGACATAGTCCCGCTCGCATTTTATATTGTGAGA
TTTTATCTCTCTCTCGCATCCCCAATCATCTCATATTTTCGACATCCAACTGACCATTTT
ACAAATACAACAAACAAACCATGAAATTCTCCACAACTATTATCCTTGCATTCCTTGTTT
CTTCGTCGGCGGCGTTTTCTCCGAACAAGGCCCCCACCAAGCTGACTTCAGGAGTGAAAT
CATCTGTCGGCTCCGATCAAACGACGAAAAAGCCGCTTTACGATCCGTTTGGCCTCTATC
CAGAGAACTCACCGGAACGAACAGAAGGCAGACTGCAAGCTCTCGAAAGCAGTGGTCTCA
ATCCTGACAAGCAGACAGTGAAGGACCCTCTCGGAATCTACAGCAACAAGAACGAAGTAG
ACGACAGCCCCATGTCGGCCTCTCTTCCATTTGTGAAGCGACCTCCTATGTTGGATGGAA
CGATCCCGGGAGATCGAGGCTTCGATCCGTTCAACTTTTCGTCTAATGAGAATGCTCTAC
AATGGTACCGCACTGCTGAGATCAAGCATGCACGCCTGGCTATGCTTGCGGCAGTGGGCT
GGCCGCTTGCTGAGCTCTTCGACAAGAAAATTGCGTACGCCCTTGAGTTGAAGCCTCTAT
TGGTCTTTCAAGATCGCGTGCCTTCCATCTTGAATGGTGGTCTCGACCGTACTCCAGCTG
TGTACTGGGCCTCTGCTCTGGGTGTGGCTTTTGCCATTGAATCATTTGGTCTTATTAAGT
CACGGAACGCTGCAAACGCCGGGTCGGACTACACTCCCGGCGACCTTGGCTTCGATCCTC
TCGGTCTCGCCGGCAAGTCCGGAGAAGAACGAATGTTCAAGGCGGAAGCTGAATTATTTA
ATGGGCGAGTGGCCATGCTTGCTATCACAGGTTTTGCTGTGCAGGAATGGTGGACACAGA
ATTCGGTGATCAACGAAACGCCGATATTTTTCAAGCCTATCAACATCGTGTTGGAACAAT
TACAAGATGCCGCTGGAAATGGGGGCTTCTAGACGCAAGGTCGTGATGTAATAGTATCAG
TATCAGTAAATGTAAATGAATTTTAGAAACTAGAAAGACTCCTTTACATACAGGTATAAA
TGGACGCAGACGACTTGTTTGGCGTCGGACATACGATCGCATATTCATCGTATTTGTAAC
GATAGTCTTGTACGCCAGTAGTAGAAAAATGGATGGTTTCAGCATTTTTATGAACATTCT
TATTTTGCAATGGCCAAGGCGTAACAGTGCACCGTCTATTTTGTTGGAATTATCTCTGGC
CCCAGAGACAGGGCTTTCTCCTCGGACCTCAACTATACCTTTGAGCGTCAGACCACTGCC
TACCCAGGCGTCCGAGAAAGAATTGGTACCATCCAATTCGGTCCTGTTCCGCCACTGCAT
GTTGCGTGCCCCACCGATCAAAGTCCGTGAACCGCGGTAGAGCACCATCACCATATTTTC
GCCACTGCAAAACTCGCTTAAGAATCGCTTTCTGAATATACGGAGCGGTATCAAGGCCTG
ACAAACTAGTATCTAGTTTCTTGACCGCGAGAGCAAACGTGACATCAGCCCCAGGCCCTT
TACATTCCAAGACGTGTTGAACGCTCTCCGAGGCACCGCAGCGAGGGCATTCGTCATGAT
CCTGGTTCCCTCTCAAAAGTTCTCGCCGACCGACGCCGCACCATCCTGTGGCGTGTTTGA
TAAGCCAGCGCTTCTTTCCGAACGGAAGGCTACTCATGGCTGCCGAGCATGCGTCCCAGT
TGATGGAAGTGATCAGAGCAGGGGTCAAGCTGGACTTACGATGCCAGTAGGTACTTGTCT
TTTCAGAAAAACGAAAGCGTAGAGCTTTTTCTTGTCAACCGTAGATAGCTTCTTTCCCTC
AATCCACACTGACCATTTCTCAAGTCCGAACTGGAGGTTAGGGACCCAAGTTTTCGCCAA
GGCGTTTGTATTCCAAAACTCTTTGGCGAGACCATCGCATTCCACGTTCAGTTTACCCCA
TCGGTCAAGATACTTCACAGACTTGTAGTCGTCTTGGTGGGACTCAATCCAGCGAGAGGT
GAAAGTCAATGGAGACAGACGGAAGGATGGAGGGATGGAAGGATGGAAAGAGTAATTATG
CGGGGTAGCTACAGGCCCCCTGTGTAAAAGATGTGATAGATAATCAATTGTTTTTTTCCT
AGTGTTCTAAAGCTGACAAAACTTTGTGAGCAGTCCGAAAGTCTATCAAAGGCAGCCAAG
GACACGACGACCCCTAGAGGGTTGTCCATGCTTAACGTGTTCAGAAAGTCTCCTTTTGTT
TCAGCGCTATAGGTGATGATTGCCAATTACAACAAGCGCAAAAAGGCCGCGTGTCATCTG
TAATGTCATTTGATGCATATTAGAAAATAAAAATAATCAAAAGAAATACAAATGAAATTG
TTTCAGGAAAGCAGTGTAGTCGAGACAAGTTCCTGCGGTGTATCCGACGAGCGACAATAG
CGACAAAAGTGTGGCTTTGTTTGATTAGCAGTGCATGGCCTCATCGTCGTCAGTTTCGCT
TTCACTGACCATCTTCAGCGACAAATCTTCATTCATCACAGGTTCCTCAACTTCATTATG
TGTCGACAGTTTGTCGATGGCAGCTTCCTCTTCTTCCTCCTCAATCTTTTCCTCCTCGAT
AATATGCAGGCGAACGACTTCAACATAATCGGTAGGACCGACGAGGGACAATACGACGGG
AAGAAGAATCAGCCCATGCCCGATACCTAGAGTAACCATCCCCATAAAAATTGTAAAGGT
CGTCTTGAAAATTTCAGATGTGCTAAACGCCAGTGGAATAACCCCCAAGAACGTTGAAAG
CCCTCCAACAAACACAGACGATCCCACCGTGTGGAGCATCTCACGGGTTTTCTCTTGACG
CGAGCCAGGTACTTCATAAAATCGAAGCAGCACATGCATGATGAAATCAACTAGAAGTCC
GATTGACATTACCATGGAAACATAGCTGACTGCATTGATGTGAAAACCGGCAAACTGCAG
CACTCCAAGAAGTTCGACGTATAGCATAGACAACGAAGGCGCTACAAAAATAATGGCCGT
CCAGTGGGGTATCAGCAAGAGGGCGATGACGCTAACAGATACAATTCCAATCACAGTCGT
CAGAACAAGCTCCCTCACTGCCACCGAGTAGAATTCCCAGATGTAGTACAATCGTGAAAA
AGTAAAGAACGACCAGTCAGATTTCCCTTCGTTTATCGGCTGCGATTTGGAGACATCACG
CTGGTCGAGAAGCGCATCGATATTGGCAGCGACGTCGCTGATGTCCACATTAGACATATA
CATAGAAACACGTGACGCCGAGACGTATCCTCTATCATCAAGGACGATATTATAGGAGTA
TGCCGAGTAGGCTGGGTCGGCGAGGAACATTTTCATATTTTCGGGGAAAGTGGCATTCAA
GAGTCCCCCGCCCTCGTTCGATTCAACAAATATCTCAAAATCTCGGAGCCAGAAAAAGGT
TGGCCCTTCAGGAATCTGCTCCAGAGCAACCAAGTCTTCGACATAGTCGTACATTTGGCT
CTGGACCCCTTTTTCTGCCTGATCTACATCCCGGAAGTAGACCTTTGTAGCAAACCCGGG
ACGGCTAGAGTAGACATCATAGACATCCCAGAAATCAGTCACGTATGAATCTCCAGGAAC
GACATCTGTGAAGGTGAACTCTTGCGTCAAGAGGGATGCACTGTAGGCGCATCCTGCGAA
AATCTCCGTG
>CC-1-1_S45_L002_R1_001_(paired)_contig_175
ATCAAGCCCCAGCCTGACACACTCCGACATTAAGTATGCACATACAAGATTGGAATAGTA
TTGCCATGGAAGACAAGTACACGACAGCCAGGAGACTTCTCTTCCGTCGATTGTTCTCTA
AGTGTTTCTAAGTGAGGTCGGTCTTTTCTTGTCTTTCTCGGTGTACGCAAAACCTCGACC
ATGGGCGGCGGCAACAACACCCCCGCTTTGAAGGGCGTAGCGGCTCTCAATGTTTACATG
AAGGTGGCACTCATCCGTCGGTCTACAGATGCGTTGACATATGAAGATTCCGAAGGAGCC
GTGAAAACAATCACGGATCTCCACCTAGCAGCTTCGACCGCGACGACGCCTCTCGCCAAA
CCCAAGCCAAAAGATGACATTCCTGTTCCCAAGATCGTGGAGGTAGAATCTTACGATAAG
GATATACCACCCACCTATGCCCCTCCCAAATCCTATGTTCGATATCGACGCCCCACTCAT
GACGAGTTGCAGAACAACCTTGAATACGTCATCGACGGCGAGGATGAAGTATGGCTAATG
AACAATGTCAGATTTGGAGGTTCGGCCAAAGTAGTTAAGAGAAATGAAGGCGATGACGCG
AAGCCTACCTTTAAATTGCCCTTGGGTATGCTCGAAACCATGTTTGACGTCCTGGAAAAG
GCGACTGCCTTTGAAGCCATTATTACCATGGATCAAGCAGAGGCGCTGATTCTCCAAAAA
CTTCCCCAACTCTACCACACGTATCCGATCAAAGCACGGGCAGGAGTGACGACTCTCAAA
CATGTATTCACTGACGTGTACAATTATTGGGTTTCCAAGAGATCCAAACTCAAGCGACCA
CTGCTACGAAGGTTTTGGCCAGTCACTTCTACCGACGATACCAATCCACATTTGGTATTT
CGTCCTCGTGAAAAGGAAAAGTACAAGCTACGAAAGAAACGACAAAATGATATGGACGCC
TACCGGAAAATCCAGCAACTCAAACAAGATTTTCAACGCGTCCGGGCCTTGTTGGATCTG
GTGAAACGAAGAGAGGAACTGAATCGGAATTTGATACAACTTCAAAAAGAATGGTTTCAA
CAAAAACTTTTTGACGCGGTTGATACAAGTGGTATTCCGCGTCTGTCACCTCAGCTGCGT
CGGGGTGAGATGGATGAATTGCTGAATATTCCTCTCTACTTTGATACACAAAACAGTTGG
AAAAAGAACAAAAAAGCGAGACGGGGAATGCAACAAGGGAGCAAAGCATCGTCAAGAAGC
ACCAGTCCTGTACCAGTTGCAACAACAATAGCTGCTCAAAAATCTGCTGAGGTTACATCC
ACAGTCGGAACGGCCACAACCGAGGCGGTTCCCATGATCGTGGCTGGGCAGAATCATGGA
GAACCTGCGCCCCTATTTGTGCATCCTTTACCATCGCGAGAAACATATGTCACTTCTTGG
GATACTGCGGTCCCACATGTGACGAGTTATGTCGACTCGCATCCTTTACCGACCTTTAGA
TTCCGTCACAGACCCAGAGTGGGGAGAGGAGGAAGGCTGTGCATCGATCGGGTGCCTCAA
CCAATCGATCCCAATATCACACCAGTTACTGTCTTTACGGCTGGGCATGGCCTGAAACGC
TCTATCGCACCCAAGGAGCGACTTCTTGATTTGCTACCGCGTCCACTGGACCATACAGCG
CTTAGCCGACGTATTGAAGCCATTTGTGTCGGCGCCATGAAAGAAGAATACGACATGCCA
GGTCAGGGTGTGATGCCGGGAATGGATGCGGAAGAGAATGATGGACATGAAATTATTGTC
AAGGTTGACGACTGGTTGAATACCGATGAACAGGCTTGGGGAGAAGAACGTTTTTCACTA
GGTCCTATTTAGTAAGGATTAGAGTAGATATTCTTGCATTCGCCTACTATTTATCGTTCC
AAATTAAACTAAATGTGTTGTCCTTTTTCTTTTCGAGATTGCTTCAACATCTCGACACTT
CCTTCATCCGAGTCGTCGGCATTTAAGACGTCCTAGACAAGCCACAAATACGTAATTCGA
ACCGCCACAAAAATGTCTCTTCGTTGATCATCAGACATTATGTAAGTATCAATGGGAGGT
CATGCAAAGAAAAGCAAGAAGAAGAGTAATCGCTAGAAGTCATGAAAGAAACATTTTCTT
ATTACATTGTGGATTTCCCTTATCTAATCATGCATTCAAGAAGAATGCAGCGGCCTTTTT
CCTTCTTATCTATATTATTTTTTTAACAGTTGCTTCTCTCGAATTATCGTAGCTTGTAAC
ATATTTAGCGCCGCAATTTGCCGACGCTGTGAGTACAGTCTCTAACATACACTCAAGTAT
TCGTCACAGTTTTTCACACTCCCTTAAAAGCCAGGATAAGCACCATGACCCATCTGCTGG
GGAGTGTGTTGAAAGTACCCAGTGTCACCAATGTCGTAGTATGGTTGACGCTGGTCAAAC
TGATGTGTGACGGGGTTCTGGTTGTAGTCCACGTGGTGGTTCTGGTTGTAGTTCTCCTGG
GGGTTTTGGTTGTAGTCCGCATGATGATTCTGGTAGTTCTGGGTGTAGTGCGGAGGGGCT
TGGTGGGGCCCGGGAGAAAGCTGTTGAGCGTAACCAGGCACCATGCCTTGAGCAGGGTGC
TGATGGCGATGGTGACCCTTGTTCTGACTGTACAGTTCCTCCCTAGAACCAACAGCGTTG
AGGGTAAAATTGGGGAAGCGCCGGCAAATCTTTGCCATAATGCGCCTTCCGCCTGCCGTG
TTCCTGACACCGCCATTGCGTTGCCCATTCGGAGTGCCTGGTGCAGCGGCCAGGAGATGG
GGCCGCATCGACTCCACCAAGCGGACTGCCTGGGCATGGGTAGCAACAGACAAGGCACGC
TGGACGACATAGTTCCCGAAGGGATCCATCATCAGTTCGCGAACGCGATCGGTATCGCTG
AGCTCTGCCATGTACTGCTCTTTAACACGATCTGTGCAGCGTTCCAGGCACTTCTCCATC
ACATTGGAGCTAAACTTTTGAATAGCCAAAAGATTGACCCTTCCAACAACGCTCTCGCAT
ACAGCATGCACATCTTCGTCCGAGCAGACGTCGAGAACATACTGTACAACGTAGTTTCCG
TATGCATCTTGCATCAACTCCAACGACTTATCGACAATGCGAAGGACAAGATGAGAACGG
GGCTTGCTCGGTGGAGAATCGAGACAACGCTGAATTACACAGCAACCGTGACGGTGACGA
GCAACGTCACCGACACTCTCGGCTACAGCATCAAAGACAAACTTTGAATGCTCGTGGCTG
AGTTTTAGGAGAATTCGTTGAATCACGTGGTTTCCGTGGCTATCAATACAAAGACGAGCG
GCTGCCGGAGCAAGAGCCCTCGTCAAAATGTCGGCGGCGGAGTCTTCGCTGGAGTCTTTC
TTTTCTCCCCTCTCTTCGTCGAGAGCGCAAAGTTCCACCACCTTTTGCACACTTCTTGTG
CCGTGGAGGTTCAGACTCGCATTGACCAAGCGAGTACTGACGCTCTTCACAAGCATGATG
CGTTCTTCGGGGGTGATCTTTTCCAAGATCTTTTGGAAAAGATAGTTTCCGAAAGGATCC
ACCATAGCCTCGCCCCAAAAGGGGAGTCCTTCGTTGAGGATGAGAGTAGCTGCCATGGGG
CCTTCTTCATCGAGCGCCTGCTGGACGAGGCGACAGCCGACTTGATCACGCGACAACCGA
CGCACTTGACCGAGGAGGGCGTCAAGTGGTGGGCGCTGCGGTGTAGAATACAGGGAGGCA
AGGGGGTCGGCTTGATTAGGGTTCATGGATGACGCGTCGTAGTTGCCTCCGTTGGGGGTG
AAGTCTTCGTTGGCGTTGAGAAGACCGCCCATTGGACTACTGACGAAGGGCTTTTTCTCC
ACAGAGTTGGAAAATCCTCCCATCGCAGCGTTTCGGTTCTCATTCCTGCCTCCGTTGCCA
CCACCGAGAATACCATTGGCCAGGTCGTTGTTTCCCTGACCTTGCATGGAAGGGAGTACC
ATCATGGGTGGTTGCTGAGCATCACCACCCATTCCCTGTGCTGGCATGCCTCCAGCGCCC
GCGCCGGGAACGACATATGCAAAGGGCTTTCCAGGAAGTTGAACCATCTGGACGGGCTGA
AGGACTTGTCCGCGTCCATCAGGAGTAGGAACAGCCATGTACAAGACCTGTTGCTGTGGA
TTCGCAGCAGCAGCCGGGGCGGGTTGCTTGTTTTGCGGTGGGCTCCCTTGATCATTACCG
TAGGGGTTTCCAAACCCCATAGATCTGTTGTTACCCATATTATCTCCTCGGCCGTAAGGA
GACTGCATTCGCTGGTTTTGAGTACCATCCAAAGAGTTCAGCTGGGGGTGCGATCCATGG
CCGTGATTTACGTTGAAGTTTTTGGATCGATCCTCTTCCGCCCCAAATGAGGGCTGGCGC
TGTTTCATGGTATCGTTCACCTTACCGGAACCAACAGCAGAAGTAGCGTCATAACCATGA
TACGCCCCAATCCCACGGCGACTTTCATCCACAGCATTGCTAGCGTAAGGAGAGCCAGAT
CGGCTGGAAGAGGTTGTACCAGTACCGGTCGGAGAGCCGTTTCTCCCGCGGATCTCTTGG
TGCTGACGCATTTGAACAAAGTTTCCAGGAGAAGCACTGATTGGGCCTCCTCCAGATGGA
CTGGGACGAAAAGCTCCATAGTTCCCAGAAGCCTCCGGTCCGCGCTCTTCTTCCGGGATC
GCAAGTCCGGGAAGATTGTTGGAGCTAAGCTTGAAGACGTCTTGTCCTAGCATCTGAGAC
GGGCTCTGGGAAAGGAAGAGTTCAATACTCTGCTTTCGTTCGTGTTTCGAAGTGGAAGAC
TCCTGCGGTGGGTTCGAAACCTCCTGAGCATTACTCCTAGCAAAACTGTTGCGAGAATTC
TCAGCTGCATATCCCCAACCCTGCAACTCTGCATTGCTCGCAGGCTGAGACGCCAAAGGA
AACGGAGACGCAGTTTCATGGTCGTGGAAGGAAAAATTGTTGCCCCTGGCACTATTGGAA
CCTAGGCTTACACCTGCCAAGGCTTCTCCTAGTGAGCCAATCATTTCGTTTCTCGAGACA
TCGGGGGCACTATCATGATCACCGGGAGAAGTTTTCTGATTTGACATGGAGGACTTCTCT
GGACTCATCCTAGAAGGATCGGAAGTAAAAACGGTTACTTCTTAGCCCAATTCAATCCAG
ATGCATTAGAGTAAGACAGATCAACAGGTAGGAAGGAGGTGAATGGTTGTTGTTTGGCCA
AGCGGAGAATGGACGGGAAGACCGAACGCC
>CC-1-1_S45_L002_R1_001_(paired)_contig_176
CTACCCCCATGTGGAATCAAAATCACTTGTGGAATGAGTTCACGGCGCTAATGGACTCAA
AATCAGTGATGGTGGTTGTGAATGTACTTTAAGAGTGGTTTTGAAGTTGGTGTGTTGAAC
TCAAGATTTGGAAAGAGAACTTGAAATTAAGTGTGATTTTGAAATCAAGAATTGGACTTG
AAATCAGCAACAGCTGATTTTTTGTGATTTCTGATTCCACCATTTTAGAGAATATTCCAG
TGGAATGAAATCACGACTCAGGGTGGAATATGGCGTCCTCTGATGTATGTTTCTTCATGT
TTGTTTTTAGTTGGTAATTGCAACATTGCTACAAAAGTCCGAGTATTTCACTGGTCTAAC
TTCCTAGATCTAACCATGGAACCAACCCACAATGCAAAATGACTGGCAAATCATATGAAG
GTTAACATCATGTAGGAGATGAAAAGGCCATTGGTAAATGGCCAATTATCTCAGTAGATC
ACGTGGAAGCACAAATAGTAGCCGACGCTCTCGAATCTGGTGGATCCATCCCAACTGCAT
GATCGATGCTGGTTAGCTAACCAGCATCGCAAAGAAACTGGTGCTGAATCATTATGCATC
GCTCCAGTCTGTAATCTACCGGTAGTGAAACGAATGGATGAAAGAGTCTCCAAAAAATGA
AGGAGTTTCCGAAAAAATGTCAATATGTTATTCGGAGACCATTATGATCAAAAAAGTCGT
AGATTTGAAGTAAATATGGTTTAAGCGACTGCAGACAAATCGGAATCTAAGTATTCTAGT
TTCCTTCCAATGCTACAGTAACTACTCCTTGAGTAATTCGATTGGCGGGAAGTTACTTAG
TAATAATTAATAATCGAGAGGTCTTATTATGACCTTTCCTTGCATATGACACAACTAATT
GTGGTCTACGATGTGAAATGAAAGAAAAAAGTCTGCCGCCGCTAAAAGCATTCCTCCTGT
ACCCAAAAACGAAGGTGCGCGTGATTTCGGAGCAACGTCACAATTGCCAACAAAAAAAGA
TGTCCCCTCTATCATGTTGTTTCCTCCTCGGTTCGTCTTTTCATTTGCTCGGAGAGGCGA
GCAGGACCGACAACGAGCTCCATTCTTTGACTGAAGTGTCCCCGCCGTTTTCTTTTAAAC
GCAACAGCTCAATGCGTTCAGTTTTTAACGACCAAGTCTATCTTGATTTGAAAATCGTGT
TTCGTCACCATGGGCATAGCTGACAGCTGACCCATGGATGACGAGAGCTAGTAGAGCTTA
ATCCGTTTTAATTTTACAGTTGTTTGAGGCGCGTGGCCAATGGCAACACATACCGGTACA
TAAATAGATGAGCAATTTAGTGAAATTGCTTGGTGAGCCATTGCTTCACATTCGGGTAAA
TAACATCGCTCATAGTTCCATGAAAGGATTGCAGAACTCCCATTTTATCGTAATAATTGA
CCAAAGGTGATGTTACCTCGTCGTACGCTTCCAGGCGAATTCGTACTTTGTCTGGGTTGT
CATCTGGGCGTTGGACCAGATCTTCTCCTGTGTAATCATCTTTTCCGTGTACCTTGGGAA
TCTTGTAAGAATAAGAGTAAATTCGGCCTGATGCAGGGTGGATCCACCTATCGGCAATAC
GATTCACAATCGTATCAGTAGGAACATCCAAGTTGATAACTAGGTCCACATGAACAACTT
GCTCCAAATGTTGCGCCTGGTTCACATTTCTAGGGAAACCGTCTAGAAGTAGAGACTTGC
CCTGTTCGAGGTTGGGAGTTGCTTCCTCCATGACCAGACCAATAATCAAATCATCAGGAA
CCAATTTGCCTTCGTTCATGTACTTCGATGCCTCTTTTCCAATCTTGGTCTGTGCTCTGA
CATGCTCTCGCAGTAAATCACCCGTTGAAATGTGATGGAATTGAGGAAAGTCCTTCAAGA
TTTTCATTGAAATGGTTCCCTTGCCACCACCAGGCTTCCCCAGGATCAAGGCAAAGTGAG
AATCTTCGTCTGGAGATGCAACCGTCATGGAGGACATGAAGTTGTGGCGCTGTCCAGAGA
GGAAGCGGCGGGTACATGCCGAAGATCGAGCGAGAAGAATCATCTTGGAAGCTGTATTGG
TTGTTCTGTAGGATGAGATTAATGAGCGCATTGTTGACAACGCTTGCAAAGAACAATGTT
CAAAACTGAACTTGGTGGGTGCTTTGTGGATCAAAGATAGAGTGTCAACCAACAAGAAGA
CAAGAGTTGAGGCGCCCTGCAAGTGCACACACGTCGTCGGTTGAACAGATTGTGGTTTGA
CTCAATTTTGAGCGTCTGTTCTACGGTACCAGTAGAAGAATTAGAGCCGCTGCGTTCTTT
TCGAGCCAATTGCCCGCCCGAAAAATTAAACGAAAATCGGGATGGGACAGGTTCGCAGGT
GACGCTCTGGAGTGCTGACGCCATGATGCGC
>CC-1-1_S45_L002_R1_001_(paired)_contig_177
CGGGCCATAACTTGTCTTTCCGTACCAAGTTCGGTTTACAGAACCGTTCGGAATGGTCGA
AACAGTTCTCAAACCACTTGCTGATGAACTGGATAGTCACCAGTCTCTCACTGACCTCAA
GCACTTCCTTGGTATATGACATATTATTTGGTCTGCTCGGAATCTCAGACCAGAGAGACA
GGAGGAAAATCTCTTCTTCGATACTGAGTAAAAAAATCGGTACCCGTGCATCATTTTTTT
CTTGTTTGATAATTTCGGGATCAATTATTAGACTCCCTGTGGATAGCAACTCCATTAGCA
CTTTAGAGGCGTATGTACCGTACGGCTGACTTTCGACAAGATTGCGACGGCCTTCATTGT
AAGTGTATCAGGATACGAATCGGAAAAAGTTGGATGTAGGCATTGCCGACCTCGATTTTT
TTCCGATGGTCGTAAGTGTCACCGCTAAAGCAGTATTATCCGCCGTCTCTGTTTACAAGA
GTCGGCCTATGCAAGCGACGCGTTGACATGATTCGTACAGAAATTTTTGCATGACAGGAC
TGCGTATGTGGTGGTTCGTTTAAATATGGTAGGAACGGCGGTAAATTTTGGCCATTGCCG
TAGTAGAAATAATTTGGTACGTTAAATTGTTTTTAAAAGAACACGTTCGAATGCTACTGT
TCGCTCTAGTGGAGATTTGTTGGTCTGTAGCGGTACGGAAGCCTCAAACCAAAAATAAAG
CAGGTCGAATTCAATGACCGCTCAAGAATTCTCAGATCTTTTTTGAAGCAAAGGTGTCAA
AAGAAAAGCTGTGTCCCGGTGCTTATTTCACGATAATACGGTAAACAAAAGCAACACCAC
CGGTAGACTATAAAAAATACTTGCTAATATTTCTCGTATTGTTATGCAGTGAAATGAAGT
CCCTTGGCCGGCCCGACGGCCGATCTTGGGTATTAATACAACTGATGGATCGAAAAAAAA
CTCCCATACCGTGAAAGCCAGATCTCAGCCTTTGCCCTTCTTACTAGGTTTCTGTTGCCT
CCAAACTTCTCCCAGTTCTGAAATGATTTCTTTTTTACTTGCTTCTTTCCAGGACGAAGA
CAGATCTTTACGAATGTAAAAGCGTCTGTCGTCGAGAAGACCTTTAATTTTCTGATACGC
TGGAGGACCGTAGGAATCCTTAGGGTGCTCGCGAACATATTTCCGGACAATTTTTCCCAT
GGCCCTTGTTCCTGGATGGCAAATATCATCGAAACAAACATCATCGTCACCAGGACTATT
TTTATCGCCCTTTGACCGCTTCCCTTCGGAACTAGAGTCCATCAATTTTGAACTTTCCTG
TGTTTCCAAGGTGGTGCTTGAATGTTCTTCCTTGTGGTTATGGGTTCGTTGTTCACTGTT
GTGCGTCTCCTGAATGCCAACATTGATAACGATATTTCCGTTCCCATCCTCCTCTTCCTT
CTTACGGCGGTTATTAAAGAAGCAACACACGAAGCAGCAACAAATGGACGCCCCAAGAGC
TATCATAATTGCGATGTATCCCATGCGCGTCTGGTCGTCTTGATCTTCCCACCAAGTCTC
CAGATCGTGGTCTTCTTCGCATTTAGGCGGTTTTGGCACCGTATAGTTACCGACCACTGG
AAATATGGCCATAATATCATTGCTGCCTGCATACAGTGGATCTACCATTGGGTCGACCCT
CTCAAGGGTGGCGGCCTCTTCCTCACCTTCTTCGGTCGCTATGCGCCCAGGTACTGCAAA
TCCAGATCCAAACGTAATCCAACAATAACCAGCACCTTCCATGGCCCCAGAAATATTGAA
GAATTCAGGGCGTAACCTTGTTTGAAAGGCGCAAACTTCCGCTCCACGATCACACATTTG
CAAGGTCAAACCATCAGGAGCTTCTTTTCCTTGTATCACGATGGCTGGTTGGGTAAAATT
CTGGCGCTTCCATGTCCACCACTCGACGCTCCACATGGAAGCACCCGCTTCCGATGCCTC
AAAGGTTGGGGCGACACACATTCGTACCGACGCCCCTTCTGCTTTCGGGTCGACAGAAAC
AATTTCATTATTCGACTCGTTACATTCAAAGGCTCGGCATGCGTATAGCTCTCTTTTATC
TAAGGGTGGCATTACAAAGATAAGCGCCGAAAAGAATGAAGCACCCGCAAAGTCTGCTTC
CATTTGATCCAAGAAATCGGTAGTCAACTCAAATTGGAGCCGACGGGACTCGGAACCAAA
TTGCAACCAAACGACACCAGTCCCGCCAACTTCACCAACAGATTCAAAGAATGGCTCTTC
CAGTAACGTCTCGAACGCGCAAATCTCTGATCCCCGCACACAGAATATTTCCGTGCGAGG
GACAGCTTGCTCATTCGTAACGATGGCTTCTTGAGAAAGTTCCAGATCCTCTCGACTCCA
CGTGTAATAGTCGATACTTCGTATCTTGACATTGTCATTCAAGGCGAGACCAGTGGGTCT
GACACAAACACGTGCCACCTGGCCAAAGGTAAGGGGATTGGCGTATGGATCCAAACGTTG
ATTACTGGAATCGCACAAGAATCCTTCGGCAGTATAATAACGCGCGACAGGAATGTCAAC
TTGAAATGCTCCATTACCGGCAAAGCCTGGTGAACCAGGACCTTCTGGCTGTGATTGAAG
CTGCCGACGCATAACAATCTTGGCCCTACGAGCTGTGACATCTAGGATATCTGGGGTATC
TGGTGCTGGGGCATCTTCTGGTGGGACATAATCTCCTCTTCCAAACTGTAACCATCCAAT
CCCCATCCCATCGACTCTTCCATATTTGTAAAAGAAGGGAGCTTTAAACAAGGTTACAAA
CGCACAAATTTCCATGCCTGCTTCACAAAACACTTCGGTTAAGGGCGCAGGGTCCGCATG
AGGAAATATTGCAGGCTGATAAATATCTTGTCGGGTCCAAGAAAACGAATCAATCGCTCG
CATGTACACTCCAGCTTCCAAGGCAACGGGATTCGGTGTCACACATACACGCGTCGTCTG
CCCTTGATATATTGGTACGGGGTCCACGACTTCATGATTGGTGGCATTGCAGAGAAAGCC
GATCAAAAAGTATTCTTCATCGGCTTTTTCATTTCCTACACGACCTGGCGTAAGATTCAC
AGTATCTTCGACCGCATAGTCTCCATCTTGCAAAATCTGTAACCTCAAAAAAGTCTCTGT
AAAGAAAATTTCCATTGCACCTGGGTTAATGATATCGGCAGTAAACGCAGCTAACCGGAC
GCAAAATTGCAACATAGTATCCAATCCCACTTCGGAAATAATATCGGACTCTCGAATGGT
GTCTGGATCAAAGCTAAAACTCAGTTTGACACTTCGATACGCGGTTCCATCTCCCTCTGG
AGATTCTGATGCGGGCGCATGAATCAGGTCAATGGACAGATACTCATCATAATCTAAAAT
TTCGTTGGCAGTATCACTACATCCTGGACCATCAAATATTGTCCAGCCCAAATTACGATA
GGCGACAAAGTCACTAACATTGTAACTCAAGAACAAGTCTAACTGAACTTGCTCAAAATC
TGGGGTCCCGATATAGTAGCGATTTGGAGGAATTTCTGGATCTCCNNTTCTGCTTCTGCT
TCTTCTTGTGCAACAACAACATAAAACGAGGATATTATCAAGAAGAATATGATGTATACC
TTTGAAAGAGCCATCGTGGCAGGCTGTGGTAGAAGTAGAAGATTGCAATGCAAGTCCTTG
ATTGTTTGTTTGTTTGTTTGTTTGTTTGCTTTTTTGTTTGTTTGTTTGTTTGGTT
>CC-1-1_S45_L002_R1_001_(paired)_contig_178
TCACATCAATAACTCTCCTGTACAGCCGAGGCCCAGCGGCCCTGCGGAGCAATCAATTCT
TACTGTCGCCTTGCTCCACAAAGTAGTACTCCATACTCCGTATTAATTATGTTGTTGCTA
GCCCTTGCTGCTATGATTGGTTTCTAACAAACTTCAAAAGTCCCCCGTCAATCGTGATGC
CGTTGTATTGTCACTTTGCCTTCCTCTTAAGCGATTCATTCATTCTCTCCGACTCCGAGA
CTAAACCCACATGTGCTAAAAAATCAGAATGATAATAATGCCCAGAAAGTTCGGATTTTG
CGAATATTGAATATCTAGTGTACGTACTCCTTTATGTAAAAACTATAAAATGCTGCATGA
TCTTCCAAATGTGAACTTTGCATCTCCTCAAGAANNNNNNNNNNNNNNNTGGCGAGGGGG
ATCAAACAGAACGGTCCATTCGATTGCAAACGCAGTGAATGTTTCGGCGGCGCTAAATCT
GCCTGTGCGAAGGGAATCTCGGTCCGCGTCCAAGAATCTCGTGTACGCTGGATCCTCGCC
ATTGGCTAGGTTCTCCGTGGTCACCACGGTATAGACCCGATCTTCTTCCAATGGAATCCA
GCGAGTATTCTTGAAGAATTCAATATTAGACGCTCGCAAGCCATTTCCGGCTGCCGCATT
GACATTGAATCGGAGACCGGCAGCATAGGGATACGCTTCTGCGCGTGGGGTACTACCCAG
TGCCCCCTCGAGTGCCCCTTCTAGAATGTCTCGAAGTTGAGTTCCATTGACCTTGATCGT
CACGAGAGGATAATCTACCGGGAAGATTGCCTCCAAGTCGCCTGCTTTGAATTCTCCTTG
CTGAATATCGCTTGAGTAGTCTCCTGCTCGTACCAAGGCAAGCTCAGCTTGGAAATTTTG
ATCCAAAAACGTATAAGCCACCAAATTGCAGACGCCACCACCTTGGACACTAGTTTCTTC
GGGTGTGCATATTTCACTCTTTCCAGCTCCTGGAGTCCATTCAAGACAGATATTGCTAGG
AACCAAGGCAAGTCCAGGGTCATAGTCGGGACCCATAAAAGATACAGTCGAATAT
>CC-1-1_S45_L002_R1_001_(paired)_contig_179
TTCGACTTGGTGGATGATGGAGAGGAAGATAATTTGAATGATGCCGACGTCGTTGCCGGC
ATGTTGAACAATTTGAATGTCGATCTCTTCCAGAATAATATCTCCAACGAGATGGATGTC
GAAGCCATTAGTTTGATGGGAATCGGTGGACCTCCACCCGGCAGCAACTTGGCTCCACGC
AGCACTAGTCGTCACTTTGGGTAAAGCGACAGATCTCACTTACGGCACTGGAATGAATAT
TCCAAACACCAGCAACAATCACTTCACGATAGGCCTAGCTTGCTTAACTGAATACACACT
TCTTTTATCACTTTGAATTATTGCTCTCAGTCATGTCGTCTTTTTCAAATGTTATGCACC
GGTAGCTAGCTTCTCAGTCAGTTCTTCTTCGCTTGCATCGTGGAGTAGACGAATCAATCG
ATGGAAGGATATTCGAAAACTCTTGAATTTTGAAGCTACACTCAAGTAAGTTGACAATAG
ACAGCGAAATACGCTTAGTGCATTCCATGTAATCGAAGCAATTATTGCGAAAGCTTCTCT
CTCTCGTTTCTATTTTGGCGACCGTTTCTTGGAATGCTGGATTCGAGGGGCTCCTCGCTC
TAGACTACACTAGAGAAGAATGCATTGTAAATTCCTTGAGCAGACTATGGAAAGTGTTGG
ACAGATCAATTCCAGCATTCCATGCACTATAAATAAATAAATAATGTACAAATCCTTTCA
CCTAAAAGGATGCTCGCTTCGAGTCTATAAATTCGGCACGGGCGTAATGTGCTCCTACCG
TGACTTCTTTTCCTTCTTCTGGAGCTTTATTCTTTTTGGCGGTGGTAGAATCTATAAATT
CGGCACGGAAGTAATTATTTGCTTTTTCCGTGTCGTCGTCTTCTTTTTCTGGAGCCTTAT
ATTTGGCGGATAGGCTGCACAGAGTTATTAGATTTCGGACCCCGCAACTGACCACCACCA
AACCCGTAATGAGAATCGCTCCATACCTGACATATTGAATCTCAGTGAGTTCAAAATTGT
TAGCAATGTCTTGGACGGGGTCCGCCAATTCAAAGTAAATTCCGACACATGCCCAAGAAA
GGACCAAAGGAATGACATATTCGGGCGTAGCTCGCATCAGCCAAGTCATTGCCGACCCCA
CCAACATAATCAAGGTAATAATGGCGACAAAGTATTGAAGCGCAGAATCGACCCCGGCGC
CGACCAAAATGAGATTATAGCTGAGAGCCGTCGCCGCGGTAATCCACCCGCAATGAATCG
TAAAGGGAAAGATCCAGAGCATATACTTGATCAAGGTCACCTCTGTTTCAATTCGTCGTA
GAGAATCGACAATATTCCACAAACACACGAGCAACAAGGATATGGAAATCATAGACAACC
AAAAGATCTCATAGGAAAAACTGAAACTCCATCCGGCTTGAAAGAACACAGCCAATGCAT
AATTGTTTCCGACGGCCGTGACAAATTCGGAATTTCGTTGCGTTCGACTGGCAATTTGGT
AAATGGCCCAGATCAATTGCGACAAGAATATAACGCCCCAGATGGAAAAGGCCCATCCAA
TAGGCGTCACGAGGGTTTGGTATTTCAAGGACAAGTCTCCATTGGTCGGTTGTCCGAGAA
TGCCTGCAACACCAATCAAGTAGGTCACGGCCACATTGATCACATAGACGATAAGATTGA
GAATGTTAAAGTTGTTAATGCTCGTGTCGGGGTGGCTTGTCTCGTCGGGCGCCGAGGTAC
CCCTAACGATTTTGGCTTTGGCTTTGGATGATGAGATGTGTAAGGTCGGAGATTTCGTCA
TGGTGTTGGTGTGTGGTGTTCTTTTTTGAGAAAGAAAGAAAGATGTGCACCTCAAGCTTC
AAGCTTCAAGGTTCAAGTGATGAGTGATGGGTGATGGATTCTTGGGAAAAGATGTGAGAT
GATGTATCAATGCCGTAGCCTAGAGCCTATATACCTTATATTATGTGAGGAGCACAAATT
TCACAACCATTGGCAAGACTTATTGTGTGCATACATGCGTTTGAATGATATGAAGGCCCA
TTTGTGGCCATGCCTACTGATGACGCTGCTAGACTAAAGTTATAGAACTGTATGCTGCAT
GCAGCCAATGGCAATTTCCTTCCACGATTCAGAAGAATATTTCGATATCAAATACTGTAC
AGTAGACCAAAATTGGAG
>CC-1-1_S45_L002_R1_001_(paired)_contig_180
GAACCGCCTCCTTCTTGGCTTCCTTGACATCGCGTCCACGAGCAGAAGAAGAAGAAGCAA
TCTCGGAGGCTACCTCAGTGGCAAGTCCAAAGGCTCGATTCACCCACTCTTGTTGCTTTC
GCAAGTACTCTTGCTGCTGCTGCTGCTTCTGCCGTTGGCGAAGAGCGTTATCCTCCTCGT
CGTCTCTGTCGTTGACGACATCTTTCTTCTGCTGTGGAACCGCCTCCTTCTTGGCCTCCT
TGACATCGCGTCCACGAGCNNCCTCAGTGGCAAGTCCAAAGGCTTGATTTACCCACTCTT
GTTGCTTTCGCAAGTACTCTTGCTTCTGCTGCTTCTGCTGCTGCTGTTGGCGAAGAACGT
TGTCCTCCTCGTCGTCTCTGTCGTTGACGACATCTTTCTTCTGCTGTGGAACCGCCTCCT
TCTTGGCTTCTTTGACATCGCGTCCACGAGCAGAAGAAGAAGAAGCAATCTCGGAGGCTA
CCTCAGTGGCAAGTCCAAAGGCTCGATTTACCCACTCTTGTTGCTTTCGAAAGTACTCTT
GCTGCTGCTGCTGCTGCTGAGGAAGAGCGTTGTCCTCCTCGTCGTCTCTGTCGTTGACGA
CATCTTTCTTCTGCTGTGGAACCGCCTCCTTCTTGGCCTCCTTGACATCGTGTCCACGAG
CAGAAGAAGAAGCAATCTCGGAGGCTACCTCAGTGGCAAGTCCAAAGGCTCGATTTACCC
ACTCTTGTTGCTTTCGCAAGTACTCTTGCTGCTGCTGCTGCTGCTGCTGCTGAGGAAGAG
CGTTATCCTCCTCGTCGTCTCTGTCGTTGACTACATCTTCGCCATGTTGGGCACGACGGC
GGCGATTCGGAGTGCTGTCACTGTTGAACTCTGACTCGAGCTGCTCAAAGGCATGATCAA
CAACATCTTCGCCGTGTTGGGCACGACGGCGGCGATTCGGAGTGCCACCATCGTTGAAAT
ATGCCGCGAGCTGCTCAAAGGCACGATCAACGACATCTTCGCCGTGCTGGGCACGACGGC
GGCTATTTGGAGTGCTGCCATTGTTGAAATATGACTCTAGCTGCTCAAAGGCATGATCAA
CGACATCCTCGCCGTGTTGGGCACGACGACGGCGATTCGAAGTGCTGCCATTGTTGAGCT
CTGACCCGAGCTGCTCAAAAGCACGATCAACGACATCTTCACCGTGTTGGGCACGACGGC
GGCGATTCGGAGTGCTGCCGTTATTGAACTCTGATTCGAGATGCTCAAAGGCACGGTCGA
CGACATCTTCGCCGTGTTGGGCACGACGGCGGCGATTCGGAGTGCTGCCATTGTTGAGCT
CTGACTCAAGCTGCTCAAAGGCACGATCGACCCACTCTTTTTGCTGTTGCTGCTGCTGGT
CCTGCCAAGATCCTCTTGGGCCATAGGACGAGCCTTCTTGTTGAACTCTGCCAGGCGAAA
C
>CC-1-1_S45_L002_R1_001_(paired)_contig_181
TTAGTCTGAGATGAGGATTTGCTTTAAGTAGAAGGCTTGTCGCTTGCCGTTGATCCAGCT
CGTCCTTGCTCAGAAACATTTTCGGGGCGAACCTCGATCACGTTAATCTTCCTGACCTTA
TTCTGCTTGGGACCAGCAAGCATTTTGGGAGCAGTCACGAGCAACACGCCGTTGTTGATT
TGCGCAGTGATCTTGTCCTTGTCGACGACGACAGAGGAATCGAAAGAGAAGGATTTGGAG
AACTTGATGGTACGAGTGACACGGCCCTCGCCAACCATGTCGCGCTTGCCGCTTACAGTC
AGGACCGAATCGTCGTCATTGAAGCTAATCTCGATGTCAGTGGCCTTGACGCCTGGCACG
TCGAATGCTACCTGGAAGGTGTCTTTTCCATCATCCGCTTCATAACGGGGAGAGGAGCGC
CCCGAGGCCACGTCGGTGGCAAATCCAAAAGCTCGGTTGAGCCACTCCTGCTGCTGTCGA
GCCGCCTCGTTCTTGGCTTCCTTGACATCGCTTCTAGAAGAGGAAGAAGAAGCAACCTCG
GAGGCAAGTCCAAAGACTTGATTCACCCACTCTTGTTGCTTTCGCAAGTACTCTTGCTTC
TGCTGCTTCTGCCGTTGGCGAAGAGCGTTGTCCTCCTCGTCGTCTCTGTCGTTGACGACA
TCTTTCTTCTGCTGTGGAACCGCCTCCTTCTTGGCTTCCTTGACATCGCGTCCACGAGCA
GAAGAAGAAGCAATCTCGGAGGCTACCTCAGTGGCAAGTCCAAAGGCTCGATTCACCCAC
TCTTGTTGCTTTCGCAAGTACTCTTGCTGCTGCTGCTGCTGCTGCTGCTGTTGACGAAGA
GCGTTGTCCTCCTCGTCGTCTCTGTCGTTGACGACATCTTCGCCATG
>CC-1-1_S45_L002_R1_001_(paired)_contig_182
AGAGGATAATGACGATGATGTTGGCGATGGTTCCGCCGCTTCTACCTCTTATGTTCCTGT
CTGCCGCCGAGAGACGATTCGTAGTCCTACCACCACAACCACACCACTACCATCGTCGCA
AGGATTATTCCTCCAGAACCAACAACAAACAGCAGTAGTATTGGATGCTCCTCATACTAT
TTACTATTCCTATTCGTCCATCAAGGGATATCTGCTACTCCCACCCGACGACAAACTCCT
CCAACACTTGCACATTCAATATGTCGTTCTCGATAAGACAGATGGACATTGTTTTGGAGA
ACCGTTTCTACAAAGCTTGTTGTGGAATGTAGTCGGACCCGATACGGCCATGATGAATTG
GATGTTGGCGAGCATGCCTACTGGCTTTGTTTACAATCCTCGCAACCGTGTCGTCATCGA
ATTGGACGCGACTGGAATTGGAATGGGAATTTTTACGGGTATTGGCATTGGGACTACTGG
AAGAATGTCGTCTTCTTGGACTTCGACTTCCAACACTACTAGTAGTACTGCTAGTCACGC
CGACGCCGACGCGGACGCGGACCCCTCCTCGCGATCTTCGTCCCTGCCCGATGCGGTGCG
TCAACTCTTGGTCCACAAGGCGATCATCCTCTTGCAAACCTCCTTTTTATTTTTCATCAC
CACCACCTTGGTCAGTTTTACCTTGCGAGAAACGCAGGAACACATGTTGGAGTTTAAATC
TCAATTGTCCCGATTGGTCCGCACGGGACAACCCGTGGAACGATTGGTCACCGCGCATGT
GGTGCAAAATTTGGTCTTTGTCCCGATTATGGTGGGGATGGTGTTTTTTCTCATTGCCTT
GTACAAGGAAGACCGAATTTTGGCCATTTTCGTCACGTCCATTGTCTGGATCTGTGAAGT
ATTTTCCGTCATTAGTCTTCGAAGTTCGGAAGGCAT
>CC-1-1_S45_L002_R1_001_(paired)_contig_183
AGGACCATGGCATGCTGTACTCCATCCCCTTCTCCGACTTGAGAATTGTTATCGTTGTCG
TCGTCCCCATCGACGGTCCAGAGGTGTTCGTCGCTTGCATCATCTTCAAACTCGTCACCA
TCTCCGTCGTATTCAGAATGCATATCCAAGGTTGTACGACTTTCACTACTGCGTTCATCG
AAAGACATGGCTGAAGAAGAAGAAGTAGGTGTGTCACCGAAAGACATGGAAGCAGTAGCT
TGTGTCAAGTCGTCCGCATTGTCCGAATTTTCAAGTGGACGTGGAGTCTCACATGATTGC
TTCCAAGTTTTCNNNNNNGCTACCTTGCCGGTTGCAAACGAAGTTTTGAGGAATTGAAAA
CTTGGACACGAGACCAGGCCCTTCGTGTTGGATCCAATTAACGACAATATCTTTTGCTCT
TTCAAACTGTAGCGCTGAGCAAGCTATCGAGTTGTACGCAGTGGATTTGGAAAGAAAGAA
TTGCTTTTCCAAAAGTTGCAGCAATCCCAAGGAGTCACCACCAACGTCCTGCACAACATA
ATTGTGGAGCTGTTCGTCTGAAAAGTTGTGACGGATAAGTCTCGAACCATCGACTGGTGG
GGTGTTCTTCCCGTAGGATTGGAGCATGTAAGACATGAGCACACAAGATGCTTGAAGGAA
GCAGCTACCGT
>CC-1-1_S45_L002_R1_001_(paired)_contig_184
AGAAAAAGGCTGTTCCCCCTACCGGTATGTTTAAAGTGATTATCCCACGCCAACTGCATT
CCCACTAATTTGAGCTTTAACAGATCTATCTCCCACCATGATGTTCAGCAAGACTGTCAC
CGCCGCGCTTTTGTTGCTTTGCGCCCCAGGTGTTTCTGGGTTCGTCAACCAACCAGCTGC
CAAGATTTCGTCCTCCTCGCTTAATATGTCGGTTGAGGATAACATGAAGAAGGCTGCCAC
CTCCTTTGTTGCCGCTGCTTTCCTCATGGCCAACATTGTCGCTGTTGCCCCTGTCCAGGC
ATTTGATGATTTCGACTTTGGAAGCTCTCAAGTGCTTGCTGGCCGAGGCGGCGGTGGCCG
AAGCGGCGGTCGTGTCGGTGGACGATCCTCTTCTGCCCGTGCTCCTTCCCGGTCGAGCTC
CAGCCCCACCAATACCCGTGTCATTGAGCGAACTACCGTTGTCCAGCCTGCTTACAGCTC
TCCTACTGTCATCATGGCACCACCGGTGTACGGCGGCGGCTACGGTTACAACCCGATGCC
TGGTCTTGGTCTCAGCCTTGGTATGAATGCGATTAGCAATGTCGGAAACGACATGCGTGA
TTACCGCCAAGAGAATGAGATCCGTGACACCCGATCGGAGTTGGAACGATCCAAGATACG
TGAAGCTGATATGGAGGCCCGCTTGAGGAATATGGAGAGGAACCAGCAGATGCAGATGGC
GAAGTAAAAAGGCGCCTAGCACTGGACAATCACTATATTGTGCATAGATTTGTCTTGATA
ATTGACTAGAGGTTATTGTATTTTTCAAAATGTGAACTTCATGAATTGTGGAAAGCTCGC
GTGAAGGACGATTGCGAGAGTTATTGCTATCTTCTCTCGGGACTGAATACTTCCAGTCGT
TTAGCTGAATAGAATTGTCTACCGTAGGCTAATCTAGTTTGGACCACTTCATGTCGCACA
AGCCATTGTAATTGAGAAGATCTGTAAATGTGTCTGTAGGGAGTCTTGTTCTTAACCATC
GAATGCAGTACTGCCGAGAAAGACACAGCATCTGAATATTGCCGAAAAAGACTCAGCATC
TGTAACACTGGTAGCGCAGGCCAAGTACATTGCCGAACCTAATTTGAGAGTATCTAGAGC
AGCCTACAACGCGATATCAGAACAGGAGATTGTATCGGCACACACTCAACATTGCAGTTT
GTATGATCACTAATTTTTTAATGGTCTTAGACAGATAAATTTCTTCTTACACAGCAACAC
CCCAAGCAGAGCGACACTCATAGAGAGAGGTTCTCAATGCTAAACATTGTTACGACGAAT
AAATTGTATGGTGAATCCCTTGGTGAGCGGATAGTGATGAACTACGCTGGCGAGGCAATG
CAGCAACATCAAAATCCTTCGACCGGACTATTTAGGGTTCGCCACCATCACCGTAAGCAG
CGTCTTCGTCGAAGTCTCCCGAGATATCCTCCTCGTCGGCAGTAGCGTCCTGGTACTGCT
GGTACTCGGAGACAAGATCGTTCAAGTTGGATTCGGCTTCAGTGAACTCCATCTCGTCCA
TACCTTCACCGGTGTACCAGTGGAGGAAAGCCTTACGACGGAACATGACTGTGAACTGAT
CGGCCACACGCTTCCATGCCTCCTGGATGGCTGTCGAGTTACCAATGAAGACACTAGACA
TCTTCAATCCCTTGGGTGGGATATCACAGATAGATGCCTTGAGGTTATTGGGGATCCACT
CAACGAAGTAGGATGAGTTCTTGTTGATCATTTGAAGCATCTGGTCGTCGACTTCCTTAC
TGGACATAGCTCCACGGAACATCATTGCGCAAGTGAGGTAGCGTCCGTGACGGGGGTCGG
CGGCGCACATCATGTTCTTGGCATCGAATGCTTGTTGAGTCAACTCGGGAACGGTAAGAA
CACGGAATCCCTGGGAGCTGACGGCAGTGAGAGGTGCAAATCCGACCAAGAAGAAATGCA
AACGGGGGAATGGAACCATGTTGACGGCGAGCTTTCGAAGATCACAGTTAAGTTGACCAG
GGAAACGAAGCGAGCAGGTGGTACCGGTGATGGCATTAGCGATCAAGTGATTCAAGTCAC
TGTAGCTGGGGTTGGCAAGCTTGAGAGTGCGGAAGCAGATATCATAAAGAGCTTCGTTAT
CAAGGGCAAAGCACTGGTCAGCATTCTCTACAAGCTGATGGACAGATAGAGTTGCGTTGT
AGGGCTCGACAACTGTGTCGGAAACCTTGGGAGAAGGGACGACACTGTAAGTGCTGATGA
TACGGTCGGGGTATTCCTCCTTGATCTTGGAAACAAGAAGAGTTCCCATTCCAGATCCGG
TTCCTCCTCCCATGGAGTGAGTAAGCTGAAATCCCTGAAGGACATCGCAACTTTCACTCT
CCTTGCGGACACACTCCATAATAGAATCTACGAGTTCAGCGCCCTCGGTGTAGTGACCCT
TGGCCCAGTTATTACCAGCTCCACTTTGGCCAAAGATGAAATTATCGGGACGGAAAAGAC
CTCCGAAGGCTCCCGCTCGGATGGAATCCATGGTACCGGGCTCAAGATCAGTGAGGATGG
CACGGGGAACGTATCTTCCTTCTTGGCCCTCGTTGAAATAGACGTCAATACGCTGTGTCT
GGAGTTCATTATCTCCAATGTATTTTCCGGTGGGGTCAATGCCATGCTCAGCGGCCATGA
CCTCCCAAAACTTGGCACCAATCTGGTTACCGCATTGTCCGGCTTGAAGGTGAACGATCT
CTCTCATCTTGGCGTTGAACGACGGAGCTCTTGATTCTAGATAGTAATGGCAGTGCTGAC
GGGAAACAAGGTTTTCCTTTGGCGTCGGTGTGTTATGCTCAGGTGCTTCCGATTGTTAGG
ATCTTGACCAAAGCTTTTAATGTCTTGATCTTGGAG
>CC-1-1_S45_L002_R1_001_(paired)_contig_185
ACCTGCGTCCAGTTGTGGAACGCAGGATAGTCCACTAGTGGCGGTTTTTCGTGACGAAGG
CGGATTTCCATCCCCACATGCTTGTACGTGCCCCCCAAATAGGGGAGTTGTGGAACTCTG
TCTTTTTTGTTGTGAATCCGAGCATGCCGAATGCTCCCACGTTGTTCGAGAAATTTGAAG
GCTTTTTGAAATGCCAAACCTCCCACGCGTGGAGAAGCAAATGTATAGAGAGTGACAGGC
CCATCTTTGGTGATGGTAGGGTCAGAAGCTGCGTAGAGTCCGAAAAGTGTAGCAGTGGCA
CCTCCCAACGAATGACCAGTCACATAGAGTCTATAGCCGTCCTGCATGACACTTTTGACG
TCATCGATAATCTTATCGACAGGTTTCGGACCCTTGAGGTTGGATTTACCGAGCAGCGCA
CAGGCAAAACCACCGTGAAGATTAATTTTTTGGCACGGTGCTCTGCAGTTCCATTACAGG
GTTCTTCTG
>CC-1-1_S45_L002_R1_001_(paired)_contig_186
AGCGGATGAAGTCGACTTGTTAGGCTACCAACCACAATATTTTTAATCTTCAATAATATT
CAATAATATTACAGTATTGCAAGCTAAAATTCTCAATCTGCTTGAGTGTCTTGTTAAATT
TTTTCGCTCGCTTTTCGTGGTATCCAGGTACTGCAGCAGCTGCCGCCACAGCTTCGACGT
TGGCTACTTTTTCTTCCAGTACCTCGCGGGCAGCTTCCTCCTCCTTTTTCTGTTTGGTCT
TTT
>CC-1-1_S45_L002_R1_001_(paired)_contig_187
GTTCGACTCTTACCCCAACGGTGTTGCCGCCCTTTTCGGCCCCGACTCCATCCCCACCGC
TGGACTTGTCCAGATGGTTGCCACCGTCGGTGTCCTTGAGTGCGCCTTCATGCGTGACGT
CCCCGGAACCGGAAACGAGTTCGTTGGTGACTTCCGTAACGGATACATCGACTTCGGATG
GGACACCTTCACCGAAGAGGAGAAGCTCCAAAAGCGTGCCGTTGAGTTGAACAACGGACG
TGCTGCCCAATTCGGAATCCTTGGACTCATGGTACACGAGCTCATCATCCCTCTCGGATA
CGATGCCGACCTTCCCATCATCGGACACCTTGCTTAAATGCTTTGTTGGCCATGGGTTGA
TGATTAGTTTCTCCCCTGTTAAGATTAGATACAATATTTATCTCTGAAATCACTCTACAC
TCCTTTCTTTTTAAACACATGTACAACACG
>CC-1-1_S45_L002_R1_001_(paired)_contig_188
CAGTCACCATGATGAAGCAAATTCTTACCCTCCTCGCCCTATTTGCGTCGGCTTCCGCCT
TCGTCCCGGCCGCCACTTCGGCAGCCTTCGGCTTCGCCCGCCAATCTGCTCCTCTTTCTA
TGGCCATGAAAATGCCCGAGATCAAGACTGGAGTTGTCGCCGGTGTTGCTGGACTTATGC
CTGTCCTTCTTTCTTCCTCCGCCGCTCTTGCCACTGATGGTACCGGTGAAATGTTCGGTG
TTGATGACATCCGTCTTCTCGGAGTCCTCTTTGTTGTCCACTGGGGAATCTTGACTCTCT
GGCTCCAACAGTTCGGAGAATACGACGAGGAAGATGACTTTTTCGGTGAAATCGACTACA
CTGGAAACGGAAACAAGAAATAAACATTTTGTTACATCTCTTACCATCCCAGTTAGCTCT
GGTGTGAGCTTATTTTAGCAAAACCTCAAGTCATTGTGTACTGTGTACAATCAAATCAAT
CCATGTTGACTCTCTTGCGGGGAAGTGACATAATAGATAGATCGGAGAAGCAGGTCACAA
ATCTCAAACTCGACTGTAATA
>CC-1-1_S45_L002_R1_001_(paired)_contig_189
GGTGCGGATGATGGCTTGCAGGGAAGATCTAACGGTAGGCTACCGGTATCTCCTCTCTAT
CTGGGTGTATCGTCGAGACGGTTACAGTCAGTAGGGGGAAAGCTAGTAACTACAGTAGCC
TAGTAGTAGACTAAAAATATACTGTAGGCGTTTTGGAAGACGTTGTTGGACCTTGATTGA
CTAAAAGTTCACTATGGTGGTGCATCGACCGTAATGTTACTTCTCTATAGGTCCTTCCCC
TACAGCTAGGAGATTTGCCATACTTTACATAGACCTACCGATAAAAGTAGGCTAGTTCTC
AAGCCAAAGATTAAGATTATAAACAATTGCTTGTTCAAAATAGCTCTTGAACAAAATTAA
GGGTGCCACACGGGAAGGGCGCCTGGGATGGCATCGTTGGAGACCCAAGCAGCGATGGTC
ATCATAGCAACACGTCCATTCTTGATCTCCTTCATACGGATCGACTCCATTTCCTTGCCT
TCAATACCGCCCTCGCGCTTGGTGAATCCAAGAGGATCATATCCGTAGTCTCCGGCGATG
GCACGTCCTTGGTTCCACTGACGGTCGTATGCGATGCACTCGAACCATCCGGCGAAGATG
AAGATCTGGAACAGACCAGCATTGGGGATCATGCCAATGGCATCAAGAGGAGATGCAGCA
TGGGCAACGTCGGAGAAGGTCACTCCAGTGGTGGAGGAGAGCAACCAGGCTTCCGAGGAT
TCGGGGTGGAATCCGTTGGATCCACTGGGTCCCAAGTAGAGGGGGAAGTGGACACCGAAC
TTTTGGACCATGTAACCGATAGTGGCAATCATGGCAATACGTCCGTGCTTGAGCTCGGCG
TTCTGGAACCACTTGATAGCATCAGGGCTGGCATCTTCCAAGATTTTGGCTCCCAAAGGA
GGGCACTTGTTTCCAGTCTCGATACTGACACCGAAGGCCTCATCGACGAGGGCACTCAAG
GCAGTTACCGGCTTTTGGACCGAAACCGGGGCGAATGCCGAAGCAGACGCAAGGAGGGTA
AGAGCAACAACAGTCTTCATCTTGGCGGTGCTTTACTGGAGTACGTATATTGGAAGATGA
TCCGAAGGAAAAGTGAAGGTGGAAAGTGCAAATC
>CC-1-1_S45_L002_R1_001_(paired)_contig_190
ACCAGTCGCAATTCGCTCCTTCATAAAGTCAGGACCTAATGCCAGAGCAGCGATACATCC
AACAGACGATCGAAGAGTGAAGACCCCATACTTGTATCCGTTTCCACCTCGTCCGGAAAG
AGTGTTGTGGAGCAGGCTGATAATCTTAGGAATCACATTCTCTGTTTTTCGGAGCAAGTC
ATAGCATTCATCGCCTTCATCGTATCGACAGACAAATGTAACAGCCATAGCTGCCTTGAG
ACTTTGATAGTGGTCAAGAGTCAAGAGTGGGGCTAAAAGTTCGACGACTCCTGCTTCACG
TAGAGTGGGAACAGCCTCATCACTTTGTGCAATGTTCATGAGAAAACCCACGCACCATGA
CGCCGTCTGTCCCTTCCATTGTGTTGGGTCGGGCCCGGCTTCATGCAGAATGTCCATAAG
AGGTGCGAGAGCTCCAGATTCCAACAGTGGAATTGAGTTTTCCAAAGACTCGGCAAGAAG
AGTCAGGGCAGCAACGCACTTGAAGCGTGCTTCGGTGGTTCCATCTTCTTCTGCAACACG
GACAAGGACGGGAAGGATATCTCCTCGCTGAACGACAGGTACTTGATTCTTCATTTCAGC
AGCAAAGCTCCACAAGATAGAGCATGCTTTTGTGCGTGCCTCACCAGTGTCGGTCTGGAT
AACGTTAAGGATAGCATCCACGAATCCAGGGTAGCTGAACATAGGAATCTTGTTGTCGTA
ACCAATAGCAAGGTTGGAAAGGGCAGAGCAAGCCTTGGTGCGGGCTTCCGTTGAGGATCC
TTGTGCCGTTGTGCGTTCCAAGACAGTCATGAGAGCATCCATAACACCAGGAGTTCGGAA
TACTCGGTGCTTGTTGGATTTGGAAATGGAGAGGTTCATCAACGCCAGACAAGCGTTGGT
GGTACATGGTGTTGCGCCAGTCTCGGGTGTACATGTTTGTGCGGCAACATAACCAAGAGC
TTCGACCAGACCGGGAGTTGACAGCAAGGCCGCGTCGTTTGCGTCGGCGTTACTTAGATT
CTTGATACATGTCGTGGCCTTGAGACGAGCTTCATCACTCGAGTTCACCATGACATCTCG
CATAGCTTCCAGCACATCGGGTACCTTGGCAATCTCAATCTTATTTGCCTTGCCACAACT
GAGATTCATAATAGCAATGCAGGCGTGCAGACGAGCCTTTTCCGATGCTAACGGCATCGT
ACATCTAACTCCATTC
>CC-1-1_S45_L002_R1_001_(paired)_contig_191
GTACCTTGGCAATCTCAATCTTATTTGCCTTGCCACAACTGAGATTCATAATAGCAATGC
AGGCGTGCAGACGAGCCTTTTCCGATGCTAACGGCATCGTACATCTAACTCCATTCTCTT
GCATGTGGGTAGCAAAAGGCCCTCCTCGAGCTACCAAGGCAAGAGTAGGCAACAGACTAA
AAGTTCCCATGAGATGCCTGTCGCTCTCTTCCGTGGCTGTCAGACTTCGGACGGTTTCAA
CCGCATACTCTCTTCCAAGCCAATCCGAGTGTTCAGATACTTGGAGCATGGTTCGCTGTA
CAAACTCTAGAATCCGTCTATTGCTAGCAACAGCTACTCTTCGGTGAGACATTTTGGCAT
AGTCGGCCAACATTCTCGTACCAAGAGTTACCAGTCGCGGAGTTGTCAAAGCTTGAAGCA
AGGCAACGATGCATCCTCGTTCCGCAAAGTACTTGAGGTCCGAAACGGTAGTATTGGGGC
CAAACGAAAGAAGAATCGAGTTGGGAGACGATGGAGGTGCAACAGGCGAAGGCGAAACAA
TGGAAGGGGAACCAGGTTCCTCATCAAGATGATCGAAAGCAGTGGTTGGTTGGATCATTC
TTAAAGAGGATCTACTGGAGGCGGAAGAAGCTGCGCTTGCGTTGCTGGATGGAGGAACAG
GGGAGCCAGAAGAAGATTGGGTTTCATTATCATCTTCCACAATATGAGAATGACCTCCTT
CCCAGTCATCCATAGCTTGAGATGACGAACCACTTTCATACGTTAGATCAAGTCCCGGAG
GCGATTCATCGTCGCTTTCAAGGGACGTTGATCTGTCCAAGACTGATTGAACTGGAAAGG
GTCTTCCTCTCAATCGGGCAGAAGGGTTGTTCAAAGAAGCGGCACTGGAACCAGTCGTGC
TCGCCGATCCAGCATTGTTATAATGCGACGATGGTGACTCGCTCTCATTGTCTGTAGATA
GTATCGACGACTGATGATTGATAGGCGAGGCGTTGTCGTCTTCGATGCCATGGTCCATCA
TAATCGATTCAACGGACGATGACTCTGGAAAAGGACGATTAACCGCCGTAACGGTCGCCT
GCGAACGAATTCCCGCTGGTGGTGGGTGGGAAGCAACAAGAGTGGTGTCGATGGAAAGCT
GCGGCAACCGTGGTCCAAGTGATCTAGCGCCGTTGTCATCCCATGATATTTCTTGATTTA
CAGTAGGGTCGATGGAAAGAGGATCGACTTGAGAAGCGTTATTGATCGCGGAACGAAGTG
CTTCCGACCCCGAGTGTGTACCAGTTTCTACGTGGTTCAACGTATCTTGGACGCCGGCAC
CCGCATCATCTCCCTCCATGAGCGTATCTGTATTCTGTACCGGCCCTGTTGGAAGAGGAT
CATGAGGCGGTGGTAACCCTATTGGCACCGAGGCATCATAGTCGAAGGTAAGAAATTGAT
CAGGGAACGTCCCGGTCGCTTCCCTAGGTGCCATGGTCCTGTTTCTTCCTCAGCGGGCTG
TGTGCGGAATAATGATGTTGATAACACCGAGAAGCAGTTTC
>CC-1-1_S45_L002_R1_001_(paired)_contig_192
CCGTCACAACTTTTCAGACGAACATCTCCACAATTATGTTGTGCAGGACGTTGGTGGTGA
CTCCTTGGGATTGCTGCAACTTTTGGAAAAGCAATTCTTTCTTTCCGGTTCCACTGCGTA
CCACTCGATAGCTTGCTTAGAGCTACATGAAAGAGAAAAAGATATAGTCGTTAATTGGAT
CCAACACAAAGGGCCTGGTCTCGTGTCCAAGTTTTCAATTCCTCAAAAATTCTTTTGCGA
CCGGCAAGGTAGCAAAA
>CC-1-1_S45_L002_R1_001_(paired)_contig_193
ATAGTTATCCTTCTCTACTTTCAACAAGATGGGTTTAGAGGCTTTGCTTCCAACATGTCA
AACGTGACATACTATCTGCGAAGTCAACAATACGGTAGCTGCTTCCTTCAAGCACCTTGT
GTGCTCATGTCTTACATGCTCCAATCCTACGGGAAGAACACCCCACCAGTCGATGGTTCG
AGACTTATCCGTCACAACTTTTCAGACGAACAACTCCACAATTATGTTGTGCAGGACGTT
GGTGGTGACTCCTTGGGATTGCTGCAACTTTTGGAAAAGCAATTCTTTCTTTCCAAATCC
ACTGCGTACCACTCGATAGCTTGCTCAGACCTACAGATTGAAGGAGCAAAAGATATTGTC
GTTAATTGGATCCAACACCAAGGGCCTGGTCTCGTGTCCAAGTTTACAATTCCTCAAAAA
TTCGTTTGCAACCGGCAAGGTAGCAAAAAAGCTGGATATGCACTTTTCACGGAGTGGAAC
CAACCTGCCACATTTGTTCCCTTGGACGCACCAGAGGCTAACGAATCCAAACAGGAAGAG
AAGACACTTGCGAAAACTTGGAAGCAATCATGTGAGACTCC
>CC-1-1_S45_L002_R1_001_(paired)_contig_194
AGGATTTTCTTTGAGTAGAAGGCTTGTCGCGTGCCGTTGATCCAGCTCGTCCTTGCACAG
AAACATTTTCGGGTCGAACCTCCATCACGGGAATCTTCCTGACCTTGTTCTGCTTGGGAC
CAGCAAGCATTTTGGGAGCAGTCACGAGCAACACGCCGTTGTTGATTTGCGCAGTGATCT
TGTCCTTGTCGACGACGACAGAGGAATCGAAAGAGAAGGATTTGGAGAACTTGATGGTAC
GAGTGACACCGCCCTCGCCAACCATGTCGCGCTTGCCGCTTACAGTCAGGACCGAATCGT
CGTCATTGAAGCTAATCTCGATGTCAGAGGCCTTGACGCCTGGCACGTCGAATGCTACCT
GGAAGGTGTCTTTTCCATCATCCGCTTCATAACGGGGAGAGGAGCGCCCCGACGCCACGT
CGGTGGCAAATCCAAAAGCTCGGTTGAGCCACTCCTGCTGCTGTCGAACCGCCTCGTTCT
TGACTTCCTTGACCTCGCTTCTAGAAGAGGAAGAAGAAGCAACCTCGGAGGCAAGTCCAA
AGGCTTGATTCACCCACTCTTGTTGCTTTCGCAAGTACTCCTGCTGCTTCTGCTGTTGGC
GAAGAGCGTTGTCCTCCTCATCATCTCTGTCGTTGACGACATCTTTCTTCTGCTGTGGAA
CCGCCTCCTTCTTGGTTTCCTTGACATCGCGTCCGCGAGCAGAAGAAGAAGCAATCTCGG
AAGCTACCTCAGTGGCAAGTCCAAAGGCTCGATTTACCCACTCTTGTTGCTTTCGCAAGT
ACTCTTGCTGCTGCTGCTGCTGCTGCTGCTGCTGTTGGCGAAGAGCGTTGTCCTCCTCGT
CGTCTCTGTCGTTGACGACATCTTTCT
>CC-1-1_S45_L002_R1_001_(paired)_contig_195
GTATCACCCTAGCAGAATAGGCAAAAAAGACGCAGACGCCAGACGATATTTCTGTAGAAT
TGTCGAGGCTTTCACAGCTGTGACCGATCCCGCCAATGGCGATGGAAGACATGAGATCCG
ACGGCAAACCTCTCTACAAGAGGCAAAGTTCCACTTCAGCTCCAAATTCGGCGAATACCA
AGCACGATTTTCCTGTGACGGAAGCATGATCCGGCTCCCATTTGCAGAGGATCTCCAAGA
ATCCTTGGAAGACAGTATACTGGTGAACATGTTGTCGTTTCAGGTCTGCAACACCCAAGT
CAGATTTATTTTACCATGGTTGATCAAAACACAACTCAGCCCTGTCCTGACGCTTATGGA
AATCCTGCTCTCTGTGACAGTCATTGCATCTTGTAAGTTCTCGTGCAAGGATCTAATCAA
TTTGGTGATTCCTGGTCGCTCACATTTGAAATTTTGATTTAAGGGATCTTCTACTTTCTT
GAAATCGATAATATATGGACGGATGTGGCGGGCGGGTTATCTCTTCTAAATGCGCTCACG
ATTCTTCATTTCTGGTATGGTGAGTATTCTTTCCGAAAACCTACTCGCTTCGGCAACCAG
CACACTCATATTCTAATACTATCGCCTCTCCAGGTTTCGTATGGTATCATAATCTCTCGC
GATGCTGCAATTTGAACCAACTAAAGGGTACAACTCTGTCCGAGGATTTTGAGGAAGTGC
GAGATGTCTGCTCGACTTTCCTATACGGTGACACGAAGCGGCATTCTCAATTCCCAGCCA
TAGTTTTGAGCACTCCTTTCACAATCGTCAATCAGACCACTTCCTTTGTCGCCTCAACTA
TTTCGTCAATTTTGACTTGGTTTCGACAAAAATACGGGCCCGACGACCAAATCAACTCAA
GATCAAACGAGCACACCCTCACTATTCTAGGAGCATTTGGGATAGTTGCAGCAAGTGTCT
CGTTCTTTCTAATATGGCTCTGGGGAGAATTTTATGGCATGGTGTATGCGAGTGCCGCTC
TTGTATTCAATCAGCATCTTTTCCATGCCATGCTTCTTCGAAGGAGCTTTCCAGATTTTA
TCTTCTCGATTGTACTTGGGGATCTTTTCGCTGTCACCGCTGTAGATGGCCAGAGGAAGA
AAAAAGAGACAAAATCCATTGCAAAAGATTTGGAAATGGATTGGGAAAAGGATTTGGAAA
AGGGGGGAGCAGTTGATCAAGTGAAAGATAATGGTGTAAAACCTTCTGTTCCGCGCCAAG
AGGAGAATCCATTTATGGAAGTTGTTGAGGCAGTACTCACTTCGTCAGGGAGCAGTATCC
CCTCCATCTCTCCAAAAGCTGCTCTGTCCACTGTAGAGGAAAAGGAAGGCTTTGGAGATG
GCGATTCGATTGTGATATGTATGACAAGGAGACCTTCTTGTAATTTCGAGCAAGACGAGA
ATCTTGGTGTAAAAAAGAAGAAGACCGCCGCAAAGAGTCGGGGAAAAGGGGTCTACTTTG
ATTTTGGAAAAGAAGATCCATTGCGATTGCAATCCAATGTCAGTCCTCGAAACAAAAGCA
CCACCGAACAACACGAGGGGGGTCGTGGCAAATACGGTTTTGACCAATCATCGCTAAAGA
AAGTGATTTATCCAGGGCAATGCAATGGCAGTTCTCGAAAGGAAGGCGAGGGTCATAGTG
GCAAACACACTTGTGACCAATCATCTCCAAAGAGAGTGATTCAGAACGACGAAGATACAG
ATGTGTGTCTGTTTCAAGAGCACCAAGAGAGACCGATCGAGAATAGAGCCGAGAACGGTC
TTGAAGAGAGTGGGAAGACAATGACTGTTATTGAATATGACATCCCTAAGCGAGAGGGAA
TGGGGAAAATTACTGACTGGGATGAATCAGTAGAACGTGCGCTGACAGATGTGAAGTACA
TACCATCAGTATACAAGGAGCTCATACAGAAGGTAGAGGCAGAATATGCTGCGAACGAAA
AGGGAGTCTCGACTGCTAGTAGCAGTCTTCAAAACATTTCAGTGACAGAATCGAACCAAA
CATCACACGACAAACTTACTGACTGGGATGAATCAGTAGAGCTTGCGTTGACAGATTCTA
GGTACATACCATCAGTATACAAGGAGCTCAAACAGAAGGTAGAGGCAGAATGTGCTGCGA
ACGAAAAGAAAGTCTCGACTGCTAGTAGTTGTAGTAGTACGGCAACAGAAAGTCTTCAAA
CTCTTTCAGAGACAGAATCGGACGAAACATCGCACGACGACCTCCTTATGACAGAATCGA
ACGCATCATCACACCGTCCACTCGTTGCGGACCATTTTGTGACTGTCGAATCATCCTCAA
CGGCACCTCGGAACAAAAAACCTTCGACCAGAATGAGCCTTGAATCCATTACATCGAGCA
TATGCATGAGTCCGTCATATGGAAAAGAGAGCGCAAGAGTTCCATCATCACGAGCCCAAC
CCAGGGCAACGAGGTCAGGGAATTCTGCTTCCCAGGATCTGACTTCTCGGGAGAAGCCAA
GTTCTGGAGTATTGGGACAGCTAAAAGCCATCAAACGCAAGATTGAAACAGATTTTGAAA
AGGCCATGAACATCGATATCGGCCCTTCGATGACAATGAAAGATACTTGTCGAGTATATT
CCCATACGTTCACGGATGAAGACGACGATACGTTGGAAGCGGACTCGAGTATACTCGACA
CGGATACTTTTTCGGATGGTGGTCTCAGTGCGCTAACCGACGATGCAGCCATGGGAAAAC
ATCGAAATCAAGGCACGGATCGATGCGATCAATTTGTCTACTAAAAGATCCACGTTTAAT
CTTATAATAGACGACTTTGAAGGGGAATGCTGTGCGTGCTATGCTGTGCTGTGTTGTGCT
TGCTCTTGGGTCTGGCATGGGTCTGACTCAGTGGCGGAAACTTATAACAAAAAGAGTCAA
GGAAAAGTATATTCAGGTAGCATCGTGATTTTGAACATGGCGGGCTTGCTCTTTCTTGCA
CGGTTTGAACGAGGCCCGAATTGATTGATTGATTGGTGGCGGGCCTGCTCTTTCTTGCAC
GCTTTGGACGAAGCCAGAATTGATTGATTGATTGATTGATTGTTTGATTGATTGATTGGT
AGCCGTTCCCTTTCGTATTCTGGATTGTCGTTTCCAACGAACCTGCGAACCTCTGACACA
AGGAAAGAACATGCTCCGTCCTGAGCTTTATTCATGATTTCTTCCGTCGCCCATCGAGGG
ATTGTGTGACTTTTAGTCGTGGAATTATC
>CC-1-1_S45_L002_R1_001_(paired)_contig_196
AGTCTGTCACGCTGTCGAGACACGAAAGAGAACGTGTCGGGTTTACGAACCCGAACACGT
GTAGATATTGATAAGAGCTCTCGGGCTCACTTTTATTTAGAATGACGAATGTTTAAAGTC
ATCAAACACTAACCCCCTTAATAAGTACACTACTCGTCCTATATTGTAACTCTAGATCAA
CTGCTAAGGCTATGGCGTTACAATTATGAAAGTAGACTTGTTGAGGATGAGGCGGCGACG
GACTCGATTTTTTCTATTAAAGAGGAAAGCCTGAAGGGAAAGTACGTACAGCAGACTAGA
AACGGGTTCAATTTATATGTACTGGCGATTGCTACTGTAGAGCAGGCGCCACGGCAATGT
ATTTACAAAACAAGAAAGAAAAAGGGATGATACTTTTCAAACGATTTGTGCCTGTGTCTC
TGCACTTGCAGGAAGTTCCGAGTCGTCACCTGGGCGATGAGCACTTGCAGGAAGTTCCAA
CTTGTCACCAGGGGGATGAACAGTGTCGACTACGGACTTGGAATTTGCTCGTCGACGGCA
TTCCCAAGCCACCAAGACGAGCGCAATAAGCACAGGAATAAGCACGGCAAACACAATCAC
CAAGACTGGCTTTTCTTCGTCTGGTTGCTTGATCACATCGTGTACCAACTCGGGGTGTGC
TCCGTCTAGCTTGTCGAGTGACAAAATGAAGACGTCGTTGACAGGTATAAATGAGGAGCT
AGGCAAGAAAGCATGCTCCAAGGAGTTGCCACATACCACAACATTTCCGGCCCGGTCGAC
CACCATGGATTCCAAGGAATCATCACGGTGGGACCCAAATTCACGAGTCCAGGATATGGT
ACCGTCTAGTGCCGAAAGTTGCGACACAAACACATCGTTGAGGCCGGCAATCTTGACGCC
CTCCTCAATCGATCCTTTGATGACATTGCCGCCAATATAGACCACATCACCATTATTCTC
GGATACACCACAAAGCTTGCCTTCTACTTCTCCTGGGATCTGGCGCTTCCAGAGCACTCG
AAGACTCTCGATGTCGTACTTGATGATAAAGGCCCCGCCTGCGGTAGACCCCTCCATAGC
GCCTTCGGTAGTGCCAACCACATATACATTATCGCCCGAGACACAAATAGCGTGAACATA
ATCATCCTTTAGTGGTTGACTTTCAATCCTTGTCGAGTTCTTCAATTGAACGTCTTCTAG
GTCGTCAATAACACCCGTTTCCGGATCCACCTTGGTCAAAAATCCATCCCAATCCTCACC
CGAGGCTCCACCTCCCACTTCGTGTCCTTGCCCATTTGAAAATCCAGCCACCAAGACGAT
ATGCCTAGATGGCATATATGCGACAGAGGTCAAGACAGAAAAACCAAGTTCGGTAATAAT
GGGAGTATTCCATAGAACTTCACCCGTTTTGTAGTTCACTCTTTGAATGGTTGGTATCCC
TTCAACACTTCCTGTCCCAACCTCTTCACGCCAACGTAAAATAGAAGCCAGAGGCTTCTC
TTCCAAGGAAACTATGTGAGGCATGCTTCTCCTAGCTTGGACCACCATAAATAATCCAAA
GTCATTATCTGAAACAGCCGCAATCGGGACCGACACTCTCGTTTCATCCTGAACGATAGA
CGGAATTCCTTGATTCACCAAGGTGCCAAAGGAATCAATTCCAGTCAAAGCAATTTGTAT
TCCATCATTTTGGATCCCTCCTCCTCTTAAGGGGTCGTATCCAATCGCTACACCCTTGCC
CACACCTTTGTGAGGCAGAGCCACGACAGCTGTACATACGTTAGGCTGACGAAAGACCAC
TAGGGCATTGTTGTTCTGTTGCGTGACATCCAAGGTGGCCACGAAACAGCTGGCACCATT
GTCATCTCCATCGGCTGCGTTGACCGTCATGTTCCAAAAGCCATCTTTGTAGGCGGTTCC
AACTGCCAAGACTTGGCCATGGACGGGATCCAAAGAAAGAGAAGCAATATGTCCGCCACC
AGAGACGGATTGAGAGATCCAAGACGCCTGGCATTTCTCTGAAGTCAAGACAACCAAAAG
CAGCACTAGCACAGTGCGACTAAACTGTACAGTATGACTACGAGTGCGAGTGCGAGTACA
CATCGTTGGACTTGGACTTGGACTTGAACTTGGACTTGGACTTGGACTTGGCATGGTCAT
CTTTGCGCAATCAAGAGAGGTCGATGATGTTGATTTCGATTTCTATGCCGATGCCAAATA
ATGCCGAAGCTTGAAATAATTTCTTGGGACCACAGAATCTGCACAGGGCAAACAGAAAAG
ACTATCAGAAGACAGATCGATCGTGGCAACAAGCAAGAGGGGAAAACTTCTCTTCGGATG
AAGAACATGCTTCGTACGAATTGATTGACCCCAGAAGACCAAAGGTTCGGCTGGTCTGCT
CGAATTCGAGAATACGGTATAATATGGCGTCGACGATTACAGTCCGCTAGGTTATTAATA
CCAGGTACGGAGTATTATCGTCCAAAACGAACTGCGGTAATTTCTGAAATCGGGCCCAAA
GGTGTTTCTTAAAAACACATCAAAAAAATTGTCAACAGATATGAAAAACACAGAAAAATA
AAAGGCTGCGGGAATGTCGTAACATT
>CC-1-1_S45_L002_R1_001_(paired)_contig_197
CGCTCTGTGTAAATGAGGATCTCGGCAAGAAACCATGCTCCAAGGAGTTGCCACATACCA
CAACATTTCCGGCCCGGTCGACCACCATGGATTCCAAGGAATCGTCACGGGGCGACCCAA
ATTGACGAGTCCAGGATATGGTACCGTCTAGTGCCGAAAGTTGCGACACAAACACATCGT
TGAGACCGGCAATCTTGACGCCCTCCTCAATCGATCCTTTGACGACATTGCCGCCGATAT
AGACCACATCATCATTATCCTCGGATACACCACAAAGCTTGCCTTGTACTTCTCCTGGGA
TCTGGCGCTTCCAGAGCGCTTGAAGATTGTCAATGTCGTACTTGATGATAAAGGCCCCGC
CTGCGGTAGACCCCTCCATAGTGCCCTCAGTAGTGCCAACCACATATACTTTATCGCCCG
AGACACAAATAGCGTGAACATAATCATCCTTTAGTGGTTGGGTTTGAATCCTTGTCGAGT
TCTTCGCTTGGACGCCTTCTAGGTCGTCAATAATACCCGTTTCCGGATCCACCTTGGTCA
AAAATCCATCCCAATCCTGACTCGAGTATCCACCTCCCACTTCAGGTCCTTGTCCATTTG
AAGATCCAGCCACCA
>CC-1-1_S45_L002_R1_001_(paired)_contig_198
ACAAATCTTGCCTTCTACTTCTCCTGGGATCTGGCGCTTCCAGAGCACTCGAAGACTCTC
GATGTCGTACTTGATGATAAAGGACCCGCCTGCGGTAGACCCCTCCATAGCGCCCTCAGT
AGTGCCAACCACATATACTTTATCGCCCGAGACACAAATAGCGTGAACATAATCATCCTT
TAGTGGTTGGGTTTGAATCCGTGTCGAGTTCTTCGCTTGGACGCCTTCTAGGTCGTCAAT
AACACCCGTTTCCGGATCCACCTTGGTCAAAAATCCATCCCAATCCTGACTCGAGGATCC
ACCTCCCACTTCATGTCCTTGCCCATTTGAAGATCCAGCCACCAAG
>CC-1-1_S45_L002_R1_001_(paired)_contig_199
GGAGCTGAGCTGGGCATCACGTTGCGAGAGAGCGTTCAGGTTAGCTTTGCCCAAACGGGT
TTGCGCACCTCCACCTACAACAACTTGAAAGACACAATAAATATCGTCCTTGGTTGCTAC
AACATCATTCAGGAGTTCCCCAAATGCATCGCTCCAGCCTGGTTTAAGTTTGTCCTTGGA
GCCAAAAGCTGCCTTTTTGTAGGCCCTCTTATTTTCTCTCCCCGTGCTCGTCACACCAGG
AGGCGCACGCGTGAACCCCAAGCTCAATTCTGAAAGAGGGTAGTGCTTTTCTTCATCAAC
CCCCAGGCTGGGCTCAGACATTACCTCCTTCTTGTATCTTTGAATAATCTGCTTCATTTT
ACTGTTTGCTAGCTCATACGTCTTGTCACGACACTCTAACTCAAAAATCATT
>CC-1-1_S45_L002_R1_001_(paired)_contig_200
TTCCGATCTTTTTTTTTTTTCAATCCACAGAGTTGTGTTATTTACGTTGTTAATTATACC
ATCCTCCTTTCTAAAATTTAGGGGGGAGTGAATCCGCTGGTGAAGGCCTCAGCAATCTCG
TGCAACTGCTTTTCAACACCCTCGCTGAGGGCGTAGCCGGAGCTAACAATCTCGTCGAGA
ACCTTGACGTGGGCAGTCTTCATGTGGGTGAGGAAAGCTTTCTCGAAGGCTTGGATATGT
TCAACATCAATGCGATCGCAGTATCCCTTGACACCAATGAAGAGGGAGGCGACAACATCC
TCGGGTTCGTAGGGTTCGTACTGTCCCTGCTTGAGGAGTTCGTAAAGACGGACTCCACGG
TTGAGCTGCTGCTGGGTAGAAGCATCCAAATCGGAACCGAACTTGGCAAAGGCAGCGACC
TCACGGTACTGCGCAAGTTCGAGCTTCATGGTACCGGCAACGGCCTTGGTGGCCTTGTAT
TGGGCGGCGGAACCGACACGGGACACAGAAAGACCGACGGAAATGGCTGGGCGTTGACCC
TGGTAGAAGAGTTCGGACTCCAAAAAGATCTGTCCATCGGTAATGGAAATGACGTTGGTA
GGAATGTAAGCGGACACATCTCCAGCCTGGGTCTCAATGATGGGAAGGGCGGTCAAAGAA
CCTCCTCCGATTTTGCGGTTCATCTTGGCGGCACGCTCCAAAAGACGGGAGTGGAGGTAG
AAAACATCACCGGGGTAGGCCTCACGACCAGGAGGACGACGAAGCAACAGAGACATTTGA
CGGTAAGCGACGGCCTGCTTGGAAAGATCGTCGTAAAAGATGACAGCGTGCCTGCCGCTA
TCACGGAAGTGTTCTCCCATGGCAGCACCAGTGTAGGGGGCAAGGAACTGAAGAGGGGCA
GAATCGGAAGCGGTGGCAGCGACGATGATGCAGTTGCTCATGGCTCCACGCTCATCGAGC
TGTCCGACAAGCTGGGCGATGGTGGATCGCTTTTGTCCGACACCGACATAGATACAGGCA
AGGGGCTCCTTCTTGGTCTTCTGGTTAATAATGGTATCAATGGCAATAGAGGTCTTACCA
GTTTGACGATCACCGATAATCAACTCACGTTGTCCACGTCCGATAGGAATGAGGGCATCG
ACGGCCTTCAAACCGGTAAGCATGGGTTCGGAAACGGACTCTCGGGGGATGATACCAGGG
GCCTTGACTTCAGCACGCGAGCGCTTGCAGGAGTCGAGCGAGGCACCTCCATCAATGGGT
TGTCCAATACCGTCAACGACACGTCCGAGAAGTTCGTCACCGACAGGGACATCGACGATA
GCTCCAGTACGCTTGACGGTATCACCCTCAAGAATATCACGATCATCTCCAAAGATGACA
ACTCCGACGTTGTCCTCTTCCAAGTTAAGGGCCATACCGCGGAGACCGCAGGCAAACACA
ACCATCTCTCCGGCTTGGACGTTGGAAAGGCCGTAGACACGGGCGATACCATCTCCAACA
GAGATGACGGATCCAGTCTCGGCATACTTGACAGAGGAGTCCTCCGCACCAGCGGCAGCT
C
>CC-1-1_S45_L002_R1_001_(paired)_contig_201
CTGCAGGATGATGTACCCTAGCCTACAGTAGGTACGAAGATTTACGTAGCATTACTGTAG
ATGCCTACAAATCGCTAAGATCTGATCGTCACCGCAAATACCTCAACGCCTAATAATTGA
TCATGGCGCTCCGTTCCGCTGTCAACACCGTTGCCAAGAGGGTGGCTCTTGCCACCGCCG
TTCAGGCCTCTCGCCGTGTTGCCACCCGTGGCATGGCTAGCCAGACCCTTGAGCTCTCAA
GTTTCCTTGAGGCCAGGATCGGAGCTGCCGCTGGTGCGGAGGACTCCTCTGTCAAGTATG
CCGAGACTGGATCCGTCATCTCTGTTGGAGATGGTATCGCCCGTGTCTACGGTCTTTCCA
ACGTCCAAGCCGGAGAGATGGTTGTGTTTGCCTGCGGTCTCCGCGGTATGGCCCTTAACT
TGGAAGAGGACAACGTCGGAGTTGTCATCTTTGGAGATGATCGTGATATTCTTGAGGGTG
ATACCGGC
>CC-1-1_S45_L002_R1_001_(paired)_contig_202
AGAAGTGACACGCTCAATAAAGAACATGCAAGACACAACACATAGCTGCCGTCCAATCAT
AAAGCCGGCAAGGTTGAAACCGTCCCCGCGGAACAGGAGCTCACTGGTTTTCTTGTCCCA
TACGGAATCACCTCGTTCGGACTCCTTCACCTTGGCAACCGCAAAGAAGGCAATCTGCAT
GCCTTCCAGCAAACCAACGACGCACATGAGGAAGAAGAAAAGGATAACAGCAACGCCATT
TGGAACACCTGACCACATGGTAGTCTTGCCATTAAAGAGAGCCACCAAAGTCACCGTGAA
GGCAAATACCAAAACGCCGATCGACATGATGCAGCGGGAAAAAAAGAAGAGATTCTGCAG
AGGGGATTTGGGTGCCTCTTTGGATTGAATCTCCTGTCCGGCTGCCGCAGCGACAAACAT
CTGAATAACGTAGGAAGCATGGACCAGACCCGAAAATTCGATCACCATGGCGACCACGAG
CGTGATGTAATTCACCCAGTTGTTAAGGTAGTCAAGCATGCAGTGAGACGCATTGACCTG
GGAGTTCAGTTGACCAACCATGGTGGTAATAAGNNNTCAGCATCCTCAATGGGCCCACCA
GAAATGTTGATAGAAAAGACAATGAACACAACCATGAACTGACGACCCAGAAGGTACCGA
TCGAGGCTGTCACCCTCGTGGGCAAGCGTGCAGCACTTGTAAGCGAGCGGATGAGAGTCT
TTGTAAAGATCTCTGTTGATAGGCGCCAGACCCACCAACGACGCTTGGCCTCCCTCGACC
ACCGAGAGCCAAAGCACCGCGAACCAGAGCAAAACGAAGGCGACAGCAGGGTGGGAATCA
CTAGAGAGCCCTGTCTGGCTGTTGAAGATCAGACCATTAATGATGACGATGGAGACGACG
AGCAAGCAAAACGAGATGACATTCTTGATTAACTCGACAGTGGGGTTCTTGTCGACTGCC
ATCTTGGAATGTTAATATAATATTATATTATTTTGCTGATACAGTAATTTATTCGAGATG
TTCACTGATCGTCGTAGGAATTTATGAGAAGAATGTGAGAGCTCTTTGGTTTTGGTTGTT
GGCGATGAACCCACCTCGTACCCACCTCGTGGTGGTGGCTTCCATCCCCAGTGAGACCTA
TTTCGTACGCTATACGTTAGACATATTGGATCGATGAGCATGATCGTTTTCCCCAATGAC
AGAAGATCTTAGTTAAAGGCTTTATCTCCCGCATAGTGGCCTGCCTGGCGCGCGGATGAC
CAAGTCCGCGAAGACCGGCAGCTTGCTGGAGGA
>CC-1-1_S45_L002_R1_001_(paired)_contig_203
AATGAATGGAGGATTTAATTTTTTTCTAAATGCCAGATCAAAACCCATATAATTTTTTTA
AATGCCAGATCAAAACCCACATAATTTTTTTAAATGCCAGATGCATCAAAACCCATACAT
TAGTCATCTTCGTCATCTAAAAATTCCTTCTCGGCTTCGGCACCCACCGTGTCTGGAACC
AACTGGCTTGCCTACGCTACGGCAACTTCACGTGCATGTAAATAGCAATGTTCCAATAAG
AAACAAGGGCTACGTACAGTACTTACAGTGCATGTATTGATTTCAAAACTAGAAGAAGCG
AATTGATTGCTACTTTCCAAGTCTCAACAGCCAACAATGGCTATTCATAAGTATGATAAT
CGAGAGAACTATGTTGTGCTTCATGCTACAAATTCTTTTGTATTATATTATGATATGCAA
AAAACAATAATATGATGTTATAATGTTTATGCAGTGGCAGCTTCGGCCTTCCAGTATCCA
GCATCGGGGTACATTTTGACAATGTCGGGAACGCGGAGGGCAGCTCCATCCAACCATGGG
AATTGTTCGGATCGGGTCTTTTCAAATGCCTCAATCTCAGCAGTCTTGGCCAAGGTCAGA
CCAATCTGGTCCAATCCATTGACGAGGCAGTGCTTCTTGAAGCTATCAATCTCAAATGAG
AATTCCTCTCCATTGGGACGAATCACCTTTTGGTTTACTAGGTCAACGGTAAGTTCCGTA
TTGGGAGTCGCCGCATCTTCCAAGAGGATATCAATCTGCTCGCGAGGGAGGGTCAGGGGG
AGCATACCATTGTTAAAACAATTGTTGTAGAAAATGTCAGCAAACGAAACGCTGATGATG
CACTTGATTCCCATGTCTCCAATCGACCAGGGAGCGTGTTCTCGGCTAGATCCGCATCCA
AAGTTGTCACCGGCAATCAAAATCTGAGTGACACCCTTGTATCCTTCCTTGTTCAAGACA
AAGTCAGCACGGGGCTTGGCGACATCCTCACCGATGGTAGCAACCTCTTCGGGGTTTTCG
TATCGCAACTCAGCAAATGCGGCAAATCCCAAACCAGATCGCTTGATGGTCTTGAGGAAC
TCCTTGGGGATGATCATGTCGGTATCAATGTTCTCAATATCGAGGCCAGCGGCAACACCC
TTGACGACTTCGAACTTTGGCACGCCAGCGGCACCACCCGAGGCGGCGGCATTTCCTCCT
GCCTGGAGGTAGGGGGCGATGGGGGCAATGACGGCTCCAGGAGATTCAAAACGCTCGGTC
GAAAAGACACGGCTGGTGGCAGTGCTAATTTTGCGAGGATCCGCGGTGTCATCTCCCAAA
TAGGGGAACTTTCGAACATCGGCAATACCTCCACTGATAGCGGACGCAGCTGCCATGGCA
GGAGACATGAGATGAGTACGGCCACCACCACCTTGACGTCCTTCAAAGTTACGGTTGGAA
GTGGAGGCGCAACGTTCTTGTGGCTTGAGCTTGTCTGGGTTCATGGCGAGACACATGGAG
CATCCTGGTTCTCTCCAGTCGAAGCCAGCATCCAACAAGATTTTGTCAAGTCCTTCTTCT
TCGGCTTGCTTCTTGACGAGGCCCGATCCGGGAACAACCATGGCGTGGACAGTCGAAGCG
ACCTTGCGTCCCATAGCAATGGCAGCAACATTTCGGATATCTTCGATACGTCCATTGGTG
CAGGATCCAATGAAAACCTTGGCGACTGGGANNCTGGAGCCACATCTTGAGGACTGGTTC
CCCAAGTGACAGTGGGTGCAATATCTGCGGCACTGACAATGACAGTTTCGTCATATTCGG
CACCCTCATCACTTCGCAAGGAGTTCCAGTAGGCAACGGCACGATCCCAATCCTCGCCAG
TAGGACACATGGGACGTCCCTTAAGATAGGCGTAGGTAACGTCATCGGGAGCAATGATAC
CGGAACGGGCACCGGCTTCAATGGCCATGTTCGAAATGGACATGCGAGCCTCCATCGAGA
GGGTTTCGACGGCGCTTCCAGCAAATTCAATGGTATAACCGGTACCTCCAGCGGTTCCGA
TGACTCCAATGACGTGCATAATAAGATCTTTGGAAGTGACACTCTCGCCGAGTTCTCCAT
CAATACGAATGAGCATGTTCTTTCCCTTGGTTTGAGTCAAAGTAGAAGTTGCTAGCACAT
GTTCCACCTCACTGGTTCCAATTCCAAAGGCCAAAGCTCCAAAGGCACCATGAGTAGCCG
TATGGGAGTCTCCACATACAGTGACACACCCGGGCAAGGTAAATCCTTGTTCCGGTCCAA
TAATATGGACGATACCTTGACGCTCATCGGCCATACCAAAGTACTTGACCCCGAAATCCT
TGACATTGGACTCCAATTGCATCACTTGGGTTCGAGATGCCGTTTCATCAATAAACGTTT
GCACGTCAATCAAAGAGCTACGATCAGTAGTGGGGACGTTGTGATCGACGGTCGCGAGGG
TGCAATCCGGTCGACGGACACCGCGACCAGCCAAACGCAAGCCTTCAAAGGCTTGGGGAG
AAGTGACTTCGTGGATCAAGTGTCGGTCAATGTAAATTAACGACGACGAACCGTCATCAG
AGACCAGATGGTCGTCCCAAATCTTGTCGTACAAGGTGCGTGCGGCATCCAACTTGCTGA
GGCTTGGGCTATTAGTTGTAGTAAAGGATCGCGATCGCGAGGCAGGTGCAAAGGCTCCCA
CCGAGATGGAGACAGCCTGCAGGCTGAGGATAAGATTGCTAAATTTCATGGTGAAAAAGA
ATATTATGAATTGCTGGATCTATGGGCAACAACAACGGGTAGACTAGGCTACTGTAGGAC
TAGAATGTTCCGGTAGATAGGCTACTAGGCTAGGCTATGAGGACAGAGAAACAACAACTG
GAACCTTATTCTCGTTTCTTGTTCAGGTTGCACTTCTGTACTGTAATTTCAGGTATTCAT
CTAAGAAAGAACAACACAAATACAT
>CC-1-1_S45_L002_R1_001_(paired)_contig_204
GATGTTATCTATTGGACGATCATTCGGGCATGTTCTTCACTGGCCACCTCGATGGCGGGA
GCTACATAGATAGCGAGGAAAGAAAGGGGTTTAGCTGCCGTGGAGGGTGAGGCGAGACTG
TGTCGCTTTTTCGGAACGATGATTCTTTTGAACAAATTTATGTGCATATATCTAGTTGAG
TTATCGCTTTCATTGAACTTTCATTGTCATTTGCCCTCAAAACAATCCGAAATTCATAAG
CCCAGCAAATCTCGAGGAAGCAGCCTATCATCTTGCTCTTGAGGGAGATCTAAGTCATCT
TCCACCTCATCATTATTGCTTGAAACATCCTCCTAGCATCGAATTTCGTGAGCAAATCTT
GTCTCCAGCTCGGCAAGATTATTGGTCACTTGCGAAATATCGCGACCATCCCATGATTGG
AGGGCCATCAGCTTCCAATCTGCAATAATCGGGGTCCAATACTCGGCAAACTTCAAGTCG
GGATTAGTTTGTCTGCTTTCGAGGATGAGGCTGTAGGGGAGGAAATATTTGATGTTGACT
CTTTGCTTGTTGTCCTCGTAACAGTCTTTCAGATCACATAATTAGTAGTGCCATTCCTCG
TTTAGTGGGCTCGATCGTTGATAACGGATTGGTTTAGTACGCTTCTTTTTGTTGGCCCTT
CTCTCCATTGGCAGAAGATTCGAGAATTAGCAATCCCTTTTCCGTTCACCAACATTGCTG
AGATTCCATAGACTCGAATGCGCTACTATGGTCGAGGTCAGTAGAGTCGAGGGAGAAGTT
GTCGACCTCCAGTTGTTCCGAGATCGTAATCTTCTGGTGTTGCAGCATCTCCTCTTCTTC
TTCGGCGAAACCATGAACGTGATAGCTACGCAAGTTATCTCGGCTAAGCCCTCGGGTGGT
AAATGCAGATTTCCAACAAAAAGCAAATCTGCTTCGGAGCCGCTGGCATACGACCGTTGG
AAAATTGAGAGCCCGGCCACCAGGAATCGTCCATGAAGCCTGCACTAAATACCATATCTG
ATGCCGCTAATATCTAACCAAACAAAAAGAGGCAAACGTTCCTGGCGAGTCTCCAACCAT
GCCTGGCTGCATGTATTAAACAAAGAACTATTTCCAGGCTTTTCCAGAAAAAGCCTGGTA
TTGTTCGTAAAAGTCAGTCATTCTCGCAAGTTTTTGGTATAGGAATTCGCTGAGTTGGTC
ATTCATTTCTTTCTCCTCATCAACAGAGAGAAAGGGGACAAAACTAAACTGTCGGACTGA
CAATCGTAATTGAGCGGCCATGTGCACTGACAACCTCGATGACAGGAGCTACATGGATAG
CGAGGAAAGAAAATCCCCAGCTACAAACAATAGCAATTCATACAGCTGGAATTAATAGTT
CTTCACAAGATTGAAAGTACGTATAAAGTTGACATGAGAATCTAGCGATGCTTTAGTTGG
CTGCTGCTATTCAAATGCAAAAATAATACATAGCTCACGTTAACGACGTGTGCATCCCCA
CTAAACCCCGAAATACCCTCCACATGACTATGATGTGCGATGGCGCTTAGCATCTGAAAA
[truncated: 60,258,366 more chars]
